# Supplementary material for: A CYBDOM protein impacts iron homeostasis and primary root growth under phosphate deficiency in Arabidopsis
Source: Nat Commun. 2024 Jan 11;15:423. doi: 10.1038/s41467-023-43911-x (PMC10784552; doi:10.1038/s41467-023-43911-x)
Supplement: Supplementary file 4 — Supplementary Data 1 [file 41467_2023_43911_MOESM4_ESM.xlsx]

## Sheet: Column descriptions
Supplementary Table 1. Proteomic data obtained from Col-0 (WT) and cnx1cnx2 double mutant grown in plus (+Pi) and minus (-Pi) phosphate - Description of column headers
WT(-Pi) (log2)	MS total signal intensity for the protein group. Values are after log2 transformation and normalization	Main quantitative columns (reporter ion intensities)
WT(-Pi) (log2)	as above
WT(-Pi) (log2)	as above
WT(-Pi) (log2)	as above
WT(+Pi) (log2)	as above
WT(+Pi) (log2)	as above
WT(+Pi) (log2)	as above
WT(+Pi) (log2)	as above
cnx1cnx2(-Pi) (log2)	as above
cnx1cnx2(-Pi) (log2)	as above
cnx1cnx2(-Pi) (log2)	as above
cnx1cnx2 (-Pi) (log2)	as above
cnx1cnx2 (+Pi) (log2)	as above
cnx1cnx2 (+Pi) (log2)	as above
cnx1cnx2 (+Pi) (log2)	as above
cnx1cnx2 (+Pi) (log2)	as above
q.val cnx1cnx2 (-Pi) - cnx1cnx2 (+Pi)<0.05	Indicating if the q-value (the p-value corrected for multiple testing) for the given comparison is below the 0.05 threshold and is thus considered statistically significant. "KEEP" means q-val < 0.05, "DISCARD" means q-val>0.05
q.val WT (-Pi) - WT (+Pi)<0.05	as above
q.val WT (-Pi) - cnx1cnx2 (-Pi)<0.05	as above
q.val WT (+Pi) - cnx1cnx2 (+Pi) <0.05	as above
GOBP name	GO annotation terms associated with the protein group
GOMF name	as above
GOCC name	as above
KEGG name	KEGG annotation terms associated with the protein group
Peptides	Total number of distinct peptides identified for this protein group
Score	Identification score (Andromeda search engine)
Intensity	Total intensity for the protein group across all MS experiment in the dataset
Peptide.counts..razor.unique.	Number of unique or razor peptide quantified for this protein group (total for the dataset)
Unique.peptides	Number of unique peptide quantified for this protein group (total for the dataset)
Peptides.8039	Number of peptides quantified for the protien group in TMT mix 1
Peptides.8040	Number of peptides quantified for the protien group in TMT mix 2
Sequence.coverage....	Total sequence coverage (whole dataset)
Mol..weight..kDa.	Molecular weight (theoretical, based on database sequence)
Sequence.length	Theoretical, based on database sequence
id	ID in table
Intensity.8039	total intensity in TMT mix 1
Intensity.8040	total intensity in TMT mix 2
p.val cnx1cnx2 (-Pi) - cnx1cnx2 (+Pi)	p-value for the given comparison
q.val cnx1cnx2 (-Pi) - cnx1cnx2 (+Pi)	q-value (p-value after multiple testing correction) for the given comparison
fold.change cnx1cnx2 (-Pi) - cnx1cnx2 (+Pi)	Difference of mean log2 intensities for the given comparison
p.val WT (-Pi) - WT (+Pi)	as above
q.val WT (-Pi) - WT (+Pi)	as above
fold.change WT (-Pi) - WT (+Pi)	as above
p.val WT (-Pi) - cnx1cnx2 (-Pi)	as above
q.val WT (-Pi) - cnx1cnx2 (-Pi)	as above
fold.change WT (-Pi) - cnx1cnx2 (-Pi)	as above
p.val WT (+Pi) - cnx1cnx2 (+Pi)	as above
q.val WT (+Pi) - cnx1cnx2 (+Pi)	as above
fold.change WT (+Pi) - cnx1cnx2 (+Pi)	as above
MS.MS.Count	Total number of identified MS2 spectra used for quantitation (total for the dataset)
Reporter.intensity.count.0.8039	Number of reporter ion signals detected and quantitated in TMT mix 1 for the iTRAQ isotopic channels 0…7	Note : number of counts is only partially related to signal intensity , this parameters can only be used for assessing overall reliability of measurements
Reporter.intensity.count.1.8039	as above
Reporter.intensity.count.2.8039	as above
Reporter.intensity.count.3.8039	as above
Reporter.intensity.count.4.8039	as above
Reporter.intensity.count.5.8039	as above
Reporter.intensity.count.6.8039	as above
Reporter.intensity.count.7.8039	as above
Reporter.intensity.count.0.8040	Number of reporter ion signals detected and quantitated in TMT mix 1 for the iTRAQ isotopic channels 0…7
Reporter.intensity.count.1.8040	as above
Reporter.intensity.count.2.8040	as above
Reporter.intensity.count.3.8040	as above
Reporter.intensity.count.4.8040	as above
Reporter.intensity.count.5.8040	as above
Reporter.intensity.count.6.8040	as above
Reporter.intensity.count.7.8040	as above
Protein.IDs	Database ID's for all sequences part of the protein group (incl subsets)
Majority.protein.IDs	Database ID's for all sequences part of the protein group which match at least half of the maximum number of peptides
Protein.names	Description for top hit protein sequence
Gene.names completed	Gene names for top hit protein sequence

## Sheet: Proteomic data
Supplementary Table 1. Proteomic data obtained from Col-0 (WT) and cnx1cnx2 double mutant grown in plus (+Pi) and minus (-Pi) phosphate. A two-sided Student's T-test was applied with multiple testing correction according to the Benjamini-Hochberg method. The threshold considered on the adjusted p-values (q-values) was 0.05.
WT(-Pi) (log2)	WT(-Pi) (log2)	WT(-Pi) (log2)	WT(-Pi) (log2)	WT(+Pi) (log2)	WT(+Pi) (log2)	WT(+Pi) (log2)	WT(+Pi) (log2)	cnx1cnx2(-Pi) (log2)	cnx1cnx2(-Pi) (log2)	cnx1cnx2(-Pi) (log2)	cnx1cnx2 (-Pi) (log2)	cnx1cnx2 (+Pi) (log2)	cnx1cnx2 (+Pi) (log2)	cnx1cnx2 (+Pi) (log2)	cnx1cnx2 (+Pi) (log2)	q.val cnx1cnx2 (-Pi) - cnx1cnx2 (+Pi)<0.05	q.val WT (-Pi) - WT (+Pi)<0.05	q.val WT (-Pi) - cnx1cnx2 (-Pi)<0.05	q.val WT (+Pi) - cnx1cnx2 (+Pi) <0.05	GOBP name	GOMF name	GOCC name	KEGG name	Peptides	Score	Intensity	Peptide.counts..razor.unique.	Unique.peptides	Peptides.8039	Peptides.8040	Sequence.coverage....	Mol..weight..kDa.	Sequence.length	id	Intensity.8039	Intensity.8040	p.val cnx1cnx2 (-Pi) - cnx1cnx2 (+Pi)	q.val cnx1cnx2 (-Pi) - cnx1cnx2 (+Pi)	fold.change cnx1cnx2 (-Pi) - cnx1cnx2 (+Pi)	p.val WT (-Pi) - WT (+Pi)	q.val WT (-Pi) - WT (+Pi)	fold.change WT (-Pi) - WT (+Pi)	p.val WT (-Pi) - cnx1cnx2 (-Pi)	q.val WT (-Pi) - cnx1cnx2 (-Pi)	fold.change WT (-Pi) - cnx1cnx2 (-Pi)	p.val WT (+Pi) - cnx1cnx2 (+Pi)	q.val WT (+Pi) - cnx1cnx2 (+Pi)	fold.change WT (+Pi) - cnx1cnx2 (+Pi)	MS.MS.Count
0.0705871	0.227713	0.107172	0.143764	0.603784	0.532	0.590339	0.629801	0.114181	0.485143	0.327203	0.19813	-0.303448	-0.253395	-0.117377	-0.0693557	Keep	Keep	Discard	Keep	establishment of localization;ion transport;transport	binding;catalytic activity;cation binding;ferric-chelate reductase activity;ion binding;metal ion binding;oxidoreductase activity;oxidoreductase activity, oxidizing metal ions;oxidoreductase activity, oxidizing metal ions, NAD or NADP as acceptor	cell part;integral to membrane;intrinsic to membrane;membrane part		2	17.51	304870000	2	1	2	2	3.4	80.25	699	3369	122600000	182270000	0.00310144	0.0224711	0.470747	2.68e-05	0.00565091	-0.45093	0.15165	0.381011	-0.149532	1.2e-05	0.0118399	0.772144	8
3.31941	3.31612	3.31114	3.30572	3.42439	3.36676	3.41396	3.40923	3.60258	3.69986	3.61838	3.57167	3.5815	3.56125	3.62189	3.57796	Discard	Keep	Keep	Keep		adenyl nucleotide binding;adenyl ribonucleotide binding;ATP binding;binding;nucleotide binding;purine nucleotide binding;purine ribonucleoside triphosphate binding;purine ribonucleotide binding;ribonucleotide binding	cell part;chloroplast;cytoplasmic part;endoplasmic reticulum;endoplasmic reticulum lumen;endoplasmic reticulum part;Golgi apparatus;intracellular membrane-bounded organelle;intracellular organelle;intracellular organelle lumen;intracellular organelle part;intracellular part;membrane;membrane-bounded organelle;membrane-enclosed lumen;organelle;organelle lumen;organelle membrane;organelle part;plas…	Protein processing in endoplasmic reticulum	17	154.49	3284200000	17	17	15	16	25.3	96.724	867	587	1095600000	2188600000	0.261386	0.423452	0.0380854	0.000441119	0.0170034	-0.0906429	2.92e-05	0.0191264	-0.3108	5.53e-05	0.0298965	-0.182072	56
0.0665706	-0.00623487	-0.0218379	0.307419	0.243573	0.100229	0.232402	0.388445	-0.764099	-0.547413	-0.825404	-0.700125	-0.315515	-0.3305	-0.412604	-0.299912	Keep	Discard	Keep	Keep	biological regulation;cellular metabolic process;cellular process;cellular response to abiotic stimulus;cellular response to carbohydrate stimulus;cellular response to chemical stimulus;cellular response to disaccharide stimulus;cellular response to light intensity;cellular response to light stimulus;cellular response to organic substance;cellular response to osmotic stress;cellular response to o…	antioxidant activity;binding;catalytic activity;cation binding;copper ion binding;ion binding;metal ion binding;oxidoreductase activity;oxidoreductase activity, acting on superoxide radicals as acceptor;superoxide dismutase activity;transition metal ion binding;zinc ion binding	apoplast;cell part;chloroplast;chloroplast part;chloroplast stroma;cytoplasmic part;extracellular region;intracellular membrane-bounded organelle;intracellular organelle;intracellular organelle part;intracellular part;membrane-bounded organelle;organelle;organelle part;plastid;plastid part;plastid stroma;thylakoid	Amyotrophic lateral sclerosis (ALS);Huntington's disease;Peroxisome;Prion diseases	3	22.052	293780000	3	3	2	2	28.7	22.244	216	1185	226860000	66911000	0.00125253	0.0127962	-0.366522	0.159169	0.401105	-0.152102	0.000174366	0.0257652	0.79818	0.000100766	0.0419685	0.58376	14
3.68719	3.80402	3.68167	3.77552	3.6263	3.65289	3.62732	3.62614	4.21243	4.14394	4.218	4.11763	3.92248	3.91546	3.96551	3.94396	Keep	Discard	Keep	Keep	carbohydrate metabolic process;cellular process;cellular response to abiotic stimulus;cellular response to cold;cellular response to osmotic stress;cellular response to salt stress;cellular response to stimulus;cellular response to stress;metabolic process;primary metabolic process;response to abiotic stimulus;response to cold;response to osmotic stress;response to salt stress;response to stimulu…	beta-glucosidase activity;catalytic activity;glucosidase activity;hydrolase activity;hydrolase activity, acting on glycosyl bonds;hydrolase activity, hydrolyzing O-glycosyl compounds	cell junction;cell part;cell-cell junction;cytoplasmic part;endoplasmic reticulum;endoplasmic reticulum lumen;endoplasmic reticulum part;intracellular membrane-bounded organelle;intracellular organelle;intracellular organelle lumen;intracellular organelle part;intracellular part;membrane;membrane-bounded organelle;membrane-enclosed lumen;organelle;organelle lumen;organelle part;plasmodesma		26	155.78	14659000000	15	15	24	22	59.5	59.78	524	4079	8144600000	6514600000	0.000134978	0.0035112	0.236662	0.0167859	0.120821	0.104895	3.44e-05	0.0191264	-0.435544	4.2e-07	0.0012403	-0.303777	79
0.754141	0.762413	0.749437	0.735056	1.00787	0.841074	0.905617	0.843524	0.195128	0.094037	0.116247	0.0702728	0.194982	0.291295	0.31038	0.260466	Keep	Discard	Keep	Keep	acylglycerol biosynthetic process;acylglycerol metabolic process;alcohol metabolic process;alditol metabolic process;biosynthetic process;carbohydrate metabolic process;cellular biosynthetic process;cellular carbohydrate metabolic process;cellular lipid metabolic process;cellular metabolic process;cellular process;glycerol ether biosynthetic process;glycerol ether metabolic process;glycerol metab…	acetyltransferase activity;catalytic activity;N-acetyltransferase activity;N-acyltransferase activity;O-acyltransferase activity;phospholipid:diacylglycerol acyltransferase activity;transferase activity;transferase activity, transferring acyl groups;transferase activity, transferring acyl groups other than amino-acyl groups	cell part;cytoplasmic part;endoplasmic reticulum;integral to membrane;intracellular membrane-bounded organelle;intracellular organelle;intracellular part;intrinsic to membrane;membrane part;membrane-bounded organelle;organelle;vacuole	Glycerolipid metabolism	6	82.404	324550000	6	6	6	5	12.4	74.156	671	4597	131650000	192890000	0.00777201	0.0398729	-0.145251	0.00919458	0.0865398	-0.150832	4.65e-07	0.00272648	0.630606	9.61e-06	0.0114744	0.636187	16
0.72424	0.904767	0.751042	0.983877	0.917418	1.044	0.958108	1.0719	0.37093	0.343899	0.195032	0.305306	0.617052	0.651005	0.624202	0.517163	Keep	Discard	Keep	Keep			cell junction;cell part;cell-cell junction;integral to membrane;intrinsic to membrane;membrane;membrane part;plasma membrane;plasmodesma		4	37.294	362530000	4	4	3	4	15.8	31.888	285	5562	122160000	240370000	0.000845669	0.010212	-0.297912	0.0715846	0.257553	-0.154212	0.000325323	0.0357845	0.539671	0.000145119	0.047603	0.395971	10
-1.60614	-1.62564	-1.34469	-1.75603	-1.65561	-1.58394	-1.58512	-1.62209	-1.64408	-1.60893	-1.64763	-1.54137	-2.05462	-2.09162	-1.99334	-2.02294	Keep	Discard	Discard	Keep	cellular process;establishment of localization;establishment of protein localization;protein transport;transport;vesicle-mediated transport		cell part;coated vesicle membrane;COPI coated vesicle membrane;cytoplasmic part;cytoplasmic vesicle membrane;cytoplasmic vesicle part;Golgi apparatus part;Golgi membrane;Golgi-associated vesicle membrane;intracellular organelle part;intracellular part;membrane;organelle membrane;organelle part;vesicle membrane		3	20.228	110420000	NaN	1	3	3	20.1	19.738	179	2513	57714000	52709000	1.14e-05	0.000908668	0.430305	0.756073	0.890088	0.0361409	0.770311	0.882065	0.0346189	4.1e-06	0.0080581	0.428783	3
0.132678	0.262559	-0.235599	-0.234597	0.0489123	0.0546889	0.151722	0.0909264	0.176554	0.0192456	0.157509	0.160034	0.488491	0.45429	0.39554	0.494005	Keep	Discard	Discard	Keep	biosynthetic process;cellular metabolic process;cellular process;lipid biosynthetic process;lipid metabolic process;metabolic process;methylation;one-carbon metabolic process;primary metabolic process;small molecule metabolic process	catalytic activity;methyltransferase activity;S-adenosylmethionine-dependent methyltransferase activity;transferase activity;transferase activity, transferring one-carbon groups	cell part;cytoplasm;cytoplasmic part;intracellular organelle part;intracellular part;membrane;organelle membrane;organelle part;plasma membrane;vacuolar membrane;vacuolar part		2	22.83	116100000	NaN	2	2	2	7.9	40.998	355	2541	57595000	58502000	0.000258231	0.00504918	-0.328904	0.448405	0.70359	-0.0888839	0.310627	0.5581	-0.131444	2.79e-05	0.0189683	-0.371463	5
-0.415304	-0.453982	-0.740727	-0.352521	-0.190544	-0.16937	-0.160897	-0.137703	-0.176291	-0.0390863	-0.179126	-0.253327	-0.427685	-0.493189	-0.536636	-0.409488	Keep	Discard	Discard	Keep	cellular process;establishment of localization;establishment of localization in cell;exocytosis;secretion;secretion by cell;transport;vesicle-mediated transport		cell cortex part;cell part;cytoplasmic part;cytosol;exocyst;intracellular membrane-bounded organelle;intracellular organelle;intracellular part;macromolecular complex;membrane-bounded organelle;nucleus;organelle;protein complex	Insulin signaling pathway	3	18.465	47749000	3	3	3	2	4.2	79.765	695	4248	28601000	19148000	0.00126237	0.0128522	0.30599	0.00936705	0.0872521	-0.318704	0.014617	0.134635	-0.323347	7.2e-05	0.0353951	0.301348	7
-1.32174	-1.32923	-1.70294	-1.4267	-1.4032	-1.41492	-1.49011	-1.38782	-1.5584	-1.54356	-1.46837	-1.46363	-1.71153	-1.72835	-1.86119	-1.7868	Keep	Discard	Discard	Keep		binding;cation binding;ion binding;metal ion binding;transition metal ion binding;zinc ion binding	cell part;membrane;plasma membrane		3	21.48	47684000	3	3	2	2	8.4	70.117	641	5074	15289000	32395000	0.000754061	0.00961713	0.262936	0.825948	0.920607	-0.0136834	0.519366	0.731658	0.0706876	0.000141555	0.047603	0.347307	4
4.41242	4.44124	4.49512	4.53953	4.53922	4.55471	4.49401	4.53539	4.66585	4.57582	4.591	4.59267	4.71824	4.71233	4.66196	4.72447	Keep	Discard	Discard	Keep			cell junction;cell part;cell-cell junction;cytoplasmic part;endoplasmic reticulum;Golgi apparatus;intracellular membrane-bounded organelle;intracellular organelle;intracellular organelle part;intracellular part;membrane;membrane-bounded organelle;nucleus;organelle;organelle membrane;organelle part;plasma membrane;plasmodesma;vacuolar membrane;vacuolar part		17	192.37	8732100000	17	12	17	15	34.3	66.864	610	5762	4063500000	4668600000	0.00748928	0.038964	-0.0977035	0.107794	0.324713	-0.0580945	0.00832296	0.106247	-0.133847	0.000106645	0.0419685	-0.173456	148
4.32879	4.29415	4.9497	4.99963	4.43466	4.58435	5.04293	5.08192	1.91215	1.94488	1.28932	1.22723	1.79765	1.68564	1.08465	0.746682	Discard	Discard	Keep	Keep	cellular macromolecule metabolic process;cellular metabolic process;cellular process;cellular protein metabolic process;macromolecule metabolic process;metabolic process;primary metabolic process;protein folding;protein metabolic process	binding;calcium ion binding;carbohydrate binding;cation binding;ion binding;metal ion binding	cell junction;cell part;cell wall;cell-cell junction;chloroplast;cytoplasmic part;endoplasmic reticulum;endoplasmic reticulum membrane;endoplasmic reticulum part;external encapsulating structure;integral to membrane;intracellular membrane-bounded organelle;intracellular organelle;intracellular organelle part;intracellular part;intrinsic to membrane;membrane;membrane part;membrane-bounded organell…	Antigen processing and presentation;Phagosome;Protein processing in endoplasmic reticulum	15	151.09	6757300000	15	10	11	14	30.9	60.485	530	1467	2720800000	4036500000	0.434072	0.593632	0.24092	0.590603	0.794568	-0.132141	3.06e-05	0.0191264	3.04886	2.45e-05	0.0189683	3.42192	62
0.822644	1.05014	0.845726	0.88481	0.965113	1.0265	0.976519	1.06025	0.560487	0.553997	0.464798	0.561458	0.732122	0.637455	0.709039	0.586235	Discard	Discard	Keep	Keep	metabolic process	catalytic activity;transferase activity;transferase activity, transferring glycosyl groups	cell part;cytoplasmic part;endosome;Golgi apparatus;Golgi apparatus part;Golgi membrane;integral to membrane;intracellular membrane-bounded organelle;intracellular organelle;intracellular organelle part;intracellular part;intrinsic to membrane;membrane;membrane part;membrane-bounded organelle;organelle;organelle membrane;organelle part;trans-Golgi network		7	56.967	149040000	7	7	5	7	18.7	59.042	519	3390	52715000	96321000	0.0184533	0.071127	-0.131616	0.106391	0.322809	-0.103981	0.000647524	0.04036	0.367874	0.000145156	0.047603	0.340238	18
2.0844	2.16179	2.25534	2.20033	2.23587	2.21635	2.2334	2.24223	2.62322	2.51819	2.49872	2.59943	2.5597	2.52141	2.53428	2.52351	Discard	Discard	Keep	Keep	alcohol metabolic process;biosynthetic process;cellular metabolic process;cellular process;lipid biosynthetic process;lipid metabolic process;metabolic process;methylation;one-carbon metabolic process;primary metabolic process;small molecule metabolic process;steroid biosynthetic process;steroid metabolic process;sterol biosynthetic process;sterol metabolic process	24-methylenesterol C-methyltransferase activity;catalytic activity;C-methyltransferase activity;methyltransferase activity;S-adenosylmethionine-dependent methyltransferase activity;sterol 24-C-methyltransferase activity;transferase activity;transferase activity, transferring one-carbon groups	cell part;cytoplasmic part;endoplasmic reticulum;integral to membrane;intracellular membrane-bounded organelle;intracellular organelle;intracellular part;intrinsic to membrane;membrane part;membrane-bounded organelle;organelle	Steroid biosynthesis	11	75.884	849960000	9	9	7	11	32.3	40.124	359	3818	382810000	467160000	0.456134	0.612013	0.0260425	0.17098	0.417057	-0.0551938	0.000180336	0.0257652	-0.38405	1.08e-07	0.000635705	-0.302813	32
1.21079	1.1928	1.08121	1.20841	1.29354	1.50329	1.35675	1.41841	0.542247	0.137468	0.507111	0.673134	0.755382	0.650321	0.866967	0.764719	Discard	Discard	Keep	Keep	metabolic process;oxidation-reduction process	binding;cation binding;ion binding;metal ion binding	cell junction;cell part;cell-cell junction;integral to membrane;intrinsic to membrane;membrane;membrane part;plasma membrane;plasmodesma		5	58.188	320150000	5	5	2	5	17.8	42.559	393	5195	79229000	240920000	0.0539415	0.147192	-0.283202	0.00681437	0.0743489	-0.220802	0.00100435	0.0474557	0.696102	5.57e-05	0.0298965	0.633702	13
0.726008	0.645182	0.825486	0.819254	0.805786	0.670387	0.826394	0.847628	1.20155	1.35943	1.27652	1.15065	1.23222	1.1925	1.15424	1.15809	Discard	Discard	Keep	Keep	viral reproduction		cell part;cytoplasmic part;endoplasmic reticulum;endoplasmic reticulum lumen;endoplasmic reticulum part;intracellular membrane-bounded organelle;intracellular organelle;intracellular organelle lumen;intracellular organelle part;intracellular part;membrane;membrane-bounded organelle;membrane-enclosed lumen;organelle;organelle lumen;organelle part;plasma membrane		9	84.38	831960000	9	9	5	7	26.3	53.689	482	5450	205570000	626390000	0.247429	0.406983	0.0645957	0.587421	0.793201	-0.0333098	0.000219578	0.0279676	-0.493325	0.000102949	0.0419685	-0.395419	13
2.38725	2.56442	2.5083	2.61667	2.42253	2.42055	2.42882	2.42331	2.53027	2.54114	2.53376	2.53363	2.57338	2.53711	2.5846	2.56207	Discard	Discard	Discard	Keep	biosynthetic process;cellular biosynthetic process;cellular macromolecule biosynthetic process;cellular macromolecule metabolic process;cellular metabolic process;cellular process;cellular protein metabolic process;macromolecule biosynthetic process;macromolecule metabolic process;metabolic process;primary metabolic process;protein metabolic process;translation	structural constituent of ribosome;structural molecule activity	cell part;cytoplasmic part;cytosolic part;cytosolic ribosome;cytosolic small ribosomal subunit;intracellular non-membrane-bounded organelle;intracellular organelle;intracellular organelle part;intracellular part;macromolecular complex;non-membrane-bounded organelle;organelle;organelle part;ribonucleoprotein complex;ribosome;small ribosomal subunit	Ribosome	10	57.148	1567200000	3	3	7	7	70.8	14.774	130	5383	594180000	973060000	0.0295227	0.0976646	-0.0296961	0.101001	0.312773	0.0978447	0.763162	0.87898	-0.0130527	9.72e-06	0.0114744	-0.140594	23
1.27245	1.09823	0.86325	1.19722	1.30501	1.36305	1.28672	1.32218	1.14565	1.12277	0.929953	0.991364	1.11926	1.12615	1.13835	1.13345	Discard	Discard	Discard	Keep					1	7.8354	522370000	1	1	1	1	2.2	61.694	547	6800	238680000	283690000	0.166643	0.310614	-0.0790975	0.058034	0.234062	-0.203693	0.579213	0.774797	0.065601	2.89e-05	0.0189683	0.190197	9
0.840756	0.675833	0.635785	0.65081	1.14235	1.41412	1.17006	1.26436	0.336915	0.383406	0.145301	0.256242	0.958442	1.18565	1.34126	1.14839	Keep	Keep	Keep	Discard	alcohol metabolic process;aromatic compound biosynthetic process;biosynthetic process;carbohydrate metabolic process;carboxylic acid metabolic process;cellular aromatic compound metabolic process;cellular biosynthetic process;cellular carbohydrate metabolic process;cellular glucuronidation;cellular ketone metabolic process;cellular metabolic process;cellular process;flavonoid biosynthetic process…	catalytic activity;glucosyltransferase activity;hydroxycinnamate 4-beta-glucosyltransferase activity;quercetin 3-O-glucosyltransferase activity;quercetin 7-O-glucosyltransferase activity;sinapate 1-glucosyltransferase activity;transferase activity;transferase activity, transferring glycosyl groups;transferase activity, transferring hexosyl groups;UDP-glucosyltransferase activity;UDP-glycosyltrans…	cell part;intracellular membrane-bounded organelle;intracellular organelle;intracellular part;membrane-bounded organelle;organelle		2	13.683	155530000	NaN	2	2	2	5.5	53.495	475	991	79605000	75922000	8.74e-05	0.00260557	-0.881557	0.000404641	0.0158184	-0.548511	0.000994183	0.0474557	0.419908	0.405129	0.702258	0.0868614	5
1.85179	1.78887	1.71681	1.76196	2.12324	2.47663	2.27349	2.40804	1.43973	1.48252	1.5094	1.5942	2.16715	2.16492	2.21306	2.31888	Keep	Keep	Keep	Discard	carbohydrate catabolic process;carbohydrate metabolic process;catabolic process;cell wall organization;cell wall organization or biogenesis;cellular component organization or biogenesis;cellulose catabolic process;cellulose metabolic process;glucan catabolic process;glucan metabolic process;macromolecule catabolic process;macromolecule metabolic process;metabolic process;polysaccharide catabolic …	binding;carbohydrate binding;catalytic activity;cellulase activity;hydrolase activity;hydrolase activity, acting on glycosyl bonds;hydrolase activity, hydrolyzing O-glycosyl compounds	extracellular region		10	107.15	673090000	10	7	9	8	23.2	68.591	620	2131	249620000	423470000	6.47e-06	0.000658342	-0.709799	0.000625947	0.0202371	-0.545933	0.000718344	0.0413969	0.273112	0.270602	0.599529	0.109245	23
4.38712	4.42506	4.38031	4.45906	3.86956	4.16056	4.14261	4.07378	4.20609	4.0602	4.07815	4.20761	3.84871	3.85577	3.94653	3.8304	Keep	Keep	Keep	Discard	catabolic process;cell communication;cellular catabolic process;cellular metabolic process;cellular process;cellular response to chemical stimulus;cellular response to external stimulus;cellular response to extracellular stimulus;cellular response to hydrogen peroxide;cellular response to nitrogen levels;cellular response to nitrogen starvation;cellular response to nutrient levels;cellular respon…	antioxidant activity;binding;catalase activity;catalytic activity;cation binding;cobalt ion binding;heme binding;ion binding;iron ion binding;metal ion binding;oxidoreductase activity;oxidoreductase activity, acting on peroxide as acceptor;peroxidase activity;tetrapyrrole binding;transition metal ion binding	apoplast;cell junction;cell part;cell wall;cell-cell junction;chloroplast;chloroplast envelope;chloroplast part;chloroplast stroma;cytoplasmic part;cytosolic part;cytosolic ribosome;envelope;external encapsulating structure;extracellular region;intracellular membrane-bounded organelle;intracellular non-membrane-bounded organelle;intracellular organelle;intracellular organelle part;intracellular p…	Amyotrophic lateral sclerosis (ALS);Methane metabolism;Peroxisome;Tryptophan metabolism	17	206.41	11713000000	17	12	16	17	41.1	56.695	492	2169	4904700000	6808400000	0.0013529	0.0134266	0.268609	0.0022671	0.0382793	0.347099	0.000769899	0.042382	0.273567	0.0369004	0.290123	0.195076	106
3.11142	3.0872	3.14667	3.16416	3.27004	3.37348	3.30446	3.43046	3.32266	3.254	3.28824	3.27664	3.45908	3.48296	3.50293	3.47245	Keep	Keep	Keep	Discard			cell part;cytoplasmic part;endoplasmic reticulum;Golgi apparatus;intracellular membrane-bounded organelle;intracellular organelle;intracellular organelle part;intracellular part;membrane;membrane-bounded organelle;organelle;organelle membrane;organelle part;vacuolar membrane;vacuolar part		11	107.09	2694500000	11	11	11	10	24	49.648	437	2617	957500000	1737000000	2.76e-05	0.00131479	-0.193841	0.00156702	0.031358	-0.218271	0.000411772	0.0365541	-0.157928	0.0107804	0.215827	-0.133498	49
3.10179	3.14482	3.07234	3.16621	3.31708	3.32632	3.36801	3.37975	3.24738	3.27272	3.24214	3.25467	3.34351	3.33157	3.33513	3.3382	Keep	Keep	Keep	Discard	cellular process;ER to Golgi vesicle-mediated transport;establishment of localization;establishment of localization in cell;establishment of protein localization;Golgi vesicle transport;intracellular protein transport;intracellular transport;protein transport;transport;vesicle-mediated transport	binding;cation binding;ion binding;metal ion binding;transition metal ion binding;zinc ion binding	cell part;COPII vesicle coat;cytoplasmic part;cytoplasmic vesicle part;cytosol;intracellular organelle part;intracellular part;macromolecular complex;membrane coat;membrane part;organelle part;protein complex;vesicle coat		18	174.61	2402400000	16	15	13	18	36.7	86.356	783	2738	966280000	1436100000	2.46e-05	0.00124301	-0.0828369	0.000129505	0.0107926	-0.226286	0.00096086	0.0474557	-0.132522	0.518217	0.772484	0.0109267	75
0.426594	0.347564	0.338904	0.179919	0.607225	0.870879	0.8031	0.839796	0.813638	0.660789	0.671327	0.66127	1.24823	1.13996	0.855288	0.99802	Keep	Keep	Keep	Discard	biosynthetic process;cellular metabolic process;cellular process;lipid biosynthetic process;lipid metabolic process;metabolic process;methylation;one-carbon metabolic process;primary metabolic process;small molecule metabolic process	catalytic activity;methyltransferase activity;oxidoreductase activity;S-adenosylmethionine-dependent methyltransferase activity;transferase activity;transferase activity, transferring one-carbon groups	cell part;cytoplasm;intracellular part		8	59.12	305360000	NaN	7	5	7	13	98.061	867	3329	84363000	220990000	0.00849925	0.0422103	-0.364686	0.0011425	0.0269915	-0.457837	0.00102187	0.0475167	-0.377247	0.0358846	0.287586	-0.284096	17
3.21581	3.21707	3.02818	3.28672	3.63573	3.69385	3.64163	3.80674	3.54878	3.54983	3.54393	3.4826	3.92325	4.01433	3.92856	3.85972	Keep	Keep	Keep	Discard		acid phosphatase activity;catalytic activity;hydrolase activity;hydrolase activity, acting on ester bonds;phosphatase activity;phosphoric ester hydrolase activity	cell junction;cell part;cell-cell junction;chloroplast;cytoplasmic part;intracellular membrane-bounded organelle;intracellular organelle;intracellular part;membrane;membrane-bounded organelle;organelle;plasmodesma;plastid;vacuole		13	90.814	3140200000	13	10	11	11	39.3	31.056	272	4599	1337600000	1802600000	3e-05	0.00138753	-0.400958	0.000302244	0.0134431	-0.506059	0.00100064	0.0474557	-0.341478	0.0034412	0.173365	-0.236376	72
3.17205	3.1069	3.18579	3.42873	2.66778	2.12506	2.54678	2.58889	3.70669	3.84359	3.99483	3.89294	2.53794	2.44657	2.30605	2.43316	Keep	Keep	Keep	Discard	biological regulation;catabolic process;cellular catabolic process;cellular metabolic process;cellular process;cellular response to chemical stimulus;cellular response to hydrogen peroxide;cellular response to oxidative stress;cellular response to reactive oxygen species;cellular response to stimulus;cellular response to stress;hydrogen peroxide catabolic process;hydrogen peroxide metabolic proce…	antioxidant activity;binding;catalytic activity;cation binding;heme binding;ion binding;iron ion binding;metal ion binding;oxidoreductase activity;oxidoreductase activity, acting on peroxide as acceptor;peroxidase activity;tetrapyrrole binding;transition metal ion binding	cell part;cytoplasmic part;extracellular region;intracellular membrane-bounded organelle;intracellular organelle;intracellular part;membrane-bounded organelle;organelle;vacuole	Methane metabolism;Phenylalanine metabolism;Phenylpropanoid biosynthesis	17	206.42	2493800000	17	10	15	14	53.8	38.202	346	4794	1319500000	1174300000	1.53e-06	0.000267007	1.42994	0.00188191	0.0347516	0.731938	0.000467854	0.0380716	-0.63454	0.708693	0.876516	0.0634628	90
1.28656	1.36506	1.14399	1.1517	0.846782	0.834082	0.82694	0.74444	1.82069	1.89967	1.72314	1.70514	0.597245	0.895914	1.03848	0.776217	Keep	Keep	Keep	Discard		binding;carbohydrate binding			13	99.696	216940000	13	13	8	9	27.8	81.842	745	5136	97976000	118960000	9.05e-05	0.00263147	0.953319	0.000356074	0.0143878	0.42624	0.000230373	0.0287151	-0.549449	0.88995	0.956899	-0.0223699	30
-0.343038	-0.47607	-0.512716	-0.32076	-0.0331248	-0.0925663	0.275146	0.260402	-0.743139	-0.701256	-0.674945	-0.690269	-0.614005	-0.39699	-0.360344	-0.537187	Keep	Keep	Keep	Discard		carboxylic ester hydrolase activity;catalytic activity;enzyme inhibitor activity;enzyme regulator activity;hydrolase activity;hydrolase activity, acting on ester bonds;pectinesterase activity			4	29.284	204140000	4	4	3	4	37.1	22.179	202	5319	81055000	123090000	0.0103295	0.0478773	-0.228708	0.00300304	0.0452308	-0.522842	0.00115541	0.0498374	0.2914	0.0021715	0.153106	0.585534	7
4.71392	4.6484	4.62247	4.7063	5.14625	5.31187	5.17359	5.15387	4.31562	4.24086	4.10503	4.281	5.40057	5.28516	5.40543	5.28929	Keep	Keep	Keep	Discard	biosynthetic process;carbohydrate catabolic process;carbohydrate metabolic process;catabolic process;cellular biosynthetic process;cellular carbohydrate catabolic process;cellular carbohydrate metabolic process;cellular catabolic process;cellular metabolic process;cellular nitrogen compound biosynthetic process;cellular nitrogen compound metabolic process;cellular process;glucosinolate catabolic …	binding;carbohydrate binding			26	323.31	38259000000	26	8	23	23	73.2	51.669	470	5897	16454000000	21805000000	1.19e-06	0.00024608	-1.10847	2.38e-05	0.00557606	-0.524709	0.000141869	0.0245967	0.43548	0.0274047	0.267675	-0.148282	173
1.99944	1.81479	1.96139	2.14149	0.915601	0.427577	0.768999	0.644953	2.38663	2.43356	2.49233	2.47943	0.690521	0.689275	0.512369	0.604084	Keep	Keep	Keep	Discard	catabolic process;cellular catabolic process;cellular metabolic process;cellular process;defense response;defense response to bacterium;defense response to fungus;defense response to fungus, incompatible interaction;defense response, incompatible interaction;immune response;immune system process;innate immune response;metabolic process;multi-organism process;response to abiotic stimulus;response …	amine binding;amino acid binding;binding;carboxylic acid binding;catalytic activity;cation binding;cobalt ion binding;copper ion binding;glutathione binding;glutathione transferase activity;ion binding;metal ion binding;modified amino acid binding;peptide binding;transferase activity;transferase activity, transferring alkyl or aryl (other than methyl) groups;transition metal ion binding	cell part;cytoplasm;cytoplasmic part;cytosol;intracellular membrane-bounded organelle;intracellular organelle;intracellular part;membrane-bounded organelle;nucleus;organelle;vacuole	Drug metabolism - cytochrome P450;Glutathione metabolism;Metabolism of xenobiotics by cytochrome P450	7	39.462	1139600000	6	3	5	7	36.4	23.598	209	6254	596310000	543330000	2.42e-08	7.15e-05	1.82268	4.45e-05	0.00652141	1.28372	0.000594739	0.040105	-0.464629	0.580385	0.806205	0.0743289	13
0.832754	0.822454	0.788781	0.865647	0.538784	0.514379	0.682045	0.648909	0.571841	0.402763	0.372463	0.519564	0.908543	0.818562	0.708359	0.861526	Keep	Keep	Keep	Discard		binding;protein binding;protein self-association			8	57.923	158370000	8	8	6	5	16.6	85.269	740	6269	46197000	112170000	0.00136967	0.0135703	-0.357147	0.00188616	0.0347516	0.229894	0.000353523	0.0357845	0.358685	0.00842899	0.208186	-0.228357	12
3.96306	3.9498	3.79603	3.89785	4.46151	4.71278	4.62254	4.63067	3.382	3.41146	3.29569	3.42837	4.52008	4.44216	4.74709	4.50738	Keep	Keep	Keep	Discard	defense response;response to biotic stimulus;response to stimulus;response to stress				19	126.73	8978500000	NaN	14	16	17	68	35.57	316	6284	2670400000	6308100000	3.59e-06	0.000424405	-1.17861	3.58e-05	0.00634744	-0.706544	3.59e-05	0.0191264	0.522887	0.557144	0.79178	0.0508181	52
0.0503534	0.108639	-0.242505	0.0284511	0.607529	0.843971	0.549438	0.743609	-0.681952	-0.607827	-0.944654	-0.960788	0.378172	0.340714	0.420902	0.43564	Keep	Keep	Keep	Discard	defense response;response to biotic stimulus;response to stimulus;response to stress				4	7.6569	166680000	1	1	4	4	15.8	37.614	335	6285	47327000	119350000	1.36e-05	0.000927357	-1.18467	0.000486517	0.0174902	-0.698376	0.000591461	0.040105	0.782715	0.00580345	0.186183	0.296417	4
3.25314	3.14777	3.1714	3.34399	2.83527	2.73832	2.8143	2.71903	3.53115	3.48797	3.62008	3.53025	2.88219	2.79948	2.85856	2.8514	Keep	Keep	Keep	Discard	biological regulation;regulation of biological process;regulation of catalytic activity;regulation of metabolic process;regulation of molecular function	binding;enzyme regulator activity;guiding stereospecific synthesis activity;identical protein binding;protein binding;protein dimerization activity;protein homodimerization activity	apoplast;extracellular region		6	59.638	3181600000	NaN	6	5	6	40.6	21.412	187	6362	1276000000	1905700000	7.25e-07	0.000224912	0.694949	0.000137809	0.0107926	0.453581	0.000985928	0.0474557	-0.312025	0.076262	0.368852	-0.0706568	53
2.29759	2.31761	2.22471	2.31806	2.91175	2.9329	2.73997	2.83258	1.7607	1.53996	1.7356	1.81838	2.89405	2.74043	2.81867	2.83797	Keep	Keep	Keep	Discard	carbohydrate metabolic process;cellular aromatic compound metabolic process;cellular carbohydrate metabolic process;cellular metabolic process;cellular nitrogen compound metabolic process;cellular process;glucosinolate metabolic process;glycoside metabolic process;glycosinolate metabolic process;heterocycle metabolic process;indole glucosinolate metabolic process;indole-containing compound metabo…	binding;catalytic activity;cation binding;heme binding;ion binding;iron ion binding;metal ion binding;monooxygenase activity;oxidoreductase activity;oxidoreductase activity, acting on paired donors, with incorporation or reduction of molecular oxygen;oxidoreductase activity, acting on paired donors, with incorporation or reduction of molecular oxygen, NADH or NADPH as one donor, and incorporation…	cell part;cytoplasmic part;endoplasmic reticulum;intracellular membrane-bounded organelle;intracellular organelle;intracellular part;membrane;membrane-bounded organelle;organelle	Aminobenzoate degradation;Bisphenol degradation;Limonene and pinene degradation;Polycyclic aromatic hydrocarbon degradation;Stilbenoid, diarylheptanoid and gingerol biosynthesis	12	120.21	1158800000	12	12	10	10	30.7	57.168	501	6508	407040000	751780000	3.46e-06	0.000417299	-1.10645	2.58e-05	0.00565091	-0.566281	0.000108789	0.0245967	0.572618	0.581412	0.806598	0.0324522	38
-4.25479	-4.48359	-4.17077	-4.13692	-3.13898	-3.13958	-2.94491	-2.63153	-3.51625	-3.33962	-3.66511	-3.53429	-2.88072	-2.85636	-2.91257	-2.65916	Keep	Keep	Keep	Discard	cell junction assembly;cell junction organization;cell wall modification;cell wall organization;cell wall organization or biogenesis;cell-cell junction assembly;cell-cell junction organization;cellular component assembly;cellular component assembly at cellular level;cellular component organization;cellular component organization at cellular level;cellular component organization or biogenesis;cell…	binding;catalytic activity;identical protein binding;iron-sulfur cluster binding;metal cluster binding;NADH dehydrogenase activity;oxidoreductase activity;oxidoreductase activity, acting on NADH or NADPH;protein binding;protein dimerization activity;protein homodimerization activity	Casparian strip;cell part;cell wall part;external encapsulating structure part;extracellular matrix part;extracellular region part;integral to membrane;intrinsic to membrane;membrane;membrane part;plasma membrane		1	6.2935	7456200	1	1	1	1	5.4	24.161	221	6662	3301800	4154400	0.000233493	0.00473806	-0.685407	0.000100533	0.00981703	-1.30702	0.000343521	0.0357845	-0.746219	0.343447	0.659306	-0.124609	2
2.50063	2.19266	2.29018	2.44174	3.23074	2.79702	3.09729	3.09603	1.53413	1.52306	1.49379	1.61499	3.03026	2.82126	3.0042	2.85591	Keep	Keep	Keep	Discard	defense response;developmental process;developmental process involved in reproduction;reproductive process;response to biotic stimulus;response to chemical stimulus;response to inorganic substance;response to metal ion;response to phenylpropanoid;response to stimulus;response to stress;response to zinc ion;vegetative to reproductive phase transition of meristem	binding;cation binding;copper ion binding;ion binding;metal ion binding;transition metal ion binding	cell part;cytoplasmic part;cytosol;intracellular part		9	58.248	2392100000	8	6	7	8	66.2	17.513	151	6773	861140000	1531000000	3.67e-07	0.000180437	-1.38855	0.000923723	0.0244891	-0.702357	3.58e-05	0.0191264	0.819216	0.273104	0.601717	0.13302	40
0.452173	0.230586	0.261256	0.476666	1.17079	1.06869	1.18606	1.13546	0.873033	0.751889	0.774213	0.827928	1.03088	1.11581	1.07599	1.16024	Keep	Keep	Keep	Discard		acid phosphatase activity;catalytic activity;hydrolase activity;hydrolase activity, acting on ester bonds;phosphatase activity;phosphoric ester hydrolase activity	cell junction;cell part;cell wall;cell-cell junction;cytoplasmic part;external encapsulating structure;intracellular membrane-bounded organelle;intracellular organelle;intracellular organelle part;intracellular part;membrane;membrane-bounded organelle;organelle;organelle membrane;organelle part;plant-type cell wall;plasmodesma;vacuolar membrane;vacuolar part;vacuole		11	94.988	889430000	8	8	11	6	44.3	31.096	271	6821	353230000	536210000	0.000302191	0.00550202	-0.288984	2.7e-05	0.00565091	-0.781585	0.000616722	0.040105	-0.448172	0.285871	0.6152	0.04443	29
0.496661	0.769761	0.471847	0.594405	0.240877	0.120809	0.0158664	0.265692	0.756984	1.04253	0.709747	0.658484	-0.223745	-0.0638215	0.102718	0.0771347	Keep	Keep	Discard	Discard	alcohol biosynthetic process;alcohol metabolic process;biosynthetic process;carbohydrate biosynthetic process;carbohydrate metabolic process;cellular biosynthetic process;cellular carbohydrate biosynthetic process;cellular carbohydrate metabolic process;cellular metabolic process;cellular process;gluconeogenesis;glucose metabolic process;hexose biosynthetic process;hexose metabolic process;metabo…	adenyl nucleotide binding;adenyl ribonucleotide binding;ATP binding;binding;carbon-carbon lyase activity;carboxy-lyase activity;catalytic activity;kinase activity;lyase activity;nucleotide binding;phosphoenolpyruvate carboxykinase (ATP) activity;phosphoenolpyruvate carboxykinase activity;purine nucleotide binding;purine ribonucleoside triphosphate binding;purine ribonucleotide binding;ribonucleot…	cell part;cytoplasmic part;cytosol;intracellular part	Carbon fixation in photosynthetic organisms;Citrate cycle (TCA cycle);Glycolysis / Gluconeogenesis;Pyruvate metabolism	12	61.097	305930000	6	6	8	11	25.5	72.891	670	69	110060000	195870000	0.000370389	0.00619589	0.821014	0.00315575	0.0466907	0.423757	0.104745	0.318476	-0.211857	0.0948657	0.400281	0.1854	10
-1.98558	-2.47562	-1.95286	-2.03881	-1.13282	-1.30501	-0.962335	-1.37262	-1.98541	-1.95844	-2.51186	-1.89084	-0.813222	-0.820812	-0.922884	-0.917876	Keep	Keep	Discard	Discard	metabolic process;oxidation-reduction process	alcohol dehydrogenase (NAD) activity;binding;catalytic activity;coenzyme binding;cofactor binding;oxidoreductase activity;oxidoreductase activity, acting on CH-OH group of donors;oxidoreductase activity, acting on the CH-OH group of donors, NAD or NADP as acceptor			2	14.139	43587000	2	2	2	1	8.8	35.194	319	131	28166000	15421000	0.000162518	0.00383869	-1.19892	0.000950021	0.024849	-0.914256	0.892257	0.947397	-0.0318674	0.0153537	0.229223	-0.316529	3
3.57287	3.4475	3.46825	3.82928	2.83483	3.01199	2.95312	2.99124	3.64449	3.64495	3.80267	3.64367	2.52296	2.72738	2.71659	2.69274	Keep	Keep	Discard	Discard	biological regulation;cellular macromolecule metabolic process;cellular metabolic process;cellular process;cellular protein metabolic process;cellular response to chemical stimulus;cellular response to endogenous stimulus;cellular response to hormone stimulus;cellular response to organic substance;cellular response to stimulus;hormone-mediated signaling pathway;macromolecule metabolic process;mac…	catalytic activity;kinase activity;phosphotransferase activity, alcohol group as acceptor;protein kinase activity;transferase activity;transferase activity, transferring phosphorus-containing groups	cell junction;cell part;cell wall;cell-cell junction;chloroplast;cytoplasmic part;external encapsulating structure;intracellular membrane-bounded organelle;intracellular organelle;intracellular part;membrane;membrane-bounded organelle;organelle;plant-type cell wall;plasma membrane;plasmodesma;plastid		14	142.21	995300000	NaN	14	13	10	38.2	51.741	477	141	411880000	583420000	3.27e-06	0.000409641	1.01835	0.000597567	0.0195595	0.638292	0.319125	0.565392	-0.0979086	0.00387445	0.185796	0.282154	41
1.17417	1.19884	1.26095	1.37204	1.42908	1.49063	1.4796	1.55156	1.42257	1.35215	1.34614	1.35643	1.61923	1.72561	1.6967	1.61541	Keep	Keep	Discard	Discard			cell part;cytoplasmic part;endoplasmic reticulum;intracellular membrane-bounded organelle;intracellular organelle;intracellular part;membrane-bounded organelle;organelle		3	28.088	212200000	3	3	3	2	25.9	22.403	197	301	93262000	118930000	0.000109427	0.00300543	-0.295382	0.00350233	0.0490912	-0.234824	0.0481662	0.221951	-0.116107	0.00327452	0.173365	-0.176664	11
3.79158	3.74288	3.75659	3.80927	3.69864	3.68005	3.67586	3.65889	3.87837	3.98429	3.97476	3.92701	3.60407	3.71321	3.69951	3.68146	Keep	Keep	Discard	Discard	biosynthetic process;carbohydrate biosynthetic process;carbohydrate metabolic process;metabolic process;photosynthesis, dark reaction;primary metabolic process;reductive pentose-phosphate cycle;response to cadmium ion;response to chemical stimulus;response to inorganic substance;response to metal ion;response to stimulus	binding;catalytic activity;cation binding;ion binding;metal ion binding;transferase activity;transferase activity, transferring aldehyde or ketonic groups;transketolase activity	cell part;chloroplast;chloroplast part;chloroplast stroma;chloroplast thylakoid membrane;cytoplasmic part;intracellular membrane-bounded organelle;intracellular organelle;intracellular organelle part;intracellular part;membrane;membrane-bounded organelle;organelle;organelle part;photosynthetic membrane;plastid;plastid part;plastid stroma;plastid thylakoid membrane;thylakoid membrane;thylakoid part	Biosynthesis of ansamycins;Carbon fixation in photosynthetic organisms;Pentose phosphate pathway	23	133.59	3906900000	16	16	19	22	43.6	79.921	741	415	1866000000	2040900000	0.000245863	0.00495503	0.266547	0.00142055	0.029725	0.0968984	0.00118796	0.0508046	-0.166397	0.887493	0.95519	0.00325169	69
0.236996	0.260618	0.254148	0.28556	0.356323	0.479719	0.551765	0.519115	0.370961	0.32032	0.266093	0.275029	0.430511	0.483167	0.476574	0.441724	Keep	Keep	Discard	Discard	biosynthetic process;cellular biosynthetic process;cellular macromolecule biosynthetic process;cellular macromolecule metabolic process;cellular metabolic process;cellular nitrogen compound metabolic process;cellular process;macromolecule biosynthetic process;macromolecule metabolic process;metabolic process;nitrogen compound metabolic process;nucleic acid metabolic process;nucleobase-containing …	protein binding transcription factor activity;transcription cofactor activity;transcription corepressor activity;transcription factor binding transcription factor activity	cell part;cytoplasmic part;cytosol;intracellular part		7	56.406	256450000	7	7	4	6	20.9	68.634	607	447	85726000	170720000	0.00153457	0.0147105	-0.149461	0.00257852	0.0413906	-0.21917	0.110894	0.327648	-0.0492704	0.689421	0.866555	0.0204384	11
1.35795	0.936781	1.1983	1.0445	2.12912	1.66997	2.1171	1.98985	1.23023	1.19676	1.08265	1.31026	1.79534	1.87977	1.95973	1.71766	Keep	Keep	Discard	Discard		binding;catalytic activity;cation binding;copper ion binding;ion binding;metal ion binding;oxidoreductase activity;transition metal ion binding			6	71.746	787640000	6	5	6	4	34.9	31.802	298	456	337140000	450500000	0.000106421	0.00296151	-0.633694	0.000986123	0.0248639	-0.84474	0.519709	0.731965	-0.0640821	0.2892	0.6189	0.146964	32
-0.77089	-0.721013	-1.06985	-0.854432	0.146152	0.363799	0.373639	0.416427	-1.19036	-0.992439	-1.12547	-1.23849	0.0515819	-0.0218262	0.22232	0.111593	Keep	Keep	Discard	Discard	catabolic process;macromolecule catabolic process;macromolecule metabolic process;metabolic process;primary metabolic process;protein catabolic process;protein metabolic process;proteolysis	aspartic-type endopeptidase activity;aspartic-type peptidase activity;catalytic activity;endopeptidase activity;hydrolase activity;peptidase activity;peptidase activity, acting on L-amino acid peptides	anchored to membrane;anchored to plasma membrane;cell part;cell wall;external encapsulating structure;extracellular region;intrinsic to membrane;intrinsic to plasma membrane;membrane part;plant-type cell wall;plasma membrane part		3	57.153	56376000	3	3	3	2	6.4	56.849	528	459	29374000	27003000	3.12e-06	0.000409146	-1.22739	2.01e-05	0.00557606	-1.17676	0.0235054	0.167406	0.28567	0.0260091	0.264015	0.235038	10
-0.352909	-0.659232	-0.591834	-0.480016	-0.102012	-0.0149945	0.0854646	0.122045	-0.407274	-0.375778	-0.675077	-0.8176	0.0668818	-0.0227975	0.0250956	0.029618	Keep	Keep	Discard	Discard			apoplast;cell part;cell wall;external encapsulating structure;extracellular region		1	6.8315	17643000	NaN	1	1	1	6.5	20.437	185	473	6553500	11089000	0.00153745	0.0147142	-0.582282	0.000649583	0.0202471	-0.541557	0.716792	0.854637	0.0409507	0.97055	0.987863	0.000225943	2
-2.70725	-2.24425	-2.45193	-2.61957	-3.53707	-3.31786	-3.14829	-3.44045	-1.90172	-1.86314	-2.09189	-2.21575	-3.27049	-3.0606	-4.13213	-3.91594	Keep	Keep	Discard	Discard		binding;catalytic activity;cation binding;heme binding;ion binding;iron ion binding;metal ion binding;monooxygenase activity;oxidoreductase activity;oxidoreductase activity, acting on paired donors, with incorporation or reduction of molecular oxygen;oxidoreductase activity, acting on paired donors, with incorporation or reduction of molecular oxygen, NADH or NADPH as one donor, and incorporation…	cell junction;cell part;cell wall;cell-cell junction;cytoplasmic part;external encapsulating structure;Golgi apparatus;intracellular membrane-bounded organelle;intracellular organelle;intracellular organelle part;intracellular part;membrane;membrane-bounded organelle;mitochondrion;organelle;organelle membrane;organelle part;plasma membrane;plasmodesma;vacuolar membrane;vacuolar part		3	22.696	47373000	NaN	2	3	3	8.7	59.425	526	581	16193000	31180000	0.00107753	0.0118488	1.51688	0.000643874	0.0202471	0.858752	0.0099272	0.112602	-0.483706	0.417656	0.707357	0.17442	4
-0.912997	-1.1441	-1.13266	-1.00138	-0.705865	-0.30446	-0.476062	-0.309243	-0.881785	-0.951313	-1.04899	-1.13285	-0.100681	0.0131164	-0.0465962	-0.58627	Keep	Keep	Discard	Discard		catalytic activity;oxidoreductase activity			5	21.761	53501000	3	3	3	5	23.7	36.035	333	595	15113000	38388000	0.00142509	0.0139053	-0.838943	0.00156059	0.031358	-0.604716	0.593051	0.783753	-0.0439824	0.158041	0.482128	-0.27821	5
-0.966559	-1.03356	-0.859597	-0.965599	-0.678657	-0.342804	-0.559234	-0.575111	-1.16638	-1.12733	-1.02468	-0.991337	-0.650486	-0.450904	-0.785618	-0.69408	Keep	Keep	Discard	Discard					4	43.318	203720000	4	4	1	4	12.2	49.196	443	614	49028000	154690000	0.00187072	0.0165121	-0.435652	0.00188026	0.0347516	-0.42129	0.0693647	0.258694	0.120674	0.327845	0.646027	0.106312	8
0.933747	1.07815	0.937775	1.05148	0.746089	0.80446	0.838066	0.759187	1.0078	1.02645	1.00363	1.03191	0.921628	0.942692	0.938663	0.937602	Keep	Keep	Discard	Discard				Plant hormone signal transduction	6	38.395	445480000	4	4	6	5	15	75.872	672	701	167980000	277490000	6.2e-05	0.0021297	0.0823291	0.00260369	0.0414538	0.21435	0.669819	0.827937	-0.0157318	0.000476511	0.0802313	-0.147752	12
2.67197	2.54145	2.6077	2.67119	2.90468	2.89783	2.86188	2.85332	2.67295	2.61192	2.6668	2.71745	2.9758	3.00119	2.92216	2.86808	Keep	Keep	Discard	Discard	actin filament-based movement;actin filament-based process;anatomical structure development;anatomical structure morphogenesis;cell growth;cell morphogenesis;cell morphogenesis involved in differentiation;cell tip growth;cellular component morphogenesis;cellular component movement;cellular component organization;cellular component organization or biogenesis;cellular developmental process;cellular…	adenyl nucleotide binding;adenyl ribonucleotide binding;ATP binding;binding;catalytic activity;hydrolase activity;hydrolase activity, acting on acid anhydrides;hydrolase activity, acting on acid anhydrides, in phosphorus-containing anhydrides;motor activity;nucleoside-triphosphatase activity;nucleotide binding;purine nucleotide binding;purine ribonucleoside triphosphate binding;purine ribonucleot…	cell junction;cell part;cell projection part;cell-cell junction;cytoplasmic membrane-bounded vesicle;cytoplasmic part;cytoplasmic vesicle;cytoskeletal part;intracellular membrane-bounded organelle;intracellular organelle;intracellular organelle part;intracellular part;macromolecular complex;membrane-bounded organelle;membrane-bounded vesicle;myosin complex;organelle;organelle part;plasmodesma;pro…		24	190.86	1329400000	NaN	16	18	23	19.6	173.38	1531	722	514030000	815420000	0.000292502	0.00541449	-0.274951	0.000265673	0.0132377	-0.255522	0.28752	0.533095	-0.043689	0.101109	0.407507	-0.0631174	62
1.09457	1.0221	1.09939	1.1942	0.740198	0.761463	0.885669	0.791306	0.970432	0.995472	0.846226	1.00028	0.547546	0.522802	0.660762	0.75943	Keep	Keep	Discard	Discard		binding;catalytic activity;cation binding;copper ion binding;ion binding;metal ion binding;oxidoreductase activity;transition metal ion binding	cell junction;cell part;cell wall;cell-cell junction;external encapsulating structure;extracellular region;plasmodesma		7	57.463	330050000	7	7	5	6	15.6	65.838	588	739	117790000	212270000	0.00234819	0.0190468	0.328688	0.000655375	0.020305	0.308123	0.0254312	0.170779	0.14942	0.0348197	0.285354	0.169985	24
-0.636982	-0.61185	-0.488877	-0.753387	-0.34859	-0.0323606	-0.200786	-0.0221907	-0.281508	-0.529381	-0.429312	-0.625084	-0.0338195	-0.0271855	0.0588697	0.264522	Keep	Keep	Discard	Discard					9	66.329	84643000	9	9	5	6	4.9	323	2889	797	53291000	31353000	0.00190538	0.0166439	-0.531427	0.00248989	0.040523	-0.474898	0.137413	0.364301	-0.159036	0.0829121	0.380288	-0.215565	13
1.57322	1.60838	1.35238	1.86298	2.41656	2.34935	2.5346	2.47873	2.63657	1.44603	2.28717	1.59078	4.43569	4.00201	3.28584	2.93987	Keep	Keep	Discard	Discard	biosynthetic process;carbohydrate biosynthetic process;carbohydrate metabolic process;cellular biosynthetic process;cellular metabolic compound salvage;cellular metabolic process;cellular process;metabolic process;photorespiration;photosynthesis, dark reaction;primary metabolic process;reductive pentose-phosphate cycle	binding;carbon-carbon lyase activity;carboxy-lyase activity;catalytic activity;cation binding;ion binding;lyase activity;magnesium ion binding;metal ion binding;monooxygenase activity;oxidoreductase activity;ribulose-bisphosphate carboxylase activity	cell part;chloroplast;cytoplasmic part;intracellular membrane-bounded organelle;intracellular organelle;intracellular part;membrane-bounded organelle;organelle;plastid	Carbon fixation in photosynthetic organisms;Glyoxylate and dicarboxylate metabolism	17	178.13	2213300000	17	17	12	15	37.2	52.954	479	811	766300000	1447000000	0.0090125	0.0433731	-1.71021	0.000279462	0.0132377	-0.835801	0.242822	0.48523	-0.462835	0.0116478	0.215993	-1.33725	38
0.145524	0.160412	0.0483921	0.0489488	-0.482766	-0.894082	-0.565299	-0.385634	0.284601	0.328284	0.336021	0.150289	-1.03401	-0.986714	-0.613786	-0.640969	Keep	Keep	Discard	Discard	biosynthetic process;carbohydrate catabolic process;carbohydrate metabolic process;catabolic process;cellular biosynthetic process;cellular carbohydrate catabolic process;cellular carbohydrate metabolic process;cellular catabolic process;cellular metabolic process;cellular nitrogen compound biosynthetic process;cellular nitrogen compound metabolic process;cellular process;glucosinolate catabolic …	binding;carbohydrate binding	cell part;chloroplast;cytoplasmic part;intracellular membrane-bounded organelle;intracellular organelle;intracellular part;membrane-bounded organelle;organelle;plastid		11	42.361	195190000	5	5	10	10	28.5	51.232	467	838	57747000	137440000	9.42e-05	0.00270082	1.08277	0.00099213	0.0248639	0.671512	0.0162484	0.142728	-0.174921	0.181037	0.507197	0.236337	10
2.33176	2.11899	2.01459	2.43181	1.42968	1.29135	1.45881	1.40891	2.04372	2.14759	2.11466	2.2531	1.07895	1.18903	1.14511	1.21472	Keep	Keep	Discard	Discard	carbohydrate catabolic process;carbohydrate metabolic process;catabolic process;cell wall modification;cell wall organization;cell wall organization or biogenesis;cellular carbohydrate catabolic process;cellular carbohydrate metabolic process;cellular component organization or biogenesis;cellular macromolecule metabolic process;cellular metabolic process;cellular polysaccharide catabolic process;…	aspartyl esterase activity;carboxylic ester hydrolase activity;catalytic activity;enzyme inhibitor activity;enzyme regulator activity;hydrolase activity;hydrolase activity, acting on ester bonds;pectinesterase activity	cell part;cell wall;external encapsulating structure;extracellular region;membrane	Pentose and glucuronate interconversions;Starch and sucrose metabolism	10	135.27	1351000000	NaN	10	10	8	25.8	55.976	511	876	628670000	722310000	1.54e-06	0.000267007	0.983883	0.000193072	0.0117834	0.835197	0.45177	0.673517	0.0920208	0.00225411	0.155483	0.240707	48
3.99646	3.97804	3.91724	4.13459	4.35921	4.35324	4.22238	4.31449	4.05707	4.038	4.01347	3.99451	4.3599	4.2999	4.41802	4.37907	Keep	Keep	Discard	Discard	aromatic compound biosynthetic process;biosynthetic process;cellular aromatic compound metabolic process;cellular biosynthetic process;cellular metabolic process;cellular process;coumarin biosynthetic process;coumarin metabolic process;flavonoid biosynthetic process;flavonoid metabolic process;heterocycle metabolic process;lignin biosynthetic process;lignin metabolic process;metabolic process;phe…	binding;catalytic activity;cation binding;heme binding;identical protein binding;ion binding;iron ion binding;metal ion binding;monooxygenase activity;oxidoreductase activity;oxidoreductase activity, acting on paired donors, with incorporation or reduction of molecular oxygen;oxidoreductase activity, acting on paired donors, with incorporation or reduction of molecular oxygen, NADH or NADPH as on…	cell part;cytoplasmic part;endoplasmic reticulum;integral to membrane;intracellular membrane-bounded organelle;intracellular organelle;intracellular part;intrinsic to membrane;membrane;membrane part;membrane-bounded organelle;mitochondrion;organelle;plasma membrane	Flavonoid biosynthesis;Phenylalanine metabolism;Phenylpropanoid biosynthesis;Stilbenoid, diarylheptanoid and gingerol biosynthesis	20	179.74	5077200000	NaN	20	19	19	36	57.926	508	882	2003100000	3074100000	2.02e-05	0.00112546	-0.338888	0.00153259	0.0311785	-0.304556	0.70273	0.846309	-0.0171609	0.242594	0.572127	-0.0514931	73
-1.09007	-1.04235	-1.11863	-1.18115	-0.809298	-0.402198	-0.612031	-0.586537	-1.3746	-0.90139	-1.09866	-1.1117	-0.627459	-0.728782	-0.309361	-0.449517	Keep	Keep	Discard	Discard	alcohol catabolic process;alcohol metabolic process;alditol catabolic process;alditol metabolic process;carbohydrate catabolic process;carbohydrate metabolic process;catabolic process;cellular carbohydrate catabolic process;cellular carbohydrate metabolic process;cellular metabolic process;cellular process;glycerol catabolic process;glycerol metabolic process;glycerol-3-phosphate catabolic proces…	binding;catalytic activity;coenzyme binding;cofactor binding;glycerol-3-phosphate dehydrogenase [NAD+] activity;NAD binding;nucleotide binding;oxidoreductase activity;oxidoreductase activity, acting on CH-OH group of donors;oxidoreductase activity, acting on the CH-OH group of donors, NAD or NADP as acceptor	cell part;cytoplasmic part;cytosol;glycerol-3-phosphate dehydrogenase complex;intracellular part;macromolecular complex;protein complex		3	23.601	9109900	3	3	1	2	9.3	51.491	462	885	3369900	5740000	0.00454211	0.0283521	-0.592178	0.00122372	0.0280058	-0.51185	0.898095	0.95101	0.00472849	0.576689	0.803823	-0.0755996	3
2.85705	2.7035	2.76324	2.8822	3.00571	3.03998	2.96993	3.01992	2.9213	2.85002	2.95708	2.92919	3.08291	3.05408	3.06424	3.08564	Keep	Keep	Discard	Discard		binding;glycolipid binding;glycolipid transporter activity;lipid binding;lipid transporter activity;substrate-specific transporter activity;transporter activity	cell part;cytoplasmic part;cytosol;intracellular part;membrane;plasma membrane		9	150.43	2526100000	9	9	8	8	58.9	22.74	202	918	1021900000	1504200000	0.000605045	0.00850665	-0.156839	0.00329733	0.0475839	-0.20583	0.0544187	0.231546	-0.111654	0.00909845	0.212654	-0.0626627	42
-1.59135	-1.58669	-1.58242	-1.75994	-2.79474	-3.03967	-2.35764	-2.50462	-1.04732	-1.18468	-1.48867	-1.22514	-3.06226	-2.52623	-2.47599	-2.42507	Keep	Keep	Discard	Discard	amine metabolic process;aminoglycan catabolic process;aminoglycan metabolic process;carbohydrate catabolic process;carbohydrate metabolic process;catabolic process;cell wall macromolecule catabolic process;cell wall macromolecule metabolic process;chitin catabolic process;chitin metabolic process;macromolecule catabolic process;macromolecule metabolic process;metabolic process;nitrogen compound m…	binding;carbohydrate binding;catalytic activity;chitin binding;chitinase activity;hydrolase activity;hydrolase activity, acting on glycosyl bonds;hydrolase activity, hydrolyzing O-glycosyl compounds;pattern binding;polysaccharide binding	apoplast;extracellular region		4	19.002	25306000	2	2	4	4	23.7	30.377	283	926	10295000	15011000	0.000211629	0.00442478	1.3733	0.000577994	0.0193513	1.02235	0.00834843	0.106334	-0.400399	0.815317	0.929125	-0.049449	8
3.08862	3.14183	3.06317	3.31721	2.41803	2.31838	2.4839	2.35587	3.17829	3.17074	3.35587	3.28493	2.52391	2.36997	2.27781	2.54936	Keep	Keep	Discard	Discard	amine metabolic process;aminoglycan catabolic process;aminoglycan metabolic process;carbohydrate catabolic process;carbohydrate metabolic process;catabolic process;cell wall macromolecule catabolic process;cell wall macromolecule metabolic process;chitin catabolic process;chitin metabolic process;macromolecule catabolic process;macromolecule metabolic process;metabolic process;nitrogen compound m…	binding;carbohydrate binding;catalytic activity;chitin binding;chitinase activity;hydrolase activity;hydrolase activity, acting on glycosyl bonds;hydrolase activity, hydrolyzing O-glycosyl compounds;pattern binding;polysaccharide binding	cell part;membrane;plasma membrane		12	133.9	2655500000	12	10	11	9	53.4	29.999	281	927	762940000	1892500000	4.55e-05	0.00179204	0.81498	3.04e-05	0.00573871	0.760759	0.239275	0.482747	-0.093352	0.641786	0.841048	-0.0391308	53
3.15477	3.07461	3.02896	3.23096	1.6565	1.87422	1.91986	1.78059	3.12263	3.20063	3.11836	3.14816	1.55312	1.63763	1.28314	1.33453	Keep	Keep	Discard	Discard	catabolic process;cellular catabolic process;cellular metabolic process;cellular process;cellular response to chemical stimulus;cellular response to hydrogen peroxide;cellular response to oxidative stress;cellular response to reactive oxygen species;cellular response to stimulus;cellular response to stress;hydrogen peroxide catabolic process;hydrogen peroxide metabolic process;metabolic process;r…	antioxidant activity;binding;catalytic activity;cation binding;heme binding;ion binding;iron ion binding;metal ion binding;oxidoreductase activity;oxidoreductase activity, acting on peroxide as acceptor;peroxidase activity;tetrapyrrole binding;transition metal ion binding	cell part;cell wall;external encapsulating structure;extracellular region	Methane metabolism;Phenylalanine metabolism;Phenylpropanoid biosynthesis	12	210.9	3149600000	12	11	8	11	54.1	36.164	331	976	1271100000	1878400000	1.2e-06	0.00024608	1.68817	1.93e-06	0.00161606	1.31312	0.62249	0.798635	-0.0234217	0.0136437	0.220052	0.351623	66
0.730989	0.626845	0.737064	1.02508	-0.593889	-0.483832	-0.62761	-0.607971	0.234731	0.2941	0.35887	0.382203	-1.21663	-1.1941	-0.992248	-1.03897	Keep	Keep	Discard	Discard	defense response;response to biotic stimulus;response to stimulus;response to stress				2	6.4496	54710000	1	1	1	2	20.5	17.315	151	984	25364000	29347000	5.8e-07	0.00021388	1.42587	5.84e-06	0.00311029	1.36504	0.00235699	0.0628075	0.469189	0.000170515	0.0503275	0.530016	4
3.7172	3.80686	3.72734	3.79942	4.2141	4.36965	4.3132	4.22154	3.69752	3.72311	3.71247	3.7271	4.52941	4.39119	4.49621	4.42378	Keep	Keep	Discard	Discard	aromatic compound biosynthetic process;biological regulation;biosynthetic process;brassinosteroid mediated signaling pathway;brassinosteroid metabolic process;carboxylic acid biosynthetic process;carboxylic acid metabolic process;cellular aromatic compound metabolic process;cellular biosynthetic process;cellular ketone metabolic process;cellular metabolic process;cellular process;cellular respons…	catalytic activity;transferase activity;transferase activity, transferring acyl groups;transferase activity, transferring acyl groups other than amino-acyl groups	cell part;cytoplasmic part;cytosol;intracellular part		11	100.29	6021200000	NaN	10	11	8	36.1	48.767	446	990	2645200000	3376000000	4.54e-07	0.000198243	-0.746106	2.38e-05	0.00557606	-0.517814	0.0986255	0.31101	0.0481827	0.010487	0.213873	-0.180109	85
3.6129	3.6065	3.51638	3.62364	3.78078	3.868	3.76848	3.80374	3.68859	3.67681	3.70089	3.67622	3.90602	3.79649	3.90781	3.87826	Keep	Keep	Discard	Discard	biological regulation;cellular process;cellular response to stimulus;establishment of localization;establishment of localization in cell;establishment of protein localization;intracellular protein transport;intracellular signal transduction;intracellular transport;metabolic process;protein transport;Rab protein signal transduction;Ras protein signal transduction;regulation of biological process;r…	binding;catalytic activity;GTP binding;GTPase activity;guanyl nucleotide binding;guanyl ribonucleotide binding;hydrolase activity;hydrolase activity, acting on acid anhydrides;hydrolase activity, acting on acid anhydrides, in phosphorus-containing anhydrides;nucleoside-triphosphatase activity;nucleotide binding;purine nucleotide binding;purine ribonucleoside triphosphate binding;purine ribonucleo…	cell part;cytoplasmic part;Golgi apparatus;intracellular membrane-bounded organelle;intracellular organelle;intracellular part;membrane;membrane-bounded organelle;organelle;plasma membrane		11	100.59	3044200000	11	10	10	10	56.6	23.53	212	1008	1238700000	1805500000	0.000432914	0.00677	-0.187186	0.000638992	0.0202371	-0.21528	0.00932013	0.109873	-0.0951749	0.098587	0.405119	-0.067081	54
3.37145	3.52059	3.38752	3.52377	3.68015	3.65385	3.64928	3.64201	3.40557	3.49601	3.35938	3.37193	3.6752	3.6452	3.72389	3.73779	Keep	Keep	Discard	Discard	acetyl-CoA metabolic process;biosynthetic process;cellular biosynthetic process;cellular lipid metabolic process;cellular metabolic process;cellular process;coenzyme metabolic process;cofactor metabolic process;isopentenyl diphosphate biosynthetic process;isopentenyl diphosphate biosynthetic process, mevalonate pathway;isopentenyl diphosphate metabolic process;lipid biosynthetic process;lipid met…	adenyl nucleotide binding;adenyl ribonucleotide binding;ATP binding;binding;carbon-carbon lyase activity;carboxy-lyase activity;catalytic activity;diphosphomevalonate decarboxylase activity;lyase activity;nucleotide binding;purine nucleotide binding;purine ribonucleoside triphosphate binding;purine ribonucleotide binding;ribonucleotide binding	cell part;cytoplasmic part;cytosol;intracellular part	Terpenoid backbone biosynthesis	14	168.22	7257700000	14	7	11	11	48.5	45.585	412	1017	2705200000	4552500000	0.000261791	0.00506634	-0.286775	0.00278072	0.0432662	-0.203788	0.440253	0.66412	0.0433853	0.139681	0.462784	-0.0396016	62
1.61336	1.71933	1.52008	1.51274	1.7906	1.97844	1.89143	1.88464	1.75365	1.65218	1.65961	1.64989	1.92093	2.03399	1.90361	1.94889	Keep	Keep	Discard	Discard	biosynthetic process;carbohydrate biosynthetic process;carbohydrate metabolic process;cell wall biogenesis;cell wall organization;cell wall organization or biogenesis;cellular biosynthetic process;cellular carbohydrate biosynthetic process;cellular carbohydrate metabolic process;cellular cell wall organization or biogenesis;cellular component biogenesis;cellular component biogenesis at cellular l…	binding;catalytic activity;cation binding;cellulose synthase (UDP-forming) activity;cellulose synthase activity;glucosyltransferase activity;ion binding;metal ion binding;transferase activity;transferase activity, transferring glycosyl groups;transferase activity, transferring hexosyl groups;transition metal ion binding;UDP-glucosyltransferase activity;UDP-glycosyltransferase activity;zinc ion bi…	cell part;cytoplasmic part;endosome;Golgi apparatus;Golgi apparatus part;integral to membrane;intracellular membrane-bounded organelle;intracellular organelle;intracellular organelle part;intracellular part;intrinsic to membrane;membrane;membrane part;membrane-bounded organelle;organelle;organelle part;plasma membrane;trans-Golgi network		11	108.6	848430000	11	5	9	9	12.7	122.24	1081	1059	510240000	338190000	0.000380824	0.00629851	-0.273242	0.00308325	0.0459663	-0.29397	0.15965	0.390631	-0.0856548	0.221369	0.553876	-0.0649265	30
-1.48237	-1.52551	-1.41062	-1.45018	-0.794966	-0.662479	-1.02122	-0.838445	-1.3587	-1.44307	-1.55467	-1.14725	-0.809769	-0.595354	-0.863825	-0.766557	Keep	Keep	Discard	Discard	anatomical structure development;biosynthetic process;carbohydrate biosynthetic process;carbohydrate metabolic process;cell wall organization;cell wall organization or biogenesis;cellular biosynthetic process;cellular carbohydrate biosynthetic process;cellular carbohydrate metabolic process;cellular component organization or biogenesis;cellular glucan metabolic process;cellular macromolecule bios…	binding;catalytic activity;cation binding;cellulose synthase (UDP-forming) activity;cellulose synthase activity;glucosyltransferase activity;ion binding;metal ion binding;transferase activity;transferase activity, transferring glycosyl groups;transferase activity, transferring hexosyl groups;transition metal ion binding;UDP-glucosyltransferase activity;UDP-glycosyltransferase activity;zinc ion bi…	cell part;integral to membrane;intrinsic to membrane;membrane;membrane part;plasma membrane		9	33.867	81978000	NaN	4	8	7	10.5	122.07	1084	1060	27484000	54495000	0.00101582	0.0114661	-0.612782	0.000180281	0.0116194	-0.642935	0.347405	0.591239	-0.098455	0.482793	0.750178	-0.068301	10
1.54365	1.68088	1.66616	2.07732	0.580401	0.489405	0.436011	0.101008	1.50486	1.79628	2.05903	1.64925	0.250269	0.234775	0.273376	0.335362	Keep	Keep	Discard	Discard	defense response;response to stimulus;response to stress	binding;catalytic activity;cation binding;heme binding;indoleacetaldoxime dehydratase activity;ion binding;iron ion binding;lyase activity;metal ion binding;monooxygenase activity;oxidoreductase activity;oxidoreductase activity, acting on paired donors, with incorporation or reduction of molecular oxygen;tetrapyrrole binding;transition metal ion binding	cell part;integral to membrane;intrinsic to membrane;membrane part	Aminobenzoate degradation;Bisphenol degradation;Limonene and pinene degradation;Polycyclic aromatic hydrocarbon degradation;Stilbenoid, diarylheptanoid and gingerol biosynthesis;Tryptophan metabolism	8	52.622	201360000	NaN	7	6	6	19.9	56.152	497	1076	108240000	93118000	1.77e-05	0.00105416	1.49316	0.00013727	0.0107926	1.34389	0.952205	0.976369	-0.0105795	0.27536	0.604149	0.138692	14
1.43638	1.42862	1.28504	1.43677	1.67602	1.75567	1.68975	1.62956	1.47991	1.44244	1.33591	1.51049	1.71795	1.62868	1.7627	1.5981	Keep	Keep	Discard	Discard	cellular component organization;cellular component organization at cellular level;cellular component organization or biogenesis;cellular component organization or biogenesis at cellular level;cellular membrane fusion;cellular membrane organization;cellular process;establishment of localization;establishment of localization in cell;establishment of protein localization;exocytosis;intermembrane tra…	binding;protein binding;SNAP receptor activity;SNARE binding	cell part;cytoplasmic part;integral to membrane;intracellular membrane-bounded organelle;intracellular organelle;intracellular organelle part;intracellular part;intrinsic to membrane;macromolecular complex;membrane;membrane part;membrane-bounded organelle;organelle;organelle membrane;organelle part;plasma membrane;protein complex;SNARE complex;vacuolar membrane;vacuolar part;vacuole	SNARE interactions in vesicular transport	10	86.552	1078600000	10	10	10	9	50.7	25.039	219	1078	382900000	695690000	0.00483677	0.029597	-0.234704	0.000685122	0.0206914	-0.290333	0.425949	0.653993	-0.0455549	0.82186	0.931357	0.0100734	26
-1.1344	-1.41846	-1.24416	-1.12046	-0.67238	-0.51065	-0.896072	-0.719081	-1.29077	-1.21287	-1.27243	-1.22076	-0.798131	-0.882135	-0.668559	-0.757914	Keep	Keep	Discard	Discard	biological regulation;cadmium ion transport;cation homeostasis;cation transport;chemical homeostasis;divalent inorganic cation homeostasis;divalent inorganic cation transport;divalent metal ion transport;establishment of localization;homeostatic process;ion homeostasis;ion transport;metal ion transport;regulation of biological quality;response to cadmium ion;response to chemical stimulus;response…	active transmembrane transporter activity;adenyl nucleotide binding;adenyl ribonucleotide binding;ATP binding;ATPase activity;ATPase activity, coupled;ATPase activity, coupled to movement of substances;ATPase activity, coupled to transmembrane movement of ions;ATPase activity, coupled to transmembrane movement of ions, phosphorylative mechanism;ATPase activity, coupled to transmembrane movement o…	cell junction;cell part;cell-cell junction;integral to membrane;intrinsic to membrane;membrane;membrane part;plasma membrane;plasmodesma		2	15.205	57410000	2	2	2	2	2.3	127.21	1172	1111	22585000	34825000	6.58e-05	0.00220743	-0.474191	0.00234194	0.0391174	-0.531508	0.790587	0.894736	0.0242872	0.42841	0.715417	0.0816043	11
-0.760997	-0.736846	-0.869492	-0.684583	-1.08617	-1.28895	-0.977676	-1.25463	-0.635161	-0.673633	-0.612627	-0.700429	-1.3268	-1.45068	-1.63529	-1.53184	Keep	Keep	Discard	Discard	alcohol metabolic process;aromatic compound biosynthetic process;biological regulation;biosynthetic process;carbohydrate metabolic process;carboxylic acid metabolic process;cellular aromatic compound metabolic process;cellular biosynthetic process;cellular carbohydrate metabolic process;cellular glucuronidation;cellular ketone metabolic process;cellular metabolic process;cellular process;flavonoi…	catalytic activity;glucosyltransferase activity;quercetin 3-O-glucosyltransferase activity;quercetin 7-O-glucosyltransferase activity;transferase activity;transferase activity, transferring glycosyl groups;transferase activity, transferring hexosyl groups;UDP-glucosyltransferase activity;UDP-glycosyltransferase activity	cell part;cytoplasm;cytoplasmic part;cytosol;intracellular membrane-bounded organelle;intracellular organelle;intracellular part;membrane-bounded organelle;nucleus;organelle		5	33.735	110590000	5	5	4	4	12.1	51.728	455	1124	41717000	68871000	1.84e-05	0.00107577	0.82666	0.00332992	0.0477018	0.38486	0.0485994	0.222404	-0.106355	0.014231	0.22258	0.335445	8
2.42816	2.52022	2.5016	2.68575	1.99405	1.91505	1.83295	1.92061	2.58832	2.62363	2.51047	2.59964	1.81442	1.77674	1.85024	1.88956	Keep	Keep	Discard	Discard	anatomical structure morphogenesis;carbohydrate metabolic process;cell growth;cell morphogenesis;cell morphogenesis involved in differentiation;cell tip growth;cellular carbohydrate metabolic process;cellular component morphogenesis;cellular component organization;cellular component organization or biogenesis;cellular developmental process;cellular metabolic process;cellular process;cellular proc…	beta-glucosidase activity;catalytic activity;glucosidase activity;hydrolase activity;hydrolase activity, acting on glycosyl bonds;hydrolase activity, hydrolyzing O-glycosyl compounds	apoplast;cell junction;cell part;cell wall;cell-cell junction;cytoplasmic part;external encapsulating structure;extracellular region;Golgi apparatus;intracellular membrane-bounded organelle;intracellular organelle;intracellular part;membrane-bounded organelle;organelle;plant-type cell wall;plasmodesma	Cyanoamino acid metabolism;Phenylpropanoid biosynthesis;Starch and sucrose metabolism	9	70.849	765420000	NaN	9	7	9	29.1	56.905	506	1145	236390000	529030000	6.19e-07	0.000214854	0.747786	6.78e-05	0.00827643	0.620259	0.464341	0.68556	-0.0440841	0.0886131	0.390069	0.0834423	32
1.66227	1.61974	1.65875	1.68178	1.49983	1.38085	1.44839	1.46082	1.81843	1.95401	1.93688	1.7977	1.11242	1.40413	1.29629	1.26429	Keep	Keep	Discard	Discard	anatomical structure development;cellular metabolic process;cellular process;cellular process involved in reproduction;developmental process;developmental process involved in reproduction;metabolic process;mucilage extrusion from seed coat;mucilage metabolic process;mucilage metabolic process involved seed coat development;multicellular organismal process;multicellular organismal reproductive pro…	catalytic activity;endopeptidase activity;hydrolase activity;peptidase activity;peptidase activity, acting on L-amino acid peptides;serine hydrolase activity;serine-type endopeptidase activity;serine-type peptidase activity	apoplast;cell part;cell wall;external encapsulating structure;extracellular region;plant-type cell wall		9	75.546	558960000	9	9	5	9	18.4	79.414	757	1159	144490000	414470000	0.000155195	0.00379408	0.605395	0.000302867	0.0134431	0.207705	0.00191398	0.0590211	-0.222609	0.033918	0.281579	0.175082	20
3.27586	3.28033	3.20684	3.45163	2.90085	2.90133	2.82209	2.88524	3.39105	3.38298	3.51103	3.44197	2.90259	2.85639	2.87269	2.9716	Keep	Keep	Discard	Discard	cellular aromatic compound metabolic process;cellular metabolic process;cellular nitrogen compound metabolic process;cellular process;heterocycle metabolic process;indole-containing compound metabolic process;metabolic process;nitrogen compound metabolic process	binding;catalytic activity;cation binding;heme binding;ion binding;iron ion binding;metal ion binding;monooxygenase activity;oxidoreductase activity;oxidoreductase activity, acting on paired donors, with incorporation or reduction of molecular oxygen;oxidoreductase activity, acting on paired donors, with incorporation or reduction of molecular oxygen, NADH or NADPH as one donor, and incorporation…	cell part;cytoplasmic part;endoplasmic reticulum;Golgi apparatus;integral to membrane;intracellular membrane-bounded organelle;intracellular organelle;intracellular part;intrinsic to membrane;membrane;membrane part;membrane-bounded organelle;mitochondrion;organelle;plasma membrane		18	128.12	1457400000	18	18	12	16	36	57.008	503	1180	518750000	938650000	9.68e-06	0.000816169	0.53117	0.000252324	0.0131683	0.428788	0.0761887	0.271044	-0.126136	0.486907	0.753397	-0.0237543	57
1.18591	1.39558	1.13643	1.30006	1.74977	1.96506	1.91687	2.09905	0.836596	0.981468	0.802936	0.974855	1.62556	1.69677	1.88061	1.72108	Keep	Keep	Discard	Discard	heat acclimation;response to abiotic stimulus;response to heat;response to stimulus;response to stress;response to temperature stimulus	binding;catalytic activity;cation binding;heme binding;ion binding;iron ion binding;metal ion binding;monooxygenase activity;oxidoreductase activity;oxidoreductase activity, acting on paired donors, with incorporation or reduction of molecular oxygen;oxidoreductase activity, acting on paired donors, with incorporation or reduction of molecular oxygen, NADH or NADPH as one donor, and incorporation…	cell part;integral to membrane;intrinsic to membrane;membrane;membrane part		4	25.461	305080000	4	4	4	3	6.6	57.14	502	1181	125250000	179830000	2.32e-05	0.00120393	-0.832876	0.000332408	0.0141129	-0.680034	0.00305337	0.070082	0.356847	0.0662675	0.353208	0.204004	13
0.189047	-0.373985	-0.0606953	-0.00846612	0.740191	0.97823	0.82534	0.949381	0.0842677	0.020443	0.103898	0.0859899	0.955096	0.923392	1.15647	0.842642	Keep	Keep	Discard	Discard	catabolic process;lipid catabolic process;lipid metabolic process;metabolic process;primary metabolic process	catalytic activity;hydrolase activity;hydrolase activity, acting on ester bonds	extracellular region		5	61.048	498500000	5	5	3	3	23.8	42.083	387	1193	32369000	466130000	1.3e-05	0.000927357	-0.900115	0.000348303	0.0142677	-0.926134	0.289361	0.534646	-0.123672	0.310053	0.637521	-0.097654	9
2.59238	2.5737	2.45495	2.52753	2.73717	2.91622	2.83518	2.8836	2.54281	2.52653	2.51818	2.50075	2.78228	2.80469	2.80202	2.80719	Keep	Keep	Discard	Discard	acetyl-CoA biosynthetic process;acetyl-CoA metabolic process;biosynthetic process;cellular biosynthetic process;cellular metabolic process;cellular process;coenzyme biosynthetic process;coenzyme metabolic process;cofactor biosynthetic process;cofactor metabolic process;lipid metabolic process;metabolic process;primary metabolic process	adenyl nucleotide binding;adenyl ribonucleotide binding;ATP binding;ATP citrate synthase activity;binding;catalytic activity;nucleotide binding;purine nucleotide binding;purine ribonucleoside triphosphate binding;purine ribonucleotide binding;ribonucleotide binding;transferase activity;transferase activity, transferring acyl groups;transferase activity, transferring acyl groups, acyl groups conve…	cell part;citrate lyase complex;cytoplasmic part;cytosol;intracellular part;macromolecular complex;protein complex	Carbon fixation pathways in prokaryotes;Citrate cycle (TCA cycle)	14	111.26	1779400000	14	12	10	11	38.9	46.945	424	1203	647510000	1131900000	1.89e-07	0.000156686	-0.276932	0.000833344	0.0232503	-0.306497	0.652467	0.817254	0.0159628	0.307238	0.634828	0.0455276	46
-0.583582	-0.595183	-0.670045	-0.633698	-0.287299	-0.0876761	-0.237183	-0.0929835	-0.987642	-0.931275	-0.948876	-0.751492	-0.261838	-0.180123	-0.121377	0.00696733	Keep	Keep	Discard	Discard	anatomical structure formation involved in morphogenesis;cell wall organization;cell wall organization or biogenesis;cellular cell wall organization;cellular cell wall organization or biogenesis;cellular component organization;cellular component organization or biogenesis;cellular component organization or biogenesis at cellular level;cellular process;developmental process;external encapsulating …		cell part;cell wall;external encapsulating structure;extracellular region;membrane		2	46.14	416490000	2	2	2	2	16.2	27.076	253	1218	183280000	233210000	6.04e-05	0.00209832	-0.76616	0.000180469	0.0116194	-0.446604	0.00227856	0.0628075	0.281677	0.641735	0.841048	-0.0378794	14
2.93681	2.61413	2.84623	2.62134	3.54304	3.55892	3.62329	3.38171	2.33848	2.13668	2.09485	2.3068	3.16616	3.29998	3.45097	3.25674	Keep	Keep	Discard	Discard		binding;carbohydrate binding	cell junction;cell part;cell-cell junction;cytoplasmic part;intracellular membrane-bounded organelle;intracellular organelle;intracellular part;membrane-bounded organelle;organelle;plasmodesma;vacuole		20	217.02	4188500000	NaN	20	19	12	51.1	50.462	458	1268	2304000000	1884600000	1.5e-05	0.00097179	-1.07414	0.000198254	0.0119325	-0.76794	0.00186001	0.0588374	0.538473	0.0249771	0.263285	0.232271	45
4.27296	4.2384	4.36466	4.54993	4.71934	4.69033	4.81233	4.74007	4.64865	4.49052	4.41219	4.59891	4.95613	4.7981	5.00952	5.0077	Keep	Keep	Discard	Discard	biological regulation;catabolic process;cellular catabolic process;cellular macromolecule catabolic process;cellular macromolecule metabolic process;cellular metabolic process;cellular process;cellular protein metabolic process;macromolecule catabolic process;macromolecule metabolic process;macromolecule modification;metabolic process;modification-dependent macromolecule catabolic process;modific…	catalytic activity;cysteine-type endopeptidase activity;cysteine-type peptidase activity;endopeptidase activity;hydrolase activity;peptidase activity;peptidase activity, acting on L-amino acid peptides;small conjugating protein-specific protease activity;ubiquitin-specific protease activity	anchored to membrane;cell junction;cell part;cell-cell junction;chloroplast;cytoplasm;cytoplasmic part;intracellular membrane-bounded organelle;intracellular organelle;intracellular part;intrinsic to membrane;membrane part;membrane-bounded organelle;organelle;plasmodesma;plastid		21	241.6	13674000000	NaN	20	18	17	54.4	39.826	351	1304	6396500000	7277500000	0.00143563	0.0139431	-0.404887	0.00209994	0.0369476	-0.379579	0.0846918	0.285835	-0.178859	0.0113617	0.215993	-0.204167	131
-1.54701	-1.36407	-1.2176	-1.35419	-1.82576	-2.17947	-2.16208	-2.12386	-1.65229	-1.52315	-1.35032	-1.30898	-2.10935	-2.06145	-2.21678	-2.24397	Keep	Keep	Discard	Discard	alcohol catabolic process;alcohol metabolic process;biosynthetic process;carbohydrate catabolic process;carbohydrate metabolic process;carboxylic acid biosynthetic process;carboxylic acid metabolic process;catabolic process;cellular biosynthetic process;cellular carbohydrate catabolic process;cellular carbohydrate metabolic process;cellular ketone metabolic process;cellular metabolic process;cell…	binding;catalytic activity;cation binding;inositol oxygenase activity;ion binding;iron ion binding;metal ion binding;oxidoreductase activity;oxidoreductase activity, acting on single donors with incorporation of molecular oxygen;transition metal ion binding	cell part;cytoplasm;intracellular part	Ascorbate and aldarate metabolism;Inositol phosphate metabolism	1	6.7019	13977000	1	1	1	1	3.8	37.047	317	1324	4959600	9017000	0.000247065	0.00496232	0.70375	0.000605426	0.0197066	0.699338	0.431494	0.658047	0.0861767	0.399133	0.69897	0.0905887	2
1.97811	1.99678	1.87324	1.96268	2.27242	2.44258	2.4951	2.33682	2.12607	1.94825	1.91547	2.06167	2.47612	2.35985	2.43169	2.41261	Keep	Keep	Discard	Discard	alcohol metabolic process;aromatic compound biosynthetic process;biosynthetic process;carbohydrate metabolic process;carboxylic acid metabolic process;cellular aromatic compound metabolic process;cellular biosynthetic process;cellular carbohydrate metabolic process;cellular glucuronidation;cellular ketone metabolic process;cellular metabolic process;cellular process;flavonoid biosynthetic process…	catalytic activity;flavonol 3-O-glucosyltransferase activity;glucosyltransferase activity;quercetin 3'-O-glucosyltransferase activity;quercetin 3-O-glucosyltransferase activity;quercetin 7-O-glucosyltransferase activity;transferase activity;transferase activity, transferring glycosyl groups;transferase activity, transferring hexosyl groups;UDP-glucosyltransferase activity;UDP-glycosyltransferase …	cell part;intracellular membrane-bounded organelle;intracellular organelle;intracellular part;membrane-bounded organelle;organelle		8	67.708	758650000	8	7	7	6	24.1	53.874	481	1352	319180000	439470000	0.000300637	0.00549616	-0.405297	0.000275617	0.0132377	-0.435886	0.325285	0.570458	-0.0618999	0.572108	0.800528	-0.0313102	16
0.00634602	0.0742994	-0.0228027	0.0754589	0.178991	0.390578	0.234505	0.304948	-0.0127222	0.0857622	-0.0709714	-0.155998	0.418149	0.404724	0.200524	0.189294	Keep	Keep	Discard	Discard	alcohol metabolic process;aromatic compound biosynthetic process;biosynthetic process;carbohydrate metabolic process;carboxylic acid metabolic process;cellular aromatic compound metabolic process;cellular biosynthetic process;cellular carbohydrate metabolic process;cellular glucuronidation;cellular ketone metabolic process;cellular metabolic process;cellular process;flavonoid biosynthetic process…	catalytic activity;flavonol 3-O-glucosyltransferase activity;glucosyltransferase activity;quercetin 3-O-glucosyltransferase activity;quercetin 7-O-glucosyltransferase activity;transferase activity;transferase activity, transferring glycosyl groups;transferase activity, transferring hexosyl groups;UDP-glucosyltransferase activity;UDP-glycosyltransferase activity	cell part;intracellular membrane-bounded organelle;intracellular organelle;intracellular part;membrane-bounded organelle;organelle		4	26.55	52879000	NaN	4	2	4	11.1	53	467	1354	13401000	39478000	0.00545404	0.0319301	-0.343039	0.00335165	0.0478959	-0.245478	0.250753	0.494819	0.0697544	0.749537	0.897737	-0.0278067	14
3.24783	3.21333	2.97516	3.37315	1.58096	1.75336	2.03395	1.93496	3.15352	3.50912	3.57957	3.30558	1.57259	1.8556	1.8132	1.69104	Keep	Keep	Discard	Discard	carbohydrate metabolic process;metabolic process;primary metabolic process	catalytic activity;hydrolase activity;hydrolase activity, acting on glycosyl bonds;hydrolase activity, hydrolyzing O-glycosyl compounds	cell part;cytoplasmic part;endoplasmic reticulum;intracellular membrane-bounded organelle;intracellular organelle;intracellular part;membrane-bounded organelle;organelle		13	149.42	1879000000	13	13	10	12	29.8	59.807	531	1375	784100000	1094900000	7.53e-06	0.000728976	1.65934	4.21e-05	0.00652141	1.37329	0.198901	0.43905	-0.187227	0.464904	0.737204	0.0988235	42
2.66181	2.64397	2.63587	3.02888	1.92985	1.45992	1.93795	1.83651	3.18632	3.34355	3.35445	3.21905	1.63189	1.70042	1.5207	1.636	Keep	Keep	Discard	Discard	catabolic process;cell wall organization;cell wall organization or biogenesis;cellular aromatic compound metabolic process;cellular catabolic process;cellular cell wall organization;cellular cell wall organization or biogenesis;cellular component organization;cellular component organization or biogenesis;cellular component organization or biogenesis at cellular level;cellular metabolic process;ce…	antioxidant activity;binding;catalytic activity;cation binding;heme binding;ion binding;iron ion binding;metal ion binding;oxidoreductase activity;oxidoreductase activity, acting on peroxide as acceptor;peroxidase activity;tetrapyrrole binding;transition metal ion binding	cell junction;cell part;cell wall;cell-cell junction;external encapsulating structure;extracellular region;plant-type cell wall;plasmodesma		14	130.88	2793400000	NaN	13	10	13	54.2	35.624	325	1395	536400000	2257000000	1.09e-07	0.000136861	1.65406	0.000664377	0.020305	0.948881	0.00223994	0.0628075	-0.52521	0.205045	0.533678	0.179968	75
3.49895	3.33751	3.3074	3.71746	2.11507	2.39446	2.35471	2.24372	3.37506	3.21126	3.25102	3.31008	2.11046	2.24547	2.08203	2.00998	Keep	Keep	Discard	Discard	amine metabolic process;aminoglycan catabolic process;aminoglycan metabolic process;carbohydrate catabolic process;carbohydrate metabolic process;catabolic process;cell death;cell killing;cell wall macromolecule catabolic process;cell wall macromolecule metabolic process;cellular process;cellular response to stimulus;cellular response to stress;chitin catabolic process;chitin metabolic process;de…	binding;carbohydrate binding;catalytic activity;chitin binding;chitinase activity;hydrolase activity;hydrolase activity, acting on glycosyl bonds;hydrolase activity, hydrolyzing O-glycosyl compounds;pattern binding;polysaccharide binding	cell part;cytoplasmic part;intracellular membrane-bounded organelle;intracellular organelle;intracellular part;membrane-bounded organelle;organelle;vacuole	Amino sugar and nucleotide sugar metabolism	10	161.3	5069900000	10	10	9	9	45.1	36.183	335	1423	2057000000	3012800000	1.25e-06	0.00024608	1.17366	4.34e-05	0.00652141	1.19367	0.12622	0.348503	0.186514	0.0839433	0.382935	0.166498	80
6.05529	5.99739	5.91119	6.15978	6.53442	6.55897	6.41676	6.48115	6.02117	6.01849	6.06844	5.95199	6.52125	6.52361	6.62706	6.56291	Keep	Keep	Discard	Discard	ATP biosynthetic process;ATP hydrolysis coupled proton transport;ATP metabolic process;biosynthetic process;cation transport;cellular biosynthetic process;cellular metabolic process;cellular nitrogen compound biosynthetic process;cellular nitrogen compound metabolic process;cellular process;energy coupled proton transport, against electrochemical gradient;establishment of localization;heterocycle…	active transmembrane transporter activity;adenyl nucleotide binding;adenyl ribonucleotide binding;ATP binding;ATPase activity;ATPase activity, coupled;ATPase activity, coupled to movement of substances;ATPase activity, coupled to transmembrane movement of ions;ATPase activity, coupled to transmembrane movement of ions, phosphorylative mechanism;ATPase activity, coupled to transmembrane movement o…	cell part;integral to membrane;intrinsic to membrane;membrane;membrane part;plasma membrane	Oxidative phosphorylation	50	323.31	63631000000	NaN	15	50	45	46.3	104.4	948	1426	28634000000	34997000000	4.07e-06	0.000462053	-0.543729	0.000258679	0.0131791	-0.465105	0.791212	0.894925	0.018131	0.179315	0.506231	-0.0604928	319
3.2121	3.25136	3.26437	3.10878	2.95853	2.91798	3.06185	2.8544	3.28127	3.47987	3.39135	3.29895	2.90871	2.88361	2.80863	2.80297	Keep	Keep	Discard	Discard	biological regulation;biosynthetic process;cellular biosynthetic process;cellular macromolecule biosynthetic process;cellular macromolecule metabolic process;cellular metabolic process;cellular nitrogen compound metabolic process;cellular process;macromolecule biosynthetic process;macromolecule metabolic process;metabolic process;multi-organism process;nitrogen compound metabolic process;nucleic …	adenyl nucleotide binding;adenyl ribonucleotide binding;ATP binding;binding;nucleotide binding;purine nucleotide binding;purine ribonucleoside triphosphate binding;purine ribonucleotide binding;ribonucleotide binding	cell part;cell wall;chloroplast;chloroplast envelope;chloroplast part;cytoplasmic part;cytosol;envelope;external encapsulating structure;Golgi apparatus;intracellular membrane-bounded organelle;intracellular organelle;intracellular organelle part;intracellular part;membrane;membrane-bounded organelle;nucleus;organelle;organelle envelope;organelle part;plasma membrane;plastid;plastid envelope;plas…	Antigen processing and presentation;Endocytosis;MAPK signaling pathway;Measles;Protein processing in endoplasmic reticulum;Spliceosome;Toxoplasmosis	32	107.85	1834700000	NaN	9	26	30	51.9	71.386	653	1437	544340000	1290300000	7.08e-05	0.00232275	0.513343	0.00347063	0.0487636	0.260263	0.0376788	0.198135	-0.154629	0.105372	0.416668	0.0984513	47
0.290523	0.477364	0.481099	0.503805	-0.741055	-0.3651	-0.555675	-1.21436	0.707281	0.617008	0.827006	1.30075	-0.825202	-0.784623	-0.955278	-0.824763	Keep	Keep	Discard	Discard	acetyl-CoA catabolic process;acetyl-CoA metabolic process;carbohydrate metabolic process;carboxylic acid metabolic process;catabolic process;cellular aldehyde metabolic process;cellular carbohydrate metabolic process;cellular catabolic process;cellular ketone metabolic process;cellular metabolic process;cellular process;coenzyme catabolic process;coenzyme metabolic process;cofactor catabolic proc…	binding;carbon-carbon lyase activity;catalytic activity;cation binding;ion binding;isocitrate lyase activity;lyase activity;metal ion binding;oxo-acid-lyase activity	cell part;cytoplasmic part;glyoxysome;intracellular membrane-bounded organelle;intracellular organelle;intracellular part;membrane-bounded organelle;microbody;organelle;peroxisome	Glyoxylate and dicarboxylate metabolism	7	50.728	219850000	7	7	5	6	13.7	64.244	576	1463	75550000	144300000	3.49e-05	0.00150586	1.73435	0.000859563	0.0234241	1.12686	0.0377636	0.198259	-0.447604	0.51535	0.770155	0.159887	12
2.94872	2.89032	2.8932	3.03398	2.75698	2.61826	2.75409	2.59251	3.03033	3.13385	3.20961	3.06427	2.5966	2.61811	2.69851	2.71356	Keep	Keep	Discard	Discard	amine biosynthetic process;amine metabolic process;aromatic amino acid family biosynthetic process;aromatic amino acid family metabolic process;aromatic compound biosynthetic process;biological regulation;biosynthetic process;carboxylic acid biosynthetic process;carboxylic acid metabolic process;cellular amine metabolic process;cellular amino acid biosynthetic process;cellular amino acid metaboli…	anthranilate synthase activity;carbon-carbon lyase activity;catalytic activity;lyase activity;oxo-acid-lyase activity	cell part;chloroplast;cytoplasmic part;intracellular membrane-bounded organelle;intracellular organelle;intracellular part;membrane-bounded organelle;organelle;plastid	Phenylalanine, tyrosine and tryptophan biosynthesis	17	169.44	1395200000	17	14	14	15	37.1	66.311	595	1488	441880000	953360000	9.25e-05	0.00267415	0.453595	0.00319762	0.0469817	0.260297	0.0179528	0.150265	-0.168425	0.666153	0.856539	0.0248737	54
2.63858	2.67758	2.72153	2.74016	2.56501	2.3116	2.39229	2.3352	2.81202	2.86361	2.89017	2.82099	2.1876	2.13691	2.48206	2.46244	Keep	Keep	Discard	Discard	aromatic compound biosynthetic process;auxin biosynthetic process;auxin metabolic process;biological regulation;biosynthetic process;carboxylic acid biosynthetic process;carboxylic acid metabolic process;cellular aromatic compound metabolic process;cellular biosynthetic process;cellular hormone metabolic process;cellular ketone metabolic process;cellular metabolic process;cellular nitrogen compou…	carbon-oxygen lyase activity;catalytic activity;hydrolase activity;hydrolase activity, acting on carbon-nitrogen (but not peptide) bonds;hydrolase activity, acting on carbon-nitrogen (but not peptide) bonds, in nitriles;hydro-lyase activity;indole-3-acetonitrile nitrilase activity;indole-3-acetonitrile nitrile hydratase activity;lyase activity;nitrilase activity;nitrile hydratase activity	cell part;cytoplasmic part;cytosol;intracellular part;membrane;plasma membrane	Aminobenzoate degradation;Cyanoamino acid metabolism;Nitrogen metabolism;Styrene degradation;Tryptophan metabolism	11	91.376	2224900000	6	4	11	11	44.5	37.153	339	1493	1044700000	1180200000	0.00120048	0.0126587	0.52137	0.0031132	0.046295	0.290502	0.00200606	0.0599667	-0.152052	0.462638	0.736105	0.0788159	50
5.13148	5.02318	5.0766	5.25776	5.35198	5.56235	5.49056	5.61157	5.39634	5.1927	5.2253	5.24199	5.6264	5.64616	5.67843	5.65257	Keep	Keep	Discard	Discard	amine catabolic process;amine metabolic process;aromatic amino acid family catabolic process;aromatic amino acid family metabolic process;aromatic compound biosynthetic process;aromatic compound catabolic process;biosynthetic process;carboxylic acid catabolic process;carboxylic acid metabolic process;catabolic process;cellular amine metabolic process;cellular amino acid catabolic process;cellular…	ammonia-lyase activity;carbon-nitrogen lyase activity;catalytic activity;lyase activity;phenylalanine ammonia-lyase activity	cell part;cytoplasm;intracellular part	Nitrogen metabolism;Phenylalanine metabolism;Phenylpropanoid biosynthesis	36	323.31	30751000000	36	23	31	34	59.9	78.725	725	1506	10615000000	20136000000	0.000164057	0.00385746	-0.384759	0.00233361	0.0391174	-0.382477	0.0808959	0.279463	-0.141335	0.0432954	0.306599	-0.143617	212
2.66039	2.67453	2.67249	2.73943	2.82352	2.97253	2.84591	2.90935	2.80535	2.77953	2.75539	2.78295	3.02748	3.04798	2.90785	2.92421	Keep	Keep	Discard	Discard	biosynthetic process;cellular biosynthetic process;cellular component organization;cellular component organization or biogenesis;cellular lipid metabolic process;cellular membrane organization;cellular metabolic process;cellular process;developmental process;gametophyte development;isoprenoid biosynthetic process;isoprenoid metabolic process;lipid biosynthetic process;lipid metabolic process;memb…	beta-amyrin synthase activity;catalytic activity;cycloartenol synthase activity;intramolecular transferase activity;isomerase activity;lanosterol synthase activity;oxidosqualene cyclase activity	cell part;cytoplasmic part;intracellular membrane-bounded organelle;intracellular organelle;intracellular part;membrane-bounded organelle;organelle;vacuole	Steroid biosynthesis	17	157.59	1932900000	NaN	17	14	15	32.8	86.032	759	1516	1047100000	885730000	0.00182569	0.016236	-0.197278	0.00184987	0.0345171	-0.201961	0.00379226	0.0795318	-0.0938708	0.118391	0.438776	-0.0891877	59
3.07917	2.78473	2.90878	2.99718	3.36178	3.61104	3.34106	3.42675	3.01162	2.87568	3.00347	2.9043	3.26537	3.35827	3.38087	3.34732	Keep	Keep	Discard	Discard	aromatic compound biosynthetic process;biosynthetic process;cellular aromatic compound metabolic process;cellular biosynthetic process;cellular metabolic process;cellular process;flavonoid biosynthetic process;flavonoid metabolic process;metabolic process;phenylpropanoid biosynthetic process;phenylpropanoid metabolic process;response to abiotic stimulus;response to auxin stimulus;response to chem…	catalytic activity;chalcone isomerase activity;intramolecular lyase activity;isomerase activity	cell part;cytoplasmic part;endoplasmic reticulum;endoplasmic reticulum part;extrinsic to endoplasmic reticulum membrane;extrinsic to membrane;extrinsic to organelle membrane;intracellular membrane-bounded organelle;intracellular organelle;intracellular organelle part;intracellular part;membrane;membrane part;membrane-bounded organelle;nucleus;organelle;organelle membrane;organelle part;plant-type…	Flavonoid biosynthesis	8	81.651	3710300000	8	8	8	7	30.1	26.595	246	1522	1494900000	2215400000	9.8e-05	0.00276416	-0.388606	0.00138291	0.0296274	-0.492587	0.932958	0.967728	-0.00343166	0.193372	0.519796	0.100549	37
0.577187	0.483355	0.250162	0.493272	0.869715	1.23989	0.953631	1.19745	0.481747	0.411749	0.312235	0.294616	1.26013	1.10167	1.36888	1.07018	Keep	Keep	Discard	Discard	biological regulation;carbohydrate transport;cell volume homeostasis;cellular chemical homeostasis;cellular homeostasis;cellular process;cellular water homeostasis;chemical homeostasis;establishment of localization;fluid transport;glycerol transport;homeostatic process;hydrogen peroxide transmembrane transport;ion transmembrane transport;ion transport;organic alcohol transport;organic substance t…	alcohol transmembrane transporter activity;binding;channel activity;enzyme binding;glycerol channel activity;glycerol transmembrane transporter activity;passive transmembrane transporter activity;polyol transmembrane transporter activity;protein binding;substrate-specific channel activity;substrate-specific transmembrane transporter activity;substrate-specific transporter activity;transmembrane t…	cell junction;cell part;cell-cell junction;chloroplast;cytoplasmic part;integral to membrane;integral to plasma membrane;intracellular membrane-bounded organelle;intracellular organelle;intracellular part;intrinsic to membrane;intrinsic to plasma membrane;membrane;membrane part;membrane-bounded organelle;organelle;plasma membrane;plasma membrane part;plasmodesma;plastid;vacuole		5	33.083	235120000	5	3	5	3	19.9	30.474	287	1563	112670000	122450000	5.81e-05	0.00207641	-0.828225	0.00173383	0.0332406	-0.61769	0.394542	0.628328	0.0788909	0.282896	0.612105	-0.131644	11
-2.22271	-1.96266	-1.88331	-1.98594	-1.24424	-0.688642	-1.17142	-0.955172	-1.81048	-1.9268	-2.26494	-2.21694	-0.653395	-0.824488	-0.943702	-1.10666	Keep	Keep	Discard	Discard	biological regulation;carbohydrate transport;cell volume homeostasis;cellular chemical homeostasis;cellular homeostasis;cellular process;cellular water homeostasis;chemical homeostasis;establishment of localization;fluid transport;glycerol transport;homeostatic process;ion transmembrane transport;ion transport;organic alcohol transport;organic substance transport;polyol transport;regulation of bi…	alcohol transmembrane transporter activity;channel activity;glycerol channel activity;glycerol transmembrane transporter activity;passive transmembrane transporter activity;polyol transmembrane transporter activity;substrate-specific channel activity;substrate-specific transmembrane transporter activity;substrate-specific transporter activity;transmembrane transporter activity;transporter activit…	cell junction;cell part;cell-cell junction;chloroplast;cytoplasmic part;integral to membrane;integral to plasma membrane;intracellular membrane-bounded organelle;intracellular organelle;intracellular part;intrinsic to membrane;intrinsic to plasma membrane;membrane;membrane part;membrane-bounded organelle;organelle;plasma membrane;plasma membrane part;plasmodesma;plastid;vacuole		3	13.276	20928000	2	2	2	3	8.1	30.453	285	1564	2411700	18517000	0.000200212	0.00429909	-1.16952	0.000456489	0.0171447	-1.00992	0.766664	0.880756	0.0338241	0.43091	0.717696	-0.125771	3
3.42353	3.36427	3.32487	3.49559	3.7168	3.86083	3.71822	3.77097	3.51999	3.40635	3.44391	3.41361	3.70686	3.69383	3.84249	3.79317	Keep	Keep	Discard	Discard	amine catabolic process;amine metabolic process;aromatic amino acid family catabolic process;aromatic amino acid family metabolic process;aromatic compound biosynthetic process;aromatic compound catabolic process;biosynthetic process;carboxylic acid catabolic process;carboxylic acid metabolic process;catabolic process;cellular amine metabolic process;cellular amino acid catabolic process;cellular…	ammonia-lyase activity;carbon-nitrogen lyase activity;catalytic activity;lyase activity;phenylalanine ammonia-lyase activity	cell part;cytoplasmic part;cytosol;intracellular part	Nitrogen metabolism;Phenylalanine metabolism;Phenylpropanoid biosynthesis	28	199.08	4906200000	17	16	22	28	51.5	77.859	717	1574	1937600000	2968600000	0.00038588	0.00632951	-0.313727	0.00034861	0.0142677	-0.364396	0.370566	0.611673	-0.0431639	0.881588	0.954181	0.00750508	64
1.58197	1.43445	1.5497	1.54432	1.97823	1.92953	2.00506	1.91718	1.68105	1.71794	1.69371	1.70351	1.90276	1.95938	2.14673	2.08931	Keep	Keep	Discard	Discard	carbohydrate catabolic process;carbohydrate metabolic process;catabolic process;cell communication;cellular carbohydrate catabolic process;cellular carbohydrate metabolic process;cellular catabolic process;cellular metabolic process;cellular process;cellular response to external stimulus;cellular response to extracellular stimulus;cellular response to nutrient levels;cellular response to starvati…	carbon-oxygen lyase activity;catalytic activity;hydrolase activity;hydrolase activity, acting on carbon-nitrogen (but not peptide) bonds;hydrolase activity, acting on carbon-nitrogen (but not peptide) bonds, in nitriles;hydro-lyase activity;indole-3-acetonitrile nitrilase activity;indole-3-acetonitrile nitrile hydratase activity;lyase activity;nitrilase activity;nitrile hydratase activity	cell part;membrane;plasma membrane	Aminobenzoate degradation;Cyanoamino acid metabolism;Nitrogen metabolism;Styrene degradation;Tryptophan metabolism	11	60.826	1209000000	6	6	9	11	41.6	38.022	346	1575	415900000	793120000	0.00124361	0.0127491	-0.32874	2.94e-05	0.00573542	-0.429273	0.002048	0.0609099	-0.170446	0.307046	0.634828	-0.0699138	49
-1.97053	-1.92949	-2.14726	-1.94121	-2.61413	-3.14992	-2.9934	-2.85578	-1.75426	-1.91746	-1.48453	-1.74226	-2.85924	-2.43561	-2.25887	-2.59355	Keep	Keep	Discard	Discard	cellular metabolic process;cellular nitrogen compound metabolic process;cellular process;cyanide metabolic process;detoxification of nitrogen compound;metabolic process;nitrogen compound metabolic process;response to chemical stimulus;response to nitrosative stress;response to stimulus;response to stress;response to toxin	3-cyanoalanine hydratase activity;carbon-oxygen lyase activity;catalytic activity;cyanoalanine nitrilase activity;hydrolase activity;hydrolase activity, acting on carbon-nitrogen (but not peptide) bonds;hydrolase activity, acting on carbon-nitrogen (but not peptide) bonds, in nitriles;hydro-lyase activity;indole-3-acetonitrile nitrilase activity;lyase activity;nitrilase activity;nitrile hydratase…	cell part;membrane;plasma membrane	Cyanoamino acid metabolism	2	34.38	52455000	2	2	2	1	12.4	38.895	355	1576	27535000	24920000	0.00197941	0.0171133	0.804028	0.000341227	0.0141791	0.895248	0.0380728	0.199346	-0.278318	0.075364	0.36727	-0.369538	3
4.51827	4.44119	4.35255	4.41189	4.66742	4.77539	4.6172	4.64315	4.48224	4.49196	4.44547	4.35529	4.52522	4.58085	4.60864	4.59801	Keep	Keep	Discard	Discard	2-oxoglutarate metabolic process;amine metabolic process;aspartate family amino acid metabolic process;aspartate metabolic process;biosynthetic process;carboxylic acid metabolic process;cellular amine metabolic process;cellular amino acid metabolic process;cellular ketone metabolic process;cellular metabolic process;cellular nitrogen compound metabolic process;cellular process;dicarboxylic acid m…	binding;catalytic activity;cation binding;cofactor binding;copper ion binding;ion binding;L-aspartate:2-oxoglutarate aminotransferase activity;L-phenylalanine aminotransferase activity;L-phenylalanine:2-oxoglutarate aminotransferase activity;metal ion binding;pyridoxal phosphate binding;transaminase activity;transferase activity;transferase activity, transferring nitrogenous groups;transition met…	cell junction;cell part;cell wall;cell-cell junction;cytoplasmic part;cytosol;external encapsulating structure;intracellular organelle part;intracellular part;membrane;organelle membrane;organelle part;plasma membrane;plasmodesma;vacuolar membrane;vacuolar part	Alanine, aspartate and glutamate metabolism;Arginine and proline metabolism;Carbon fixation in photosynthetic organisms;Cysteine and methionine metabolism;Isoquinoline alkaloid biosynthesis;Novobiocin biosynthesis;Phenylalanine metabolism;Phenylalanine, tyrosine and tryptophan biosynthesis;Tropane, piperidine and pyridine alkaloid biosynthesis;Tyrosine metabolism	23	297.38	14592000000	23	18	18	23	71.9	44.266	405	1593	6848700000	7743500000	0.00998306	0.046564	-0.133798	0.00244353	0.039974	-0.244845	0.792628	0.895517	-0.012524	0.0479433	0.312768	0.0985234	150
1.69874	1.60011	1.48383	1.70045	1.93478	2.02308	1.97673	1.9141	1.69589	1.57612	1.56929	1.53899	1.87695	1.928	1.90543	1.87525	Keep	Keep	Discard	Discard	2-oxoglutarate metabolic process;amine metabolic process;aspartate family amino acid metabolic process;aspartate metabolic process;biosynthetic process;carboxylic acid metabolic process;cellular amine metabolic process;cellular amino acid metabolic process;cellular ketone metabolic process;cellular metabolic process;cellular nitrogen compound metabolic process;cellular process;dicarboxylic acid m…	binding;catalytic activity;cofactor binding;L-aspartate:2-oxoglutarate aminotransferase activity;L-phenylalanine aminotransferase activity;L-phenylalanine:2-oxoglutarate aminotransferase activity;pyridoxal phosphate binding;transaminase activity;transferase activity;transferase activity, transferring nitrogenous groups;vitamin B6 binding;vitamin binding	cell part;cytoplasm;intracellular part	Alanine, aspartate and glutamate metabolism;Arginine and proline metabolism;Carbon fixation in photosynthetic organisms;Cysteine and methionine metabolism;Isoquinoline alkaloid biosynthesis;Novobiocin biosynthesis;Phenylalanine metabolism;Phenylalanine, tyrosine and tryptophan biosynthesis;Tropane, piperidine and pyridine alkaloid biosynthesis;Tyrosine metabolism	16	111.34	886480000	13	13	13	14	49.1	44.357	403	1594	369570000	516910000	0.000178394	0.00397516	-0.300241	0.000947894	0.024849	-0.339289	0.692219	0.840396	0.027157	0.0521186	0.32404	0.0662058	26
1.79436	1.65399	1.81073	1.7421	2.11857	1.96765	2.1746	2.03991	1.93188	1.91172	1.86679	1.86464	2.05147	1.95871	2.02379	2.06706	Keep	Keep	Discard	Discard	biological regulation;regulation of biological process;regulation of metabolic process				13	63.265	1555800000	6	6	10	12	58.9	28.028	248	1607	719090000	836710000	0.00407402	0.0267301	-0.131802	0.00130466	0.0291362	-0.325729	0.0103945	0.114908	-0.142468	0.367035	0.676138	0.0514589	26
1.17898	1.07865	1.2934	1.08741	1.82412	1.69613	1.74769	1.88883	1.34496	1.16972	1.24239	1.27868	2.10972	1.89318	2.09604	1.97645	Keep	Keep	Discard	Discard	aromatic compound biosynthetic process;biosynthetic process;carboxylic acid metabolic process;cellular aromatic compound metabolic process;cellular biosynthetic process;cellular ketone metabolic process;cellular lipid metabolic process;cellular metabolic process;cellular process;defense response;fatty acid metabolic process;lipid metabolic process;metabolic process;monocarboxylic acid metabolic p…	alkane 1-monooxygenase activity;aromatase activity;binding;catalytic activity;cation binding;heme binding;ion binding;iron ion binding;metal ion binding;monooxygenase activity;oxidoreductase activity;oxidoreductase activity, acting on paired donors, with incorporation or reduction of molecular oxygen;oxidoreductase activity, acting on paired donors, with incorporation or reduction of molecular ox…	cell part;cytoplasmic part;integral to membrane;intracellular membrane-bounded organelle;intracellular organelle;intracellular part;intrinsic to membrane;membrane part;membrane-bounded organelle;organelle;vacuole	Aminobenzoate degradation;Bisphenol degradation;Limonene and pinene degradation;Polycyclic aromatic hydrocarbon degradation;Stilbenoid, diarylheptanoid and gingerol biosynthesis	14	164.89	406270000	NaN	12	12	10	35.3	58.553	513	1610	149680000	256590000	2e-05	0.0011221	-0.761259	7.29e-05	0.00846288	-0.628816	0.160039	0.390772	-0.0980806	0.0137214	0.220203	-0.230524	26
3.45844	3.21103	3.33688	3.23184	3.81554	3.6711	3.60779	3.65727	3.2126	3.26096	3.37635	3.23096	3.58272	3.5257	3.77911	3.68528	Keep	Keep	Discard	Discard	aromatic compound biosynthetic process;biosynthetic process;cellular aromatic compound metabolic process;cellular biosynthetic process;cellular metabolic process;cellular process;lignin biosynthetic process;lignin metabolic process;metabolic process;phenylpropanoid biosynthetic process;phenylpropanoid metabolic process;response to abiotic stimulus;response to karrikin;response to stimulus;seconda…	binding;catalytic activity;cation binding;cinnamyl-alcohol dehydrogenase activity;ion binding;metal ion binding;oxidoreductase activity;oxidoreductase activity, acting on CH-OH group of donors;oxidoreductase activity, acting on the CH-OH group of donors, NAD or NADP as acceptor;transition metal ion binding;zinc ion binding		Phenylpropanoid biosynthesis	15	166.5	5088200000	15	14	10	14	71.8	39.098	365	1617	1810600000	3277600000	0.00142703	0.0139053	-0.374841	0.00194004	0.0350825	-0.377093	0.581992	0.775504	0.0412927	0.5556	0.79178	0.0435448	73
3.7593	3.90633	3.79954	3.81107	3.53946	3.46735	3.36183	3.21297	3.97963	3.92491	3.85863	3.94942	3.42924	3.3661	3.49923	3.39312	Keep	Keep	Discard	Discard	biosynthetic process;carbohydrate metabolic process;cellular carbohydrate metabolic process;cellular metabolic process;cellular process;disaccharide metabolic process;glycoside metabolic process;metabolic process;oligosaccharide metabolic process;primary metabolic process;response to abiotic stimulus;response to cadmium ion;response to carbohydrate stimulus;response to chemical stimulus;response …	catalytic activity;glucosyltransferase activity;sucrose synthase activity;transferase activity;transferase activity, transferring glycosyl groups;transferase activity, transferring hexosyl groups;UDP-glucosyltransferase activity;UDP-glycosyltransferase activity	cell junction;cell part;cell-cell junction;cytoplasmic part;cytosol;intracellular part;plasmodesma	Starch and sucrose metabolism	29	254.13	3255800000	29	23	22	25	45.2	92.996	808	1623	1484400000	1771400000	1.22e-05	0.000916508	0.506044	0.00155714	0.031358	0.419509	0.0355399	0.194448	-0.108758	0.74081	0.893178	-0.0222224	80
3.37733	3.42489	3.41692	3.49329	3.21034	3.26155	3.27451	3.26625	3.54624	3.51786	3.57765	3.50484	3.37836	3.32334	3.32226	3.33878	Keep	Keep	Discard	Discard	amine biosynthetic process;amine metabolic process;aromatic amino acid family biosynthetic process;aromatic amino acid family metabolic process;aromatic compound biosynthetic process;biosynthetic process;carboxylic acid biosynthetic process;carboxylic acid metabolic process;cellular amine metabolic process;cellular amino acid biosynthetic process;cellular amino acid metabolic process;cellular aro…	binding;carbon-carbon lyase activity;carboxy-lyase activity;catalytic activity;cation binding;copper ion binding;indole-3-glycerol-phosphate synthase activity;intramolecular oxidoreductase activity;intramolecular oxidoreductase activity, interconverting aldoses and ketoses;ion binding;isomerase activity;lyase activity;metal ion binding;phosphoribosylanthranilate isomerase activity;transition meta…	cell part;chloroplast;chloroplast part;chloroplast stroma;cytoplasmic part;cytosol;intracellular membrane-bounded organelle;intracellular organelle;intracellular organelle part;intracellular part;membrane-bounded organelle;organelle;organelle part;plastid;plastid part;plastid stroma	Phenylalanine, tyrosine and tryptophan biosynthesis	17	194.67	4503400000	17	17	12	16	54.2	44.577	402	1635	2448200000	2055300000	8.17e-05	0.00247434	0.196058	0.00079793	0.0224763	0.175336	0.00960957	0.11127	-0.108206	0.00422522	0.185807	-0.0874845	63
1.79005	1.68914	1.97971	2.16677	0.143863	0.538327	0.328191	0.341099	1.81045	1.77755	1.88637	2.05621	0.454699	0.254536	0.222638	0.255064	Keep	Keep	Discard	Discard	defense response;defense response to bacterium;defense response to bacterium, incompatible interaction;defense response to fungus;defense response to fungus, incompatible interaction;defense response, incompatible interaction;immune response;immune system process;innate immune response;multi-organism process;response to abiotic stimulus;response to bacterium;response to biotic stimulus;response t…				2	47.823	658910000	2	2	2	2	16.4	26.633	244	1649	299620000	359290000	1.22e-06	0.00024608	1.58699	2.23e-05	0.00557606	1.57349	0.852614	0.927172	0.0313858	0.684957	0.86636	0.044888	24
2.03961	1.94842	1.8912	2.00878	2.45503	2.35151	2.21288	2.38765	1.86319	1.90883	1.84873	1.81624	2.07538	2.09018	2.10622	2.16786	Keep	Keep	Discard	Discard	biological regulation;brassinosteroid metabolic process;defense response;hormone metabolic process;lipid metabolic process;metabolic process;phytosteroid metabolic process;primary metabolic process;regulation of biological quality;regulation of hormone levels;response to abiotic stimulus;response to chemical stimulus;response to organic substance;response to osmotic stress;response to salicylic a…	brassinosteroid sulfotransferase activity;catalytic activity;sulfotransferase activity;transferase activity;transferase activity, transferring sulfur-containing groups	cell part;cytoplasmic part;Golgi apparatus;intracellular membrane-bounded organelle;intracellular organelle;intracellular part;membrane-bounded organelle;organelle		7	49.061	888910000	7	7	6	6	25.8	37.139	326	1667	406720000	482190000	0.000107816	0.00297503	-0.250714	0.000775121	0.0222803	-0.381317	0.0253661	0.170779	0.113496	0.00454939	0.185807	0.244099	23
2.40637	2.47253	2.42772	2.49763	2.61281	2.67213	2.6525	2.68273	2.52845	2.54167	2.45724	2.50198	2.68293	2.80842	2.74234	2.7423	Keep	Keep	Discard	Discard	amine biosynthetic process;amine metabolic process;biosynthetic process;carboxylic acid biosynthetic process;carboxylic acid metabolic process;cellular amine metabolic process;cellular amino acid biosynthetic process;cellular amino acid metabolic process;cellular biosynthetic process;cellular ketone metabolic process;cellular metabolic process;cellular nitrogen compound biosynthetic process;cellu…	adenyl nucleotide binding;adenyl ribonucleotide binding;amino acid kinase activity;ATP binding;binding;catalytic activity;coenzyme binding;cofactor binding;glutamate 5-kinase activity;glutamate-5-semialdehyde dehydrogenase activity;kinase activity;NADP binding;nucleotide binding;oxidoreductase activity;oxidoreductase activity, acting on the aldehyde or oxo group of donors;oxidoreductase activity,…	cell junction;cell part;cell-cell junction;chloroplast;cytoplasm;cytoplasmic part;cytosol;intracellular membrane-bounded organelle;intracellular organelle;intracellular part;membrane-bounded organelle;organelle;plasmodesma;plastid	Arginine and proline metabolism	14	101.34	2189400000	8	8	14	12	25.6	78.87	726	1678	994570000	1194800000	0.000297217	0.00545052	-0.236987	0.00021963	0.0121398	-0.20378	0.0901691	0.297467	-0.0561862	0.0248199	0.262825	-0.089393	28
1.84225	1.7989	1.62424	1.84872	2.29816	2.39246	2.29169	2.36829	1.73681	1.60798	1.61939	1.61738	2.50868	2.49022	2.53311	2.45353	Keep	Keep	Discard	Discard	anion transport;chloride transport;establishment of localization;inorganic anion transport;ion transport;nitrate transport;response to chemical stimulus;response to inorganic substance;response to nitrate;response to stimulus;transport	anion channel activity;anion transmembrane transporter activity;channel activity;chloride channel activity;gated channel activity;inorganic anion transmembrane transporter activity;ion channel activity;ion transmembrane transporter activity;nitrate transmembrane transporter activity;passive transmembrane transporter activity;substrate-specific channel activity;substrate-specific transmembrane tra…	cell part;chloride channel complex;intracellular;ion channel complex;macromolecular complex;membrane part;protein complex		9	117.78	1256600000	9	5	8	9	18.8	85.405	775	1758	473550000	783020000	3.11e-07	0.000167116	-0.850299	7.37e-05	0.00846288	-0.556969	0.0712624	0.26359	0.134964	0.00192878	0.14981	-0.158366	35
-2.41403	-2.23042	-2.34298	-2.12945	-1.90547	-1.79903	-1.72355	-1.84198	-2.54773	-2.53194	-2.39539	-2.36277	-1.89959	-1.78669	-2.00644	-1.9532	Keep	Keep	Discard	Discard	biological regulation;cation transport;cellular chemical homeostasis;cellular homeostasis;cellular ion homeostasis;cellular potassium ion transport;cellular process;chemical homeostasis;establishment of localization;high-affinity potassium ion import;homeostatic process;ion homeostasis;ion transmembrane transport;ion transport;metal ion transport;monovalent inorganic cation transport;multi-organi…	cation channel activity;cation transmembrane transporter activity;channel activity;gated channel activity;ion channel activity;ion transmembrane transporter activity;passive transmembrane transporter activity;potassium channel activity;substrate-specific channel activity;substrate-specific transmembrane transporter activity;substrate-specific transporter activity;transmembrane transporter activit…	cell part;cytoplasmic part;endoplasmic reticulum;integral to membrane;integral to plasma membrane;intracellular membrane-bounded organelle;intracellular organelle;intracellular part;intrinsic to membrane;intrinsic to plasma membrane;membrane;membrane part;membrane-bounded organelle;organelle;plasma membrane;plasma membrane part		2	12.626	25924000	2	2	1	2	3	75.597	662	1764	11304000	14620000	0.000171714	0.00388959	-0.547995	0.000748728	0.0218249	-0.459143	0.0609152	0.242835	0.18203	0.171578	0.498683	0.0931777	6
3.06868	3.05055	2.96945	3.03275	3.23845	3.28751	3.12486	3.25349	3.00111	3.0422	2.93902	2.97712	3.21521	3.08892	3.24738	3.16075	Keep	Keep	Discard	Discard	biological regulation;cellular process;cellular response to stimulus;ER to Golgi vesicle-mediated transport;establishment of localization;establishment of localization in cell;establishment of protein localization;Golgi vesicle transport;intracellular protein transport;intracellular signal transduction;intracellular transport;metabolic process;protein transport;Rab protein signal transduction;Ras…	binding;catalytic activity;GTP binding;GTPase activity;guanyl nucleotide binding;guanyl ribonucleotide binding;hydrolase activity;hydrolase activity, acting on acid anhydrides;hydrolase activity, acting on acid anhydrides, in phosphorus-containing anhydrides;nucleoside-triphosphatase activity;nucleotide binding;purine nucleotide binding;purine ribonucleoside triphosphate binding;purine ribonucleo…	cell part;cytoplasmic part;endoplasmic reticulum membrane;endoplasmic reticulum part;Golgi apparatus part;Golgi membrane;intracellular membrane-bounded organelle;intracellular organelle;intracellular organelle part;intracellular part;membrane;membrane part;membrane-bounded organelle;organelle;organelle membrane;organelle part;plasma membrane;vacuole		13	123.4	2098900000	NaN	5	10	12	63.5	23.164	211	1765	895620000	1203300000	0.00367273	0.0250433	-0.188959	0.00321308	0.0470636	-0.196516	0.233345	0.476199	0.0404886	0.369171	0.67825	0.0480453	39
5.03277	5.0661	5.06272	5.1751	5.46065	5.40007	5.23214	5.33449	5.06289	4.92709	4.9985	5.00816	5.5111	5.34113	5.45445	5.49171	Keep	Keep	Discard	Discard	biosynthetic process;cellular aromatic compound metabolic process;cellular biosynthetic process;cellular ketone metabolic process;cellular lipid metabolic process;cellular metabolic process;cellular process;coenzyme biosynthetic process;coenzyme metabolic process;cofactor biosynthetic process;cofactor metabolic process;developmental process;diterpenoid biosynthetic process;diterpenoid metabolic p…	binding;catalytic activity;cation binding;heme binding;identical protein binding;ion binding;iron ion binding;metal ion binding;monooxygenase activity;oxidoreductase activity;oxidoreductase activity, acting on paired donors, with incorporation or reduction of molecular oxygen;oxidoreductase activity, acting on paired donors, with incorporation or reduction of molecular oxygen, NADH or NADPH as on…	cell junction;cell part;cell wall;cell-cell junction;cytoplasmic part;endoplasmic reticulum;external encapsulating structure;Golgi apparatus;integral to membrane;intracellular membrane-bounded organelle;intracellular organelle;intracellular organelle part;intracellular part;intrinsic to membrane;membrane;membrane part;membrane-bounded organelle;organelle;organelle membrane;organelle part;plant-ty…	Flavonoid biosynthesis;Phenylalanine metabolism;Phenylpropanoid biosynthesis;Stilbenoid, diarylheptanoid and gingerol biosynthesis	24	232.97	18727000000	NaN	23	23	22	48.1	57.792	505	1777	8072700000	10655000000	7.51e-05	0.00238557	-0.451112	0.00332724	0.0477018	-0.274111	0.0885966	0.294434	0.085228	0.184899	0.509898	-0.0917726	161
1.76818	1.32995	1.30818	1.5376	2.49151	2.8186	2.84733	3.39534	1.06353	1.20153	1.04757	0.864822	2.25212	2.69848	2.72229	2.4827	Keep	Keep	Discard	Discard	carbohydrate metabolic process;catabolic process;cell wall macromolecule catabolic process;cell wall macromolecule metabolic process;cell wall organization;cell wall organization or biogenesis;cellular carbohydrate metabolic process;cellular component organization or biogenesis;cellular glucan metabolic process;cellular macromolecule metabolic process;cellular metabolic process;cellular polysacch…	beta-glucanase activity;catalytic activity;hydrolase activity;hydrolase activity, acting on glycosyl bonds;hydrolase activity, hydrolyzing O-glycosyl compounds;transferase activity;transferase activity, transferring glycosyl groups;transferase activity, transferring hexosyl groups;xyloglucan:xyloglucosyl transferase activity;xyloglucan-specific endo-beta-1,4-glucanase activity	apoplast;cell part;cell wall;external encapsulating structure;extracellular region		5	43.822	624380000	5	5	3	4	18.1	33.54	293	1791	192030000	432350000	2.57e-05	0.00127326	-1.50183	0.000633896	0.0202371	-1.42766	0.0134809	0.131115	0.448908	0.158754	0.483304	0.374737	17
-1.38499	-1.24648	-1.14736	-1.08389	-0.945601	-0.847877	-0.772474	-0.672363	-0.921232	-1.2082	-1.02928	-1.03279	-0.678478	-0.631995	-0.837548	-0.714136	Keep	Keep	Discard	Discard	cellular metabolic process;cellular nitrogen compound metabolic process;cellular process;flavin-containing compound metabolic process;heterocycle metabolic process;metabolic process;nitrogen compound metabolic process;response to abiotic stimulus;response to light stimulus;response to radiation;response to stimulus	ADP-ribose diphosphatase activity;ADP-sugar diphosphatase activity;binding;catalytic activity;cation binding;FAD diphosphatase activity;hydrolase activity;hydrolase activity, acting on acid anhydrides;hydrolase activity, acting on acid anhydrides, in phosphorus-containing anhydrides;ion binding;metal ion binding;nucleotide diphosphatase activity;pyrophosphatase activity	cell part;chloroplast;cytoplasmic part;intracellular membrane-bounded organelle;intracellular organelle;intracellular part;membrane-bounded organelle;organelle;plastid		2	12.474	24086000	2	2	1	2	10	30.793	280	1804	5186000	18900000	0.00411995	0.0267857	-0.330702	0.00353151	0.049166	-0.405156	0.106712	0.321055	-0.167003	0.243365	0.573028	-0.0925485	3
1.35942	1.3399	1.29228	1.43975	1.13201	1.19257	1.00355	1.08947	1.16499	1.2227	1.31966	1.26808	1.10417	0.958789	0.985513	1.03011	Keep	Keep	Discard	Discard	carbohydrate metabolic process;metabolic process;primary metabolic process	catalytic activity;hydrolase activity;hydrolase activity, acting on glycosyl bonds;hydrolase activity, hydrolyzing O-glycosyl compounds	anchored to membrane;cell part;intrinsic to membrane;membrane;membrane part;plasma membrane		7	40.249	214630000	7	7	6	4	15.6	72.303	665	1878	75674000	138950000	0.00271058	0.0205997	0.224278	0.00234085	0.0391174	0.25279	0.0446087	0.21536	0.11384	0.146745	0.471701	0.0853283	11
1.66355	1.72607	1.77321	1.96897	1.0778	0.878786	0.817236	0.787167	1.80689	1.59457	1.71588	1.70342	1.0476	0.746599	0.724564	0.968946	Keep	Keep	Discard	Discard	cell communication;cellular metabolic process;cellular process;cellular response to external stimulus;cellular response to extracellular stimulus;cellular response to nutrient levels;cellular response to phosphate starvation;cellular response to starvation;cellular response to stimulus;cellular response to stress;dephosphorylation;metabolic process;phosphate-containing compound metabolic process;…	acid phosphatase activity;binding;catalytic activity;cation binding;hydrolase activity;hydrolase activity, acting on ester bonds;ion binding;metal ion binding;phosphatase activity;phosphoric ester hydrolase activity	cell part;cell wall;cytoplasmic part;cytosol;external encapsulating structure;extracellular region;intracellular part;plant-type cell wall		8	67.729	774740000	8	8	5	8	26.9	54.122	469	2035	114900000	659840000	9.83e-05	0.00276416	0.828476	7.24e-05	0.00846288	0.892771	0.362968	0.603899	0.0804093	0.865549	0.9478	0.0161149	18
4.58805	4.52149	4.49589	4.62849	4.38528	4.36386	4.40813	4.3523	4.72966	4.86655	4.81265	4.72476	4.10201	4.32221	4.41088	4.21734	Keep	Keep	Discard	Discard	amine metabolic process;carboxylic acid metabolic process;cellular amine metabolic process;cellular amino acid metabolic process;cellular ketone metabolic process;cellular metabolic process;cellular nitrogen compound metabolic process;cellular process;metabolic process;nitrogen compound metabolic process;organic acid metabolic process;oxoacid metabolic process;primary metabolic process;response t…	adenyl nucleotide binding;adenyl ribonucleotide binding;ATP binding;binding;catalytic activity;cation binding;cobalt ion binding;copper ion binding;glutamate dehydrogenase (NAD+) activity;glutamate dehydrogenase [NAD(P)+] activity;ion binding;metal ion binding;nucleotide binding;oxidoreductase activity;oxidoreductase activity, acting on the CH-NH2 group of donors;oxidoreductase activity, acting o…	cell part;cytoplasmic part;intracellular membrane-bounded organelle;intracellular organelle;intracellular organelle part;intracellular part;membrane;membrane-bounded organelle;mitochondrion;organelle;organelle membrane;organelle part;vacuolar membrane;vacuolar part	Alanine, aspartate and glutamate metabolism;Arginine and proline metabolism;D-Glutamine and D-glutamate metabolism;Nitrogen metabolism;Proximal tubule bicarbonate reclamation	16	174.5	17490000000	16	13	13	13	50.1	44.699	411	2043	6991400000	10499000000	0.000444164	0.00692028	0.516917	0.00147697	0.0304583	0.181889	0.00267693	0.0677207	-0.225191	0.142955	0.467638	0.109837	99
4.863	4.80712	4.73864	4.90395	5.12367	5.12421	5.06872	5.19188	4.86648	4.84918	4.8163	4.80024	5.1062	5.12416	5.11868	5.11963	Keep	Keep	Discard	Discard	anatomical structure arrangement;anatomical structure development;biosynthetic process;carboxylic acid biosynthetic process;carboxylic acid metabolic process;cellular biosynthetic process;cellular ketone metabolic process;cellular lipid metabolic process;cellular metabolic process;cellular process;developmental process;developmental process involved in reproduction;embryo development;embryo devel…	acetyl-CoA carboxylase activity;adenyl nucleotide binding;adenyl ribonucleotide binding;ATP binding;binding;biotin carboxylase activity;catalytic activity;cation binding;CoA carboxylase activity;ion binding;ligase activity;ligase activity, forming carbon-carbon bonds;ligase activity, forming carbon-nitrogen bonds;metal ion binding;nucleotide binding;purine nucleotide binding;purine ribonucleoside…	cell part;cytoplasmic part;cytosol;intracellular part;membrane;plasma membrane	Fatty acid biosynthesis;Insulin signaling pathway;Propanoate metabolism;Pyruvate metabolism	61	323.31	6342400000	NaN	61	49	55	36.5	251.38	2254	2048	2404700000	3937700000	1.75e-06	0.000286865	-0.2839	0.000486586	0.0174902	-0.298273	0.904429	0.953581	-0.00377689	0.709843	0.877162	0.0105966	187
2.05095	1.96356	1.86491	2.12424	1.60424	1.49808	1.70289	1.64388	2.00449	1.96423	1.96688	1.88969	1.54696	1.50296	1.56976	1.63772	Keep	Keep	Discard	Discard	biological regulation;catabolic process;cellular process;cellular response to stimulus;intracellular signal transduction;lipid catabolic process;lipid metabolic process;metabolic process;primary metabolic process;regulation of biological process;regulation of cellular process;response to stimulus;signal transduction	catalytic activity;hydrolase activity;hydrolase activity, acting on ester bonds;lipase activity;molecular transducer activity;phosphatidylinositol phospholipase C activity;phospholipase activity;phospholipase C activity;phosphoric diester hydrolase activity;phosphoric ester hydrolase activity;signal transducer activity	cell part;membrane;plasma membrane	Calcium signaling pathway;Inositol phosphate metabolism;Phosphatidylinositol signaling system	9	92.475	437770000	NaN	9	7	8	15.5	66.122	581	2060	172710000	265060000	4.16e-05	0.00165865	0.391746	0.00151517	0.0309317	0.389968	0.49182	0.709103	0.0472388	0.387791	0.692207	0.0490173	20
2.31697	2.11867	2.18812	2.22913	2.61409	2.58675	2.72355	2.67082	2.48305	2.41319	2.39608	2.43039	2.60165	2.58584	2.81089	2.63851	Keep	Keep	Discard	Discard	abscisic acid mediated signaling pathway;anatomical structure development;biological regulation;carbohydrate metabolic process;cellular carbohydrate metabolic process;cellular metabolic process;cellular process;cellular response to abscisic acid stimulus;cellular response to chemical stimulus;cellular response to endogenous stimulus;cellular response to gibberellin stimulus;cellular response to h…	alpha-glucosidase activity;beta-fructofuranosidase activity;catalytic activity;glucosidase activity;hydrolase activity;hydrolase activity, acting on glycosyl bonds;hydrolase activity, hydrolyzing O-glycosyl compounds;sucrose alpha-glucosidase activity	cell part;cell wall;cytoplasmic part;external encapsulating structure;intracellular membrane-bounded organelle;intracellular organelle;intracellular part;membrane-bounded organelle;organelle;plant-type cell wall;plant-type vacuole;vacuole	Galactose metabolism;Starch and sucrose metabolism	12	131.49	2651000000	10	10	10	11	25.9	73.843	664	2061	1043800000	1607300000	0.00600517	0.0339335	-0.231013	0.000147764	0.0109745	-0.434754	0.00306212	0.070082	-0.216038	0.867884	0.948374	-0.0122978	35
3.05706	2.64272	2.9594	3.01371	1.79694	1.02667	1.4233	1.48026	3.26715	3.11695	2.97942	3.16215	1.69618	1.54975	1.25959	1.47699	Keep	Keep	Discard	Discard	anatomical structure development;biological regulation;cation homeostasis;cation transport;cellular cation homeostasis;cellular chemical homeostasis;cellular homeostasis;cellular ion homeostasis;cellular iron ion homeostasis;cellular metabolic process;cellular metal ion homeostasis;cellular process;chemical homeostasis;developmental process;developmental process involved in reproduction;establish…	binding;catalytic activity;cation binding;ferric iron binding;ferroxidase activity;ion binding;iron ion binding;metal ion binding;oxidoreductase activity;oxidoreductase activity, oxidizing metal ions;oxidoreductase activity, oxidizing metal ions, oxygen as acceptor;transition metal ion binding	cell part;chloroplast;chloroplast part;chloroplast stroma;chloroplast thylakoid membrane;cytoplasmic part;intracellular membrane-bounded organelle;intracellular organelle;intracellular organelle part;intracellular part;membrane;membrane-bounded organelle;mitochondrion;organelle;organelle part;photosynthetic membrane;plastid;plastid part;plastid stroma;plastid thylakoid membrane;thylakoid;thylakoi…	Mineral absorption;Porphyrin and chlorophyll metabolism	6	49.805	1604800000	6	6	4	5	26.7	28.178	255	2073	463970000	1140900000	5.44e-06	0.000594616	1.63098	0.000192203	0.0117834	1.46971	0.103931	0.317517	-0.208039	0.738275	0.892973	-0.0467683	42
0.901387	0.863941	0.728878	1.07135	0.41702	0.528091	0.396595	0.408949	0.333594	0.39706	0.538411	0.405131	0.105915	0.158553	0.148136	0.271861	Keep	Keep	Discard	Discard	acyl-CoA metabolic process;aromatic compound biosynthetic process;biosynthetic process;carboxylic acid metabolic process;cellular aromatic compound metabolic process;cellular biosynthetic process;cellular ketone metabolic process;cellular lipid metabolic process;cellular metabolic process;cellular process;coenzyme metabolic process;cofactor metabolic process;fatty acid metabolic process;fatty-acy…	catalytic activity;fatty-acyl-CoA reductase (alcohol-forming) activity;long-chain-fatty-acyl-CoA reductase activity;oxidoreductase activity;oxidoreductase activity, acting on the aldehyde or oxo group of donors;oxidoreductase activity, acting on the aldehyde or oxo group of donors, NAD or NADP as acceptor	cell part;chloroplast;cytoplasmic part;intracellular membrane-bounded organelle;intracellular organelle;intracellular part;membrane;membrane-bounded organelle;organelle;plasma membrane;plastid		4	17.604	69343000	3	3	3	3	10	55.48	491	2078	26157000	43186000	0.00438855	0.0278051	0.248059	0.00104531	0.0256253	0.457944	0.00123261	0.0511776	0.476087	0.00125525	0.113996	0.266202	4
1.3495	1.14583	0.95244	1.24223	0.533876	0.646613	0.517421	0.643087	0.948914	1.10222	1.52562	1.31115	-0.104906	0.345711	0.605488	0.519046	Keep	Keep	Discard	Discard	response to cadmium ion;response to chemical stimulus;response to inorganic substance;response to metal ion;response to oxidative stress;response to stimulus;response to stress	2-alkenal reductase [NAD(P)] activity;binding;catalytic activity;cation binding;ion binding;metal ion binding;oxidoreductase activity;oxidoreductase activity, acting on the CH-CH group of donors;oxidoreductase activity, acting on the CH-CH group of donors, NAD or NADP as acceptor;transition metal ion binding;zinc ion binding	cell part;cytoplasmic part;cytosol;intracellular membrane-bounded organelle;intracellular organelle;intracellular part;membrane-bounded organelle;nucleus;organelle		6	37.858	238060000	4	3	5	3	28.1	38.133	345	2082	114990000	123070000	0.00477061	0.0292855	0.872431	0.000661429	0.020305	0.593299	0.754643	0.875559	-0.0586531	0.182827	0.508227	0.220479	8
-2.51433	-2.4345	-2.28241	-2.54108	-1.67087	-1.87492	-2.03435	-1.7673	-2.59417	-2.73566	-2.27506	-2.78167	-1.70498	-1.7857	-1.82961	-1.51606	Keep	Keep	Discard	Discard	biological regulation;carbohydrate transport;cell volume homeostasis;cellular chemical homeostasis;cellular homeostasis;cellular process;cellular water homeostasis;chemical homeostasis;establishment of localization;fluid transport;glycerol transport;homeostatic process;ion transmembrane transport;ion transport;organic alcohol transport;organic substance transport;polyol transport;regulation of bi…	alcohol transmembrane transporter activity;channel activity;glycerol channel activity;glycerol transmembrane transporter activity;passive transmembrane transporter activity;polyol transmembrane transporter activity;substrate-specific channel activity;substrate-specific transmembrane transporter activity;substrate-specific transporter activity;transmembrane transporter activity;transporter activit…	cell part;central vacuole;chloroplast;cytoplasmic part;integral to membrane;integral to plasma membrane;intracellular membrane-bounded organelle;intracellular organelle;intracellular organelle part;intracellular part;intrinsic to membrane;intrinsic to plasma membrane;membrane;membrane part;membrane-bounded organelle;organelle;organelle membrane;organelle part;plant-type vacuole;plant-type vacuole…		1	7.856	145010000	1	1	1	1	6.4	25.08	250	2130	64314000	80697000	0.000564852	0.00815127	-0.878584	0.00078717	0.0222803	-0.608897	0.276518	0.523294	0.143067	0.266403	0.598664	-0.126621	2
2.22939	2.28262	2.08282	2.26784	2.44957	2.65417	2.51512	2.56666	2.17494	2.08614	1.95412	1.98202	2.50396	2.59232	2.52059	2.46436	Keep	Keep	Discard	Discard	amine biosynthetic process;amine metabolic process;biosynthetic process;carboxylic acid biosynthetic process;carboxylic acid metabolic process;cellular amine metabolic process;cellular amino acid biosynthetic process;cellular amino acid metabolic process;cellular biosynthetic process;cellular ketone metabolic process;cellular metabolic process;cellular nitrogen compound biosynthetic process;cellu…	acetyltransferase activity;catalytic activity;O-acetyltransferase activity;O-acyltransferase activity;serine O-acetyltransferase activity;serine O-acyltransferase activity;transferase activity;transferase activity, transferring acyl groups;transferase activity, transferring acyl groups other than amino-acyl groups	cell part;cytoplasmic part;cytosol;intracellular part	Cysteine and methionine metabolism;Sulfur metabolism	4	40.866	738530000	4	4	3	4	25.6	32.77	312	2166	292700000	445820000	0.000173895	0.00388959	-0.469072	0.00189977	0.0347835	-0.330524	0.0504461	0.225373	0.16582	0.626071	0.835186	0.0272714	22
3.22366	3.10693	3.25677	3.28426	2.87607	2.65365	2.76823	2.78429	2.96873	3.13322	3.06052	3.12494	2.60529	2.62902	2.54371	2.53041	Keep	Keep	Discard	Discard	biological regulation;catabolic process;cellular catabolic process;cellular metabolic process;cellular process;cellular response to chemical stimulus;cellular response to hydrogen peroxide;cellular response to oxidative stress;cellular response to reactive oxygen species;cellular response to stimulus;cellular response to stress;chloroplast-nucleus signaling pathway;cold acclimation;hydrogen perox…	antioxidant activity;binding;catalytic activity;cation binding;heme binding;ion binding;iron ion binding;L-ascorbate peroxidase activity;metal ion binding;oxidoreductase activity;oxidoreductase activity, acting on peroxide as acceptor;peroxidase activity;tetrapyrrole binding;transition metal ion binding	cell part;chloroplast;chloroplast part;chloroplast stroma;chloroplast thylakoid;chloroplast thylakoid membrane;cytoplasmic part;integral to membrane;intracellular membrane-bounded organelle;intracellular organelle;intracellular organelle part;intracellular part;intrinsic to membrane;membrane;membrane part;membrane-bounded organelle;mitochondrion;organelle;organelle part;organelle subcompartment;p…	Ascorbate and aldarate metabolism;Glutathione metabolism	12	133.56	5567900000	NaN	11	10	10	41.4	40.407	372	2183	2569100000	2998700000	3.3e-05	0.00144956	0.495641	0.000301233	0.0134431	0.44675	0.0364761	0.195958	0.146128	0.00940857	0.212654	0.195019	36
1.37001	1.01365	1.04939	1.21209	2.2468	2.47907	2.35268	2.86484	0.864366	0.835045	0.919669	0.979109	2.19476	2.52057	2.55537	2.47477	Keep	Keep	Discard	Discard	catabolic process;cellular aromatic compound metabolic process;cellular catabolic process;cellular metabolic process;cellular process;cellular response to chemical stimulus;cellular response to hydrogen peroxide;cellular response to oxidative stress;cellular response to reactive oxygen species;cellular response to stimulus;cellular response to stress;defense response;defense response to fungus;hy…	antioxidant activity;binding;catalytic activity;cation binding;heme binding;ion binding;iron ion binding;metal ion binding;oxidoreductase activity;oxidoreductase activity, acting on peroxide as acceptor;peroxidase activity;tetrapyrrole binding;transition metal ion binding	apoplast;cell part;cell wall;external encapsulating structure;extracellular region;membrane	Methane metabolism;Phenylalanine metabolism;Phenylpropanoid biosynthesis	12	167.68	1874000000	12	12	10	12	56.7	34.889	328	2202	618960000	1255000000	2.28e-06	0.000320973	-1.54255	0.000155994	0.0112367	-1.33717	0.0246504	0.16957	0.267738	0.764785	0.905077	0.0623518	45
3.68976	3.63561	3.57955	3.77853	2.92929	2.97268	2.85095	2.97178	3.59487	3.62077	3.62336	3.622	2.95207	2.96522	2.95513	2.988	Keep	Keep	Discard	Discard	carbohydrate metabolic process;metabolic process;primary metabolic process;response to abiotic stimulus;response to karrikin;response to stimulus;response to stress;response to wounding	alpha-glucosidase activity;beta-fructofuranosidase activity;catalytic activity;fructan beta-fructosidase activity;glucosidase activity;hydrolase activity;hydrolase activity, acting on glycosyl bonds;hydrolase activity, hydrolyzing O-glycosyl compounds;sucrose alpha-glucosidase activity	apoplast;cell part;cell wall;cytoplasmic part;external encapsulating structure;extracellular region;intracellular membrane-bounded organelle;intracellular organelle;intracellular part;membrane;membrane-bounded organelle;organelle;plasma membrane;vacuole	Galactose metabolism;Starch and sucrose metabolism	17	163.2	5484000000	NaN	17	16	14	35.4	66.28	584	2207	1877500000	3606500000	1.27e-09	7.5e-06	0.650125	6.82e-06	0.00332894	0.74072	0.242533	0.485208	0.0574374	0.297196	0.627277	-0.0331577	66
-0.291056	-0.263466	-0.326866	-0.36208	-0.539506	-0.411444	-0.583802	-0.500896	-0.15706	-0.297494	-0.0276937	-0.0905994	-0.534487	-0.549737	-0.346857	-0.383821	Keep	Keep	Discard	Discard	carbohydrate catabolic process;carbohydrate metabolic process;catabolic process;cell wall modification;cell wall organization;cell wall organization or biogenesis;cellular carbohydrate catabolic process;cellular carbohydrate metabolic process;cellular component organization or biogenesis;cellular macromolecule metabolic process;cellular metabolic process;cellular polysaccharide catabolic process;…	aspartyl esterase activity;carboxylic ester hydrolase activity;catalytic activity;enzyme inhibitor activity;enzyme regulator activity;hydrolase activity;hydrolase activity, acting on ester bonds;pectinesterase activity	cell junction;cell part;cell wall;cell-cell junction;cytoplasmic part;endosome;external encapsulating structure;extracellular region;Golgi apparatus;Golgi apparatus part;Golgi membrane;intracellular membrane-bounded organelle;intracellular organelle;intracellular organelle part;intracellular part;membrane;membrane-bounded organelle;organelle;organelle membrane;organelle part;plasma membrane;plasm…		4	46.087	92302000	4	4	2	4	10.8	64.148	586	2208	13542000	78761000	0.00708337	0.037708	0.31117	0.00344912	0.0487636	0.197117	0.0346897	0.192834	-0.170612	0.417162	0.707357	-0.0565594	6
3.05338	3.17356	2.93629	3.23448	2.40888	2.23066	2.46791	2.52597	3.18654	3.45233	3.35354	3.3238	1.99467	2.10373	2.19921	2.08968	Keep	Keep	Discard	Discard	catabolic process;cellular catabolic process;cellular metabolic process;cellular process;cellular response to chemical stimulus;cellular response to hydrogen peroxide;cellular response to oxidative stress;cellular response to reactive oxygen species;cellular response to stimulus;cellular response to stress;hydrogen peroxide catabolic process;hydrogen peroxide metabolic process;metabolic process;r…	antioxidant activity;binding;catalytic activity;cation binding;heme binding;ion binding;iron ion binding;metal ion binding;oxidoreductase activity;oxidoreductase activity, acting on peroxide as acceptor;peroxidase activity;tetrapyrrole binding;transition metal ion binding	extracellular region	Methane metabolism;Phenylalanine metabolism;Phenylpropanoid biosynthesis	11	86.241	2028100000	9	6	8	10	38.9	35.927	329	2211	605040000	1423100000	1.98e-06	0.000308237	1.23352	0.000286981	0.0133446	0.691415	0.0369125	0.196253	-0.228225	0.00650376	0.194197	0.31388	35
-0.342504	0.0338935	-0.223279	-0.231299	-1.10825	-1.12461	-1.18036	-0.881445	0.129031	0.127	0.198486	0.0812377	-0.708258	-0.764448	-0.953451	-0.819462	Keep	Keep	Discard	Discard	aging;biological regulation;catabolic process;defense response;developmental process;lipid catabolic process;lipid metabolic process;metabolic process;positive regulation of defense response to virus by host;primary metabolic process;regulation of biological process;regulation of defense response;regulation of defense response to virus;regulation of defense response to virus by host;regulation of…	carboxylic ester hydrolase activity;catalytic activity;hydrolase activity;hydrolase activity, acting on ester bonds;lipase activity	cell part;cytoplasm;integral to membrane;intracellular membrane-bounded organelle;intracellular organelle;intracellular part;intrinsic to membrane;membrane part;membrane-bounded organelle;nucleus;organelle		2	12.039	17431000	2	2	2	1	3.9	62.066	537	2214	8360900	9070100	3.33e-06	0.000409641	0.943121	0.000141578	0.0107926	0.884993	0.00798706	0.104566	-0.318594	0.0207879	0.249921	-0.260466	3
4.05222	3.79525	3.89286	3.9691	4.35762	4.22874	4.37509	4.40982	3.63588	3.76331	3.83345	3.74518	4.13796	4.24289	4.40684	4.22108	Keep	Keep	Discard	Discard	aromatic compound biosynthetic process;biosynthetic process;cellular aromatic compound metabolic process;cellular biosynthetic process;cellular metabolic process;cellular process;metabolic process;phenylpropanoid biosynthetic process;phenylpropanoid metabolic process;secondary metabolic process	aldehyde dehydrogenase (NAD) activity;catalytic activity;coniferyl-aldehyde dehydrogenase activity;oxidoreductase activity;oxidoreductase activity, acting on the aldehyde or oxo group of donors;oxidoreductase activity, acting on the aldehyde or oxo group of donors, NAD or NADP as acceptor	cell part;cytoplasmic part;cytosol;intracellular part	Phenylpropanoid biosynthesis	18	235.68	4816100000	18	18	15	16	46.5	54.36	501	2257	1426400000	3389700000	0.000337473	0.00596641	-0.509342	0.000845921	0.0233786	-0.413957	0.036713	0.196086	0.18428	0.235736	0.566231	0.0888951	68
3.28573	3.18553	2.97075	3.25967	3.62225	3.84658	3.711	3.84932	3.60666	3.57345	3.51791	3.49576	3.73557	3.80563	3.88874	3.74157	Keep	Keep	Discard	Discard	cell cycle;cell division;cellular process	binding;enzyme binding;lipid binding;protease binding;protein binding;transporter activity	cell part;chloroplast;cytoplasmic part;Golgi apparatus;integral to membrane;intracellular membrane-bounded organelle;intracellular organelle;intracellular part;intrinsic to membrane;membrane;membrane part;membrane-bounded organelle;organelle;plasma membrane;plastid		14	146.66	2978200000	14	12	11	13	23.3	76.007	683	2260	848690000	2129500000	0.00140082	0.0137553	-0.245099	0.000665395	0.020305	-0.579863	0.00265697	0.0676833	-0.36852	0.608528	0.826539	-0.0337559	60
3.0801	2.84095	2.79623	2.96528	3.52267	3.53764	3.45528	3.62437	2.85579	2.92252	2.87908	2.82104	3.14033	3.41127	3.34574	3.25514	Keep	Keep	Discard	Discard	biosynthetic process;carboxylic acid biosynthetic process;carboxylic acid metabolic process;cellular biosynthetic process;cellular ketone metabolic process;cellular lipid metabolic process;cellular metabolic process;cellular process;fatty acid biosynthetic process;fatty acid metabolic process;lipid biosynthetic process;lipid metabolic process;metabolic process;monocarboxylic acid metabolic proces…	acetyl-CoA C-acyltransferase activity;C-acyltransferase activity;catalytic activity;transferase activity;transferase activity, transferring acyl groups;transferase activity, transferring acyl groups other than amino-acyl groups	cell part;cytoplasmic part;intracellular membrane-bounded organelle;intracellular organelle;intracellular part;membrane-bounded organelle;microbody;organelle;peroxisome	Benzoate degradation;Biosynthesis of unsaturated fatty acids;Fatty acid metabolism;Peroxisome;PPAR signaling pathway;Valine, leucine and isoleucine degradation	19	212.84	3265800000	17	16	15	18	60	47.955	457	2265	1036900000	2228800000	0.000537577	0.00793598	-0.421605	0.00015211	0.0111402	-0.61131	0.478264	0.696359	0.0548619	0.0111445	0.215993	0.244567	99
0.789614	0.626236	0.495058	0.70537	0.0213224	0.0858872	-0.018394	0.200681	0.403503	0.310008	0.202955	0.217181	0.0296727	0.093628	0.0251391	-0.121713	Keep	Keep	Discard	Discard					3	24.214	172780000	3	3	3	3	18.7	14.089	123	2367	61807000	110970000	0.00538677	0.0316821	0.276871	0.000317466	0.0137428	0.583337	0.00315687	0.0714136	0.372435	0.358567	0.669605	0.0659688	7
-0.363007	-0.731973	-0.261233	-0.57799	1.17599	1.08071	1.07194	0.69926	-0.848385	-0.7038	-0.650808	-0.66655	0.714575	0.873115	0.6128	0.64765	Keep	Keep	Discard	Discard	cellular macromolecule metabolic process;cellular metabolic process;cellular process;cellular protein metabolic process;macromolecule metabolic process;macromolecule modification;metabolic process;primary metabolic process;protein glutathionylation;protein metabolic process;protein modification process;response to chemical stimulus;response to stimulus;response to toxin	catalytic activity;glutathione transferase activity;transferase activity;transferase activity, transferring alkyl or aryl (other than methyl) groups	cell part;chloroplast;chloroplast part;chloroplast stroma;cytoplasmic part;cytosol;intracellular membrane-bounded organelle;intracellular organelle;intracellular organelle part;intracellular part;membrane-bounded organelle;organelle;organelle part;plastid;plastid part;plastid stroma		5	32.379	170300000	NaN	5	5	2	20.7	27.167	237	2381	114310000	55985000	1.17e-06	0.00024608	-1.43087	5.85e-05	0.00755775	-1.48999	0.0884499	0.294113	0.243329	0.0492916	0.316959	0.302454	8
-1.2461	-1.34663	-1.37657	-1.1198	-0.910326	-0.649836	-0.91315	-0.632726	-1.06186	-1.18551	-1.26416	-1.05903	-0.727652	-0.806275	-0.696668	-0.808498	Keep	Keep	Discard	Discard	catabolic process;cellular catabolic process;cellular lipid catabolic process;cellular lipid metabolic process;cellular metabolic process;cellular process;lipid catabolic process;lipid metabolic process;metabolic process;organophosphate metabolic process;phospholipid catabolic process;phospholipid metabolic process;primary metabolic process	catalytic activity;hydrolase activity;hydrolase activity, acting on ester bonds;lipase activity;O-acyltransferase activity;phospholipase activity;transferase activity;transferase activity, transferring acyl groups;transferase activity, transferring acyl groups other than amino-acyl groups	cell part;cytoplasmic part;cytosol;intracellular part		2	13.415	38685000	2	2	2	1	3.6	60.43	535	2437	28672000	10014000	0.00055462	0.00810652	-0.381103	0.00223338	0.0381497	-0.498573	0.141647	0.368031	-0.128693	0.847022	0.941683	-0.0112225	3
1.36759	1.09283	1.223	1.41429	2.20095	2.15027	2.3939	2.35583	1.65054	1.34635	1.27088	1.56684	2.20097	2.12936	2.30371	2.21305	Keep	Keep	Discard	Discard	carbohydrate metabolic process;cellular aromatic compound metabolic process;cellular carbohydrate metabolic process;cellular metabolic process;cellular nitrogen compound metabolic process;cellular process;glucosinolate metabolic process;glycoside metabolic process;glycosinolate metabolic process;heterocycle metabolic process;indole glucosinolate metabolic process;indole-containing compound metabo…	binding;catalytic activity;cation binding;heme binding;ion binding;iron ion binding;metal ion binding;monooxygenase activity;oxidoreductase activity;oxidoreductase activity, acting on paired donors, with incorporation or reduction of molecular oxygen;oxidoreductase activity, acting on paired donors, with incorporation or reduction of molecular oxygen, NADH or NADPH as one donor, and incorporation…	cell part;membrane		7	43.79	235740000	7	7	7	4	14.8	59.953	527	2475	115130000	120610000	0.000233422	0.00473806	-0.746114	4e-05	0.00652141	-0.99894	0.162011	0.392566	-0.18709	0.392949	0.694655	0.0657363	26
2.42239	2.39813	2.22388	2.57738	2.01282	2.00341	1.94481	2.09653	2.3076	2.48108	2.42157	2.32747	1.88113	1.92535	1.87416	1.84293	Keep	Keep	Discard	Discard	anatomical structure development;carboxylic acid transport;cellular process;developmental process;developmental process involved in reproduction;establishment of localization;fatty acid transport;lipid transport;monocarboxylic acid transport;multicellular organismal process;organic acid transport;organic substance transport;post-embryonic development;reproductive process;reproductive structure de…	active transmembrane transporter activity;adenyl nucleotide binding;adenyl ribonucleotide binding;ATP binding;ATPase activity;ATPase activity, coupled;ATPase activity, coupled to movement of substances;ATPase activity, coupled to transmembrane movement of substances;binding;catalytic activity;fatty acid transporter activity;hydrolase activity;hydrolase activity, acting on acid anhydrides;hydrolas…	cell part;cytoplasmic part;endoplasmic reticulum;endoplasmic reticulum membrane;endoplasmic reticulum part;integral to membrane;intracellular membrane-bounded organelle;intracellular organelle;intracellular organelle part;intracellular part;intrinsic to membrane;membrane;membrane part;membrane-bounded organelle;organelle;organelle membrane;organelle part		9	88.682	579470000	NaN	9	7	8	12.7	108.69	983	2503	221830000	357640000	2.7e-05	0.00130911	0.504964	0.00255151	0.0410695	0.395461	0.808639	0.906056	0.0247151	0.00946415	0.212654	0.134218	22
0.813066	0.694952	0.62038	0.897801	0.349445	-0.178	0.227879	0.142276	1.35326	1.33747	1.0888	1.169	0.403639	0.377794	0.339935	0.478212	Keep	Keep	Discard	Discard	cellular metabolic process;cellular nitrogen compound metabolic process;cellular process;metabolic process;nitrogen compound metabolic process;nucleobase-containing compound metabolic process;nucleobase-containing small molecule metabolic process;nucleoside metabolic process;primary metabolic process;small molecule metabolic process	catalytic activity			7	62.27	185230000	7	7	6	5	30.5	36.893	338	2629	82581000	102650000	2.24e-05	0.00118981	0.840671	0.00289778	0.044532	0.612289	0.00169247	0.0582929	-0.480964	0.063637	0.34654	-0.252583	21
2.04743	2.0888	2.0406	2.27131	1.66943	1.76795	1.7192	1.77479	2.1343	2.0925	2.15968	2.12493	1.70044	1.69	1.69186	1.71825	Keep	Keep	Discard	Discard	anion transport;cell communication;cellular process;cellular response to external stimulus;cellular response to extracellular stimulus;cellular response to nutrient levels;cellular response to phosphate starvation;cellular response to starvation;cellular response to stimulus;cellular response to stress;ER to Golgi vesicle-mediated transport;establishment of localization;establishment of localizat…		cell part;cytoplasmic part;endoplasmic reticulum;endoplasmic reticulum membrane;endoplasmic reticulum part;integral to membrane;intracellular membrane-bounded organelle;intracellular organelle;intracellular organelle part;intracellular part;intrinsic to membrane;membrane;membrane part;membrane-bounded organelle;organelle;organelle membrane;organelle part;plasma membrane		9	78.589	391410000	9	9	7	7	31.4	43.767	398	2699	176410000	215000000	1.39e-07	0.000136861	0.427872	0.000696932	0.0209401	0.381686	0.786712	0.891747	-0.0129023	0.244132	0.57392	0.0332828	20
0.373394	0.301841	0.307063	0.41306	-0.0788868	-0.0824268	-0.120324	-0.128833	0.429692	0.534557	0.571292	0.515841	0.0752662	-0.0625965	0.0700438	-0.0272569	Keep	Keep	Discard	Discard		catalytic activity;kinase activity;transferase activity;transferase activity, transferring phosphorus-containing groups	cell part;membrane;plasma membrane		4	42.743	278220000	NaN	4	4	2	16.6	50.503	471	2708	128260000	149970000	3.59e-05	0.00151373	0.49866	5.21e-06	0.00305401	0.452041	0.00658097	0.0956772	-0.164181	0.0198783	0.249849	-0.117562	9
1.40941	1.45228	1.46042	1.64121	0.991267	0.98681	0.824904	0.785713	1.57833	1.56911	1.79515	1.82869	0.940796	0.796875	0.766199	0.940264	Keep	Keep	Discard	Discard			cell part;cytoplasmic part;cytosol;intracellular part	Plant hormone signal transduction	10	92.423	498900000	NaN	8	7	9	25.7	66.978	595	2729	270690000	228220000	5.81e-05	0.00207641	0.834525	0.000204401	0.0119793	0.593467	0.0574133	0.236225	-0.204159	0.628333	0.835808	0.0368987	25
1.13245	1.11879	1.09443	1.19935	1.35281	1.52474	1.37285	1.48409	1.20128	1.12212	1.20628	1.15269	1.35262	1.43439	1.36121	1.34762	Keep	Keep	Discard	Discard		binding;cation binding;ion binding;lipid binding;metal ion binding;phospholipid binding	cell junction;cell part;cell-cell junction;cytoplasmic part;endomembrane system;endoplasmic reticulum;integral to membrane;intracellular membrane-bounded organelle;intracellular organelle;intracellular part;intrinsic to membrane;membrane;membrane part;membrane-bounded organelle;organelle;plasma membrane;plasmodesma		13	142.34	1014300000	NaN	13	9	9	32	62.928	560	2837	347440000	666900000	0.00039244	0.00636712	-0.203376	0.000774692	0.0222803	-0.298666	0.298711	0.544031	-0.0342321	0.247518	0.577054	0.0610585	22
0.43392	0.357642	0.360949	0.350935	0.526514	0.589703	0.543087	0.648045	0.214655	0.342103	0.277931	0.326909	0.470116	0.529632	0.575399	0.630393	Keep	Keep	Discard	Discard			cell part;membrane;plasma membrane		4	28.066	190980000	4	4	3	4	8.1	83.017	754	2851	89145000	101840000	0.00109053	0.0119252	-0.261336	0.000962703	0.0248639	-0.201354	0.0489064	0.222644	0.0850069	0.580582	0.806205	0.025025	10
2.15104	2.01544	2.11803	2.21317	1.62032	1.41363	1.58108	1.64887	1.986	1.93826	1.90971	2.0667	1.47527	1.51879	1.50385	1.4533	Keep	Keep	Discard	Discard	biological regulation;catabolic process;cellular catabolic process;cellular metabolic process;cellular process;metabolic process;regulation of biological process;regulation of growth;regulation of response to red or far red light;regulation of response to stimulus;response to chemical stimulus;response to cytokinin stimulus;response to endogenous stimulus;response to hormone stimulus;response to …	binding;catalytic activity;enzyme binding;glutathione transferase activity;protein binding;transferase activity;transferase activity, transferring alkyl or aryl (other than methyl) groups	apoplast;cell part;chloroplast;cytoplasm;cytoplasmic part;cytosol;extracellular region;intracellular membrane-bounded organelle;intracellular organelle;intracellular part;membrane-bounded organelle;nucleus;organelle;plastid		6	36.135	545090000	6	6	5	3	24.9	25.006	217	2854	264240000	280840000	1.24e-05	0.000916508	0.48838	0.000161081	0.0112367	0.557385	0.0320947	0.187861	0.149783	0.20247	0.530599	0.0807787	10
1.63304	1.46646	1.58224	1.73458	2.36419	2.23015	2.2663	2.1286	1.46747	1.14925	1.19561	1.41805	2.40196	2.36624	2.29357	2.42915	Keep	Keep	Discard	Discard		binding;catalytic activity;cation binding;heme binding;ion binding;iron ion binding;metal ion binding;monooxygenase activity;oxidoreductase activity;oxidoreductase activity, acting on paired donors, with incorporation or reduction of molecular oxygen;tetrapyrrole binding;transition metal ion binding	cell part;integral to membrane;intrinsic to membrane;membrane part		9	73.453	912080000	9	9	8	8	20.5	54.091	477	2856	388050000	524030000	1.53e-05	0.000981184	-1.0595	0.000127924	0.0107926	-0.64247	0.0222289	0.164029	0.293184	0.069433	0.355454	-0.123849	30
4.00206	4.01626	3.99456	4.31468	3.52632	3.52167	3.3131	3.4293	3.78596	3.67332	3.77034	3.85985	3.06445	3.0946	3.15992	3.28209	Keep	Keep	Discard	Discard	lipid metabolic process;metabolic process;primary metabolic process	catalytic activity;hydrolase activity;hydrolase activity, acting on ester bonds;lipase activity	cell part;cytoplasmic part;intracellular membrane-bounded organelle;intracellular organelle;intracellular part;membrane;membrane-bounded organelle;organelle;vacuole		11	102.13	4401100000	11	11	9	9	25.9	54.776	479	2873	1494900000	2906100000	5.49e-05	0.00203381	0.621178	0.000472602	0.0172522	0.638215	0.0117691	0.121829	0.314496	0.00523323	0.185807	0.29746	75
1.79253	1.66075	1.7914	1.92497	2.18785	2.14365	2.01216	2.25396	1.82752	1.8031	1.87998	1.79511	2.17253	2.10961	2.34804	2.34616	Keep	Keep	Discard	Discard	biological regulation;biosynthetic process;carbohydrate metabolic process;carboxylic acid biosynthetic process;carboxylic acid metabolic process;cellular biosynthetic process;cellular ketone metabolic process;cellular lipid metabolic process;cellular metabolic process;cellular process;fatty acid biosynthetic process;fatty acid metabolic process;lipid biosynthetic process;lipid metabolic process;m…	adenyl nucleotide binding;adenyl ribonucleotide binding;ATP binding;binding;catalytic activity;enzyme regulator activity;kinase regulator activity;nucleotide binding;protein kinase regulator activity;purine nucleotide binding;purine ribonucleoside triphosphate binding;purine ribonucleotide binding;ribonucleotide binding	cell part;cell wall;external encapsulating structure;plant-type cell wall		10	117.33	1694000000	10	10	6	9	35.6	47.422	424	2943	548100000	1145900000	0.000606928	0.00851285	-0.421111	0.00297931	0.0451054	-0.356651	0.57398	0.771149	-0.0313726	0.278261	0.607235	-0.0958329	19
1.59075	1.47531	1.6852	1.1717	2.54586	2.00913	2.1454	2.34036	1.0375	1.30358	1.22795	1.36863	1.62376	1.51385	1.54863	1.55597	Keep	Keep	Discard	Discard	amine biosynthetic process;amine metabolic process;biosynthetic process;carboxylic acid biosynthetic process;carboxylic acid metabolic process;cellular amine metabolic process;cellular amino acid biosynthetic process;cellular amino acid metabolic process;cellular biosynthetic process;cellular ketone metabolic process;cellular metabolic process;cellular nitrogen compound biosynthetic process;cellu…	acid-ammonia (or amide) ligase activity;adenyl nucleotide binding;adenyl ribonucleotide binding;ammonia ligase activity;ATP binding;binding;catalytic activity;glutamate-ammonia ligase activity;ligase activity;ligase activity, forming carbon-nitrogen bonds;nucleotide binding;purine nucleotide binding;purine ribonucleoside triphosphate binding;purine ribonucleotide binding;ribonucleotide binding	cell part;cytoplasm;intracellular part		19	86.709	9333200000	8	6	17	16	62.6	39.207	356	2955	2733200000	6600000000	0.00490771	0.029938	-0.321447	0.00293735	0.0448176	-0.781234	0.11263	0.330777	0.253625	0.00108358	0.109628	0.713411	36
0.239393	-0.161494	-0.177176	0.0183772	-0.691905	-0.903931	-0.767057	-0.676222	0.206878	0.268028	0.14259	0.229741	-0.797979	-0.806298	-1.10959	-0.732318	Keep	Keep	Discard	Discard					4	29.516	248550000	4	4	3	3	37.4	19.275	171	2966	93146000	155400000	1.89e-05	0.00108216	1.06694	0.000533549	0.0183886	0.746823	0.0608227	0.242835	-0.222715	0.343859	0.659453	0.0973984	6
-1.15929	-1.22373	-1.55323	-1.10942	-2.886	-2.48623	-2.25276	-1.96735	-1.36041	-0.66725	-1.25037	-1.14838	-2.58899	-2.16017	-2.27175	-2.20207	Keep	Keep	Discard	Discard	biological regulation;cellular process;cellular response to chemical stimulus;cellular response to organic substance;cellular response to salicylic acid stimulus;cellular response to stimulus;defense response;defense response, incompatible interaction;immune response;immune system process;innate immune response;multi-organism process;regulation of biological process;regulation of cellular process…				3	19.812	37534000	NaN	3	2	3	15.9	28.574	252	2970	20359000	17175000	0.000570202	0.00816423	1.21518	0.00200788	0.0358664	1.10834	0.428978	0.655894	-0.170303	0.685478	0.866555	-0.0634571	6
3.36779	3.30012	3.30084	3.50431	3.60008	3.74257	3.58031	3.7044	3.50606	3.47214	3.52583	3.4508	3.7002	3.76671	3.83685	3.80599	Keep	Keep	Discard	Discard		catalytic activity;transferase activity;transferase activity, transferring acyl groups;transferase activity, transferring acyl groups other than amino-acyl groups			13	109.47	3364600000	13	13	8	13	33	49.679	451	3001	1415100000	1949500000	0.000144274	0.00365417	-0.289334	0.0035356	0.049166	-0.287756	0.0557991	0.232688	-0.118299	0.0499069	0.318856	-0.119877	53
1.93258	1.90656	1.9149	1.91426	1.68767	1.66346	1.63574	1.66294	1.86776	1.89887	1.87653	2.06544	1.72761	1.6938	1.55963	1.71883	Keep	Keep	Discard	Discard	response to abiotic stimulus;response to karrikin;response to stimulus	binding;catalytic activity;cation binding;copper ion binding;ion binding;metal ion binding;oxidoreductase activity;transition metal ion binding	cell part;cell wall;external encapsulating structure;plant-type cell wall		7	65.08	877690000	7	7	6	7	17.8	60.82	546	3053	346080000	531610000	0.0060289	0.0339701	0.252919	6.98e-07	0.000969967	0.254537	0.836959	0.919932	-0.0123436	0.767896	0.906578	-0.0139613	22
0.57959	0.747683	0.712054	0.678891	-0.0710172	0.274312	0.162288	0.125262	0.534641	0.456742	0.558001	0.672093	0.2092	0.14542	-0.030842	0.173053	Keep	Keep	Discard	Discard	carbohydrate metabolic process;metabolic process;primary metabolic process	catalytic activity;galactinol-sucrose galactosyltransferase activity;galactosyltransferase activity;transferase activity;transferase activity, transferring glycosyl groups;transferase activity, transferring hexosyl groups			6	55.729	113310000	6	6	4	4	12.4	83.115	749	3130	55572000	57740000	0.000806168	0.0100466	0.430341	0.000451877	0.0171208	0.552888	0.0735589	0.26769	0.123459	0.987204	0.993816	0.00091094	10
-1.34493	-1.52328	-1.60334	-1.41854	-1.1361	-0.926972	-1.16096	-0.941231	-1.47043	-1.60023	-1.71293	-1.8973	-1.11612	-1.34146	-1.22983	-1.26785	Keep	Keep	Discard	Discard		catalytic activity;hydrolase activity			2	13.657	30048000	2	2	2	2	6.3	35.704	317	3156	10392000	19656000	0.00548999	0.0319793	-0.425289	0.00218828	0.0374887	-0.43186	0.113844	0.333139	0.192631	0.0444503	0.309788	0.199202	4
-0.272489	-0.507697	-0.320976	0.19737	-1.25726	-1.20948	-1.10832	-1.50501	-0.0287878	-0.12102	-0.116276	-0.0659831	-1.0405	-0.921595	-1.32479	-1.34177	Keep	Keep	Discard	Discard	biosynthetic process;cell communication;cellular biosynthetic process;cellular lipid metabolic process;cellular metabolic process;cellular process;cellular response to external stimulus;cellular response to extracellular stimulus;cellular response to nutrient levels;cellular response to phosphate starvation;cellular response to starvation;cellular response to stimulus;cellular response to stress;…	catalytic activity;transferase activity;transferase activity, transferring glycosyl groups;UDP-glycosyltransferase activity	cell part;chloroplast;chloroplast envelope;chloroplast membrane;chloroplast part;cytoplasmic part;envelope;integral to membrane;intracellular membrane-bounded organelle;intracellular organelle;intracellular organelle part;intracellular part;intrinsic to membrane;membrane;membrane part;membrane-bounded organelle;organelle;organelle envelope;organelle membrane;organelle part;plastid;plastid envelop…	Glycerolipid metabolism	3	23.036	39697000	3	3	2	2	8.2	56.63	510	3189	30951000	8745600	5.63e-05	0.00203857	1.06323	0.000907153	0.0242704	1.06122	0.381983	0.618893	-0.119075	0.432978	0.718546	-0.117069	4
3.45942	3.43911	3.35249	3.49683	3.61104	3.65356	3.70238	3.69392	3.6241	3.62957	3.52769	3.55975	3.75588	3.76507	3.78634	3.72989	Keep	Keep	Discard	Discard	alcohol metabolic process;anatomical structure morphogenesis;biosynthetic process;cell growth;cell morphogenesis;cell morphogenesis involved in differentiation;cell tip growth;cellular biosynthetic process;cellular component morphogenesis;cellular component organization;cellular component organization or biogenesis;cellular developmental process;cellular lipid metabolic process;cellular metabolic…	acetyl-CoA C-acetyltransferase activity;acetyl-CoA C-acyltransferase activity;acetyltransferase activity;binding;C-acetyltransferase activity;C-acyltransferase activity;catalytic activity;cation binding;ion binding;metal ion binding;transferase activity;transferase activity, transferring acyl groups;transferase activity, transferring acyl groups other than amino-acyl groups	cell part;cytoplasmic part;cytosol;intracellular membrane-bounded organelle;intracellular organelle;intracellular part;membrane;membrane-bounded organelle;microbody;organelle;peroxisome;plasma membrane	Benzoate degradation;Butanoate metabolism;Carbon fixation pathways in prokaryotes;Fatty acid metabolism;Glyoxylate and dicarboxylate metabolism;Lysine degradation;Propanoate metabolism;Pyruvate metabolism;Synthesis and degradation of ketone bodies;Terpenoid backbone biosynthesis;Tryptophan metabolism;Two-component system;Valine, leucine and isoleucine degradation	15	317.44	10669000000	15	15	13	12	65	41.411	403	3190	4630700000	6038700000	0.000728944	0.00941885	-0.173514	0.00084336	0.0233786	-0.227753	0.00939127	0.110145	-0.147997	0.00781649	0.201488	-0.0937576	82
2.50058	2.5502	2.58314	2.82408	1.89465	1.59941	1.57831	1.76432	2.45281	2.54377	2.80202	2.68031	1.52851	1.48021	1.5618	1.64205	Keep	Keep	Discard	Discard			cell junction;cell part;cell-cell junction;cytoplasmic part;Golgi apparatus;integral to membrane;intracellular membrane-bounded organelle;intracellular organelle;intracellular part;intrinsic to membrane;membrane;membrane part;membrane-bounded organelle;organelle;plasma membrane;plasmodesma		3	20.775	738670000	3	3	3	2	18.3	30.658	273	3198	364200000	374470000	1.45e-05	0.000963024	1.0715	0.000123827	0.0107926	0.905023	0.961961	0.980039	-0.0058345	0.10547	0.416726	0.160646	20
1.92305	1.97091	1.98996	2.13322	1.53014	1.27812	1.42942	1.46322	2.1724	2.1593	2.34789	2.16334	1.42068	1.36335	1.40702	1.44396	Keep	Keep	Discard	Discard	biological regulation;cell death;cellular component assembly;cellular component assembly at cellular level;cellular component biogenesis;cellular component organization;cellular component organization at cellular level;cellular component organization or biogenesis;cellular component organization or biogenesis at cellular level;cellular macromolecular complex assembly;cellular macromolecular compl…	adenyl nucleotide binding;adenyl ribonucleotide binding;ATP binding;binding;catalytic activity;hydrolase activity;identical protein binding;nucleotide binding;protein binding;purine nucleotide binding;purine ribonucleoside triphosphate binding;purine ribonucleotide binding;ribonucleotide binding	cell part;cytoplasmic part;envelope;intracellular membrane-bounded organelle;intracellular organelle;intracellular organelle part;intracellular part;membrane;membrane-bounded organelle;mitochondrial envelope;mitochondrial membrane;mitochondrial outer membrane;mitochondrial part;mitochondrion;organelle;organelle envelope;organelle membrane;organelle outer membrane;organelle part;outer membrane;pla…		11	65.61	314540000	NaN	9	9	11	22.6	66.136	576	3327	141410000	173130000	3.25e-06	0.000409641	0.803907	0.000167702	0.0113425	0.578303	0.0184285	0.151011	-0.206516	0.778346	0.913052	0.0190881	26
-1.0311	-1.1854	-1.00142	-1.23843	-0.757748	-0.783528	-0.724193	-0.696134	-1.13893	-1.02845	-1.32283	-1.41944	-0.701709	-0.623406	-0.771046	-0.810556	Keep	Keep	Discard	Discard		catalytic activity			7	22.385	51026000	3	3	7	5	15.7	62.212	555	3364	25592000	25435000	0.00212667	0.0178467	-0.494408	0.000857435	0.0234241	-0.370597	0.323956	0.569987	0.108704	0.772423	0.908652	-0.0151078	8
-2.7584	-2.72973	-2.76741	-2.67059	-2.197	-2.16117	-1.56285	-2.09993	-2.57352	-2.92508	-3.02772	-2.71575	-2.00981	-2.15508	-1.62972	-1.78143	Keep	Keep	Discard	Discard		binding;cation binding;ion binding;metal ion binding;protein binding;small conjugating protein binding;transition metal ion binding;ubiquitin binding;zinc ion binding	cell part;membrane;plasma membrane		2	16.942	33976000	2	2	1	2	5.8	63.308	553	3410	16465000	17511000	0.00105301	0.0117249	-0.919807	0.00291431	0.0445821	-0.750259	0.478557	0.696612	0.0685916	0.578172	0.804562	-0.100956	4
4.13726	4.07986	4.02876	4.35333	3.58191	3.31664	3.61285	3.63301	4.30206	4.53335	4.53413	4.51318	3.23146	3.23467	3.15172	3.23204	Keep	Keep	Discard	Discard	catabolic process;cellular catabolic process;cellular metabolic process;cellular process;cellular response to chemical stimulus;cellular response to hydrogen peroxide;cellular response to oxidative stress;cellular response to reactive oxygen species;cellular response to stimulus;cellular response to stress;hydrogen peroxide catabolic process;hydrogen peroxide metabolic process;metabolic process;r…	antioxidant activity;binding;catalytic activity;cation binding;heme binding;ion binding;iron ion binding;metal ion binding;oxidoreductase activity;oxidoreductase activity, acting on peroxide as acceptor;peroxidase activity;tetrapyrrole binding;transition metal ion binding	extracellular region	Methane metabolism;Phenylalanine metabolism;Phenylpropanoid biosynthesis	12	154.27	4891900000	12	12	11	12	37.7	33.805	310	3449	1860000000	3031900000	7.62e-07	0.000224912	1.26101	0.000987463	0.0248639	0.613626	0.0124119	0.126252	-0.318679	0.00554266	0.185807	0.328701	98
-2.63964	-2.59818	-2.30768	-2.46118	-1.38026	-1.78791	-1.82666	-1.59018	-2.99795	-3.15109	-2.6382	-2.59551	-1.63436	-1.77834	-2.07842	-1.9999	Keep	Keep	Discard	Discard	cell communication;cellular process;cellular response to chemical stimulus;cellular response to external stimulus;cellular response to extracellular stimulus;cellular response to stimulus;cellular response to stress;cellular response to water deprivation;response to abiotic stimulus;response to chemical stimulus;response to cold;response to external stimulus;response to extracellular stimulus;res…		cell part;cytoplasmic part;intracellular membrane-bounded organelle;intracellular organelle;intracellular part;membrane-bounded organelle;mitochondrion;organelle		1	7.7337	64585000	1	1	1	1	19.6	10.291	97	3488	25503000	39083000	0.00122947	0.0127491	-0.964727	0.000525759	0.0182273	-0.860633	0.0687614	0.257263	0.330928	0.168164	0.493621	0.226834	4
0.185554	0.17871	0.141617	0.300748	-0.0177962	-0.16305	-0.0615226	-0.0849638	0.284123	0.187768	0.243936	0.283342	-0.0270727	-0.289524	-0.0409271	0.0192967	Keep	Keep	Discard	Discard	carbohydrate metabolic process;metabolic process;primary metabolic process	binding;carbohydrate binding;catalytic activity;hydrolase activity;hydrolase activity, acting on glycosyl bonds;hydrolase activity, hydrolyzing O-glycosyl compounds	cell part;chloroplast;cytoplasmic part;intracellular membrane-bounded organelle;intracellular organelle;intracellular part;membrane-bounded organelle;organelle;plastid		4	37.677	124150000	4	4	4	4	5.7	110.88	991	3510	62942000	61206000	0.00380464	0.0254721	0.330002	0.000832234	0.0232503	0.283779	0.287273	0.532806	-0.0474216	0.972538	0.988615	-0.0011978	13
4.55485	4.51812	4.51836	4.65416	5.13032	5.24864	5.03101	5.27838	4.49516	4.48163	4.5565	4.4813	5.35316	5.15543	5.45174	5.40416	Keep	Keep	Discard	Discard	biological regulation;catabolic process;cellular catabolic process;cellular macromolecule catabolic process;cellular macromolecule metabolic process;cellular metabolic process;cellular process;cellular protein metabolic process;macromolecule catabolic process;macromolecule metabolic process;macromolecule modification;metabolic process;modification-dependent macromolecule catabolic process;modific…	catalytic activity;cysteine-type endopeptidase activity;cysteine-type peptidase activity;endopeptidase activity;hydrolase activity;peptidase activity;peptidase activity, acting on L-amino acid peptides;small conjugating protein-specific protease activity;ubiquitin-specific protease activity	cell junction;cell part;cell-cell junction;cytoplasm;intracellular part;membrane;plasmodesma		22	251.11	18344000000	22	19	19	20	64	39.445	350	3550	9014600000	9329400000	1.67e-05	0.00102244	-0.841446	8.48e-05	0.00885216	-0.612961	0.167453	0.398825	0.0584773	0.0982706	0.405119	-0.170007	125
1.69085	1.61548	1.57821	1.65285	1.3641	1.26241	1.40643	1.38152	1.9534	1.88408	1.99208	1.7689	1.50131	1.41309	1.53858	1.51491	Keep	Keep	Discard	Discard	biosynthetic process;carboxylic acid biosynthetic process;carboxylic acid metabolic process;cellular biosynthetic process;cellular ketone metabolic process;cellular lipid metabolic process;cellular metabolic process;cellular process;fatty acid biosynthetic process;fatty acid metabolic process;jasmonic acid biosynthetic process;jasmonic acid metabolic process;lipid biosynthetic process;lipid metab…	allene-oxide cyclase activity;catalytic activity;cyclase activity;intramolecular oxidoreductase activity;isomerase activity	cell part;chloroplast;cytoplasmic part;intracellular membrane-bounded organelle;intracellular organelle;intracellular part;membrane;membrane-bounded organelle;organelle;plasma membrane;plastid	alpha-Linolenic acid metabolism	6	50.179	764640000	6	5	5	6	28.3	27.809	254	3556	286090000	478550000	0.000345877	0.00604262	0.409338	0.000408137	0.0158363	0.280314	0.00283531	0.0688997	-0.267125	0.0162652	0.230921	-0.138102	15
4.30447	4.16315	4.12732	4.43545	3.75407	3.79598	3.87627	3.90655	4.37671	4.41135	4.44246	4.39879	3.90415	3.90781	3.92812	3.94363	Keep	Keep	Discard	Discard	cell wall organization;cell wall organization or biogenesis;cellular component organization or biogenesis	catalytic activity;hydrolase activity	cell junction;cell part;cell wall;cell-cell junction;external encapsulating structure;extracellular region;membrane;plant-type cell wall;plasmodesma		19	227.11	4083800000	19	15	16	17	66.2	42.125	391	3598	1950500000	2133300000	1.02e-07	0.000136861	0.486506	0.00169179	0.0327279	0.428319	0.0823543	0.281234	-0.144699	0.0526148	0.324292	-0.0865115	94
-2.16306	-1.78703	-2.0733	-1.79072	-2.70051	-2.67175	-2.49886	-2.95195	-1.85079	-1.53485	-1.60085	-1.70034	-3.69011	-2.4091	-3.12665	-2.74007	Keep	Keep	Discard	Discard		catalytic activity;hydrolase activity;hydrolase activity, acting on ester bonds;phosphatase activity;phosphoprotein phosphatase activity;phosphoric ester hydrolase activity;protein tyrosine phosphatase activity			2	14.098	41294000	2	2	1	2	16.2	22.64	198	3600	5208700	36085000	0.0034924	0.0242908	1.24929	0.00138998	0.0296274	0.752989	0.055223	0.231769	-0.276983	0.363476	0.674504	0.219315	4
2.83914	2.77912	2.78057	2.89216	3.00939	3.0837	3.0596	3.05684	2.93961	2.86731	2.80224	2.83835	3.1428	3.10135	3.08344	3.07946	Keep	Keep	Discard	Discard	alcohol biosynthetic process;alcohol metabolic process;amino sugar biosynthetic process;amino sugar metabolic process;biosynthetic process;carbohydrate biosynthetic process;carbohydrate metabolic process;cellular biosynthetic process;cellular carbohydrate biosynthetic process;cellular carbohydrate metabolic process;cellular metabolic process;cellular nitrogen compound metabolic process;cellular p…	catalytic activity;nucleotidyltransferase activity;transferase activity;transferase activity, transferring phosphorus-containing groups;UDP-N-acetylgalactosamine diphosphorylase activity;UDP-N-acetylglucosamine diphosphorylase activity;uridylyltransferase activity	cell part;cytoplasmic part;cytosol;intracellular part;membrane;plasma membrane	Amino sugar and nucleotide sugar metabolism	11	121.41	1743600000	11	6	9	9	30.1	55.991	505	3608	691030000	1052500000	0.000318892	0.00572236	-0.239216	0.000321347	0.0137428	-0.22912	0.362784	0.603899	-0.0392569	0.0591257	0.33463	-0.0493529	39
0.750613	0.785628	0.588292	0.877359	0.336773	0.223242	-0.0229556	-0.0207595	0.426904	0.618003	0.663029	0.642856	-0.22984	-0.0382143	-0.0778011	0.175384	Keep	Keep	Discard	Discard	metabolic process;response to chemical stimulus;response to stimulus;response to toxin	catalytic activity;malonyltransferase activity;O-acyltransferase activity;O-malonyltransferase activity;transferase activity;transferase activity, transferring acyl groups;transferase activity, transferring acyl groups other than amino-acyl groups	cell part;cytoplasmic part;cytosol;intracellular part		4	48.854	279300000	4	4	3	4	13.4	51.764	469	3620	116370000	162930000	0.000732519	0.00942381	0.625987	0.00122821	0.0280058	0.616636	0.0918493	0.299802	0.163507	0.21206	0.542267	0.172858	7
2.18143	2.2372	2.32478	2.29813	2.49478	2.4865	2.51454	2.58861	2.37704	2.35826	2.37271	2.34989	2.478	2.60399	2.48233	2.52724	Keep	Keep	Discard	Discard	biosynthetic process;carbohydrate biosynthetic process;carbohydrate metabolic process;cell wall biogenesis;cell wall organization;cell wall organization or biogenesis;cellular biosynthetic process;cellular carbohydrate biosynthetic process;cellular carbohydrate metabolic process;cellular cell wall organization or biogenesis;cellular component biogenesis;cellular component biogenesis at cellular l…	binding;catalytic activity;cation binding;cellulose synthase (UDP-forming) activity;cellulose synthase activity;glucosyltransferase activity;ion binding;metal ion binding;transferase activity;transferase activity, transferring glycosyl groups;transferase activity, transferring hexosyl groups;transition metal ion binding;UDP-glucosyltransferase activity;UDP-glycosyltransferase activity;zinc ion bi…	cell junction;cell part;cell-cell junction;cytoplasmic part;endosome;Golgi apparatus;Golgi apparatus part;integral to membrane;intracellular membrane-bounded organelle;intracellular organelle;intracellular organelle part;intracellular part;intrinsic to membrane;membrane;membrane part;membrane-bounded organelle;organelle;organelle part;plasma membrane;plasmodesma;trans-Golgi network		11	114.98	1288800000	10	8	9	7	16.2	119.68	1065	3624	753280000	535530000	0.00183532	0.0162971	-0.159268	0.000590745	0.0195546	-0.260223	0.0189647	0.152839	-0.10307	0.963406	0.986468	-0.00211541	35
2.4518	2.38597	2.35132	2.45255	2.57864	2.59052	2.66623	2.57788	2.40472	2.42714	2.40149	2.31903	2.60554	2.71452	2.7894	2.68946	Keep	Keep	Discard	Discard	alcohol metabolic process;amine metabolic process;biosynthetic process;cellular amine metabolic process;cellular biogenic amine metabolic process;cellular biosynthetic process;cellular lipid metabolic process;cellular metabolic process;cellular nitrogen compound metabolic process;cellular process;ethanolamine-containing compound metabolic process;glycerolipid biosynthetic process;glycerolipid met…	catalytic activity;methyltransferase activity;N-methyltransferase activity;phosphoethanolamine N-methyltransferase activity;S-adenosylmethionine-dependent methyltransferase activity;transferase activity;transferase activity, transferring one-carbon groups	cell part;cytoplasm;intracellular part		20	140.09	4688000000	13	12	17	17	47	56.045	491	3633	2776100000	1911900000	0.000433372	0.00677	-0.312546	0.00108053	0.0260528	-0.192722	0.542253	0.747332	0.0223935	0.0681138	0.355069	-0.0974301	36
-0.979868	-1.09471	-1.03287	-0.874482	-1.53509	-1.25635	-1.31818	-1.36363	-0.878978	-1.02565	-1.02262	-0.812742	-1.43327	-1.31649	-1.4259	-1.37695	Keep	Keep	Discard	Discard	response to abiotic stimulus;response to cold;response to stimulus;response to stress;response to temperature stimulus	binding;calcium ion binding;calcium-dependent phospholipid binding;cation binding;ion binding;lipid binding;metal ion binding;phospholipid binding	cell junction;cell part;cell-cell junction;cytoplasmic part;cytosol;intracellular part;membrane;plasma membrane;plasmodesma		2	12.313	24317000	2	2	1	2	10.9	27.052	247	3646	0	24317000	0.000270858	0.00514281	0.455348	0.00266664	0.0422266	0.371458	0.425607	0.653639	-0.061156	0.772423	0.908652	0.0227347	3
1.61317	1.55825	1.50696	1.59475	1.75996	1.79125	1.74717	1.77417	1.66302	1.56887	1.61787	1.67581	1.80972	1.79793	1.90576	1.83931	Keep	Keep	Discard	Discard	attachment of GPI anchor to protein;cellular macromolecule metabolic process;cellular metabolic process;cellular process;cellular protein metabolic process;macromolecule metabolic process;macromolecule modification;metabolic process;primary metabolic process;protein metabolic process;protein modification process		cell part;cytoplasmic part;endoplasmic reticulum;endoplasmic reticulum part;GPI-anchor transamidase complex;intracellular membrane-bounded organelle;intracellular organelle;intracellular organelle part;intracellular part;macromolecular complex;membrane part;membrane-bounded organelle;organelle;organelle part;protein complex	Glycosylphosphatidylinositol(GPI)-anchor biosynthesis	7	50.694	300470000	7	7	6	6	14.1	72.166	644	3664	132500000	167970000	0.000930918	0.0108307	-0.206789	0.00021615	0.0121398	-0.19938	0.110401	0.326522	-0.063154	0.0355627	0.287586	-0.070563	15
1.01948	1.00425	1.01264	1.07705	2.14992	2.2399	1.95451	2.08101	0.553441	0.678653	0.913204	0.916271	1.92242	1.96279	1.89808	1.86485	Keep	Keep	Discard	Discard	alcohol metabolic process;aromatic compound biosynthetic process;biosynthetic process;carbohydrate metabolic process;carboxylic acid metabolic process;cellular aromatic compound metabolic process;cellular biosynthetic process;cellular carbohydrate metabolic process;cellular glucuronidation;cellular ketone metabolic process;cellular metabolic process;cellular process;flavonoid biosynthetic process…	catalytic activity;coniferyl-alcohol glucosyltransferase activity;glucosyltransferase activity;quercetin 3-O-glucosyltransferase activity;quercetin 7-O-glucosyltransferase activity;transferase activity;transferase activity, transferring glycosyl groups;transferase activity, transferring hexosyl groups;UDP-glucosyltransferase activity;UDP-glycosyltransferase activity	cell part;intracellular membrane-bounded organelle;intracellular organelle;intracellular part;membrane-bounded organelle;organelle	Phenylpropanoid biosynthesis	7	63.259	836160000	7	7	5	7	18.1	53.362	487	3686	328480000	507680000	1.66e-05	0.00102244	-1.13876	2.41e-06	0.00176341	-1.08143	0.0282137	0.178245	0.254923	0.0223651	0.255122	0.197597	20
2.41851	2.44843	2.3177	2.50108	2.165	2.18961	2.15808	2.21318	2.37527	2.4084	2.41128	2.36632	2.17823	2.22239	2.27995	2.14983	Keep	Keep	Discard	Discard	biosynthetic process;carbohydrate biosynthetic process;carbohydrate metabolic process;cellular biosynthetic process;cellular carbohydrate biosynthetic process;cellular carbohydrate metabolic process;cellular metabolic process;cellular process;disaccharide biosynthetic process;disaccharide metabolic process;establishment of localization;glycoside biosynthetic process;glycoside metabolic process;me…	catalytic activity;glucosyltransferase activity;sucrose-phosphate synthase activity;transferase activity;transferase activity, transferring glycosyl groups;transferase activity, transferring hexosyl groups;UDP-glucosyltransferase activity;UDP-glycosyltransferase activity	cell junction;cell part;cell-cell junction;cytoplasmic part;cytosol;Golgi apparatus;intracellular membrane-bounded organelle;intracellular organelle;intracellular part;membrane;membrane-bounded organelle;organelle;plasma membrane;plasmodesma	Starch and sucrose metabolism	20	151.71	1117100000	NaN	17	11	17	23.8	117.32	1043	3746	308950000	808170000	0.000986094	0.0112788	0.182009	0.00103682	0.025524	0.241332	0.468515	0.688965	0.0325121	0.431731	0.718237	-0.0268105	35
0.371688	0.52368	0.501647	0.521988	1.08065	1.01948	1.06711	1.18941	0.679859	0.685079	0.637447	0.58884	1.27175	1.38932	1.33523	1.19988	Keep	Keep	Discard	Discard	aromatic compound biosynthetic process;biosynthetic process;carbohydrate biosynthetic process;carbohydrate metabolic process;carboxylic acid metabolic process;cell wall macromolecule biosynthetic process;cell wall macromolecule metabolic process;cell wall organization or biogenesis;cell wall pectin biosynthetic process;cell wall pectin metabolic process;cell wall polysaccharide biosynthetic proce…	catalytic activity;hydroxycinnamoyltransferase activity;transferase activity;transferase activity, transferring acyl groups;transferase activity, transferring acyl groups other than amino-acyl groups			6	38.793	207110000	5	5	5	6	18.8	50.957	457	3775	71138000	135970000	8.35e-06	0.000768268	-0.652453	2.11e-05	0.00557606	-0.609412	0.007656	0.102412	-0.16722	0.00837569	0.208186	-0.210261	15
3.18237	2.95148	2.67572	2.97673	3.71075	3.60685	3.58331	3.52813	2.98476	3.14277	3.15556	2.88207	3.3026	3.4563	3.5785	3.3294	Keep	Keep	Discard	Discard	biological regulation;carbon utilization;negative regulation of biological process;negative regulation of developmental process;negative regulation of post-embryonic development;negative regulation of stomatal complex development;regulation of biological process;regulation of cellular process;regulation of developmental process;regulation of multicellular organismal development;regulation of mult…	binding;carbonate dehydratase activity;carbon-oxygen lyase activity;catalytic activity;cation binding;hydro-lyase activity;ion binding;lyase activity;metal ion binding;transition metal ion binding;zinc ion binding	cell part;chloroplast envelope;chloroplast part;cytoplasmic part;cytosol;envelope;intracellular organelle part;intracellular part;membrane;organelle envelope;organelle part;plasma membrane;plastid envelope;plastid part	Nitrogen metabolism	12	95.229	2719100000	NaN	12	12	10	57.5	30.836	280	3779	1232000000	1487100000	0.00631137	0.0349612	-0.375183	0.000998536	0.0248954	-0.651112	0.470794	0.690978	-0.0880672	0.0422856	0.305454	0.187862	45
3.7113	3.60917	3.8076	4.03005	3.24898	3.09366	3.06895	2.87616	3.49049	3.4584	3.58269	3.69336	3.03983	2.91116	2.9025	3.12469	Keep	Keep	Discard	Discard	anatomical structure morphogenesis;developmental process;response to abiotic stimulus;response to karrikin;response to stimulus;root morphogenesis		cell junction;cell part;cell wall;cell-cell junction;external encapsulating structure;plant-type cell wall;plasmodesma		13	123.39	2743400000	13	7	13	13	39.8	39.978	369	3798	1183000000	1560500000	0.000296609	0.00545052	0.561611	0.000897068	0.0242208	0.72009	0.0663917	0.253354	0.238907	0.438795	0.722931	0.0804279	67
4.97191	5.00759	5.03006	5.1043	5.17448	5.31115	5.19674	5.205	5.12656	5.11	5.06912	5.03521	5.19159	5.22464	5.27689	5.24357	Keep	Keep	Discard	Discard	anatomical structure morphogenesis;cell differentiation;cell growth;cell morphogenesis;cell morphogenesis involved in differentiation;cell tip growth;cellular component morphogenesis;cellular component organization;cellular component organization or biogenesis;cellular developmental process;cellular process;developmental cell growth;developmental growth;developmental growth involved in morphogene…	adenyl nucleotide binding;adenyl ribonucleotide binding;ATP binding;binding;cation binding;copper ion binding;ion binding;metal ion binding;nucleotide binding;purine nucleotide binding;purine ribonucleoside triphosphate binding;purine ribonucleotide binding;ribonucleotide binding;structural constituent of cytoskeleton;structural molecule activity;transition metal ion binding	cell junction;cell part;cell-cell junction;chloroplast;chloroplast envelope;chloroplast part;chloroplast stroma;cytoplasm;cytoplasmic part;cytoskeleton;cytosol;envelope;intracellular membrane-bounded organelle;intracellular non-membrane-bounded organelle;intracellular organelle;intracellular organelle part;intracellular part;membrane;membrane-bounded organelle;non-membrane-bounded organelle;nucle…		27	323.31	60112000000	NaN	14	27	24	72.1	41.862	377	3873	22505000000	37607000000	0.00155919	0.014874	-0.148841	0.00340899	0.0485032	-0.193538	0.153281	0.383463	-0.0563808	0.738796	0.893048	-0.0116837	176
1.91596	1.56573	1.5823	1.4806	2.55664	2.45723	2.49526	2.64906	1.87653	1.85054	1.67169	1.88861	2.16414	2.35327	2.40762	2.19148	Keep	Keep	Discard	Discard	aromatic compound biosynthetic process;biosynthetic process;cellular aromatic compound metabolic process;cellular biosynthetic process;cellular metabolic process;cellular process;flavone biosynthetic process;flavone metabolic process;flavonoid biosynthetic process;flavonoid metabolic process;flavonol biosynthetic process;flavonol metabolic process;heterocycle metabolic process;metabolic process;p…	binding;carboxylic acid binding;catalytic activity;cation binding;flavonol synthase activity;ion binding;L-ascorbic acid binding;metal ion binding;naringenin 3-dioxygenase activity;oxidoreductase activity;oxidoreductase activity, acting on paired donors, with incorporation or reduction of molecular oxygen;oxidoreductase activity, acting on paired donors, with incorporation or reduction of molecul…	cell part;cytoplasm;intracellular membrane-bounded organelle;intracellular organelle;intracellular part;membrane-bounded organelle;nucleus;organelle	Flavonoid biosynthesis	12	116.77	2582000000	12	12	10	10	42.9	38.281	336	3886	866720000	1715200000	0.00111713	0.0120597	-0.458394	0.000132939	0.0107926	-0.895334	0.137719	0.36478	-0.178406	0.0118159	0.215993	0.258534	30
1.97512	1.79201	1.89648	2.05342	1.11655	0.63421	1.01209	0.998684	1.93641	2.20822	2.45146	2.41142	0.575782	0.668066	0.424952	0.537736	Keep	Keep	Discard	Discard	catabolic process;cellular catabolic process;cellular metabolic process;cellular process;cellular response to chemical stimulus;cellular response to hydrogen peroxide;cellular response to oxidative stress;cellular response to reactive oxygen species;cellular response to stimulus;cellular response to stress;hydrogen peroxide catabolic process;hydrogen peroxide metabolic process;metabolic process;r…	antioxidant activity;binding;catalytic activity;cation binding;heme binding;ion binding;iron ion binding;metal ion binding;oxidoreductase activity;oxidoreductase activity, acting on peroxide as acceptor;peroxidase activity;tetrapyrrole binding;transition metal ion binding	extracellular region	Methane metabolism;Phenylalanine metabolism;Phenylpropanoid biosynthesis	10	47.389	383660000	7	7	7	8	33.1	35.756	329	3888	211110000	172550000	1.13e-05	0.000908668	1.71165	0.000166906	0.0113425	0.981017	0.0482287	0.221951	-0.333417	0.015838	0.230661	0.397215	22
0.651555	0.90935	0.727319	0.77756	0.102349	0.12397	0.186091	0.180728	0.922259	0.756506	1.01044	1.05517	0.436467	0.254256	0.240033	0.360703	Keep	Keep	Discard	Discard	catabolic process;cellular catabolic process;cellular metabolic process;cellular process;cellular response to chemical stimulus;cellular response to hydrogen peroxide;cellular response to oxidative stress;cellular response to reactive oxygen species;cellular response to stimulus;cellular response to stress;hydrogen peroxide catabolic process;hydrogen peroxide metabolic process;metabolic process;r…	antioxidant activity;binding;catalytic activity;cation binding;heme binding;ion binding;iron ion binding;metal ion binding;oxidoreductase activity;oxidoreductase activity, acting on peroxide as acceptor;peroxidase activity;tetrapyrrole binding;transition metal ion binding	cell junction;cell part;cell wall;cell-cell junction;cytoplasmic part;external encapsulating structure;extracellular region;intracellular membrane-bounded organelle;intracellular organelle;intracellular part;membrane;membrane-bounded organelle;organelle;plant-type cell wall;plasmodesma;vacuole	Methane metabolism;Phenylalanine metabolism;Phenylpropanoid biosynthesis	6	45.16	472270000	6	6	4	6	19.6	39.559	358	3892	186580000	285690000	0.000269478	0.0051406	0.615415	4.05e-05	0.00652141	0.620795	0.0940342	0.303887	-0.171008	0.0139725	0.221719	-0.176388	13
-0.92061	-1.39347	-0.14496	-0.352794	1.60148	1.96514	2.03639	1.62698	-0.119459	-0.471973	-0.751733	-0.352416	2.08501	2.13582	1.90665	1.66324	Keep	Keep	Discard	Discard					2	13.44	280680000	2	2	1	2	14.4	17.228	160	3909	97567000	183110000	8.29e-06	0.000768268	-2.36533	0.000171144	0.0113425	-2.44416	0.405085	0.638248	-0.217398	0.401262	0.699955	-0.138564	6
2.41771	2.45433	2.44569	2.55187	2.86315	2.89699	2.82203	2.85817	2.51075	2.43074	2.4744	2.45354	2.91467	2.87897	2.87591	2.92528	Keep	Keep	Discard	Discard	biosynthetic process;metabolic process	amine-lyase activity;carbon-nitrogen lyase activity;catalytic activity;lyase activity;strictosidine synthase activity	cell part;cytoplasmic part;endoplasmic reticulum;intracellular membrane-bounded organelle;intracellular organelle;intracellular part;membrane-bounded organelle;organelle		10	102.39	1308800000	10	10	10	10	32.2	44.527	395	3940	549350000	759470000	8.87e-07	0.000239855	-0.431215	2.13e-05	0.00557606	-0.392033	0.999053	0.999053	0.000638061	0.0986322	0.405119	-0.0385441	59
1.41388	1.44435	1.33011	1.45547	1.55033	1.70773	1.64198	1.73021	1.58697	1.56828	1.40599	1.51327	1.717	1.66982	1.81812	1.73351	Keep	Keep	Discard	Discard		adenyl nucleotide binding;adenyl ribonucleotide binding;ATP binding;binding;nucleotide binding;purine nucleotide binding;purine ribonucleoside triphosphate binding;purine ribonucleotide binding;ribonucleotide binding	cell part;chloroplast;cytoplasmic part;intracellular membrane-bounded organelle;intracellular organelle;intracellular part;membrane-bounded organelle;organelle;plastid		6	51.942	542890000	6	6	5	6	18.1	53.674	481	3945	221190000	321700000	0.00552025	0.0320676	-0.215287	0.00244934	0.039974	-0.247462	0.0728767	0.266699	-0.108547	0.180433	0.506231	-0.0763717	18
1.64027	1.567	1.56534	1.636	1.90125	1.89098	1.93917	1.99954	1.65995	1.61713	1.56971	1.53243	1.81665	1.8484	1.92378	1.8406	Keep	Keep	Discard	Discard	alcohol metabolic process;arabinose metabolic process;biosynthetic process;carbohydrate metabolic process;carboxylic acid metabolic process;cellular biosynthetic process;cellular carbohydrate metabolic process;cellular ketone metabolic process;cellular metabolic process;cellular nitrogen compound metabolic process;cellular process;developmental process;gametophyte development;glucose metabolic pr…	catalytic activity;glucuronate-1-phosphate uridylyltransferase activity;nucleotidyltransferase activity;transferase activity;transferase activity, transferring phosphorus-containing groups;uridylyltransferase activity;UTP:arabinose-1-phosphate uridylyltransferase activity;UTP:galactose-1-phosphate uridylyltransferase activity;UTP:glucose-1-phosphate uridylyltransferase activity;UTP:xylose-1-phosp…	cell part;cell projection;cytoplasmic part;cytosol;intracellular part;pollen tube	Amino sugar and nucleotide sugar metabolism	7	64.256	687690000	7	7	5	6	16.3	67.851	614	3959	253940000	433750000	0.000347217	0.00604678	-0.262309	4.97e-05	0.00693263	-0.330764	0.839358	0.921281	0.00699326	0.0669536	0.35386	0.0754488	22
3.84301	3.8144	3.80998	3.95033	3.99668	4.07295	4.059	4.02488	3.98548	3.94773	3.93072	3.95728	4.07943	4.03241	4.09471	4.09925	Keep	Keep	Discard	Discard	carboxylic acid transport;cellular process;dicarboxylic acid transport;establishment of localization;organic acid transport;organic substance transport;transmembrane transport;transport;tricarboxylic acid transmembrane transport;tricarboxylic acid transport	carboxylic acid transmembrane transporter activity;dicarboxylic acid transmembrane transporter activity;organic acid transmembrane transporter activity;substrate-specific transmembrane transporter activity;substrate-specific transporter activity;transmembrane transporter activity;transporter activity;tricarboxylic acid transmembrane transporter activity	cell junction;cell part;cell wall;cell-cell junction;chloroplast;chloroplast envelope;chloroplast part;cytoplasmic part;envelope;external encapsulating structure;integral to membrane;intracellular membrane-bounded organelle;intracellular organelle;intracellular organelle part;intracellular part;intrinsic to membrane;membrane;membrane part;membrane-bounded organelle;mitochondrial inner membrane;mi…		14	239.54	20256000000	14	14	14	13	64.4	31.912	298	3966	8610600000	11646000000	0.000719135	0.00937367	-0.12125	0.0025304	0.0409547	-0.183118	0.0272034	0.175854	-0.0998751	0.148807	0.471701	-0.0380071	114
2.49589	2.57537	2.49915	2.52694	2.84649	2.90012	2.79211	2.71596	2.57334	2.56228	2.61165	2.56637	2.91718	2.75224	2.87369	2.91116	Keep	Keep	Discard	Discard	amine biosynthetic process;amine metabolic process;amino acid salvage;aspartate family amino acid biosynthetic process;aspartate family amino acid metabolic process;biosynthetic process;carboxylic acid biosynthetic process;carboxylic acid metabolic process;cellular amine metabolic process;cellular amino acid biosynthetic process;cellular amino acid metabolic process;cellular biosynthetic process;…	adenyl nucleotide binding;adenyl ribonucleotide binding;ATP binding;binding;catalytic activity;identical protein binding;kinase activity;nucleotide binding;phosphotransferase activity, alcohol group as acceptor;protein binding;purine nucleotide binding;purine ribonucleoside triphosphate binding;purine ribonucleotide binding;ribonucleotide binding;S-methyl-5-thioribose kinase activity;transferase …	cell part;cytoplasmic part;cytosol;intracellular part		14	104.12	1939300000	14	14	12	13	36	48.07	420	3995	1003300000	935990000	0.00038189	0.00629851	-0.286531	0.000552085	0.0186975	-0.290583	0.046214	0.218537	-0.0538513	0.398635	0.69897	-0.0497992	35
0.193134	0.489355	0.621363	0.4715	-0.201859	-0.329591	-0.324775	-0.288834	-0.100926	0.092922	-0.0635561	0.233665	-0.61715	-0.521903	-0.428728	-0.239229	Keep	Keep	Discard	Discard	anatomical structure development;cuticle development;defense response;defense response to fungus;developmental process;establishment of localization;lipid transport;multi-organism process;organic substance transport;response to biotic stimulus;response to fungus;response to other organism;response to stimulus;response to stress;transport	binding;lipid binding	anchored to membrane;anchored to plasma membrane;cell part;cell wall;cytoplasmic part;endoplasmic reticulum;external encapsulating structure;extracellular region;Golgi apparatus;intracellular membrane-bounded organelle;intracellular organelle;intracellular part;intrinsic to membrane;intrinsic to plasma membrane;membrane;membrane part;membrane-bounded organelle;organelle;plant-type cell wall;plasm…		1	6.9516	283380000	1	1	1	1	5.2	19.759	193	4025	133690000	149690000	0.00447169	0.0281047	0.491637	0.000250157	0.0131683	0.737399	0.0143601	0.134635	0.405323	0.102213	0.410164	0.159561	4
1.5273	1.58405	1.50131	1.5849	1.75963	1.89566	1.90769	1.90125	1.65068	1.63889	1.60685	1.66751	1.86817	1.8314	1.7428	1.76267	Keep	Keep	Discard	Discard			cell part;cytoplasmic part;endosome;Golgi apparatus;Golgi apparatus part;intracellular membrane-bounded organelle;intracellular organelle;intracellular organelle part;intracellular part;membrane-bounded organelle;organelle;organelle part;trans-Golgi network		7	53.875	426050000	7	7	7	7	20.4	32.356	289	4026	204760000	221290000	0.00241724	0.0193675	-0.160998	0.000256218	0.0131683	-0.317504	0.00971401	0.111816	-0.0913101	0.209195	0.538307	0.0651957	42
0.0374638	-0.00533727	-0.0671286	-0.0306232	-0.377153	-0.270895	-0.305415	-0.181156	0.0691362	0.000499545	0.0313751	0.0115431	-0.217051	-0.282265	-0.225701	-0.15526	Keep	Keep	Discard	Discard	biological regulation;cell death;cellular process;cellular response to stimulus;cellular response to stress;death;defense response;host programmed cell death induced by symbiont;immune response;immune system process;innate immune response;plant-type hypersensitive response;programmed cell death;regulation of biological process;regulation of cellular ketone metabolic process;regulation of cellular…				5	28.193	121060000	5	5	2	4	13.9	62.222	561	4030	7395000	113660000	0.000170501	0.00388959	0.247742	0.00117582	0.0273378	0.266024	0.145805	0.373273	-0.0442793	0.236057	0.566231	-0.0625616	6
3.60027	3.53344	3.55885	3.64352	3.91236	3.98761	3.86967	3.91882	3.60083	3.54389	3.57939	3.5104	4.02155	3.94274	4.00604	4.06617	Keep	Keep	Discard	Discard	alcohol catabolic process;alcohol metabolic process;carbohydrate catabolic process;carbohydrate metabolic process;carbohydrate phosphorylation;catabolic process;cellular carbohydrate catabolic process;cellular carbohydrate metabolic process;cellular metabolic process;cellular process;generation of precursor metabolites and energy;glucose catabolic process;glucose metabolic process;glycolysis;hexo…	6-phosphofructokinase activity;adenyl nucleotide binding;adenyl ribonucleotide binding;ATP binding;binding;carbohydrate kinase activity;catalytic activity;cation binding;diphosphate-fructose-6-phosphate 1-phosphotransferase activity;ion binding;kinase activity;metal ion binding;nucleotide binding;phosphofructokinase activity;phosphotransferase activity, alcohol group as acceptor;purine nucleotide…	cell part;cytoplasmic part;cytosol;intracellular part	Fructose and mannose metabolism	28	146.29	2748700000	18	18	25	26	54.8	67.558	617	4113	704690000	2044000000	8.59e-06	0.000768268	-0.450767	6.32e-05	0.00787772	-0.338111	0.448118	0.671501	0.0255886	0.0488905	0.31621	-0.0870667	82
-0.978286	-0.980198	-0.984841	-0.733324	-1.89719	-2.00467	-1.61884	-1.95067	-0.553153	-0.648967	-0.693727	-0.505955	-1.76669	-1.62348	-2.0321	-1.82354	Keep	Keep	Discard	Discard	catabolic process;cellular catabolic process;cellular metabolic process;cellular process;metabolic process;response to chemical stimulus;response to stimulus;response to toxin;secondary metabolic process;toxin catabolic process;toxin metabolic process	catalytic activity;glutathione transferase activity;transferase activity;transferase activity, transferring alkyl or aryl (other than methyl) groups	cell part;cytoplasm;cytoplasmic part;cytosol;intracellular part		2	27.269	109240000	2	2	1	2	13.4	26.804	232	4141	14254000	94990000	1.43e-05	0.000962077	1.20555	0.000107926	0.0103662	0.94488	0.00553185	0.0899537	-0.316533	0.65668	0.851459	-0.055863	3
0.925535	0.872375	0.914655	0.941937	1.15234	1.26565	1.22543	1.0962	1.04011	0.994131	1.08324	0.989155	1.13934	1.22615	1.28502	1.31983	Keep	Keep	Discard	Discard	cellular process;translational initiation	binding;nucleic acid binding;ribonucleoprotein binding;ribosome binding;RNA binding;translation factor activity, nucleic acid binding;translation initiation factor activity	cell part;cytoplasmic part;cytosol;eukaryotic 48S preinitiation complex;eukaryotic translation initiation factor 2 complex;eukaryotic translation initiation factor 2B complex;intracellular non-membrane-bounded organelle;intracellular organelle;intracellular part;macromolecular complex;multi-eIF complex;non-membrane-bounded organelle;organelle;protein complex;ribonucleoprotein complex;ribosome;tra…	Hepatitis C;Measles;Protein processing in endoplasmic reticulum;RNA transport	4	37.184	645590000	4	4	3	4	11.9	38.8	344	4192	208650000	436940000	0.00308052	0.022402	-0.217026	0.000541227	0.0185441	-0.272531	0.00538706	0.0886912	-0.113312	0.331569	0.649742	-0.057807	11
2.01499	1.98991	1.77278	2.07227	1.57836	1.56866	1.63469	1.64915	1.84676	1.84358	1.83675	1.90047	1.52157	1.41914	1.59963	1.545	Keep	Keep	Discard	Discard	biosynthetic process;carbohydrate metabolic process;cell wall modification;cell wall organization;cell wall organization or biogenesis;cellular biosynthetic process;cellular cell wall organization;cellular cell wall organization or biogenesis;cellular component organization;cellular component organization or biogenesis;cellular component organization or biogenesis at cellular level;cellular metab…	beta-galactosidase activity;catalytic activity;galactosidase activity;hydrolase activity;hydrolase activity, acting on glycosyl bonds;hydrolase activity, hydrolyzing O-glycosyl compounds	apoplast;cell part;cell wall;cytoplasmic part;external encapsulating structure;extracellular region;intracellular membrane-bounded organelle;intracellular organelle;intracellular part;membrane-bounded organelle;organelle;vacuole		11	88.761	363100000	11	11	9	8	21.7	79.758	718	4232	166000000	197110000	0.000168287	0.00388959	0.334307	0.00206285	0.036451	0.358712	0.166966	0.398311	0.10973	0.0900347	0.391655	0.0853245	30
1.67008	1.57973	1.62197	1.62775	1.85479	1.82107	1.88733	1.8096	1.68872	1.60706	1.70018	1.57702	1.83387	1.85171	1.88901	1.93818	Keep	Keep	Discard	Discard	response to chemical stimulus;response to hypoxia;response to oxygen levels;response to stimulus;response to stress	binding;carbon-carbon lyase activity;carboxy-lyase activity;catalytic activity;cation binding;coenzyme binding;cofactor binding;ion binding;lyase activity;magnesium ion binding;metal ion binding;pyruvate decarboxylase activity;thiamine pyrophosphate binding;vitamin binding	cell part;cytoplasmic part;cytosol;intracellular part	Glycolysis / Gluconeogenesis	7	101.92	934200000	7	7	7	4	19.4	65.817	607	4242	599370000	334830000	0.000830837	0.0101157	-0.234548	0.000139168	0.0107926	-0.21828	0.623293	0.799172	-0.0189574	0.272777	0.601519	-0.0352252	12
0.888194	0.833437	0.806932	0.877045	1.8025	1.80452	1.77762	1.83819	0.99804	0.806925	0.830988	0.877719	1.79775	1.6573	1.90019	1.93941	Keep	Keep	Discard	Discard		catalytic activity;transferase activity;transferase activity, transferring acyl groups;transferase activity, transferring acyl groups other than amino-acyl groups			6	44.357	380370000	6	6	5	5	14.3	46.741	426	4297	130100000	250260000	1.65e-05	0.00102244	-0.947413	1.2e-08	7.04e-05	-0.954095	0.582647	0.775579	-0.028545	0.789121	0.91996	-0.021863	12
0.944893	0.812449	1.02347	1.21664	2.1309	1.88415	2.20189	1.9732	1.30569	0.893093	1.10809	1.06063	2.38068	2.21542	2.431	2.42657	Keep	Keep	Discard	Discard		binding;catalytic activity;cation binding;heme binding;ion binding;iron ion binding;metal ion binding;monooxygenase activity;oxidoreductase activity;oxidoreductase activity, acting on paired donors, with incorporation or reduction of molecular oxygen;oxidoreductase activity, acting on paired donors, with incorporation or reduction of molecular oxygen, NADH or NADPH as one donor, and incorporation…	cell part;chloroplast;cytoplasmic part;endoplasmic reticulum;integral to membrane;intracellular membrane-bounded organelle;intracellular organelle;intracellular part;intrinsic to membrane;membrane;membrane part;membrane-bounded organelle;organelle;plastid	Aminobenzoate degradation;Bisphenol degradation;Limonene and pinene degradation;Polycyclic aromatic hydrocarbon degradation;Stilbenoid, diarylheptanoid and gingerol biosynthesis	8	49.51	255060000	8	7	7	6	18.9	55.627	497	4306	121800000	133260000	1.36e-05	0.000927357	-1.26663	8.15e-05	0.00884501	-1.04613	0.469222	0.689677	-0.0925461	0.0117303	0.215993	-0.31305	20
0.873403	0.865652	0.535816	0.53702	2.14426	1.90547	2.05474	2.10528	0.4324	0.679183	0.384262	0.314287	1.82824	1.71836	2.19498	2.27465	Keep	Keep	Discard	Discard	biological regulation;cellular process;cellular response to stimulus;regulation of biological process;regulation of cellular process;response to stimulus;signal transduction	binding;carbohydrate binding			4	27.083	182530000	4	4	3	2	11.3	40.106	354	4316	73923000	108610000	6.31e-05	0.00214683	-1.56395	1.74e-05	0.00543093	-1.34267	0.0913236	0.299254	0.253321	0.751296	0.898298	0.0320399	17
0.828283	0.69729	0.638104	0.907255	1.23731	1.08834	1.24157	1.15104	0.96995	0.665325	0.651387	0.795416	1.33805	1.31974	1.5333	1.4726	Keep	Keep	Discard	Discard	anatomical structure development;cellular aromatic compound metabolic process;cellular lipid metabolic process;cellular metabolic process;cellular process;developmental process;flavone metabolic process;flavonoid metabolic process;flavonol metabolic process;gravitropism;heterocycle metabolic process;isoprenoid metabolic process;lipid metabolic process;metabolic process;multicellular organismal pr…	binding;catalytic activity;cation binding;heme binding;ion binding;iron ion binding;metal ion binding;monooxygenase activity;oxidoreductase activity;oxidoreductase activity, acting on paired donors, with incorporation or reduction of molecular oxygen;oxidoreductase activity, acting on paired donors, with incorporation or reduction of molecular oxygen, NADH or NADPH as one donor, and incorporation…	cell part;cytoplasmic part;endoplasmic reticulum;integral to membrane;intracellular membrane-bounded organelle;intracellular organelle;intracellular part;intrinsic to membrane;membrane;membrane part;membrane-bounded organelle;organelle	Aminobenzoate degradation;Bisphenol degradation;Limonene and pinene degradation;Polycyclic aromatic hydrocarbon degradation;Stilbenoid, diarylheptanoid and gingerol biosynthesis	7	55.916	505840000	NaN	4	7	6	20.5	58.44	511	4343	197040000	308800000	0.000379266	0.00629091	-0.642426	0.00118704	0.0274896	-0.409342	0.977781	0.989005	-0.00467625	0.00993089	0.212654	-0.237761	14
0.777621	0.542477	0.651779	0.666161	1.87307	1.84091	2.00877	1.90718	0.769632	0.564986	0.626146	0.711359	1.91077	1.98125	2.15922	2.05148	Keep	Keep	Discard	Discard		catalytic activity;transferase activity;transferase activity, transferring acyl groups;transferase activity, transferring acyl groups other than amino-acyl groups			6	55.042	433340000	6	6	6	4	17.2	48.52	443	4344	157370000	275980000	1.18e-06	0.00024608	-1.35845	8.28e-07	0.000969967	-1.24696	0.901537	0.951775	-0.00824423	0.115471	0.436479	-0.119742	27
3.55366	3.50302	3.46931	3.57891	3.65721	3.77131	3.70079	3.70072	3.59334	3.52717	3.52599	3.48075	3.71328	3.70295	3.67164	3.70213	Keep	Keep	Discard	Discard	establishment of localization;establishment of localization in cell;establishment of protein localization;intracellular protein transport;intracellular transport;nuclear import;nuclear transport;nucleocytoplasmic transport;protein import;protein import into nucleus;protein targeting;protein transport;transport	protein transporter activity;substrate-specific transporter activity;transporter activity	cell part;chloroplast;cytoplasm;cytoplasmic part;intracellular membrane-bounded organelle;intracellular organelle;intracellular part;membrane-bounded organelle;nucleus;organelle;plastid	RNA transport	22	276.37	5918900000	22	22	17	20	43.1	96.258	870	4396	2317300000	3601600000	0.000552343	0.00809326	-0.165207	0.00181649	0.0340777	-0.181234	0.874256	0.939004	-0.00551958	0.705702	0.875343	0.0105079	99
-0.573597	-0.573349	-0.802735	-0.728892	-1.27388	-1.24297	-1.64605	-1.07365	-0.779795	-0.61541	-0.949118	-0.830209	-1.69518	-1.34617	-1.30786	-1.27284	Keep	Keep	Discard	Discard		catalytic activity;endopeptidase activity;hydrolase activity;peptidase activity;peptidase activity, acting on L-amino acid peptides;serine hydrolase activity;serine-type endopeptidase activity;serine-type peptidase activity	cell part;cell wall;external encapsulating structure		1	6.8882	16344000	1	1	1	1	1.5	85.145	791	4433	5454600	10889000	0.00219892	0.0182518	0.607392	0.00304633	0.0456482	0.628308	0.217464	0.460505	0.1224	0.557518	0.79178	0.101483	2
-1.76335	-2.05185	-1.99609	-1.59971	-2.75293	-4.06806	-3.43552	-3.03748	-1.55143	-1.44976	-1.38197	-1.10668	-2.84961	-3.0711	-5.0814	-2.80869	Keep	Keep	Discard	Discard	catabolic process;cellular catabolic process;cellular metabolic process;cellular process;cellular response to chemical stimulus;cellular response to hydrogen peroxide;cellular response to oxidative stress;cellular response to reactive oxygen species;cellular response to stimulus;cellular response to stress;defense response;defense response to fungus;hydrogen peroxide catabolic process;hydrogen pe…	antioxidant activity;binding;catalytic activity;cation binding;heme binding;ion binding;iron ion binding;metal ion binding;oxidoreductase activity;oxidoreductase activity, acting on peroxide as acceptor;peroxidase activity;tetrapyrrole binding;transition metal ion binding	cell part;cytoplasmic part;extracellular region;Golgi apparatus;intracellular membrane-bounded organelle;intracellular organelle;intracellular part;membrane-bounded organelle;organelle		4	39.345	74628000	4	4	4	1	27.3	34.133	319	4436	61086000	13542000	0.00946865	0.0448375	1.85485	0.00287063	0.0443224	1.40283	0.0146848	0.134635	-0.478397	0.840766	0.939448	-0.0263805	5
3.26279	3.13588	3.18973	3.4658	2.7129	2.41394	2.44795	2.50818	3.21597	3.27327	3.28811	3.27288	2.69782	2.42211	2.59564	2.65904	Keep	Keep	Discard	Discard	cellular process;cellular response to chemical stimulus;cellular response to hypoxia;cellular response to oxygen levels;cellular response to stimulus;cellular response to stress;response to chemical stimulus;response to hypoxia;response to oxidative stress;response to oxygen levels;response to stimulus;response to stress	binding;catalytic activity;coenzyme binding;cofactor binding;flavin adenine dinucleotide binding;oxidoreductase activity;oxidoreductase activity, acting on CH-OH group of donors;oxidoreductase activity, acting on the CH-OH group of donors, NAD or NADP as acceptor;UDP-N-acetylmuramate dehydrogenase activity	cell junction;cell part;cell wall;cell-cell junction;external encapsulating structure;plasmodesma		14	119.09	1355400000	NaN	12	11	11	28.7	60.616	541	4467	566190000	789170000	4.11e-05	0.00164899	0.66538	0.000282037	0.0132377	0.743582	0.989734	0.995239	0.00627106	0.45131	0.727891	-0.071931	46
0.515947	0.380302	0.218572	0.651985	-1.6485	-2.09905	-1.55902	-1.53326	0.153865	0.248042	0.0386191	0.133072	-2.00036	-2.1711	-1.92141	-1.73582	Keep	Keep	Discard	Discard	anatomical structure development;aromatic compound biosynthetic process;biosynthetic process;catabolic process;cellular aromatic compound metabolic process;cellular biosynthetic process;cellular catabolic process;cellular metabolic process;cellular process;cellular response to chemical stimulus;cellular response to hydrogen peroxide;cellular response to oxidative stress;cellular response to react…	antioxidant activity;binding;catalytic activity;cation binding;heme binding;ion binding;iron ion binding;metal ion binding;oxidoreductase activity;oxidoreductase activity, acting on peroxide as acceptor;peroxidase activity;tetrapyrrole binding;transition metal ion binding	apoplast;cell part;cell wall;cytoplasmic part;cytosol;external encapsulating structure;extracellular region;Golgi apparatus;intracellular membrane-bounded organelle;intracellular organelle;intracellular part;membrane-bounded organelle;organelle	Methane metabolism;Phenylalanine metabolism;Phenylpropanoid biosynthesis	1	25.988	260440000	1	1	1	1	6.2	34.215	324	4487	77740000	182700000	7.59e-07	0.000224912	2.09399	1.1e-05	0.00460655	2.14346	0.0267113	0.175058	0.305288	0.173211	0.500366	0.255828	6
0.514381	0.444224	0.477314	0.485805	0.207841	0.197897	0.189923	0.232188	0.639804	0.590658	0.568819	0.577505	0.204489	0.265277	0.0331864	0.0201013	Keep	Keep	Discard	Discard	carbohydrate metabolic process;cell wall macromolecule metabolic process;cell wall polysaccharide metabolic process;cellodextrin metabolic process;defense response;defense response, incompatible interaction;glucan metabolic process;hemicellulose metabolic process;immune response;immune system process;innate immune response;macromolecule metabolic process;metabolic process;multi-organism process;o…	catalytic activity;hydrolase activity;hydrolase activity, acting on glycosyl bonds;hydrolase activity, hydrolyzing O-glycosyl compounds;xylan 1,4-beta-xylosidase activity	apoplast;cell part;cell wall;external encapsulating structure;extracellular matrix;extracellular region;extracellular region part;proteinaceous extracellular matrix		6	44.978	327450000	6	6	3	6	12.9	84.307	784	4494	93173000	234280000	0.000335994	0.00596275	0.459763	3.81e-06	0.00247743	0.273598	0.00181999	0.0585898	-0.113812	0.265907	0.598626	0.0723538	14
0.474202	0.42707	0.404419	0.545475	0.734698	0.660471	0.668459	0.773078	0.562913	0.601514	0.593526	0.554668	0.712709	0.787484	0.768746	0.671471	Keep	Keep	Discard	Discard	biological regulation;biosynthetic process;inositol phosphate biosynthetic process;inositol phosphate metabolic process;metabolic process;myo-inositol hexakisphosphate biosynthetic process;myo-inositol hexakisphosphate metabolic process;organophosphate biosynthetic process;organophosphate metabolic process;regulation of biological process;regulation of biosynthetic process;regulation of cellular …	adenyl nucleotide binding;adenyl ribonucleotide binding;ATP binding;binding;catalytic activity;inositol or phosphatidylinositol kinase activity;inositol tetrakisphosphate 5-kinase activity;inositol tetrakisphosphate kinase activity;inositol trisphosphate 3-kinase activity;inositol trisphosphate 6-kinase activity;inositol trisphosphate kinase activity;inositol-1,3,4-trisphosphate 6-kinase activity…	cell part;intracellular membrane-bounded organelle;intracellular organelle;intracellular part;membrane-bounded organelle;nucleus;organelle		6	36.151	115390000	6	6	5	3	22.7	33.486	300	4509	48408000	66985000	0.00160386	0.0151049	-0.15754	0.00098716	0.0248639	-0.24613	0.0132029	0.129575	-0.114484	0.518932	0.773069	-0.0258928	9
2.72336	2.79722	2.78982	2.87778	3.12779	3.14448	3.20964	3.19925	2.9228	2.86528	2.83218	2.85939	3.07527	3.14359	3.24298	3.12028	Keep	Keep	Discard	Discard	alcohol catabolic process;alcohol metabolic process;carbohydrate catabolic process;carbohydrate metabolic process;catabolic process;cellular carbohydrate catabolic process;cellular carbohydrate metabolic process;cellular metabolic process;cellular process;generation of precursor metabolites and energy;glucose catabolic process;glucose metabolic process;glycolysis;hexose catabolic process;hexose m…	adenyl nucleotide binding;adenyl ribonucleotide binding;alkali metal ion binding;ATP binding;binding;catalytic activity;cation binding;ion binding;kinase activity;magnesium ion binding;metal ion binding;nucleotide binding;phosphotransferase activity, alcohol group as acceptor;potassium ion binding;purine nucleotide binding;purine ribonucleoside triphosphate binding;purine ribonucleotide binding;p…	cell part;cytoplasm;cytoplasmic part;cytosol;intracellular part	Carbon fixation in photosynthetic organisms;Glycolysis / Gluconeogenesis;Purine metabolism;Pyruvate metabolism;Type II diabetes mellitus	16	161.76	4952900000	NaN	13	13	13	43.4	54.411	498	4532	2033700000	2919200000	0.000476169	0.00724685	-0.276557	5.93e-05	0.00755775	-0.372626	0.0958276	0.307309	-0.0722057	0.565807	0.79704	0.0238626	90
1.87925	2.12924	1.76528	2.23325	0.164064	0.127871	0.419214	0.420438	2.07103	2.20353	2.02754	2.04955	0.306469	0.213864	-0.00308549	0.153245	Keep	Keep	Discard	Discard	defense response;defense response to bacterium;defense response to virus;immune effector process;immune system process;multi-organism process;response to bacterium;response to biotic stimulus;response to other organism;response to stimulus;response to stress;response to virus		cell junction;cell part;cell-cell junction;cytoplasmic part;Golgi apparatus;intracellular membrane-bounded organelle;intracellular organelle;intracellular organelle part;intracellular part;membrane;membrane-bounded organelle;organelle;organelle membrane;organelle part;plasma membrane;plasmodesma;vacuolar membrane;vacuolar part		3	73.429	2315500000	3	3	3	3	16.5	25.947	231	4609	886720000	1428800000	2.56e-07	0.000156686	1.91759	1.4e-05	0.00543093	1.72447	0.483168	0.701582	-0.0756546	0.304318	0.632442	0.117462	12
1.76388	1.50797	1.68217	1.8337	2.14334	2.31788	2.08313	2.26276	1.84568	1.65673	1.75205	1.65298	2.07115	2.18899	2.28641	2.14244	Keep	Keep	Discard	Discard	amine metabolic process;anatomical structure development;biological regulation;carboxylic acid metabolic process;catabolic process;cellular amine metabolic process;cellular amino acid metabolic process;cellular catabolic process;cellular ketone metabolic process;cellular metabolic process;cellular modified amino acid metabolic process;cellular nitrogen compound metabolic process;cellular process;…	catalytic activity;glutathione transferase activity;transferase activity;transferase activity, transferring alkyl or aryl (other than methyl) groups	cell part;chloroplast;cytoplasm;cytoplasmic part;cytosol;intracellular membrane-bounded organelle;intracellular organelle;intracellular part;membrane-bounded organelle;organelle;plastid		4	35.127	1142500000	4	4	4	4	25.6	25.307	227	4669	502280000	640190000	0.000446788	0.00694284	-0.445319	0.00124859	0.0282451	-0.502812	0.733133	0.864465	-0.0270874	0.68862	0.866555	0.0304054	13
-0.847882	-0.897627	-1.00029	-0.837389	-0.539193	-0.244602	-0.284735	-0.29998	-0.981162	-1.01444	-0.94245	-1.10898	-0.390579	-0.236363	-0.293491	-0.549685	Keep	Keep	Discard	Discard	catabolic process;cellular catabolic process;cellular metabolic process;cellular process;metabolic process;response to chemical stimulus;response to stimulus;response to toxin;secondary metabolic process;toxin catabolic process;toxin metabolic process	catalytic activity;glutathione transferase activity;transferase activity;transferase activity, transferring alkyl or aryl (other than methyl) groups	cell part;cytoplasm;cytoplasmic part;cytosol;intracellular part		2	14.764	83819000	2	2	2	2	9.6	27.611	240	4670	18024000	65796000	0.000161353	0.00382646	-0.647738	0.000350665	0.0142677	-0.556742	0.0652884	0.252147	0.11608	0.799479	0.926084	0.0250843	5
1.25796	1.31408	1.30298	1.36841	1.49827	1.45599	1.4679	1.54817	1.45367	1.36901	1.44177	1.42651	1.55415	1.54686	1.52951	1.5723	Keep	Keep	Discard	Discard	alcohol metabolic process;biosynthetic process;lipid biosynthetic process;lipid metabolic process;metabolic process;primary metabolic process;small molecule metabolic process;steroid biosynthetic process;steroid metabolic process;sterol biosynthetic process;sterol metabolic process	3-beta-hydroxy-delta5-steroid dehydrogenase activity;catalytic activity;oxidoreductase activity;oxidoreductase activity, acting on CH-OH group of donors;oxidoreductase activity, acting on the CH-OH group of donors, NAD or NADP as acceptor;steroid dehydrogenase activity;steroid dehydrogenase activity, acting on the CH-OH group of donors, NAD or NADP as acceptor;sterol-4-alpha-carboxylate 3-dehydro…	cell part;cytoplasmic part;endoplasmic reticulum membrane;endoplasmic reticulum part;integral to membrane;intracellular organelle part;intracellular part;intrinsic to membrane;membrane;membrane part;organelle membrane;organelle part		7	81.653	470190000	7	6	4	7	21.4	48.124	439	4701	97535000	372660000	0.000832851	0.0101193	-0.127685	0.00102164	0.0252565	-0.181632	0.00896647	0.108776	-0.11171	0.0408538	0.301074	-0.0577629	17
1.52358	1.65765	1.47252	1.55671	1.09482	1.07866	1.19081	1.16076	1.48852	1.44981	1.48801	1.50705	1.21351	1.1863	1.13477	1.0917	Keep	Keep	Discard	Discard	biosynthetic process;callose deposition in phloem sieve plate;callose localization;carbohydrate metabolic process;cellular carbohydrate metabolic process;cellular metabolic process;cellular process;disaccharide metabolic process;glycoside metabolic process;localization;macromolecule localization;metabolic process;oligosaccharide metabolic process;polysaccharide localization;primary metabolic proc…	catalytic activity;glucosyltransferase activity;sucrose synthase activity;transferase activity;transferase activity, transferring glycosyl groups;transferase activity, transferring hexosyl groups;UDP-glucosyltransferase activity;UDP-glycosyltransferase activity	cell part;cell wall;external encapsulating structure;extracellular region	Starch and sucrose metabolism	6	40.515	259540000	6	6	5	5	9	106.87	942	4705	92068000	167470000	3.31e-05	0.00144956	0.326166	0.000111195	0.0105079	0.422209	0.141036	0.367536	0.0707134	0.5301	0.778545	-0.0253303	13
2.51888	2.3604	2.35477	2.63722	2.03928	1.90878	1.92868	1.99199	2.48211	2.51028	2.41255	2.41506	1.87997	1.80529	2.00164	2.04491	Keep	Keep	Discard	Discard	defense response;defense response to fungus;multi-organism process;response to biotic stimulus;response to fungus;response to other organism;response to stimulus;response to stress		apoplast;cell junction;cell part;cell-cell junction;extracellular region;extracellular region part;extracellular space;membrane;plasmodesma		6	42.379	396830000	6	4	6	6	24.8	29.474	278	4732	135160000	261670000	0.000130193	0.00341684	0.519532	0.000522262	0.0182139	0.504562	0.86525	0.933954	0.0170513	0.604383	0.824471	0.0320217	17
-0.941903	-0.859457	-1.02458	-0.758714	-0.36887	-0.250137	-0.334046	-0.259215	-1.22873	-1.12235	-0.953985	-1.13978	-0.505105	-0.477863	-0.574633	-0.605849	Keep	Keep	Discard	Discard	biological regulation;cell surface receptor linked signaling pathway;cellular macromolecule metabolic process;cellular metabolic process;cellular process;cellular protein metabolic process;cellular response to chemical stimulus;cellular response to endogenous stimulus;cellular response to hormone stimulus;cellular response to organic substance;cellular response to stimulus;enzyme linked receptor …	adenyl nucleotide binding;adenyl ribonucleotide binding;ATP binding;binding;catalytic activity;enzyme binding;kinase activity;molecular transducer activity;nucleotide binding;peptide binding;peptide receptor activity;phosphotransferase activity, alcohol group as acceptor;protein binding;protein kinase activity;protein serine/threonine kinase activity;purine nucleotide binding;purine ribonucleosid…	cell junction;cell part;cell-cell junction;membrane;plasma membrane;plasmodesma		5	52.486	143460000	5	5	4	4	10.7	76.631	693	4766	105510000	37953000	0.000117315	0.00317774	-0.567804	8.76e-05	0.00885216	-0.590591	0.037406	0.197621	0.214956	0.00121999	0.112525	0.237743	8
2.4295	2.51839	2.43	2.69279	1.60434	1.49131	1.88781	1.66113	2.83439	2.90164	3.14518	2.94893	1.5719	1.88831	1.77607	1.58437	Keep	Keep	Discard	Discard	catabolic process;cellular catabolic process;cellular metabolic process;cellular process;cellular response to chemical stimulus;cellular response to hydrogen peroxide;cellular response to oxidative stress;cellular response to reactive oxygen species;cellular response to stimulus;cellular response to stress;hydrogen peroxide catabolic process;hydrogen peroxide metabolic process;metabolic process;r…	antioxidant activity;binding;catalytic activity;cation binding;heme binding;ion binding;iron ion binding;metal ion binding;oxidoreductase activity;oxidoreductase activity, acting on peroxide as acceptor;peroxidase activity;tetrapyrrole binding;transition metal ion binding	cell part;cytoplasmic part;extracellular region;intracellular membrane-bounded organelle;intracellular organelle;intracellular part;membrane-bounded organelle;organelle;vacuole	Methane metabolism;Phenylalanine metabolism;Phenylpropanoid biosynthesis	16	95.897	1528900000	10	10	14	14	54.6	38.085	346	4783	674710000	854150000	1.76e-05	0.00105416	1.25092	0.000172297	0.0113425	0.853246	0.00292277	0.0690506	-0.44052	0.711337	0.877356	-0.0428481	41
-0.793224	-0.88679	-0.629942	-0.682739	-0.444887	-0.362946	-0.339955	-0.418091	-0.538084	-0.610243	-0.621336	-0.597829	-0.367969	-0.477835	-0.364318	-0.372947	Keep	Keep	Discard	Discard	metabolic process	binding;calcium ion binding;catalytic activity;cation binding;ion binding;metal ion binding;transferase activity;transferase activity, transferring glycosyl groups	cell part;cytoplasmic part;Golgi apparatus;intracellular membrane-bounded organelle;intracellular organelle;intracellular part;membrane;membrane part;membrane-bounded organelle;nuclear outer membrane-endoplasmic reticulum membrane network;organelle		3	21.997	116340000	3	3	2	3	6	64.191	552	4804	31519000	84826000	0.00103151	0.0115581	-0.196517	0.00122845	0.0280058	-0.353909	0.0411074	0.206418	-0.153257	0.910285	0.966244	0.00413473	5
2.84502	2.78341	2.75352	2.82519	3.17406	3.35714	3.18484	3.19056	2.76909	2.73537	2.77245	2.64622	3.16501	3.18025	3.26563	3.21382	Keep	Keep	Discard	Discard	alcohol metabolic process;aromatic compound biosynthetic process;biosynthetic process;carbohydrate metabolic process;carboxylic acid metabolic process;cellular aromatic compound metabolic process;cellular biosynthetic process;cellular carbohydrate metabolic process;cellular glucuronidation;cellular ketone metabolic process;cellular metabolic process;cellular process;flavonoid biosynthetic process…	anthocyanidin 3-O-glucosyltransferase activity;arabinosyltransferase activity;catalytic activity;flavonol 3-O-arabinosyltransferase activity;flavonol 3-O-glucosyltransferase activity;glucosyltransferase activity;quercetin 3-O-glucosyltransferase activity;quercetin 7-O-glucosyltransferase activity;transferase activity;transferase activity, transferring glycosyl groups;transferase activity, transfe…	cell part;intracellular membrane-bounded organelle;intracellular organelle;intracellular part;membrane-bounded organelle;organelle	Flavone and flavonol biosynthesis	15	138.65	3261500000	NaN	14	12	13	50.9	50.485	460	4851	995520000	2266000000	1.34e-05	0.000927357	-0.475027	0.000118943	0.0107926	-0.426442	0.0952629	0.30625	0.070554	0.690627	0.866595	0.021969	41
1.06072	1.24915	1.10095	1.14497	0.90695	0.937357	0.844924	0.899803	1.20338	1.16554	1.14007	1.09555	0.922898	0.737317	0.839445	0.902532	Keep	Keep	Discard	Discard	catabolic process;cell wall macromolecule catabolic process;cell wall macromolecule metabolic process;macromolecule metabolic process;metabolic process				8	71.116	374220000	8	8	7	6	17.4	82.872	745	4865	135750000	238460000	0.000724993	0.00938834	0.299327	0.00169079	0.0327279	0.243034	0.801888	0.901259	-0.0109885	0.348518	0.664354	0.0453044	24
-1.68846	-1.44775	-1.7095	-1.4839	-0.820786	-0.694681	-0.876409	-0.960833	-1.81725	-1.83825	-1.8184	-1.77915	-1.24497	-1.26824	-1.09421	-1.23209	Keep	Keep	Discard	Discard	acropetal auxin transport;auxin efflux;auxin polar transport;auxin transport;basipetal auxin transport;biological regulation;cellular process;establishment of localization;hormone transport;regulation of biological quality;regulation of hormone levels;transmembrane transport;transport	active transmembrane transporter activity;adenyl nucleotide binding;adenyl ribonucleotide binding;ATP binding;ATPase activity;ATPase activity, coupled;ATPase activity, coupled to movement of substances;ATPase activity, coupled to transmembrane movement of substances;auxin efflux transmembrane transporter activity;auxin transmembrane transporter activity;binding;catalytic activity;efflux transmemb…	cell part;integral to membrane;intrinsic to membrane;membrane;membrane part;plasma membrane		2	19.169	48710000	1	1	2	2	2.1	135.64	1240	4887	24138000	24571000	6.34e-06	0.00065656	-0.604855	0.000147974	0.0109745	-0.742704	0.015462	0.138441	0.235484	0.00159411	0.134429	0.373333	2
-0.415832	-0.397145	-0.336297	-0.215692	-0.74279	-0.933459	-0.823494	-0.810891	-0.305188	-0.211801	-0.277397	-0.32378	-0.578399	-0.501038	-0.914964	-0.580573	Keep	Keep	Discard	Discard		active transmembrane transporter activity;adenyl nucleotide binding;adenyl ribonucleotide binding;ATP binding;ATPase activity;ATPase activity, coupled;ATPase activity, coupled to movement of substances;ATPase activity, coupled to transmembrane movement of substances;binding;catalytic activity;chlorophyll catabolite transmembrane transporter activity;drug transmembrane transporter activity;glutath…	apoplast;cell junction;cell part;cell-cell junction;cytoplasmic part;extracellular region;integral to membrane;intracellular membrane-bounded organelle;intracellular organelle;intracellular organelle part;intracellular part;intrinsic to membrane;membrane;membrane part;membrane-bounded organelle;organelle;organelle membrane;organelle part;plant-type vacuole;plasmodesma;vacuolar membrane;vacuolar p…		7	49.09	81513000	NaN	4	6	5	6.3	168.97	1514	5010	50648000	30865000	0.00881723	0.0428548	0.356313	0.000188645	0.0117834	0.486957	0.275095	0.522742	-0.0601808	0.116593	0.437656	-0.190824	9
0.283185	0.392159	0.26171	0.436127	0.600959	0.703166	0.599636	0.576738	0.411905	0.368549	-0.0104248	0.199867	0.908375	0.977782	0.684303	0.649219	Keep	Keep	Discard	Discard	acylglycerol biosynthetic process;acylglycerol metabolic process;biosynthetic process;carboxylic acid biosynthetic process;carboxylic acid metabolic process;CDP-diacylglycerol biosynthetic process;CDP-diacylglycerol metabolic process;cellular biosynthetic process;cellular ketone metabolic process;cellular lipid metabolic process;cellular metabolic process;cellular process;cutin biosynthetic proce…	catalytic activity;glycerol-3-phosphate O-acyltransferase activity;hydrolase activity;hydrolase activity, acting on ester bonds;O-acyltransferase activity;phosphatase activity;phosphoric ester hydrolase activity;transferase activity;transferase activity, transferring acyl groups;transferase activity, transferring acyl groups other than amino-acyl groups	cell part;cytoplasmic part;endoplasmic reticulum;integral to membrane;intracellular membrane-bounded organelle;intracellular organelle;intracellular part;intrinsic to membrane;membrane part;membrane-bounded organelle;organelle	Glycerolipid metabolism;Glycerophospholipid metabolism	5	49.726	169750000	NaN	5	4	5	11.1	56.261	503	5061	70622000	99127000	0.00422474	0.0271754	-0.559965	0.00157161	0.031358	-0.275822	0.372935	0.613083	0.0933045	0.0754698	0.36727	-0.190839	16
0.50136	0.438293	0.441448	0.504638	-0.0983212	-0.471187	-0.101477	-0.346165	0.627541	0.74281	0.57488	0.504684	-0.446266	-0.229531	-0.311502	-0.103056	Keep	Keep	Discard	Discard		acid phosphatase activity;binding;catalytic activity;cation binding;hydrolase activity;hydrolase activity, acting on ester bonds;ion binding;metal ion binding;phosphatase activity;phosphoric ester hydrolase activity	extracellular region		6	61.832	240210000	6	6	6	5	17.5	68.241	613	5072	108350000	131860000	5.54e-05	0.00203381	0.882321	0.000255058	0.0131683	0.717218	0.0385211	0.200262	-0.143336	0.881249	0.954174	0.0217673	17
1.91831	1.62253	1.86594	1.97745	2.46934	2.28635	2.48753	2.4342	2.0553	2.01525	1.96506	1.96555	2.10963	2.29108	2.38019	2.18749	Keep	Keep	Discard	Discard	alcohol metabolic process;aromatic compound biosynthetic process;biosynthetic process;carbohydrate metabolic process;carboxylic acid metabolic process;cellular aromatic compound metabolic process;cellular biosynthetic process;cellular carbohydrate metabolic process;cellular glucuronidation;cellular ketone metabolic process;cellular metabolic process;cellular process;flavone biosynthetic process;f…	catalytic activity;glucosyltransferase activity;quercetin 3-O-glucosyltransferase activity;quercetin 7-O-glucosyltransferase activity;transferase activity;transferase activity, transferring glycosyl groups;transferase activity, transferring hexosyl groups;UDP-glucosyltransferase activity;UDP-glycosyltransferase activity	cell part;intracellular membrane-bounded organelle;intracellular organelle;intracellular part;membrane-bounded organelle;organelle		8	106.23	2046700000	8	8	7	8	26.7	48.122	435	5089	764170000	1282500000	0.0086046	0.0423371	-0.244953	0.000716617	0.021313	-0.569289	0.10523	0.318999	-0.14859	0.0554279	0.330496	0.175746	36
2.78412	2.92871	2.78957	2.95386	2.33981	2.39458	2.24669	2.22981	2.92789	2.83313	2.94225	2.85711	2.38558	2.41547	2.41002	2.28313	Keep	Keep	Discard	Discard	response to abscisic acid stimulus;response to chemical stimulus;response to endogenous stimulus;response to hormone stimulus;response to organic substance;response to stimulus	adenyl nucleotide binding;adenyl ribonucleotide binding;ATP binding;binding;catalytic activity;hydrolase activity;nucleotide binding;purine nucleotide binding;purine ribonucleoside triphosphate binding;purine ribonucleotide binding;ribonucleotide binding	cell junction;cell part;cell-cell junction;cytoplasmic part;endoplasmic reticulum;Golgi apparatus;intracellular membrane-bounded organelle;intracellular organelle;intracellular part;membrane-bounded organelle;organelle;plasmodesma		12	99.304	620820000	NaN	9	11	8	30.5	54.237	475	5102	302510000	318310000	1.47e-05	0.000964305	0.516307	8.05e-05	0.00884501	0.561848	0.635554	0.805823	-0.0246725	0.204263	0.532583	-0.0702139	26
1.72925	1.71493	1.78538	1.92981	1.16308	0.383093	0.201026	0.497821	1.47697	1.43161	1.67293	1.68043	0.884827	0.232892	0.664202	0.92176	Keep	Keep	Discard	Discard		binding;catalytic activity;coenzyme binding;cofactor binding;flavin adenine dinucleotide binding;oxidoreductase activity;oxidoreductase activity, acting on CH-OH group of donors;oxidoreductase activity, acting on the CH-OH group of donors, NAD or NADP as acceptor;UDP-N-acetylmuramate dehydrogenase activity	cell part;cytoplasmic part;Golgi apparatus;intracellular membrane-bounded organelle;intracellular organelle;intracellular part;membrane;membrane-bounded organelle;organelle;plasma membrane		4	13.378	474510000	2	2	4	3	6.5	60.102	541	5107	197780000	276730000	0.00201227	0.017246	0.869226	0.00125508	0.0282828	1.18238	0.032943	0.189392	0.222533	0.677769	0.864512	-0.0906169	6
1.99188	1.78947	1.73388	1.98734	2.34901	2.5865	2.36336	2.26217	1.88523	2.05542	2.05125	1.89098	2.258	2.28031	2.36693	2.26518	Keep	Keep	Discard	Discard	carbohydrate metabolic process;cellular aromatic compound metabolic process;cellular carbohydrate metabolic process;cellular metabolic process;cellular nitrogen compound metabolic process;cellular process;glucosinolate metabolic process;glycoside metabolic process;glycosinolate metabolic process;heterocycle metabolic process;indole glucosinolate metabolic process;indole-containing compound metabo…	catalytic activity;methyltransferase activity;O-methyltransferase activity;transferase activity;transferase activity, transferring one-carbon groups			9	85.185	989950000	NaN	2	7	8	33	40.869	373	5129	412130000	577810000	0.000995215	0.0113232	-0.320187	0.00173749	0.0332406	-0.51507	0.29069	0.53592	-0.0928282	0.23273	0.564407	0.102055	21
-0.534759	-0.615846	-0.829978	-0.615221	-0.0730074	0.249108	0.1024	0.042498	-0.648352	-0.894404	-0.795617	-0.900264	0.170808	0.0618388	0.104716	0.00745425	Keep	Keep	Discard	Discard	alcohol metabolic process;aromatic compound biosynthetic process;biosynthetic process;carbohydrate metabolic process;carboxylic acid metabolic process;cellular aromatic compound metabolic process;cellular biosynthetic process;cellular carbohydrate metabolic process;cellular glucuronidation;cellular ketone metabolic process;cellular metabolic process;cellular process;flavonoid biosynthetic process…	catalytic activity;glucosyltransferase activity;quercetin 3-O-glucosyltransferase activity;quercetin 7-O-glucosyltransferase activity;transferase activity;transferase activity, transferring glycosyl groups;transferase activity, transferring hexosyl groups;UDP-glucosyltransferase activity;UDP-glycosyltransferase activity	cell part;intracellular membrane-bounded organelle;intracellular organelle;intracellular part;membrane-bounded organelle;organelle		4	26.662	48185000	NaN	4	2	3	8.4	50.71	453	5175	15331000	32855000	1.21e-05	0.000916508	-0.893444	0.000216512	0.0121398	-0.729819	0.112333	0.330441	0.161122	0.939617	0.976678	-0.00250318	6
2.76826	2.67749	2.68362	2.86482	2.99089	2.97133	2.95507	3.0177	2.86855	2.85828	2.82686	2.88481	2.99951	3.01375	3.05337	2.99013	Keep	Keep	Discard	Discard	biological regulation;cellular component organization;cellular component organization at cellular level;cellular component organization or biogenesis;cellular component organization or biogenesis at cellular level;cellular process;cellular response to stimulus;establishment of localization;establishment of localization in cell;establishment of protein localization;intracellular protein transport;…	binding;catalytic activity;GTP binding;GTPase activity;guanyl nucleotide binding;guanyl ribonucleotide binding;hydrolase activity;hydrolase activity, acting on acid anhydrides;hydrolase activity, acting on acid anhydrides, in phosphorus-containing anhydrides;nucleoside-triphosphatase activity;nucleotide binding;purine nucleotide binding;purine ribonucleoside triphosphate binding;purine ribonucleo…	cell part;cytoplasmic membrane-bounded vesicle;cytoplasmic part;cytoplasmic vesicle;endocytic vesicle;endosome;Golgi apparatus;intracellular membrane-bounded organelle;intracellular organelle;intracellular organelle part;intracellular part;late endosome;lysosome;lytic vacuole;membrane;membrane-bounded organelle;membrane-bounded vesicle;nucleus;organelle;organelle membrane;organelle part;phagocyti…	Amoebiasis;Endocytosis;ko05152;Phagosome	10	102.85	4355800000	10	3	7	9	57.3	23.102	206	5183	1604900000	2750900000	0.000161138	0.00382646	-0.154612	0.0021848	0.0374887	-0.233364	0.0507921	0.225543	-0.109205	0.16742	0.492633	-0.0304532	41
5.21912	5.18307	5.14909	5.1531	5.36129	5.5845	5.4273	5.44268	5.09614	4.98893	5.07453	5.0236	5.51342	5.47793	5.65374	5.56503	Keep	Keep	Discard	Discard	cellular component organization;cellular component organization at cellular level;cellular component organization or biogenesis;cellular component organization or biogenesis at cellular level;cellular process;ER body organization;organelle organization;response to abiotic stimulus;response to osmotic stress;response to salt stress;response to stimulus;response to stress		cell junction;cell part;cell-cell junction;cytoplasmic part;endoplasmic reticulum lumen;endoplasmic reticulum part;ER body;intracellular membrane-bounded organelle;intracellular organelle;intracellular organelle lumen;intracellular organelle part;intracellular part;membrane;membrane-bounded organelle;membrane-enclosed lumen;microbody;organelle;organelle lumen;organelle part;peroxisome;plasmodesma		62	323.31	33638000000	62	62	53	50	70.3	85.015	772	5187	12850000000	20788000000	3.03e-05	0.00138753	-0.507646	0.00139108	0.0296274	-0.27989	0.00428554	0.0812772	0.129962	0.15447	0.478543	-0.0977939	232
-0.483859	-0.46029	-0.396895	-0.215936	-1.16399	-0.896074	-1.3311	-1.09592	-0.830969	-0.737571	-0.556072	-0.631123	-1.53563	-1.46934	-1.448	-1.29953	Keep	Keep	Discard	Discard		binding;carbohydrate binding			2	13.727	41152000	2	2	1	2	4.5	66.83	596	5231	16195000	24958000	7.37e-05	0.00236057	0.750339	0.000515266	0.0182139	0.727966	0.0127171	0.12692	0.299827	0.0217973	0.254369	0.3222	4
-0.269168	-0.168592	-0.444056	-0.237678	-1.35453	-1.44173	-0.888495	-1.12907	0.0223559	0.00672713	-0.0165079	-0.241317	-1.06338	-1.28136	-1.37326	-1.23431	Keep	Keep	Discard	Discard	biological regulation;carbohydrate metabolic process;catabolic process;cellular process;cellular response to stimulus;chloroplast-nucleus signaling pathway;macromolecule catabolic process;macromolecule metabolic process;metabolic process;primary metabolic process;protein catabolic process;protein metabolic process;regulation of biological process;regulation of cellular process;response to stimulu…	aspartic-type endopeptidase activity;aspartic-type peptidase activity;catalytic activity;endopeptidase activity;hydrolase activity;peptidase activity;peptidase activity, acting on L-amino acid peptides	anchored to membrane;anchored to plasma membrane;cell part;cell wall;chloroplast;cytoplasmic part;external encapsulating structure;extracellular region;intracellular membrane-bounded organelle;intracellular organelle;intracellular part;intrinsic to membrane;intrinsic to plasma membrane;membrane part;membrane-bounded organelle;organelle;plant-type cell wall;plasma membrane part;plastid		5	37.314	242650000	5	5	3	4	12.1	50.567	461	5255	91670000	150980000	1.19e-05	0.000916508	1.18032	0.000521103	0.0182139	0.910873	0.039999	0.203964	-0.22305	0.812849	0.92883	0.0463989	7
5.38508	5.43431	5.3696	5.42909	5.79428	5.76567	5.68254	5.70616	5.32852	5.41199	5.42609	5.3961	5.63466	5.60945	5.61466	5.70875	Keep	Keep	Discard	Discard	amine biosynthetic process;amine metabolic process;ammonia assimilation cycle;biosynthetic process;carboxylic acid biosynthetic process;carboxylic acid metabolic process;cellular amine metabolic process;cellular amino acid biosynthetic process;cellular amino acid metabolic process;cellular biosynthetic process;cellular ketone metabolic process;cellular metabolic process;cellular nitrogen compound…	3 iron, 4 sulfur cluster binding;binding;catalytic activity;cation binding;coenzyme binding;cofactor binding;flavin adenine dinucleotide binding;FMN binding;glutamate synthase (NADH) activity;glutamate synthase activity;glutamate synthase activity, NADH or NADPH as acceptor;ion binding;iron ion binding;iron-sulfur cluster binding;metal cluster binding;metal ion binding;nucleotide binding;oxidored…	cell part;chloroplast;chloroplast part;chloroplast stroma;cytoplasmic part;intracellular membrane-bounded organelle;intracellular organelle;intracellular organelle part;intracellular part;membrane-bounded organelle;organelle;organelle part;plastid;plastid part;plastid stroma	Alanine, aspartate and glutamate metabolism;Nitrogen metabolism	75	323.31	16565000000	75	75	61	72	45.4	241.9	2208	5304	6568100000	9997300000	0.000207559	0.00439295	-0.251276	3.48e-05	0.00634744	-0.333071	0.625361	0.799823	0.0136293	0.0329986	0.27947	0.0954244	303
2.85573	2.8386	2.75055	2.86836	2.97218	3.05081	2.95345	3.00354	2.84269	2.80897	2.85415	2.81088	2.90509	2.9447	2.89246	2.91406	Keep	Keep	Discard	Discard			cell part;CUL4 RING ubiquitin ligase complex;cullin-RING ubiquitin ligase complex;cytoplasmic part;cytosol;intracellular part;macromolecular complex;protein complex;ubiquitin ligase complex		15	231.83	2407600000	NaN	15	15	12	36.8	66.041	609	5309	987940000	1419600000	0.00176354	0.0159965	-0.0848987	0.00273863	0.0430178	-0.166431	0.977134	0.988608	-0.00026975	0.0150548	0.227468	0.0812625	49
0.807039	0.720998	0.582736	0.81775	1.88552	1.79801	1.7873	1.84636	0.469001	0.339352	0.456851	0.283231	1.91428	1.97656	2.07983	1.88186	Keep	Keep	Discard	Discard	response to abiotic stimulus;response to chemical stimulus;response to cold;response to heat;response to osmotic stress;response to salt stress;response to stimulus;response to stress;response to temperature stimulus;response to water;response to water deprivation	binding;calcium ion binding;calcium-dependent phospholipid binding;cation binding;ion binding;lipid binding;metal ion binding;phospholipid binding			8	56.047	364460000	8	7	7	6	25.3	36.495	316	5372	180810000	183650000	2.65e-07	0.000156686	-1.57589	1.54e-06	0.00150275	-1.09469	0.00277105	0.0685045	0.345913	0.0345013	0.284046	-0.135289	20
0.371827	0.185225	0.337977	0.267131	0.546405	0.637856	0.615934	0.717636	0.368351	0.371645	0.161388	0.142176	0.880955	0.892081	0.632096	0.580255	Keep	Keep	Discard	Discard	cell cycle cytokinesis;cell cycle process;cellular component assembly;cellular component assembly at cellular level;cellular component movement;cellular component organization;cellular component organization at cellular level;cellular component organization or biogenesis;cellular component organization or biogenesis at cellular level;cellular process;chloroplast accumulation movement;chloroplast …	adenyl nucleotide binding;adenyl ribonucleotide binding;ATP binding;binding;catalytic activity;cytoskeletal protein binding;hydrolase activity;hydrolase activity, acting on acid anhydrides;hydrolase activity, acting on acid anhydrides, in phosphorus-containing anhydrides;microtubule binding;microtubule motor activity;motor activity;nucleoside-triphosphatase activity;nucleotide binding;protein bin…	cell part;cell plate;chloroplast envelope;chloroplast part;chromosome;cytoplasmic part;cytoskeletal part;cytosol;envelope;intracellular membrane-bounded organelle;intracellular non-membrane-bounded organelle;intracellular organelle;intracellular organelle part;intracellular part;kinesin complex;macromolecular complex;membrane;membrane-bounded organelle;microtubule;microtubule associated complex;n…		9	64.768	200030000	9	9	8	5	9.5	141.03	1273	5384	113940000	86090000	0.00331245	0.0235097	-0.488229	0.000785759	0.0222803	-0.338449	0.707904	0.84905	0.0272777	0.236771	0.567461	-0.122503	14
1.45738	1.40334	1.68917	1.59693	1.12953	1.06287	1.1284	1.08996	1.50256	1.428	1.43749	1.40446	1.07279	1.12057	1.12135	1.05742	Keep	Keep	Discard	Discard	biosynthetic process;carbohydrate metabolic process;cellular carbohydrate metabolic process;cellular metabolic process;cellular process;disaccharide metabolic process;glycoside metabolic process;metabolic process;oligosaccharide metabolic process;primary metabolic process;response to chemical stimulus;response to hypoxia;response to oxygen levels;response to stimulus;response to stress;sucrose me…	catalytic activity;glucosyltransferase activity;sucrose synthase activity;transferase activity;transferase activity, transferring glycosyl groups;transferase activity, transferring hexosyl groups;UDP-glucosyltransferase activity;UDP-glycosyltransferase activity	cell part;cytoplasmic part;cytosol;intracellular membrane-bounded organelle;intracellular organelle;intracellular part;membrane;membrane-bounded organelle;organelle;plasma membrane;vacuole	Starch and sucrose metabolism	16	65.755	253440000	10	10	13	12	20.3	93.002	808	5394	114060000	139370000	1.2e-05	0.000916508	0.350277	0.000649677	0.0202471	0.438173	0.220655	0.46381	0.0975454	0.689566	0.866555	0.00964938	17
3.49335	3.51563	3.64661	3.82547	3.11796	2.93528	2.89563	2.88975	3.65036	3.58992	3.65603	3.68847	3.2235	3.00196	2.86681	3.07023	Keep	Keep	Discard	Discard	biological regulation;cell surface receptor linked signaling pathway;cellular macromolecule metabolic process;cellular metabolic process;cellular process;cellular protein metabolic process;cellular response to chemical stimulus;cellular response to endogenous stimulus;cellular response to hormone stimulus;cellular response to organic substance;cellular response to stimulus;enzyme linked receptor …	binding;catalytic activity;enzyme binding;kinase activity;molecular transducer activity;peptide binding;peptide receptor activity;phosphotransferase activity, alcohol group as acceptor;protein binding;protein kinase activity;protein serine/threonine kinase activity;receptor activity;signal transducer activity;signaling receptor activity;transferase activity;transferase activity, transferring phos…	cell junction;cell part;cell-cell junction;membrane;plasma membrane;plasmodesma		12	89.481	1823600000	12	12	9	12	40.7	39.952	371	5407	696770000	1126800000	0.000223172	0.00462397	0.600276	0.000398408	0.0157721	0.663695	0.753926	0.875559	-0.0202124	0.410711	0.70314	-0.083632	58
3.48459	3.46283	3.53086	3.61875	3.91715	4.07986	3.94171	4.13664	3.64631	3.49957	3.62176	3.61606	3.92997	3.91875	4.08074	4.09753	Keep	Keep	Discard	Discard	establishment of localization;transport	adenyl nucleotide binding;adenyl ribonucleotide binding;ATP binding;ATPase activity;binding;catalytic activity;hydrolase activity;hydrolase activity, acting on acid anhydrides;hydrolase activity, acting on acid anhydrides, in phosphorus-containing anhydrides;nucleoside-triphosphatase activity;nucleotide binding;purine nucleotide binding;purine ribonucleoside triphosphate binding;purine ribonucleo…	cell part;cytoplasm;intracellular part	RNA degradation	20	183.5	3510800000	20	20	18	16	65.2	36.922	328	5467	1471900000	2038900000	0.000394068	0.00636712	-0.412088	0.000233602	0.0125667	-0.496274	0.183054	0.418623	-0.0715194	0.871134	0.949465	0.0126665	72
-0.337389	-0.197645	-0.286467	-0.0863106	-0.941992	-1.00082	-0.865767	-0.609718	-0.168248	-0.168076	0.0642211	0.0673624	-0.538446	-0.755254	-0.835668	-0.589368	Keep	Keep	Discard	Discard	cell wall organization;cell wall organization or biogenesis;cellular cell wall organization;cellular cell wall organization or biogenesis;cellular component organization;cellular component organization or biogenesis;cellular component organization or biogenesis at cellular level;cellular process;external encapsulating structure organization;plant-type cell wall organization;plant-type cell wall o…		cell part;cell wall;chloroplast;cytoplasmic part;external encapsulating structure;extracellular region;intracellular membrane-bounded organelle;intracellular organelle;intracellular part;membrane;membrane-bounded organelle;organelle;plastid		4	26.975	128010000	3	3	3	4	25.2	27.749	258	5468	53768000	74247000	0.000641717	0.00883296	0.628217	0.000856159	0.0234241	0.622866	0.0902608	0.297602	-0.17733	0.165466	0.490289	-0.171979	5
-1.78974	-1.538	-1.62427	-1.46742	-1.98519	-2.15562	-2.07699	-2.05441	-1.11	-1.21798	-1.18883	-1.26784	-2.17037	-1.88894	-2.65553	-2.22266	Keep	Keep	Discard	Discard	biosynthetic process;carbohydrate biosynthetic process;carbohydrate metabolic process;cell wall macromolecule metabolic process;cell wall organization or biogenesis;cell wall polysaccharide metabolic process;cellular carbohydrate metabolic process;cellular cell wall macromolecule metabolic process;cellular cell wall organization or biogenesis;cellular component organization or biogenesis;cellular…	catalytic activity;transferase activity;transferase activity, transferring glycosyl groups;transferase activity, transferring hexosyl groups;transferase activity, transferring pentosyl groups;UDP-glycosyltransferase activity;UDP-xylosyltransferase activity;xyloglucan 6-xylosyltransferase activity;xylosyltransferase activity	cell part;cytoplasmic part;endosome;Golgi apparatus;Golgi apparatus part;Golgi membrane;integral to membrane;intracellular membrane-bounded organelle;intracellular organelle;intracellular organelle part;intracellular part;intrinsic to membrane;membrane;membrane part;membrane-bounded organelle;organelle;organelle membrane;organelle part;trans-Golgi network		4	31.626	37364000	2	2	4	3	12.4	53.381	460	5484	16288000	21076000	0.000675517	0.00914817	1.01401	0.00100755	0.0250136	0.466863	0.00180735	0.0585898	-0.404887	0.344745	0.660467	0.14226	6
-0.997473	-0.780379	-0.926698	-0.51828	-1.91819	-1.78877	-1.5869	-1.69816	-0.129232	-0.150905	-0.322332	-0.36986	-1.51612	-1.55347	-1.95576	-1.84226	Keep	Keep	Discard	Discard	cell differentiation;cellular developmental process;cellular process;cellular response to auxin stimulus;cellular response to chemical stimulus;cellular response to endogenous stimulus;cellular response to ethylene stimulus;cellular response to hormone stimulus;cellular response to organic substance;cellular response to stimulus;developmental process;epidermal cell differentiation;response to aux…		cell junction;cell part;cell wall;cell-cell junction;external encapsulating structure;extracellular region;plasmodesma		2	26.075	88478000	2	2	2	2	9.3	34.417	313	5486	29457000	59020000	2.12e-05	0.00115693	1.46559	0.000309054	0.0135131	0.949146	0.00364072	0.0775672	-0.554465	0.817126	0.929751	-0.0380217	8
0.58519	0.500905	0.466229	0.767245	0.978956	0.923803	0.957286	1.02351	0.500141	0.476747	0.598149	0.615842	1.02984	0.953452	0.741748	0.979502	Keep	Keep	Discard	Discard		binding;carbon-carbon lyase activity;carboxy-lyase activity;catalytic activity;cation binding;coenzyme binding;cofactor binding;ion binding;lyase activity;magnesium ion binding;metal ion binding;pyruvate decarboxylase activity;thiamine pyrophosphate binding;vitamin binding		Glycolysis / Gluconeogenesis	6	101.37	302620000	NaN	5	5	4	20.1	64.481	592	5510	132550000	170070000	0.0019579	0.0169771	-0.381248	0.00144395	0.0299212	-0.386657	0.685668	0.838835	0.0357116	0.527939	0.777115	0.0411206	15
2.10125	1.92023	1.88921	2.01714	2.47681	2.80418	2.56092	2.67401	1.70306	1.65113	1.42068	1.44097	2.72924	2.61833	2.8931	2.75677	Keep	Keep	Discard	Discard	anatomical structure formation involved in morphogenesis;cell wall organization;cell wall organization or biogenesis;cellular component organization or biogenesis;cellular process;developmental process;reproduction;sexual reproduction;syncytium formation		cell junction;cell part;cell wall;cell-cell junction;external encapsulating structure;extracellular region;membrane;plasmodesma		5	33.772	859260000	5	5	5	3	20.1	28.424	264	5535	435510000	423760000	1.24e-05	0.000916508	-1.19334	0.000282423	0.0132377	-0.649866	0.00260438	0.0669257	0.425034	0.232882	0.564407	-0.118438	11
2.78756	2.3857	2.34767	2.68927	3.33021	3.36059	3.1169	3.27714	2.09293	2.10736	2.03722	2.06082	2.62172	2.89635	2.76249	2.72002	Keep	Keep	Discard	Discard	biosynthetic process;metabolic process		cell part;cytoplasmic part;endoplasmic reticulum;intracellular membrane-bounded organelle;intracellular organelle;intracellular part;membrane-bounded organelle;organelle;vacuole		14	137.8	2833700000	14	14	10	11	49.2	41.457	370	5566	925040000	1908700000	2.69e-05	0.00130911	-0.678694	0.00106903	0.0258819	-0.709199	0.00496983	0.0860847	0.490177	0.000570286	0.0821475	0.520681	44
2.02991	1.95815	1.88774	2.1469	1.33488	1.61438	1.68478	1.55272	2.04668	2.04036	2.16702	2.09056	1.41525	1.53768	1.58357	1.4372	Keep	Keep	Discard	Discard	carbohydrate metabolic process;metabolic process;primary metabolic process	catalytic activity;hydrolase activity;hydrolase activity, acting on glycosyl bonds;hydrolase activity, hydrolyzing O-glycosyl compounds	cell junction;cell part;cell wall;cell-cell junction;external encapsulating structure;plasmodesma		10	87.779	780560000	10	10	7	10	26.3	48.442	449	5612	339070000	441490000	2.09e-05	0.00115358	0.591945	0.00270832	0.042771	0.456379	0.245435	0.488019	-0.0781772	0.556634	0.79178	0.0573879	27
1.41821	1.47815	1.47565	1.64867	1.07551	1.15418	1.21049	1.13812	1.42517	1.46426	1.3619	1.47765	0.995406	0.850928	0.805324	1.08809	Keep	Keep	Discard	Discard	catabolic process;macromolecule catabolic process;macromolecule metabolic process;metabolic process;primary metabolic process;protein catabolic process;protein metabolic process;proteolysis	aspartic-type endopeptidase activity;aspartic-type peptidase activity;catalytic activity;endopeptidase activity;hydrolase activity;peptidase activity;peptidase activity, acting on L-amino acid peptides	anchored to membrane;anchored to plasma membrane;cell junction;cell part;cell wall;cell-cell junction;external encapsulating structure;extracellular region;intrinsic to membrane;intrinsic to plasma membrane;membrane part;plant-type cell wall;plasma membrane part;plasmodesma		11	175.51	1452900000	11	10	10	10	32.3	51.461	483	5634	619490000	833410000	0.000395398	0.00636712	0.493571	0.000730068	0.0216034	0.362415	0.241753	0.484416	0.0748484	0.025306	0.263801	0.206004	44
3.44699	3.30325	3.3392	3.70464	2.48776	2.16638	2.38814	2.43566	3.2871	3.54732	3.7111	3.78372	1.97878	2.14785	2.13365	2.07544	Keep	Keep	Discard	Discard	biological regulation;cellular macromolecule metabolic process;cellular metabolic process;cellular process;cellular protein metabolic process;cellular response to chemical stimulus;cellular response to endogenous stimulus;cellular response to hormone stimulus;cellular response to organic substance;cellular response to stimulus;hormone-mediated signaling pathway;macromolecule metabolic process;mac…	catalytic activity;enzyme inhibitor activity;enzyme regulator activity;kinase activity;phosphotransferase activity, alcohol group as acceptor;polygalacturonase inhibitor activity;protein kinase activity;transferase activity;transferase activity, transferring phosphorus-containing groups	cell junction;cell part;cell wall;cell-cell junction;cytoplasmic part;external encapsulating structure;extracellular region;Golgi apparatus;intracellular membrane-bounded organelle;intracellular organelle;intracellular part;membrane;membrane-bounded organelle;organelle;plant-type cell wall;plasma membrane;plasmodesma		11	92.661	2001300000	11	11	9	10	38.8	36.689	330	5647	950060000	1051200000	1.37e-05	0.000927357	1.50915	8.31e-05	0.00884912	1.08276	0.384489	0.61984	-0.137283	0.0120748	0.215993	0.289104	43
-0.0631587	0.0471476	0.100366	-0.0227924	-0.634577	-0.434898	-0.403787	-0.4731	0.153432	0.198874	-0.0239502	-0.0350616	-0.412189	-0.37569	-0.58329	-0.733417	Keep	Keep	Discard	Discard	alcohol biosynthetic process;alcohol metabolic process;biosynthetic process;carbohydrate biosynthetic process;carbohydrate metabolic process;carboxylic acid biosynthetic process;carboxylic acid metabolic process;cellular biosynthetic process;cellular carbohydrate biosynthetic process;cellular carbohydrate metabolic process;cellular ketone metabolic process;cellular lipid metabolic process;cellula…	binding;carbohydrate phosphatase activity;catalytic activity;cation binding;galactose-1-phosphate phosphatase activity;hydrolase activity;hydrolase activity, acting on ester bonds;inositol monophosphate phosphatase activity;inositol or phosphatidylinositol phosphatase activity;inositol phosphate phosphatase activity;ion binding;L-galactose-1-phosphate phosphatase activity;metal ion binding;phosph…	cell part;cytoplasmic part;cytosol;intracellular part;membrane;plasma membrane	Ascorbate and aldarate metabolism;Inositol phosphate metabolism;Phosphatidylinositol signaling system	4	23.396	280810000	4	4	3	3	13.3	29.121	271	5682	102640000	178160000	0.00108363	0.0118938	0.596233	0.00020611	0.0119793	0.500669	0.441201	0.664469	-0.0603195	0.69827	0.869144	0.0352441	8
0.149782	0.374274	0.230313	0.592305	-0.393043	-0.333623	-0.411657	-0.251546	0.219117	0.453749	0.400615	0.470857	0.0214336	-0.180508	-0.0590976	-0.0777623	Keep	Keep	Discard	Discard	carbohydrate catabolic process;carbohydrate metabolic process;catabolic process;cellular carbohydrate catabolic process;cellular carbohydrate metabolic process;cellular macromolecule metabolic process;cellular metabolic process;cellular polysaccharide catabolic process;cellular polysaccharide metabolic process;cellular process;macromolecule catabolic process;macromolecule metabolic process;metabo…	binding;carbon-oxygen lyase activity;carbon-oxygen lyase activity, acting on polysaccharides;catalytic activity;cation binding;ion binding;lyase activity;metal ion binding;pectate lyase activity		Pentose and glucuronate interconversions	2	13.823	45568000	2	2	2	1	6.7	46.174	416	5690	23038000	22530000	0.000643213	0.00883296	0.46166	0.000577523	0.0193513	0.692732	0.676826	0.832948	-0.0428359	0.00251691	0.155483	-0.273908	3
0.89176	0.782227	0.823981	0.695557	1.60679	1.16253	1.16416	1.43428	0.668619	0.748184	0.796904	0.778841	1.11902	1.09638	1.20023	1.31613	Keep	Keep	Discard	Discard	response to chemical stimulus;response to inorganic substance;response to metal ion;response to stimulus;response to zinc ion		cell part;cytoplasm;cytoplasmic part;cytosol;intracellular membrane-bounded organelle;intracellular organelle;intracellular part;membrane-bounded organelle;nucleus;organelle		8	55.568	412000000	8	8	8	4	28	35.685	329	5786	230700000	181310000	0.000269841	0.0051406	-0.436571	0.00343685	0.0487566	-0.554286	0.352647	0.596639	0.051161	0.232546	0.564407	0.168876	14
2.9497	3.08926	2.75799	3.12331	2.01504	2.00553	1.86684	1.98465	2.59852	2.75583	2.62891	2.67536	1.84101	1.81722	1.6258	1.94966	Keep	Keep	Discard	Discard		binding;catalytic activity;coenzyme binding;cofactor binding;flavin adenine dinucleotide binding;oxidoreductase activity;oxidoreductase activity, acting on CH-OH group of donors;oxidoreductase activity, acting on the CH-OH group of donors, NAD or NADP as acceptor;UDP-N-acetylmuramate dehydrogenase activity			17	147.79	1931400000	17	17	14	13	29.8	59.513	527	5821	812100000	1119300000	2.83e-05	0.00133601	0.852812	2.92e-05	0.00573542	1.01786	0.0126336	0.12692	0.321202	0.0792317	0.372638	0.156152	49
0.910463	0.97304	0.955516	1.13695	0.778272	0.682373	0.67653	0.600801	1.01832	0.931379	1.03603	1.01571	0.888142	0.780784	0.715257	0.843089	Keep	Keep	Discard	Discard	alcohol catabolic process;alcohol metabolic process;biosynthetic process;carbohydrate biosynthetic process;carbohydrate catabolic process;carbohydrate metabolic process;catabolic process;cellular biosynthetic process;cellular carbohydrate biosynthetic process;cellular carbohydrate catabolic process;cellular carbohydrate metabolic process;cellular glucan metabolic process;cellular macromolecule bi…	binding;catalytic activity;cation binding;intramolecular transferase activity;intramolecular transferase activity, phosphotransferases;ion binding;isomerase activity;magnesium ion binding;metal ion binding;phosphoglucomutase activity	apoplast;cell part;chloroplast;chloroplast envelope;chloroplast part;chloroplast stroma;cytoplasmic part;cytosol;envelope;extracellular region;intracellular membrane-bounded organelle;intracellular organelle;intracellular organelle part;intracellular part;membrane-bounded organelle;organelle;organelle envelope;organelle part;plastid;plastid envelope;plastid part;plastid stroma;stromule	Amino sugar and nucleotide sugar metabolism;Galactose metabolism;Glycolysis / Gluconeogenesis;Pentose phosphate pathway;Purine metabolism;Starch and sucrose metabolism;Streptomycin biosynthesis	6	57.203	381920000	6	6	6	4	15.2	67.988	623	5882	175650000	206270000	0.00473871	0.0292088	0.192641	0.00235011	0.0391174	0.310705	0.91113	0.95703	-0.00434793	0.0580267	0.333526	-0.122413	13
0.122676	0.0779748	0.243774	-0.0790824	0.807145	1.04447	1.13017	1.03139	0.339324	-0.148868	-0.193701	-0.0069334	1.06954	0.99801	1.01142	0.902695	Keep	Keep	Discard	Discard	aromatic compound biosynthetic process;biosynthetic process;cellular aromatic compound metabolic process;cellular biosynthetic process;cellular metabolic process;cellular process;flavonoid biosynthetic process;flavonoid metabolic process;metabolic process;phenylpropanoid biosynthetic process;phenylpropanoid metabolic process;response to auxin stimulus;response to chemical stimulus;response to end…	binding;catalytic activity;cation binding;flavonoid 3'-monooxygenase activity;heme binding;ion binding;iron ion binding;metal ion binding;monooxygenase activity;oxidoreductase activity;oxidoreductase activity, acting on paired donors, with incorporation or reduction of molecular oxygen;oxidoreductase activity, acting on paired donors, with incorporation or reduction of molecular oxygen, NADH or N…	cell part;cytoplasmic part;endoplasmic reticulum membrane;endoplasmic reticulum part;integral to membrane;intracellular organelle part;intracellular part;intrinsic to membrane;membrane;membrane part;organelle membrane;organelle part	Flavone and flavonol biosynthesis;Flavonoid biosynthesis	9	55.117	140720000	9	9	9	5	18.9	56.786	513	5894	77290000	63429000	0.000210996	0.00442478	-0.98348	7.74e-05	0.00871774	-0.912192	0.521477	0.733398	0.0827639	0.921979	0.971204	0.0114761	20
-2.70254	-2.77071	-3.01326	-2.70274	-2.1609	-1.87439	-1.76906	-2.14555	-2.3014	-2.58369	-2.31675	-2.42496	-1.80648	-1.73988	-1.8708	-1.6219	Keep	Keep	Discard	Discard	response to abiotic stimulus;response to chemical stimulus;response to cold;response to heat;response to osmotic stress;response to salt stress;response to stimulus;response to stress;response to temperature stimulus;response to water;response to water deprivation	binding;calcium ion binding;calcium-dependent phospholipid binding;cation binding;ion binding;lipid binding;metal ion binding;phospholipid binding	cell part;cytoplasmic part;intracellular membrane-bounded organelle;intracellular organelle;intracellular part;membrane-bounded organelle;organelle;vacuole		3	29.869	45589000	3	3	2	2	10.3	36.255	321	5900	38629000	6960100	0.000251742	0.00502037	-0.645563	0.000583044	0.0194094	-0.814394	0.00735773	0.100253	-0.389455	0.0874102	0.388947	-0.220624	4
4.42076	4.33036	4.24868	4.33449	4.60125	4.59154	4.51871	4.56975	4.38789	4.41367	4.35196	4.29149	4.43436	4.58546	4.59474	4.50317	Keep	Keep	Discard	Discard	amine biosynthetic process;amine metabolic process;aspartate family amino acid biosynthetic process;aspartate family amino acid metabolic process;biosynthetic process;carboxylic acid biosynthetic process;carboxylic acid metabolic process;cellular amine metabolic process;cellular amino acid biosynthetic process;cellular amino acid metabolic process;cellular aromatic compound metabolic process;cell…	catalytic activity;methylenetetrahydrofolate reductase (NADPH) activity;oxidoreductase activity;oxidoreductase activity, acting on the CH-NH group of donors;oxidoreductase activity, acting on the CH-NH group of donors, NAD or NADP as acceptor	cell part;cytoplasmic part;cytosol;intracellular part	Carbon fixation pathways in prokaryotes;Methane metabolism;One carbon pool by folate	29	304.15	11567000000	24	24	25	25	60.3	66.288	592	5902	4764600000	6802400000	0.0107662	0.0493206	-0.168933	0.000993028	0.0248639	-0.235806	0.552482	0.755347	-0.027119	0.368342	0.67757	0.0397548	111
5.87629	5.89327	5.7798	6.04039	5.30434	5.3818	5.08434	5.19476	5.47354	5.53628	5.68889	5.66058	4.88756	4.85909	5.12819	5.12157	Keep	Keep	Discard	Discard	biosynthetic process;carboxylic acid biosynthetic process;carboxylic acid catabolic process;carboxylic acid metabolic process;catabolic process;cell death;cellular biosynthetic process;cellular catabolic process;cellular ketone metabolic process;cellular lipid catabolic process;cellular lipid metabolic process;cellular metabolic process;cellular process;cellular response to chemical stimulus;cell…	antioxidant activity;binding;catalytic activity;cation binding;dioxygenase activity;heme binding;ion binding;iron ion binding;metal ion binding;oxidoreductase activity;oxidoreductase activity, acting on peroxide as acceptor;oxidoreductase activity, acting on single donors with incorporation of molecular oxygen;oxidoreductase activity, acting on single donors with incorporation of molecular oxygen…	cell part;cytoplasmic part;intracellular membrane-bounded organelle;intracellular organelle;intracellular part;lipid particle;membrane-bounded organelle;monolayer-surrounded lipid storage body;organelle	alpha-Linolenic acid metabolism	32	323.31	57345000000	32	32	27	29	60.7	73.157	639	5954	22252000000	35093000000	0.000562211	0.00815127	0.587907	0.000236738	0.0126095	0.654808	0.00601467	0.0915323	0.307955	0.0476404	0.312314	0.241054	217
2.04901	2.1263	2.17403	2.26875	1.80779	1.63063	1.81701	1.6624	2.03624	2.01286	2.03505	2.26752	1.85743	1.5196	1.63409	1.83523	Keep	Keep	Discard	Discard		binding;catalytic activity;cation binding;copper ion binding;ion binding;metal ion binding;oxidoreductase activity;transition metal ion binding	apoplast;cell junction;cell part;cell wall;cell-cell junction;external encapsulating structure;extracellular region;plant-type cell wall;plasmodesma		12	78.993	647920000	NaN	9	10	11	28.7	60.04	541	5959	319030000	328890000	0.00984654	0.0461093	0.373367	0.000702677	0.021005	0.424837	0.412629	0.643833	0.064948	0.856455	0.944789	0.0134778	40
1.88765	1.74862	2.11884	1.95593	0.427745	0.855927	0.696478	0.728529	1.49564	1.56128	1.62304	1.81138	0.183753	-0.0309272	-0.497234	-0.209564	Keep	Keep	Discard	Discard	catabolic process;cellular catabolic process;cellular metabolic process;cellular process;cellular response to chemical stimulus;cellular response to hydrogen peroxide;cellular response to oxidative stress;cellular response to reactive oxygen species;cellular response to stimulus;cellular response to stress;hydrogen peroxide catabolic process;hydrogen peroxide metabolic process;metabolic process;r…	antioxidant activity;binding;catalytic activity;cation binding;heme binding;ion binding;iron ion binding;metal ion binding;oxidoreductase activity;oxidoreductase activity, acting on peroxide as acceptor;peroxidase activity;tetrapyrrole binding;transition metal ion binding	cell part;cell wall;external encapsulating structure;extracellular region	Methane metabolism;Phenylalanine metabolism;Phenylpropanoid biosynthesis	7	99.107	674320000	NaN	6	6	6	29.9	37.079	338	5988	248430000	425890000	3.26e-05	0.00144852	1.74494	4.23e-05	0.00652141	1.24854	0.0249704	0.16957	0.306201	0.002997	0.166899	0.802594	22
1.72225	1.78577	1.82351	2.01235	1.07328	0.948657	0.980555	1.00703	1.87226	1.81968	1.78849	1.8429	0.843333	0.792511	0.760537	0.983815	Keep	Keep	Discard	Discard	cell communication;cellular metabolic process;cellular process;cellular response to external stimulus;cellular response to extracellular stimulus;cellular response to nutrient levels;cellular response to phosphate starvation;cellular response to starvation;cellular response to stimulus;cellular response to stress;dephosphorylation;metabolic process;phosphate-containing compound metabolic process;…	acid phosphatase activity;binding;catalytic activity;cation binding;hydrolase activity;hydrolase activity, acting on ester bonds;ion binding;metal ion binding;phosphatase activity;phosphoric ester hydrolase activity	cell junction;cell part;cell wall;cell-cell junction;cytoplasmic part;cytosol;external encapsulating structure;extracellular region;intracellular part;plant-type cell wall;plasmodesma		7	47.796	279980000	7	7	4	6	19.2	54.218	468	6034	131060000	148920000	1.46e-06	0.000267007	0.983548	1.76e-05	0.00543093	0.83698	0.939472	0.970616	0.00893213	0.0306863	0.273598	0.1555	17
-1.47728	-1.54485	-1.67336	-1.49962	-2.28355	-2.18072	-2.00376	-1.83496	-1.48942	-1.40439	-1.83591	-1.71682	-2.20268	-2.12602	-2.51858	-2.07383	Keep	Keep	Discard	Discard	catabolic process;cellular process;cellular response to abiotic stimulus;cellular response to light stimulus;cellular response to radiation;cellular response to stimulus;cellular response to UV;cellular response to UV-B;lipid catabolic process;lipid metabolic process;metabolic process;primary metabolic process;response to abiotic stimulus;response to light stimulus;response to radiation;response …	carboxylic ester hydrolase activity;catalytic activity;hydrolase activity;hydrolase activity, acting on ester bonds;lipase activity;phosphatidylcholine 1-acylhydrolase activity;phospholipase activity	cell part;chloroplast;cytoplasm;cytoplasmic part;intracellular membrane-bounded organelle;intracellular organelle;intracellular part;membrane-bounded organelle;organelle;plastid		1	7.3077	20524000	1	1	1	1	3.4	46.056	412	6061	8051800	12473000	0.00462586	0.0287163	0.618978	0.00279059	0.0432662	0.518699	0.5848	0.777234	0.054549	0.313262	0.638126	0.154828	2
2.96759	2.88553	2.88853	2.97125	3.05105	3.1182	3.14038	3.09336	2.96726	3.01355	2.95557	2.85656	3.18012	3.28773	3.34736	3.14046	Keep	Keep	Discard	Discard	alcohol metabolic process;aromatic compound biosynthetic process;biosynthetic process;carbohydrate metabolic process;carboxylic acid metabolic process;cellular aromatic compound metabolic process;cellular biosynthetic process;cellular carbohydrate metabolic process;cellular glucuronidation;cellular ketone metabolic process;cellular metabolic process;cellular process;flavonoid biosynthetic process…	catalytic activity;glucosyltransferase activity;quercetin 3-O-glucosyltransferase activity;quercetin 7-O-glucosyltransferase activity;transferase activity;transferase activity, transferring glycosyl groups;transferase activity, transferring hexosyl groups;UDP-glucosyltransferase activity;UDP-glycosyltransferase activity	cell part;intracellular membrane-bounded organelle;intracellular organelle;intracellular part;membrane-bounded organelle;organelle		9	71.358	947850000	9	9	5	8	30.4	51.631	457	6093	262790000	685050000	0.00242536	0.0194062	-0.291927	0.00132186	0.0291854	-0.172315	0.640445	0.8087	-0.0205479	0.0361169	0.288106	-0.14016	23
0.992868	0.878232	0.855809	0.960587	1.17066	1.20605	1.24287	1.19209	1.03564	0.900657	1.01422	0.996254	1.29581	1.2623	1.29093	1.2727	Keep	Keep	Discard	Discard		adenyl nucleotide binding;adenyl ribonucleotide binding;ATP binding;binding;nucleotide binding;purine nucleotide binding;purine ribonucleoside triphosphate binding;purine ribonucleotide binding;ribonucleotide binding			10	88.965	572560000	10	10	8	9	23.4	75.41	655	6102	241120000	331440000	7.58e-05	0.00239289	-0.292889	0.000233788	0.0125667	-0.280176	0.192963	0.430693	-0.0646231	0.00393649	0.185796	-0.0773368	22
-1.44979	-1.76682	-1.48034	-1.66441	-0.860402	-0.646816	-0.576902	-0.717583	-1.96892	-2.12223	-1.96619	-1.94757	-0.909762	-0.936066	-0.905519	-0.88241	Keep	Keep	Discard	Discard	cellular metabolic process;cellular process;electron transport chain;generation of precursor metabolites and energy;metabolic process;oxidation-reduction process	binding;calcium ion binding;catalytic activity;cation binding;coenzyme binding;cofactor binding;flavin adenine dinucleotide binding;ion binding;metal ion binding;NADH dehydrogenase (quinone) activity;NADH dehydrogenase (ubiquinone) activity;NADH dehydrogenase activity;oxidoreductase activity;oxidoreductase activity, acting on NADH or NADPH;oxidoreductase activity, acting on NADH or NADPH, quinone…	cell part;cytoplasmic part;extrinsic to membrane;extrinsic to mitochondrial inner membrane;extrinsic to organelle membrane;intracellular membrane-bounded organelle;intracellular organelle;intracellular organelle part;intracellular part;membrane part;membrane-bounded organelle;membrane-enclosed lumen;microbody;mitochondrial intermembrane space;mitochondrial membrane part;mitochondrial part;mitocho…	Oxidative phosphorylation	5	26.169	51272000	4	4	3	5	10.3	65.371	582	6115	12173000	39099000	2.15e-07	0.000156686	-1.09123	9.35e-05	0.00928663	-0.887791	0.00302968	0.070082	0.415097	0.0148714	0.227137	0.211659	11
-0.397527	-0.215748	-0.397903	-0.224412	-0.090238	0.0164076	-0.0204368	0.0352627	-0.388625	-0.117382	-0.308882	-0.187183	0.350073	0.168975	0.269348	0.0574242	Keep	Keep	Discard	Discard			cell part;cytoplasmic part;endosome;Golgi apparatus;Golgi apparatus part;intracellular membrane-bounded organelle;intracellular organelle;intracellular organelle part;intracellular part;membrane-bounded organelle;organelle;organelle part;trans-Golgi network		2	10.899	131660000	2	2	2	2	4.4	50.609	451	6161	50466000	81197000	0.00188837	0.0165719	-0.462296	0.00234543	0.0391174	-0.292202	0.490342	0.708313	-0.0594676	0.0169586	0.236101	-0.229562	5
3.7135	3.44765	3.54059	3.7274	2.86747	2.49646	2.7214	2.77453	3.52719	3.62955	3.68079	3.76471	2.45181	2.57199	2.54933	2.60892	Keep	Keep	Discard	Discard	anatomical structure morphogenesis;biological regulation;catabolic process;cell growth;cell morphogenesis;cellular catabolic process;cellular component morphogenesis;cellular component organization;cellular component organization or biogenesis;cellular developmental process;cellular metabolic process;cellular process;cellular response to chemical stimulus;cellular response to hydrogen peroxide;ce…	antioxidant activity;binding;catalytic activity;cation binding;heme binding;ion binding;iron ion binding;metal ion binding;oxidoreductase activity;oxidoreductase activity, acting on peroxide as acceptor;peroxidase activity;tetrapyrrole binding;transition metal ion binding	apoplast;cell part;cell wall;cytoplasmic part;external encapsulating structure;extracellular region;Golgi apparatus;intracellular membrane-bounded organelle;intracellular organelle;intracellular organelle part;intracellular part;membrane;membrane-bounded organelle;organelle;organelle membrane;organelle part;plant-type cell wall;vacuolar membrane;vacuolar part;vacuole	Methane metabolism;Phenylalanine metabolism;Phenylpropanoid biosynthesis	11	136.88	10217000000	8	6	11	10	36.8	38.832	353	6165	4183400000	6033700000	1.64e-06	0.000277197	1.10644	0.000139029	0.0107926	0.890783	0.625995	0.800404	-0.0410447	0.0953529	0.401475	0.174614	81
-1.59409	-1.52202	-1.73093	-1.5028	0.234174	0.453441	0.130915	0.268138	-2.23978	-2.0434	-2.0444	-1.63941	0.157142	0.150139	0.250658	0.140872	Keep	Keep	Discard	Discard	ammonium transport;anatomical structure formation involved in morphogenesis;anatomical structure morphogenesis;cation transport;developmental process;establishment of localization;ion transport;lateral root branching;lateral root formation;organic cation transport;transport	ammonium transmembrane transporter activity;cation transmembrane transporter activity;inorganic cation transmembrane transporter activity;ion transmembrane transporter activity;organic cation transmembrane transporter activity;substrate-specific transmembrane transporter activity;substrate-specific transporter activity;transmembrane transporter activity;transporter activity	cell part;integral to membrane;intrinsic to membrane;membrane;membrane part;plasma membrane		3	39.666	306600000	3	3	2	2	8	53.297	498	6196	136100000	170500000	2.81e-06	0.00038657	-2.15005	5.9e-07	0.000969967	-1.86115	0.025137	0.170066	0.389934	0.226342	0.559809	0.101042	8
6.61095	6.32457	6.31652	6.53832	6.85936	7.24714	7.03585	7.144	6.28954	6.19468	6.31129	6.19903	6.76483	7.01321	7.25288	6.83746	Keep	Keep	Discard	Discard	biological regulation;carbohydrate metabolic process;cellular component organization;cellular component organization at cellular level;cellular component organization or biogenesis;cellular component organization or biogenesis at cellular level;cellular process;cellular response to cold;cellular response to stimulus;cellular response to stress;ER body organization;metabolic process;multi-organism…	beta-glucosidase activity;binding;catalytic activity;cation binding;copper ion binding;enzyme binding;fucosidase activity;glucosidase activity;hydrolase activity;hydrolase activity, acting on glycosyl bonds;hydrolase activity, hydrolyzing O-glycosyl compounds;identical protein binding;ion binding;metal ion binding;protease binding;protein binding;protein dimerization activity;protein homodimeriza…	cell junction;cell part;cell-cell junction;cytoplasmic part;endoplasmic reticulum;endoplasmic reticulum lumen;endoplasmic reticulum part;ER body;intracellular membrane-bounded organelle;intracellular organelle;intracellular organelle lumen;intracellular organelle part;intracellular part;membrane;membrane-bounded organelle;membrane-enclosed lumen;microbody;nucleus;organelle;organelle lumen;organel…		35	323.31	282690000000	35	29	32	34	69.7	59.72	524	6217	103090000000	179600000000	0.000701043	0.00928174	-0.730006	0.00139566	0.0296274	-0.625213	0.0488204	0.222644	0.203841	0.473291	0.741268	0.0990479	507
3.59311	3.46757	3.4818	3.58996	3.91947	3.8438	3.7422	3.73903	3.44917	3.29242	3.26616	3.29058	3.92215	3.73588	3.84765	3.78425	Keep	Keep	Discard	Discard		catalytic activity;methyltransferase activity;O-methyltransferase activity;transferase activity;transferase activity, transferring one-carbon groups			13	195.32	5057100000	13	12	12	12	40.1	40.222	367	6224	2413200000	2644000000	0.000140051	0.00360937	-0.497732	0.00235737	0.0391271	-0.278803	0.00829052	0.106247	0.207856	0.85455	0.943762	-0.0110739	50
0.942159	0.9583	0.726781	1.22486	0.327554	0.422879	0.469921	0.457518	0.7864	0.993889	0.947797	0.949747	0.182747	0.188055	0.482498	0.467221	Keep	Keep	Discard	Discard	defense response;defense response to fungus;multi-organism process;response to biotic stimulus;response to fungus;response to other organism;response to stimulus;response to stress		cell junction;cell part;cell-cell junction;cytoplasmic part;intracellular membrane-bounded organelle;intracellular organelle;intracellular organelle part;intracellular part;membrane;membrane-bounded organelle;mitochondrion;organelle;organelle membrane;organelle part;plasma membrane;plasmodesma;vacuolar membrane;vacuolar part;vacuole		9	71.285	831610000	9	7	6	8	37.2	31.321	285	6228	380050000	451560000	0.000820683	0.0100541	0.584193	0.00226111	0.0382793	0.553386	0.710046	0.850748	0.0523382	0.357301	0.668722	0.0831451	20
0.114704	0.118126	-0.0827042	0.0419325	0.612077	0.444928	0.521122	0.683715	-0.109263	-0.231549	-0.100978	-0.083934	0.615778	0.522057	0.580434	0.607112	Keep	Keep	Discard	Discard	amine catabolic process;amine metabolic process;aromatic amino acid family catabolic process;aromatic amino acid family metabolic process;aromatic compound biosynthetic process;aromatic compound catabolic process;biosynthetic process;carboxylic acid catabolic process;carboxylic acid metabolic process;catabolic process;cellular amine metabolic process;cellular amino acid catabolic process;cellular…	ammonia-lyase activity;carbon-nitrogen lyase activity;catalytic activity;lyase activity;phenylalanine ammonia-lyase activity	cell part;cytoplasm;intracellular part	Nitrogen metabolism;Phenylalanine metabolism;Phenylpropanoid biosynthesis	14	55.562	126440000	NaN	6	13	13	22.8	76.919	707	6264	51856000	74583000	1.97e-06	0.000308237	-0.712068	0.000319599	0.0137428	-0.51801	0.0210925	0.160703	0.180538	0.787264	0.918614	-0.0135202	16
2.56303	2.58378	2.5623	2.90293	1.96289	1.85941	2.06117	1.9451	2.6382	2.69273	2.62156	2.6708	2.13982	2.02031	1.94375	2.14054	Keep	Keep	Discard	Discard			cell part;cell wall;external encapsulating structure;plant-type cell wall		14	110.87	1075100000	14	14	9	13	50	40.226	370	6275	524800000	550340000	2.35e-05	0.0012083	0.592574	0.000296975	0.0134431	0.701595	0.974681	0.987149	0.00443518	0.153078	0.477096	-0.104586	43
0.910386	1.08973	0.994717	1.03033	0.735063	0.433597	0.466547	0.536942	0.920072	1.10016	1.08311	1.01944	0.510683	0.467793	0.606594	0.650732	Keep	Keep	Discard	Discard	carbohydrate metabolic process;metabolic process;primary metabolic process	binding;catalytic activity;cofactor binding;oxidoreductase activity;oxidoreductase activity, acting on CH-OH group of donors;oxidoreductase activity, acting on the CH-OH group of donors, quinone or similar compound as acceptor;quinone binding	anchored to membrane;anchored to plasma membrane;cell part;intrinsic to membrane;intrinsic to plasma membrane;membrane;membrane part;plasma membrane;plasma membrane part		4	19.176	133640000	3	3	3	4	5.5	75.224	695	6280	29590000	104050000	0.000197346	0.00429369	0.471605	0.000967216	0.0248639	0.459861	0.674903	0.83125	-0.0246582	0.848191	0.942204	-0.0129143	8
0.699461	0.777506	0.989981	1.22239	0.35298	0.131259	0.0307994	0.0592082	1.2453	1.45943	1.75517	1.53441	0.0794488	-0.0351779	-0.1333	0.06246	Keep	Keep	Discard	Discard		binding;catalytic activity;cation binding;heme binding;ion binding;iron ion binding;metal ion binding;monooxygenase activity;oxidoreductase activity;oxidoreductase activity, acting on paired donors, with incorporation or reduction of molecular oxygen;oxidoreductase activity, acting on paired donors, with incorporation or reduction of molecular oxygen, NADH or NADPH as one donor, and incorporation…	cell part;membrane		4	25.568	45814000	4	3	4	2	9.7	58.658	516	6301	24203000	21612000	1.3e-05	0.000927357	1.51423	0.0013356	0.029232	0.78765	0.0106258	0.116585	-0.5732	0.138637	0.462359	0.153381	8
1.6329	1.67267	1.60967	1.78963	1.04442	0.961736	1.04458	1.11397	1.85282	2.0868	1.9834	1.89041	1.08464	1.17563	1.02098	1.19885	Keep	Keep	Discard	Discard	alcohol metabolic process;carbohydrate metabolic process;cellular carbohydrate metabolic process;cellular metabolic process;cellular process;hexose metabolic process;metabolic process;monosaccharide metabolic process;primary metabolic process;small molecule metabolic process	aldose 1-epimerase activity;binding;carbohydrate binding;catalytic activity;isomerase activity;racemase and epimerase activity;racemase and epimerase activity, acting on carbohydrates and derivatives		Glycolysis / Gluconeogenesis	7	70.846	891780000	7	7	6	6	33.5	39.714	358	6314	320860000	570930000	1.59e-05	0.00100741	0.834436	1.58e-05	0.00543093	0.635718	0.00561261	0.0899537	-0.278318	0.177636	0.504127	-0.0796	22
3.32256	3.23826	3.1436	3.23975	3.44707	3.47844	3.43421	3.40557	3.364	3.38045	3.40882	3.3325	3.43394	3.49263	3.55809	3.47155	Keep	Keep	Discard	Discard	developmental process;lipid metabolic process;metabolic process;pattern specification process;primary metabolic process;regionalization;response to stimulus;response to stress;response to wounding;steroid metabolic process;xylem and phloem pattern formation	catalytic activity;delta4-3-oxosteroid 5beta-reductase activity;enone reductase activity;oxidoreductase activity;oxidoreductase activity, acting on the CH-CH group of donors;oxidoreductase activity, acting on the CH-CH group of donors, NAD or NADP as acceptor	cell part;cytoplasmic part;cytosol;intracellular part		15	154.64	3831200000	15	15	12	15	44.8	44.23	388	6321	1352600000	2478600000	0.00841704	0.0420022	-0.118051	0.00203873	0.0363067	-0.204128	0.0146032	0.134635	-0.134277	0.163735	0.488886	-0.0482	56
0.606293	0.720437	0.744534	0.816553	0.327018	0.286455	0.206626	0.328275	0.73404	0.814563	0.696287	0.654217	0.401037	0.433755	0.385831	0.347935	Keep	Keep	Discard	Discard	aerenchyma formation;anatomical structure formation involved in morphogenesis;biological regulation;cell death;cellular process;cellular response to stimulus;cellular response to stress;death;defense response;defense response, incompatible interaction;developmental process;host programmed cell death induced by symbiont;immune response;immune system process;innate immune response;lipid metabolic p…	binding;catalytic activity;hydrolase activity;hydrolase activity, acting on ester bonds;identical protein binding;lipase activity;protein binding;protein dimerization activity;protein homodimerization activity	cell part;cytoplasm;cytoplasmic part;endoplasmic reticulum;intracellular membrane-bounded organelle;intracellular organelle;intracellular part;membrane-bounded organelle;nucleus;organelle		6	56.82	142200000	6	6	5	4	12	71.689	623	6336	68766000	73437000	0.000131513	0.00343622	0.333522	0.0001611	0.0112367	0.435987	0.960995	0.979724	-0.00207216	0.0204865	0.249921	-0.104537	13
2.6802	2.69937	2.58968	2.80858	1.99815	1.91508	1.70053	1.94941	2.57922	2.54094	2.69792	2.60387	1.8912	1.76934	1.82205	1.88055	Keep	Keep	Discard	Discard	response to chemical stimulus;response to oxidative stress;response to stimulus;response to stress	binding;catalytic activity;coenzyme binding;cofactor binding;flavin adenine dinucleotide binding;oxidoreductase activity;oxidoreductase activity, acting on CH-OH group of donors;oxidoreductase activity, acting on the CH-OH group of donors, NAD or NADP as acceptor;UDP-N-acetylmuramate dehydrogenase activity	anchored to membrane;apoplast;cell junction;cell part;cell wall;cell-cell junction;cytoplasmic part;cytosol;external encapsulating structure;extracellular region;intracellular membrane-bounded organelle;intracellular organelle;intracellular part;intrinsic to membrane;membrane;membrane part;membrane-bounded organelle;mitochondrion;organelle;plant-type cell wall;plasma membrane;plasmodesma;vacuole		14	117.4	1011400000	NaN	12	11	10	25.1	63.558	570	6394	418150000	593250000	2.25e-06	0.000320973	0.765047	5.47e-05	0.00745746	0.801397	0.16323	0.393566	0.0899033	0.51045	0.76691	0.0535525	47
-0.479806	-0.404558	-0.0828843	-0.61232	0.201872	0.710806	0.595353	0.523183	-0.125791	-0.816968	-0.949182	-0.664599	0.671878	0.615541	0.158965	0.389998	Keep	Keep	Discard	Discard		binding;catalytic activity;coenzyme binding;cofactor binding;flavin adenine dinucleotide binding;oxidoreductase activity;oxidoreductase activity, acting on CH-OH group of donors;oxidoreductase activity, acting on the CH-OH group of donors, NAD or NADP as acceptor;UDP-N-acetylmuramate dehydrogenase activity			2	13.453	134660000	2	2	2	2	5.6	60.392	532	6395	75478000	59182000	0.00222217	0.0182637	-1.07638	0.00119264	0.0275104	-0.901121	0.294944	0.540541	0.221973	0.771127	0.908155	0.0467134	4
0.161511	0.294506	0.261869	0.215555	-0.527711	-0.0838152	-0.194219	-0.194053	0.184426	0.00125964	0.00658617	0.0874129	-0.103311	-0.250093	-0.0891417	-0.239053	Keep	Keep	Discard	Discard	amine metabolic process;amino acid activation;asparaginyl-tRNA aminoacylation;carboxylic acid metabolic process;cellular amine metabolic process;cellular amino acid metabolic process;cellular ketone metabolic process;cellular macromolecule metabolic process;cellular metabolic process;cellular nitrogen compound metabolic process;cellular process;macromolecule metabolic process;metabolic process;nc…	adenyl nucleotide binding;adenyl ribonucleotide binding;aminoacyl-tRNA ligase activity;asparagine-tRNA ligase activity;ATP binding;binding;catalytic activity;ligase activity;ligase activity, forming aminoacyl-tRNA and related compounds;ligase activity, forming carbon-oxygen bonds;nucleotide binding;purine nucleotide binding;purine ribonucleoside triphosphate binding;purine ribonucleotide binding;…	cell part;chloroplast;cytoplasmic part;intracellular membrane-bounded organelle;intracellular organelle;intracellular part;membrane-bounded organelle;mitochondrion;organelle;plastid	Aminoacyl-tRNA biosynthesis	5	32.385	164540000	5	5	4	4	8.9	71.363	638	6418	69998000	94539000	0.00749617	0.0389656	0.240337	0.00296171	0.0450719	0.474898	0.0196545	0.155179	0.162369	0.478717	0.746617	-0.0721917	8
4.86165	4.8	4.84043	4.93267	5.15857	5.2769	5.33035	5.36283	5.05064	5.01856	4.97062	4.98101	5.19747	5.30214	5.31727	5.2282	Keep	Keep	Discard	Discard	aromatic compound biosynthetic process;auxin efflux;auxin transport;biological regulation;biosynthetic process;cell differentiation;cell wall organization;cell wall organization or biogenesis;cellular aromatic compound metabolic process;cellular biosynthetic process;cellular component organization or biogenesis;cellular developmental process;cellular metabolic process;cellular nitrogen compound m…	binding;carbon-oxygen lyase activity;catalytic activity;coenzyme binding;cofactor binding;dTDP-glucose 4,6-dehydratase activity;hydro-lyase activity;isomerase activity;lyase activity;oxidoreductase activity;UDP-glucose 4,6-dehydratase activity;UDP-L-rhamnose synthase activity	cell junction;cell part;cell-cell junction;cytoplasmic part;cytosol;intracellular part;plasmodesma	Amino sugar and nucleotide sugar metabolism	29	323.31	13756000000	29	17	27	27	51.6	75.371	669	6470	5812700000	7943300000	0.000290901	0.00540658	-0.256578	0.000199589	0.0119325	-0.424729	0.00455045	0.0826726	-0.146057	0.70869	0.876516	0.0220931	203
4.76262	4.82469	4.85495	4.89727	5.01041	5.00936	5.02849	5.03436	4.9164	4.87243	4.83699	4.85302	5.10798	5.03016	5.11479	5.1569	Keep	Keep	Discard	Discard	alcohol catabolic process;alcohol metabolic process;carbohydrate catabolic process;carbohydrate metabolic process;carbohydrate phosphorylation;catabolic process;cellular carbohydrate catabolic process;cellular carbohydrate metabolic process;cellular metabolic process;cellular process;generation of precursor metabolites and energy;glucose catabolic process;glucose metabolic process;glycolysis;hexo…	6-phosphofructokinase activity;adenyl nucleotide binding;adenyl ribonucleotide binding;ATP binding;binding;carbohydrate kinase activity;catalytic activity;cation binding;diphosphate-fructose-6-phosphate 1-phosphotransferase activity;ion binding;kinase activity;metal ion binding;nucleotide binding;phosphofructokinase activity;phosphotransferase activity, alcohol group as acceptor;purine nucleotide…	cell part;cytoplasmic part;cytosol;intracellular part	Fructose and mannose metabolism	28	323.31	14587000000	28	18	28	25	50.8	67.118	614	6472	6080700000	8506200000	0.000315607	0.00569926	-0.233164	0.000684163	0.0206914	-0.18498	0.333417	0.577883	-0.0343028	0.0236554	0.258875	-0.0824865	193
2.90467	2.88441	2.8141	3.05986	2.58039	2.55198	2.6507	2.64185	3.01642	3.03865	2.98866	3.02388	2.51533	2.48501	2.60966	2.56751	Keep	Keep	Discard	Discard	alcohol metabolic process;alditol metabolic process;anatomical structure morphogenesis;carbohydrate metabolic process;cell differentiation;cell growth;cell maturation;cell morphogenesis;cell morphogenesis involved in differentiation;cell tip growth;cell wall macromolecule metabolic process;cell wall polysaccharide metabolic process;cellular carbohydrate metabolic process;cellular component morpho…	adenyl nucleotide binding;adenyl ribonucleotide binding;ATP binding;binding;calcium ion binding;catalytic activity;cation binding;glycerophosphodiester phosphodiesterase activity;hydrolase activity;hydrolase activity, acting on ester bonds;ion binding;kinase activity;metal ion binding;nucleotide binding;phosphoric diester hydrolase activity;phosphoric ester hydrolase activity;phosphotransferase a…	anchored to membrane;anchored to plasma membrane;cell part;cell wall;external encapsulating structure;integral to membrane;intrinsic to membrane;intrinsic to plasma membrane;membrane;membrane part;plant-type cell wall;plasma membrane;plasma membrane part		10	78.436	1155500000	NaN	10	9	8	15.7	82.561	759	6475	549940000	605560000	3.81e-06	0.000440581	0.471843	0.0016251	0.0321671	0.311765	0.104206	0.317517	-0.0984267	0.141455	0.466172	0.0616511	50
-1.02383	-1.48533	-1.58979	-2.76196	4.37605	4.36006	3.76797	3.55294	-1.25191	-1.23344	-0.923203	-0.759654	3.73996	4.03458	3.61831	3.47578	Keep	Keep	Discard	Discard	carbohydrate metabolic process;cellular aromatic compound metabolic process;cellular carbohydrate metabolic process;cellular metabolic process;cellular nitrogen compound metabolic process;cellular process;cellular response to chemical stimulus;cellular response to hypoxia;cellular response to inorganic substance;cellular response to iron ion;cellular response to metal ion;cellular response to oxy…	binding;catalytic activity;cation binding;heme binding;ion binding;iron ion binding;metal ion binding;monooxygenase activity;oxidoreductase activity;oxidoreductase activity, acting on paired donors, with incorporation or reduction of molecular oxygen;oxidoreductase activity, acting on paired donors, with incorporation or reduction of molecular oxygen, NADH or NADPH as one donor, and incorporation…	cell part;integral to membrane;intrinsic to membrane;membrane;membrane part	Aminobenzoate degradation;Bisphenol degradation;Limonene and pinene degradation;Polycyclic aromatic hydrocarbon degradation;Stilbenoid, diarylheptanoid and gingerol biosynthesis	15	150.49	847980000	NaN	15	14	9	31.3	58.919	524	6478	444170000	403810000	1.34e-07	0.000136861	-4.75895	1.03e-05	0.00460655	-5.64882	0.134341	0.360962	-0.563258	0.262628	0.594153	0.326606	40
0.891236	0.913068	0.727505	0.948317	1.12818	1.3056	1.10351	1.26659	0.923646	0.780976	0.789128	0.801002	1.14569	1.21625	1.12244	1.14291	Keep	Keep	Discard	Discard	anatomical structure development;biological regulation;biosynthetic process;brassinosteroid biosynthetic process;brassinosteroid metabolic process;developmental process;hormone biosynthetic process;hormone metabolic process;lipid biosynthetic process;lipid metabolic process;metabolic process;phloem or xylem histogenesis;phytosteroid biosynthetic process;phytosteroid metabolic process;primary meta…	acid-thiol ligase activity;acyl-CoA ligase activity;catalytic activity;CoA-ligase activity;ligase activity;ligase activity, forming carbon-sulfur bonds;transferase activity;transferase activity, transferring acyl groups;transferase activity, transferring acyl groups other than amino-acyl groups	cell part;cytoplasmic part;endoplasmic reticulum;intracellular membrane-bounded organelle;intracellular organelle;intracellular part;membrane-bounded organelle;nucleus;organelle		6	49.372	547620000	6	6	4	6	21.8	51.144	458	6480	255510000	292110000	0.000147879	0.00366143	-0.332382	0.00323131	0.0471748	-0.3311	0.464576	0.685629	0.0475975	0.445382	0.725262	0.0463153	15
-0.495805	-0.383126	-0.550109	-0.263224	-1.10407	-1.13651	-1.29064	-0.943795	-0.0733654	-0.079224	-0.39297	-0.457435	-0.998099	-1.01446	-0.976021	-1.03125	Keep	Keep	Discard	Discard	cellular process;establishment of localization;establishment of protein localization;membrane docking;protein transport;transport;vesicle docking;vesicle docking involved in exocytosis		cell part;membrane;plasma membrane		5	24.877	29393000	4	4	4	4	8	75.417	662	6482	13923000	15471000	0.000318618	0.00572236	0.764746	0.000339319	0.0141791	0.694668	0.200582	0.441228	-0.178759	0.165491	0.490289	-0.108681	11
1.22164	1.11587	1.15065	1.06151	1.75862	2.07563	2.37825	2.18562	1.29639	0.881451	0.704625	0.832232	2.1332	2.20131	2.10871	1.90436	Keep	Keep	Discard	Discard			apoplast;extracellular region		7	59.446	1308400000	7	7	6	7	42.9	20.939	184	6519	438620000	869730000	0.000191237	0.00418242	-1.1446	0.000368455	0.0147862	-0.978053	0.166031	0.397213	0.192133	0.933206	0.973388	0.0255893	20
4.52387	4.57902	4.63635	4.68313	4.24494	4.29389	4.1814	4.18141	4.63603	4.66417	4.71958	4.63793	4.10139	4.13105	4.13374	4.16449	Keep	Keep	Discard	Discard	alcohol biosynthetic process;alcohol metabolic process;biosynthetic process;carbohydrate biosynthetic process;carbohydrate metabolic process;cell communication;cellular biosynthetic process;cellular carbohydrate biosynthetic process;cellular carbohydrate metabolic process;cellular metabolic process;cellular process;cellular response to external stimulus;cellular response to extracellular stimulus…	adenyl nucleotide binding;adenyl ribonucleotide binding;ATP binding;binding;carbon-carbon lyase activity;carboxy-lyase activity;catalytic activity;lyase activity;nucleotide binding;phosphoenolpyruvate carboxykinase (ATP) activity;phosphoenolpyruvate carboxykinase activity;purine nucleotide binding;purine ribonucleoside triphosphate binding;purine ribonucleotide binding;ribonucleotide binding	cell part;cytoplasmic part;cytosol;intracellular membrane-bounded organelle;intracellular non-membrane-bounded organelle;intracellular organelle;intracellular organelle part;intracellular part;membrane;membrane-bounded organelle;non-membrane-bounded organelle;nuclear part;nucleolus;nucleus;organelle;organelle part	Carbon fixation in photosynthetic organisms;Citrate cycle (TCA cycle);Glycolysis / Gluconeogenesis;Pyruvate metabolism	23	323.31	14085000000	23	17	20	20	47.4	73.404	671	6531	6454300000	7630600000	4.7e-07	0.000198243	0.531985	0.000133248	0.0107926	0.380649	0.188639	0.425418	-0.0579915	0.0218966	0.254369	0.0933451	108
-0.438932	-0.548173	-0.297198	-0.481198	-1.78109	-1.36893	-1.41526	-1.21304	-0.528577	-0.835041	-0.949893	-0.64606	-1.72061	-1.32789	-1.46156	-1.95852	Keep	Keep	Discard	Discard		binding;catalytic activity;cation binding;heme binding;ion binding;iron ion binding;metal ion binding;monooxygenase activity;oxidoreductase activity;oxidoreductase activity, acting on paired donors, with incorporation or reduction of molecular oxygen;oxidoreductase activity, acting on paired donors, with incorporation or reduction of molecular oxygen, NADH or NADPH as one donor, and incorporation…	cell junction;cell part;cell-cell junction;integral to membrane;intrinsic to membrane;membrane;membrane part;plasmodesma	Aminobenzoate degradation;Bisphenol degradation;Limonene and pinene degradation;Polycyclic aromatic hydrocarbon degradation;Stilbenoid, diarylheptanoid and gingerol biosynthesis	6	44.053	116570000	NaN	5	6	5	16.1	55.614	490	6547	47373000	69193000	0.00201778	0.0172681	0.866432	0.000263547	0.0132377	0.991665	0.0328616	0.189132	0.292253	0.385763	0.689562	0.16702	9
1.00559	1.29208	1.00685	1.12517	0.657225	0.654004	0.587442	0.766225	0.988988	1.19035	0.930837	1.01389	0.585107	0.708074	0.612818	0.567348	Keep	Keep	Discard	Discard	cell wall organization;cell wall organization or biogenesis;cellular component organization or biogenesis	structural constituent of cell wall;structural molecule activity	cell junction;cell part;cell wall;cell-cell junction;external encapsulating structure;extracellular region;plant-type cell wall;plasmodesma		5	37.31	186950000	NaN	3	4	4	6.6	82.245	760	6548	70199000	116750000	0.000663019	0.00904186	0.414953	0.00123502	0.0280465	0.444602	0.41733	0.647375	0.0779387	0.361568	0.672099	0.0482896	9
-1.94694	-1.13793	-1.76859	-1.87131	-2.60274	-2.89472	-2.67837	-2.89378	-0.898267	-1.12437	-1.42231	-1.31947	-2.85466	-3.30921	-3.70571	-3.05993	Keep	Keep	Discard	Discard	amine metabolic process;carboxylic acid metabolic process;cellular amine metabolic process;cellular amino acid metabolic process;cellular ketone metabolic process;cellular metabolic process;cellular nitrogen compound metabolic process;cellular process;glutamate metabolic process;glutamine family amino acid metabolic process;metabolic process;nitrogen compound metabolic process;organic acid metabo…	binding;carbon-carbon lyase activity;carboxy-lyase activity;catalytic activity;cofactor binding;glutamate decarboxylase activity;lyase activity;pyridoxal phosphate binding;vitamin B6 binding;vitamin binding	cell part;cytoplasmic part;cytosol;intracellular membrane-bounded organelle;intracellular organelle;intracellular part;membrane-bounded organelle;nucleus;organelle	Alanine, aspartate and glutamate metabolism;beta-Alanine metabolism;Butanoate metabolism;Taurine and hypotaurine metabolism;Type I diabetes mellitus	10	16.018	44225000	NaN	2	9	8	26.6	56.005	493	6640	18132000	26093000	8.09e-05	0.00246373	2.02158	0.00158814	0.031542	1.11838	0.0655016	0.252209	-0.466143	0.0570156	0.33196	0.437061	4
0.297503	0.234249	0.177017	0.225449	0.461386	0.371827	0.417	0.5125	0.403746	0.253586	0.213259	0.358573	0.589044	0.559142	0.540083	0.462426	Keep	Keep	Discard	Discard	abscisic acid mediated signaling pathway;biological regulation;cellular process;cellular response to abiotic stimulus;cellular response to abscisic acid stimulus;cellular response to chemical stimulus;cellular response to endogenous stimulus;cellular response to hormone stimulus;cellular response to organic substance;cellular response to osmotic stress;cellular response to stimulus;cellular respo…		cell part;membrane;plasma membrane		10	84.726	278040000	10	10	8	7	17	89.486	819	6652	130250000	147790000	0.00441432	0.0278787	-0.229087	0.00180796	0.0340777	-0.207429	0.197114	0.436302	-0.075148	0.0535425	0.326173	-0.0968056	17
1.36512	1.38733	1.28965	1.38105	1.6174	1.86277	1.68001	1.75256	1.44366	1.28437	1.20662	1.23217	1.83341	1.85789	1.81148	1.77211	Keep	Keep	Discard	Discard	establishment of localization;lipid transport;organic substance transport;transport	binding;lipid binding	anchored to membrane;anchored to plasma membrane;cell part;extracellular region;intrinsic to membrane;intrinsic to plasma membrane;membrane;membrane part;plasma membrane;plasma membrane part		2	15.955	463440000	2	2	2	2	14.2	16.816	169	6663	174700000	288750000	8.35e-05	0.00250217	-0.524365	0.000631573	0.0202371	-0.374774	0.309655	0.556695	0.0616118	0.155401	0.479525	-0.0879794	8
0.450265	0.720745	0.626887	0.759984	0.329125	0.146043	0.20587	0.193644	0.756706	0.633134	0.692041	0.783173	0.491127	0.231939	0.314505	0.312981	Keep	Keep	Discard	Discard	biological regulation;cellular component organization;cellular component organization at cellular level;cellular component organization or biogenesis;cellular component organization or biogenesis at cellular level;cellular membrane fusion;cellular membrane organization;cellular process;defense response;defense response to fungus;establishment of localization;establishment of localization in cell;…	binding;protein anchor;protein binding;SNAP receptor activity;SNARE binding	cell junction;cell part;cell plate;cell-cell junction;cytoplasmic part;Golgi apparatus part;integral to membrane;intracellular organelle part;intracellular part;intrinsic to membrane;macromolecular complex;membrane;membrane part;organelle part;plasma membrane;plasmodesma;protein complex;SNARE complex;trans-Golgi network	SNARE interactions in vesicular transport	8	83.362	486720000	8	8	7	4	32.4	37.956	346	6684	210470000	276250000	0.00105686	0.0117249	0.376644	0.00181184	0.0340777	0.424052	0.355695	0.5992	-0.0731143	0.126916	0.4473	-0.120522	15
1.97238	1.78713	1.75361	2.06792	1.4022	1.05669	1.27069	1.24356	1.71096	1.86387	1.83395	1.89349	1.1876	1.15313	1.31772	1.35956	Keep	Keep	Discard	Discard	anatomical structure morphogenesis;developmental process;lateral root morphogenesis;post-embryonic morphogenesis;post-embryonic root morphogenesis;response to auxin stimulus;response to chemical stimulus;response to endogenous stimulus;response to hormone stimulus;response to organic substance;response to stimulus;root morphogenesis	catalytic activity;endopeptidase activity;hydrolase activity;peptidase activity;peptidase activity, acting on L-amino acid peptides;serine hydrolase activity;serine-type endopeptidase activity;serine-type peptidase activity	cell part;cell wall;external encapsulating structure;extracellular region		6	55.795	1034600000	NaN	6	5	4	10.2	82.873	772	6691	350180000	684400000	0.000109988	0.00300684	0.57013	0.000742897	0.0218249	0.65263	0.443869	0.667342	0.0739176	0.901492	0.96195	-0.00858189	14
2.30758	2.10619	2.13307	1.97837	2.52824	2.57472	2.47963	2.51745	2.23944	2.23919	2.24958	2.178	2.37054	2.62834	2.62011	2.42853	Keep	Keep	Discard	Discard	amine biosynthetic process;amine metabolic process;amino acid salvage;aspartate family amino acid biosynthetic process;aspartate family amino acid metabolic process;biosynthetic process;carboxylic acid biosynthetic process;carboxylic acid metabolic process;cellular amine metabolic process;cellular amino acid biosynthetic process;cellular amino acid metabolic process;cellular biosynthetic process;…	catalytic activity;intramolecular oxidoreductase activity;intramolecular oxidoreductase activity, interconverting aldoses and ketoses;isomerase activity;S-methyl-5-thioribose-1-phosphate isomerase activity	cell junction;cell part;cell-cell junction;cytoplasm;intracellular membrane-bounded organelle;intracellular organelle;intracellular part;membrane-bounded organelle;nucleus;organelle;plasmodesma	Cysteine and methionine metabolism	12	119.47	1462300000	12	12	10	10	47.9	39.612	374	6726	625570000	836740000	0.00569387	0.0328022	-0.289558	0.00140369	0.0296891	-0.389301	0.220783	0.46381	-0.0907204	0.854929	0.943939	0.00902257	44
1.66492	1.3564	1.47108	1.57875	0.575962	0.495129	0.335055	0.461281	1.5937	1.71576	1.55804	1.64508	0.31482	0.351879	0.136537	0.0751705	Keep	Keep	Discard	Discard	response to chemical stimulus;response to cytokinin stimulus;response to endogenous stimulus;response to hormone stimulus;response to organic substance;response to stimulus	binding;carbohydrate binding	apoplast;cell junction;cell part;cell wall;cell-cell junction;cytoplasmic part;external encapsulating structure;extracellular region;Golgi apparatus;intracellular membrane-bounded organelle;intracellular organelle;intracellular part;membrane;membrane-bounded organelle;organelle;plant-type cell wall;plasma membrane;plasmodesma		6	63.309	530540000	NaN	6	6	5	21.5	50.342	455	6761	241040000	289500000	1.53e-06	0.000267007	1.40507	1.54e-05	0.00543093	1.05296	0.192025	0.429489	-0.10696	0.0256886	0.264015	0.245149	12
0.501129	0.254567	0.5379	0.789808	1.53784	1.53797	1.84924	1.677	1.3466	1.0177	1.06043	1.20744	2.00867	1.9892	2.0601	2.10284	Keep	Keep	Discard	Discard	response to abiotic stimulus;response to abscisic acid stimulus;response to chemical stimulus;response to cold;response to endogenous stimulus;response to heat;response to hormone stimulus;response to organic substance;response to osmotic stress;response to salt stress;response to stimulus;response to stress;response to temperature stimulus;response to water;response to water deprivation	binding;calcium ion binding;calcium-dependent phospholipid binding;cation binding;ion binding;lipid binding;metal ion binding;phospholipid binding	cell junction;cell-cell junction;plasmodesma		7	54.065	477850000	7	7	5	6	21.3	36.221	319	6785	238270000	239580000	3.11e-05	0.00139989	-0.876967	0.000140433	0.0107926	-1.12298	0.00298946	0.0697818	-0.630608	0.00250103	0.155483	-0.384599	15
3.74993	3.84623	3.82735	4.04884	3.26575	3.3418	3.3202	3.38272	4.15854	4.16427	4.2274	4.19695	3.64348	3.47964	3.4535	3.56605	Keep	Keep	Discard	Discard	catabolic process;macromolecule catabolic process;macromolecule metabolic process;metabolic process;primary metabolic process;protein catabolic process;protein metabolic process;proteolysis;response to abiotic stimulus;response to osmotic stress;response to salt stress;response to stimulus;response to stress	aspartic-type endopeptidase activity;aspartic-type peptidase activity;catalytic activity;endopeptidase activity;hydrolase activity;peptidase activity;peptidase activity, acting on L-amino acid peptides	anchored to membrane;anchored to plasma membrane;cell part;cell wall;cytoplasmic part;external encapsulating structure;extracellular region;Golgi apparatus;intracellular membrane-bounded organelle;intracellular organelle;intracellular part;intrinsic to membrane;intrinsic to plasma membrane;membrane;membrane part;membrane-bounded organelle;organelle;plant-type cell wall;plasma membrane;plasma memb…		17	145.76	4365800000	13	13	16	15	43.3	46.148	434	6794	1655100000	2710600000	7.86e-06	0.000748471	0.649432	0.000215197	0.0121398	0.544162	0.00285303	0.0688997	-0.314662	0.00573557	0.185807	-0.209392	85
1.27335	1.27268	1.32281	1.30936	1.45307	1.52464	1.49914	1.51634	1.51864	1.49685	1.54711	1.48264	1.61778	1.52561	1.59907	1.61353	Discard	Keep	Keep	Discard	acetyl-CoA biosynthetic process;acetyl-CoA metabolic process;biosynthetic process;cellular biosynthetic process;cellular metabolic process;cellular process;coenzyme biosynthetic process;coenzyme metabolic process;cofactor biosynthetic process;cofactor metabolic process;lipid metabolic process;metabolic process;primary metabolic process	adenyl nucleotide binding;adenyl ribonucleotide binding;ATP binding;ATP citrate synthase activity;binding;catalytic activity;nucleotide binding;purine nucleotide binding;purine ribonucleoside triphosphate binding;purine ribonucleotide binding;ribonucleotide binding;transferase activity;transferase activity, transferring acyl groups;transferase activity, transferring acyl groups, acyl groups conve…	cell part;citrate lyase complex;cytoplasmic part;cytosol;intracellular part;macromolecular complex;protein complex	Carbon fixation pathways in prokaryotes;Citrate cycle (TCA cycle)	11	54.317	463180000	6	6	8	11	34	46.759	423	911	232450000	230730000	0.0232541	0.0832718	-0.0779619	5.89e-05	0.00755775	-0.203847	2.68e-05	0.0191264	-0.216799	0.0147657	0.226394	-0.0909144	13
3.13568	3.0293	3.07036	3.15295	3.21733	3.33399	3.33311	3.29933	3.44261	3.44894	3.40091	3.35771	3.35683	3.53625	3.53428	3.48285	Discard	Keep	Keep	Discard	biological regulation;cell redox homeostasis;cellular homeostasis;cellular macromolecule metabolic process;cellular metabolic process;cellular process;cellular protein metabolic process;cellular response to stimulus;cellular response to stress;homeostatic process;macromolecule metabolic process;metabolic process;primary metabolic process;protein folding;protein metabolic process;regulation of bio…	catalytic activity;intramolecular oxidoreductase activity;intramolecular oxidoreductase activity, interconverting keto- and enol-groups;intramolecular oxidoreductase activity, transposing S-S bonds;isomerase activity;protein disulfide isomerase activity	cell part;cytoplasmic part;endoplasmic reticulum;endoplasmic reticulum lumen;endoplasmic reticulum part;Golgi apparatus;intracellular membrane-bounded organelle;intracellular organelle;intracellular organelle lumen;intracellular organelle part;intracellular part;membrane;membrane-bounded organelle;membrane-enclosed lumen;organelle;organelle lumen;organelle part;plasma membrane;vacuole	Protein processing in endoplasmic reticulum	15	143.78	2339700000	15	15	11	14	37	47.754	440	1048	946310000	1393300000	0.216847	0.371309	-0.0663588	0.0024389	0.039974	-0.198786	0.000116625	0.0245967	-0.315078	0.0111635	0.215993	-0.182651	70
-1.60703	-1.44038	-1.52773	-1.53529	-1.18636	-1.08663	-1.00232	-1.14969	-1.16246	-1.26072	-1.08109	-1.18548	-1.44039	-0.876928	-1.26161	-1.36921	Discard	Keep	Keep	Discard	catabolic process;lipid catabolic process;lipid metabolic process;metabolic process;primary metabolic process	catalytic activity;hydrolase activity;hydrolase activity, acting on ester bonds			2	21.207	94132000	2	2	2	2	14.9	27.154	241	2399	33499000	60634000	0.639134	0.757424	0.0489468	0.000206505	0.0119793	-0.421842	0.000404777	0.0364859	-0.355381	0.359533	0.670294	0.115408	5
-0.52821	-0.519116	-0.596345	-0.698909	-0.337441	-0.213715	-0.130934	-0.369912	-0.228711	-0.278806	-0.250611	-0.323369	-0.19199	-0.295175	-0.200986	-0.13922	Discard	Keep	Keep	Discard	biosynthetic process;cellular biosynthetic process;cellular metabolic process;cellular nitrogen compound metabolic process;cellular process;coenzyme A biosynthetic process;coenzyme A metabolic process;coenzyme biosynthetic process;coenzyme metabolic process;cofactor biosynthetic process;cofactor metabolic process;heterocycle metabolic process;metabolic process;nitrogen compound metabolic process;…	binding;catalytic activity;cation binding;CoA pyrophosphatase activity;diphosphoric monoester hydrolase activity;guanosine-3',5'-bis(diphosphate) 3'-diphosphatase activity;hydrolase activity;hydrolase activity, acting on acid anhydrides;hydrolase activity, acting on acid anhydrides, in phosphorus-containing anhydrides;hydrolase activity, acting on ester bonds;ion binding;metal ion binding;phospho…	cell part;cytoplasmic part;intracellular membrane-bounded organelle;intracellular organelle;intracellular part;membrane-bounded organelle;mitochondrion;organelle		2	12.32	107350000	2	2	2	2	6.3	31.898	285	2696	40163000	67184000	0.148553	0.289029	-0.0641858	0.00346516	0.0487636	-0.324079	0.000489161	0.0388146	-0.313932	0.415412	0.705866	-0.0540386	8
0.096945	0.0945265	-0.0405555	0.12154	0.394233	0.321122	0.440589	0.266226	0.391274	0.432048	0.430302	0.471075	0.313092	0.465565	0.33198	0.380417	Discard	Keep	Keep	Discard	biosynthetic process;carbohydrate biosynthetic process;carbohydrate metabolic process;cell wall biogenesis;cell wall macromolecule biosynthetic process;cell wall macromolecule metabolic process;cell wall organization;cell wall organization or biogenesis;cell wall polysaccharide biosynthetic process;cell wall polysaccharide metabolic process;cellular biosynthetic process;cellular carbohydrate bios…	1,4-beta-D-xylan synthase activity;catalytic activity;glucuronosyltransferase activity;glucuronoxylan glucuronosyltransferase activity;transferase activity;transferase activity, transferring glycosyl groups;transferase activity, transferring hexosyl groups;transferase activity, transferring pentosyl groups;UDP-glycosyltransferase activity;xylosyltransferase activity	cell part;cytoplasmic part;endosome;Golgi apparatus;Golgi apparatus part;Golgi membrane;integral to membrane;intracellular membrane-bounded organelle;intracellular organelle;intracellular organelle part;intracellular part;intrinsic to membrane;membrane;membrane part;membrane-bounded organelle;organelle;organelle membrane;organelle part;trans-Golgi network		7	43.593	188000000	NaN	7	6	5	21	47.194	415	3606	90574000	97430000	0.172532	0.318177	0.0574733	0.00167468	0.0327279	-0.287596	0.000103007	0.0245967	-0.361956	0.749317	0.897737	-0.0168867	16
2.44834	2.46226	2.44554	2.52574	2.70351	2.68189	2.74304	2.70418	2.71014	2.70129	2.6585	2.679	2.71239	2.65113	2.74486	2.75972	Discard	Keep	Keep	Discard	cellular process;establishment of localization;establishment of localization in cell;establishment of protein localization;intracellular protein transport;intracellular transport;protein transport;transport;vesicle-mediated transport	structural molecule activity	cell part;coated vesicle membrane;COPI coated vesicle membrane;cytoplasmic part;cytoplasmic vesicle membrane;cytoplasmic vesicle part;Golgi apparatus part;Golgi membrane;Golgi-associated vesicle membrane;intracellular organelle part;intracellular part;macromolecular complex;membrane;membrane coat;membrane part;organelle membrane;organelle part;protein complex;vesicle membrane		27	170.59	1489900000	18	18	23	22	40.7	103.97	920	4149	700790000	789060000	0.307764	0.471529	-0.0302533	4.44e-05	0.00652141	-0.237484	6.43e-05	0.0209313	-0.216533	0.75574	0.899785	-0.00930247	36
2.69927	2.6029	2.58611	2.67728	2.91088	2.83209	3.01374	2.87909	3.09026	3.08838	2.99118	2.9966	2.83146	3.03245	2.86388	2.80392	Discard	Keep	Keep	Discard	alcohol metabolic process;biosynthetic process;carbohydrate biosynthetic process;carbohydrate metabolic process;carboxylic acid biosynthetic process;carboxylic acid metabolic process;cellular biosynthetic process;cellular carbohydrate metabolic process;cellular ketone metabolic process;cellular metabolic process;cellular process;glucuronate biosynthetic process;glucuronate metabolic process;metab…	binding;catalytic activity;coenzyme binding;cofactor binding;NAD binding;nucleotide binding;oxidoreductase activity;oxidoreductase activity, acting on CH-OH group of donors;oxidoreductase activity, acting on the CH-OH group of donors, NAD or NADP as acceptor;UDP-glucose 6-dehydrogenase activity	apoplast;cell part;cytoplasmic part;cytosol;extracellular region;intracellular membrane-bounded organelle;intracellular organelle;intracellular part;membrane-bounded organelle;nucleus;organelle	Amino sugar and nucleotide sugar metabolism;Ascorbate and aldarate metabolism;Pentose and glucuronate interconversions;Starch and sucrose metabolism	24	245.19	4986500000	13	12	21	22	72.5	53.096	480	4520	1764500000	3222100000	0.0344796	0.107442	0.156676	0.00132502	0.0291854	-0.268321	5.03e-05	0.0197794	-0.400209	0.699056	0.869842	0.0247881	38
1.30543	1.30955	1.30557	1.27166	1.45416	1.43016	1.50415	1.40697	1.39752	1.44352	1.46651	1.40258	1.41203	1.3658	1.35091	1.48657	Discard	Keep	Keep	Discard	cell cycle cytokinesis;cell cycle process;cell plate assembly;cellular component assembly;cellular component assembly at cellular level;cellular component organization;cellular component organization at cellular level;cellular component organization or biogenesis;cellular component organization or biogenesis at cellular level;cellular process;cytokinesis;cytokinesis by cell plate formation;cytoki…		cell part;cytoplasmic part;early endosome;endosome;Golgi apparatus part;intracellular membrane-bounded organelle;intracellular organelle;intracellular organelle part;intracellular part;membrane-bounded organelle;organelle;organelle part;trans-Golgi network		8	57.214	419460000	8	8	6	7	10.5	129.59	1186	4730	198330000	221130000	0.520104	0.671891	0.0230186	0.000548344	0.0186788	-0.15118	0.000461304	0.0380673	-0.129686	0.268206	0.599243	0.0445124	15
4.51265	4.37493	4.50394	4.5092	4.71482	4.65613	4.75916	4.69531	4.77623	4.7885	4.69319	4.67776	4.49774	4.76549	4.72571	4.64856	Discard	Keep	Keep	Discard	alcohol metabolic process;biosynthetic process;carbohydrate biosynthetic process;carbohydrate metabolic process;carboxylic acid biosynthetic process;carboxylic acid metabolic process;cell wall macromolecule metabolic process;cell wall pectin metabolic process;cell wall polysaccharide metabolic process;cellular biosynthetic process;cellular carbohydrate metabolic process;cellular ketone metabolic …	binding;catalytic activity;coenzyme binding;cofactor binding;NAD binding;nucleotide binding;oxidoreductase activity;oxidoreductase activity, acting on CH-OH group of donors;oxidoreductase activity, acting on the CH-OH group of donors, NAD or NADP as acceptor;UDP-glucose 6-dehydrogenase activity	cell part;cell wall;cytoplasmic part;cytosol;external encapsulating structure;intracellular membrane-bounded organelle;intracellular organelle;intracellular part;membrane-bounded organelle;nucleus;organelle	Amino sugar and nucleotide sugar metabolism;Ascorbate and aldarate metabolism;Pentose and glucuronate interconversions;Starch and sucrose metabolism	28	323.31	16827000000	NaN	12	22	27	68.3	53.117	480	4828	6188400000	10638000000	0.298496	0.462388	0.0717978	0.00113248	0.0268632	-0.230506	0.00104625	0.0478905	-0.258424	0.483068	0.750408	0.0438803	104
-0.673149	-0.6246	-0.711878	-0.714631	-0.54667	-0.479306	-0.449342	-0.509099	-0.515895	-0.472655	-0.551938	-0.510627	-0.470129	-0.54668	-0.504264	-0.569662	Discard	Keep	Keep	Discard	biosynthetic process;cellular biosynthetic process;cellular macromolecule biosynthetic process;cellular macromolecule metabolic process;cellular metabolic process;cellular nitrogen compound metabolic process;cellular process;DNA metabolic process;DNA replication;macromolecule biosynthetic process;macromolecule metabolic process;metabolic process;nitrogen compound metabolic process;nucleic acid me…	binding;DNA binding;nucleic acid binding;single-stranded DNA binding;structure-specific DNA binding		DNA replication;Homologous recombination;Mismatch repair	2	17.123	116610000	2	2	2	1	12	24.213	217	4935	51972000	64634000	0.73058	0.825661	0.00966831	0.000780158	0.0222803	-0.184946	0.000727749	0.0413969	-0.168096	0.415338	0.705866	0.0265188	9
1.90703	1.92841	1.90306	1.93988	2.03596	2.10172	2.09093	2.1144	2.1152	2.06148	2.08791	2.08222	2.18938	2.15559	2.03783	2.08098	Discard	Keep	Keep	Discard	cellular process;ER to Golgi vesicle-mediated transport;establishment of localization;establishment of localization in cell;establishment of protein localization;Golgi vesicle transport;intracellular protein transport;intracellular transport;protein transport;response to chemical stimulus;response to oxidative stress;response to stimulus;response to stress;transport;vesicle-mediated transport	binding;cation binding;ion binding;metal ion binding;transition metal ion binding;zinc ion binding	cell part;COPII vesicle coat;cytoplasmic part;cytoplasmic vesicle part;cytosol;endoplasmic reticulum membrane;endoplasmic reticulum part;endoplasmic reticulum-Golgi intermediate compartment membrane;Golgi apparatus part;Golgi membrane;intracellular organelle part;intracellular part;macromolecular complex;membrane;membrane coat;membrane part;organelle membrane;organelle part;protein complex;vesicl…		16	150.58	1245000000	16	14	15	11	23	117.69	1096	5591	660330000	584630000	0.450536	0.60657	-0.030349	0.000137885	0.0107926	-0.166386	2.19e-05	0.0191264	-0.167157	0.463749	0.736286	-0.0311203	34
1.10283	1.18092	1.10248	1.14363	1.35038	1.33554	1.28532	1.31777	1.27923	1.26891	1.26773	1.25929	1.265	1.19514	1.3188	1.26618	Discard	Keep	Keep	Discard	anion homeostasis;biological regulation;chemical homeostasis;defense response;defense response to bacterium;homeostatic process;ion homeostasis;multi-organism process;negative regulation of biological process;negative regulation of cell death;negative regulation of cellular process;negative regulation of programmed cell death;regulation of biological process;regulation of biological quality;regul…	active transmembrane transporter activity;adenyl nucleotide binding;adenyl ribonucleotide binding;ATP binding;ATPase activity;ATPase activity, coupled;ATPase activity, coupled to movement of substances;ATPase activity, coupled to transmembrane movement of ions;ATPase activity, coupled to transmembrane movement of ions, phosphorylative mechanism;ATPase activity, coupled to transmembrane movement o…	cell part;chloroplast;cytoplasmic part;Golgi apparatus;integral to membrane;intracellular membrane-bounded organelle;intracellular organelle;intracellular organelle part;intracellular part;intrinsic to membrane;membrane;membrane part;membrane-bounded organelle;organelle;organelle membrane;organelle part;plant-type vacuole membrane;plasma membrane;plastid;vacuolar membrane;vacuolar part;vacuole		13	138.04	849450000	13	9	11	11	16.2	111.94	1025	5606	323320000	526130000	0.779942	0.860918	0.00685917	0.000191041	0.0117834	-0.189623	0.000398426	0.0364859	-0.135974	0.0799909	0.374399	0.0605089	34
-3.03712	-2.91403	-2.95242	-3.00841	-3.1976	-3.18619	-3.3047	-3.11933	-3.38615	-3.26684	-3.25318	-3.42354	-3.2603	-3.1893	-3.49553	-3.13373	Discard	Keep	Keep	Discard	biological regulation;cellular component organization;cellular component organization at cellular level;cellular component organization or biogenesis;cellular component organization or biogenesis at cellular level;cellular macromolecule metabolic process;cellular metabolic process;cellular nitrogen compound metabolic process;cellular process;cellular protein metabolic process;chromatin modificati…	binding;catalytic activity;DNA (cytosine-5-)-methyltransferase activity;DNA binding;DNA-methyltransferase activity;methyltransferase activity;nucleic acid binding;S-adenosylmethionine-dependent methyltransferase activity;transferase activity;transferase activity, transferring one-carbon groups	cell part;intracellular membrane-bounded organelle;intracellular organelle;intracellular organelle part;intracellular part;membrane-bounded organelle;nuclear part;nucleoplasm;nucleus;organelle;organelle part		1	7.8368	22656000	1	1	1	1	4.6	70.43	626	5646	10261000	12395000	0.513274	0.665543	-0.0672445	0.00319947	0.0469817	0.223238	0.000429901	0.037041	0.353347	0.472256	0.741068	0.0628639	2
5.1058	5.03852	5.04465	5.09358	5.21445	5.34369	5.42718	5.37801	5.28199	5.22846	5.23707	5.20583	5.10668	5.37526	5.4003	5.19647	Discard	Keep	Keep	Discard	alcohol metabolic process;callose deposition in cell wall;callose localization;carbohydrate metabolic process;cell communication;cell wall modification;cell wall organization;cell wall organization or biogenesis;cell wall thickening;cellular carbohydrate metabolic process;cellular component organization or biogenesis;cellular localization;cellular macromolecule localization;cellular metabolic pro…	catalytic activity;nucleotidyltransferase activity;transferase activity;transferase activity, transferring phosphorus-containing groups;uridylyltransferase activity;UTP:glucose-1-phosphate uridylyltransferase activity;UTP-monosaccharide-1-phosphate uridylyltransferase activity	cell part;cell projection;cytoplasmic part;cytosol;intracellular part;membrane;plasma membrane;pollen tube	Amino sugar and nucleotide sugar metabolism;Galactose metabolism;Pentose and glucuronate interconversions;Starch and sucrose metabolism	29	279.49	12059000000	29	17	23	26	72.3	51.738	469	5704	5408500000	6650400000	0.680926	0.788716	-0.0362534	0.00142617	0.0297364	-0.272016	0.000366457	0.0357845	-0.167667	0.430194	0.717153	0.0680948	156
1.65826	1.63587	1.68119	1.71643	1.88759	2.07499	2.01353	2.0102	2.05619	2.02997	2.04872	1.93014	1.99375	2.15809	2.04166	2.0144	Discard	Keep	Keep	Discard	alcohol metabolic process;amine metabolic process;carboxylic acid metabolic process;cellular amine metabolic process;cellular biogenic amine metabolic process;cellular ketone metabolic process;cellular metabolic process;cellular nitrogen compound metabolic process;cellular process;ethanolamine metabolic process;ethanolamine-containing compound metabolic process;metabolic process;nitrogen compound…	binding;carbon-carbon lyase activity;carboxy-lyase activity;catalytic activity;cofactor binding;lyase activity;pyridoxal phosphate binding;vitamin B6 binding;vitamin binding	cell part;cytoplasmic part;cytosol;intracellular part;membrane;plasma membrane	Histidine metabolism	10	91.421	1367600000	10	10	10	9	30.1	54.076	482	5718	638830000	728720000	0.475329	0.629789	-0.0362639	0.000280101	0.0132377	-0.324914	5.4e-05	0.0197794	-0.343884	0.34241	0.658464	-0.0552339	30
-0.382913	-0.251347	-0.332627	-0.337879	-0.0794426	0.18938	0.0383743	-0.0682371	-0.0900246	0.00491422	-0.0408227	-0.139364	-0.230813	0.0443656	0.0825507	-0.10123	Discard	Keep	Keep	Discard	biological regulation;cellular component biogenesis;cellular component biogenesis at cellular level;cellular component organization or biogenesis;cellular component organization or biogenesis at cellular level;cellular macromolecule metabolic process;cellular metabolic process;cellular nitrogen compound metabolic process;cellular process;macromolecule metabolic process;metabolic process;ncRNA met…	binding;nucleic acid binding;nucleic acid binding transcription factor activity;RNA binding;sequence-specific DNA binding transcription factor activity	cell part;cytoplasm;intracellular membrane-bounded organelle;intracellular organelle;intracellular part;membrane-bounded organelle;nucleus;organelle	Ribosome biogenesis in eukaryotes	2	11.663	35350000	2	2	2	2	7	42.231	370	5738	8407600	26942000	0.853829	0.909099	-0.019332	0.00226178	0.0382793	-0.349534	0.000765208	0.042382	-0.26009	0.481685	0.749246	0.0701123	4
1.51952	1.47395	1.53217	1.53971	1.67473	1.68434	1.85956	1.70787	1.63708	1.71659	1.65344	1.69691	1.67562	1.70505	1.65316	1.88935	Discard	Keep	Keep	Discard	establishment of localization;lipid transport;organic substance transport;transport	binding;lipid binding	cell part;cytoplasmic part;cytosol;intracellular part		11	87.405	1006800000	11	6	7	8	43.7	51.956	458	6215	318710000	688060000	0.37352	0.538764	-0.0575219	0.00327124	0.047324	-0.217041	0.000514971	0.0392586	-0.159801	0.990806	0.995189	-0.000280979	42
1.43502	1.32115	1.3975	1.49021	1.58602	1.65569	1.71363	1.62728	1.69026	1.69735	1.8043	1.72313	1.6594	1.7283	1.68781	1.53339	Discard	Keep	Keep	Discard	biosynthetic process;cellular biosynthetic process;cellular macromolecule biosynthetic process;cellular macromolecule metabolic process;cellular metabolic process;cellular process;cellular protein metabolic process;macromolecule biosynthetic process;macromolecule metabolic process;metabolic process;primary metabolic process;protein metabolic process;translation	binding;nucleic acid binding;RNA binding;structural constituent of ribosome;structural molecule activity	cell junction;cell part;cell wall;cell-cell junction;cytoplasmic part;cytosol;cytosolic part;cytosolic ribosome;cytosolic small ribosomal subunit;external encapsulating structure;intracellular non-membrane-bounded organelle;intracellular organelle;intracellular organelle part;intracellular part;macromolecular complex;membrane;non-membrane-bounded organelle;nuclear part;nucleolus;organelle;organel…		5	7.1276	1314600000	1	1	4	5	34.4	13.693	122	6323	458600000	855950000	0.173224	0.318657	0.0754378	0.00186835	0.0347514	-0.234125	0.000360669	0.0357845	-0.317201	0.89947	0.961484	-0.0076382	7
3.76391	3.69518	3.76364	3.53415	4.01269	4.08174	4.00169	3.98096	3.90603	4.05609	4.1028	3.98914	3.81714	4.07383	3.93776	3.78699	Discard	Keep	Discard	Discard	cellular component assembly;cellular component assembly at cellular level;cellular component organization;cellular component organization at cellular level;cellular component organization or biogenesis;cellular component organization or biogenesis at cellular level;cellular macromolecular complex assembly;cellular macromolecular complex subunit organization;cellular process;cellular protein compl…	binding;catalytic activity;GTP binding;GTPase activity;guanyl nucleotide binding;guanyl ribonucleotide binding;hydrolase activity;hydrolase activity, acting on acid anhydrides;hydrolase activity, acting on acid anhydrides, in phosphorus-containing anhydrides;nucleoside-triphosphatase activity;nucleotide binding;purine nucleotide binding;purine ribonucleoside triphosphate binding;purine ribonucleo…	cell part;cytoplasm;cytoskeletal part;intracellular organelle part;intracellular part;macromolecular complex;microtubule;organelle part;protein complex	Gap junction;Pathogenic Escherichia coli infection;Phagosome	22	111.86	6740100000	NaN	6	19	21	61.8	49.654	450	89	2521000000	4219200000	0.210028	0.362955	0.106987	0.00131681	0.0291854	-0.327557	0.0033262	0.0740995	-0.323195	0.145087	0.471151	0.111348	84
-0.81206	-0.841379	-0.760333	-0.68132	-0.489829	-0.611098	-0.582097	-0.542756	-0.585576	-0.660023	-0.614578	-0.615382	-0.467866	-0.584437	-0.49921	-0.570452	Discard	Keep	Discard	Discard			cell part;cytoplasmic part;cytosol;intracellular part		3	28.282	68515000	3	3	3	3	2.1	177.63	1608	211	28939000	39576000	0.0325142	0.103665	-0.0889702	0.00255124	0.0410695	-0.21676	0.00676751	0.0963621	-0.153841	0.524101	0.776758	-0.0260512	8
3.59017	3.61248	3.77635	3.86982	3.23054	3.19279	3.27217	3.24086	3.55109	3.58276	3.55816	3.72448	3.47551	3.12099	3.25094	3.46844	Discard	Keep	Discard	Discard		binding;catalytic activity;cation binding;copper ion binding;ion binding;metal ion binding;oxidoreductase activity;transition metal ion binding	apoplast;cell junction;cell part;cell wall;cell-cell junction;external encapsulating structure;extracellular region;membrane;plant-type cell wall;plasmodesma		14	153.11	2861700000	14	10	13	11	34.9	60.577	542	283	1192300000	1669400000	0.0283507	0.095033	0.269167	0.000444908	0.0170373	0.482518	0.216956	0.46006	0.111014	0.323723	0.643414	-0.102337	67
2.92497	2.91128	2.88151	2.96208	3.06125	3.03908	3.02152	3.05109	2.94703	2.97448	2.948	2.92612	3.03625	2.94405	2.95943	2.98408	Discard	Keep	Discard	Discard	alcohol catabolic process;alcohol metabolic process;amine metabolic process;branched chain family amino acid metabolic process;carbohydrate catabolic process;carbohydrate metabolic process;carboxylic acid metabolic process;catabolic process;cellular amine metabolic process;cellular amino acid metabolic process;cellular carbohydrate catabolic process;cellular carbohydrate metabolic process;cellula…	3-hydroxyisobutyrate dehydrogenase activity;aldehyde-lyase activity;binding;carbon-carbon lyase activity;catalytic activity;cation binding;coenzyme binding;cofactor binding;ion binding;lyase activity;metal ion binding;NAD binding;nucleotide binding;oxidoreductase activity;oxidoreductase activity, acting on CH-OH group of donors;oxidoreductase activity, acting on the CH-OH group of donors, NAD or …		Aminobenzoate degradation;Bisphenol degradation;Chloroalkane and chloroalkene degradation;Limonene and pinene degradation;Naphthalene degradation;Polycyclic aromatic hydrocarbon degradation	24	232.72	1934200000	24	24	20	19	24.7	149.43	1393	310	938240000	995970000	0.204083	0.356541	-0.0323695	0.000597415	0.0195595	-0.123055	0.186913	0.422857	-0.0287558	0.0295313	0.273598	0.0619299	81
-3.87231	-4.64216	-4.48986	-3.54618	-2.72484	-2.11242	-2.45677	-2.52826	-3.30921	-3.63836	-3.19615	-3.71611	-2.86554	-2.20671	-2.97861	-2.84516	Discard	Keep	Discard	Discard					2	7.1993	15434000	1	1	2	2	6.6	48.484	438	372	8067700	7365800	0.0138038	0.0587782	-0.758572	0.0011077	0.0265984	-1.63004	0.0575493	0.236392	-0.61976	0.261391	0.593003	0.251711	4
0.867212	0.807543	0.766736	1.12699	1.24344	1.25693	1.3793	1.29366	1.04872	0.904202	0.842932	0.890411	1.68662	1.36373	1.19718	1.16517	Discard	Keep	Discard	Discard		catalytic activity;transferase activity;transferase activity, transferring acyl groups;transferase activity, transferring acyl groups other than amino-acyl groups			7	56.151	240710000	7	7	7	3	24.3	50.248	448	442	165060000	75655000	0.014689	0.0612178	-0.444845	0.00355429	0.0492307	-0.395174	0.760572	0.878093	-0.0245067	0.644434	0.842918	-0.074177	17
1.67678	1.67285	1.60372	1.71706	1.80227	1.85248	1.81221	1.79515	1.81108	1.8051	1.79021	1.81329	1.76632	1.83097	1.83902	1.86702	Discard	Keep	Discard	Discard	cellular process;ER to Golgi vesicle-mediated transport;establishment of localization;establishment of localization in cell;establishment of protein localization;Golgi vesicle transport;intracellular protein transport;intracellular transport;protein transport;transport;vesicle-mediated transport	binding;cation binding;ion binding;metal ion binding;transition metal ion binding;zinc ion binding	cell part;COPII vesicle coat;cytoplasmic part;cytoplasmic vesicle part;intracellular organelle part;intracellular part;macromolecular complex;membrane coat;membrane part;organelle part;protein complex;vesicle coat	Protein processing in endoplasmic reticulum	11	87.85	582720000	8	8	11	7	24.8	87.217	791	470	284680000	298040000	0.376778	0.542146	-0.0213533	0.00148159	0.0304583	-0.147526	0.00125923	0.0513579	-0.136773	0.692764	0.868075	-0.0106003	29
2.99264	2.8663	2.63852	2.76583	3.12765	3.25291	3.27509	3.36816	2.85097	2.84573	2.85282	2.75159	2.87697	3.26423	3.23239	3.01679	Discard	Keep	Discard	Discard	amine metabolic process;carboxylic acid metabolic process;cellular amine metabolic process;cellular amino acid metabolic process;cellular ketone metabolic process;cellular metabolic process;cellular nitrogen compound metabolic process;cellular process;metabolic process;nitrogen compound metabolic process;organic acid metabolic process;oxoacid metabolic process;primary metabolic process;response t…	aminoacylase activity;binding;catalytic activity;cation binding;hydrolase activity;hydrolase activity, acting on carbon-nitrogen (but not peptide) bonds;hydrolase activity, acting on carbon-nitrogen (but not peptide) bonds, in linear amides;ion binding;metal ion binding;metallopeptidase activity;peptidase activity;peptidase activity, acting on L-amino acid peptides	cell part;cytoplasmic part;endoplasmic reticulum;Golgi apparatus;intracellular membrane-bounded organelle;intracellular organelle;intracellular part;membrane-bounded organelle;organelle;vacuole	Arginine and proline metabolism	17	136.33	2632300000	17	17	10	15	55	48.037	433	635	770700000	1861600000	0.0286113	0.0956681	-0.28036	0.00273573	0.0430178	-0.436803	0.908692	0.956199	-0.00421591	0.179782	0.506231	0.152227	46
-0.287307	-0.437516	-0.45417	-0.29402	-0.620216	-0.782748	-0.682213	-0.693237	-0.325188	-0.569072	-0.576052	-0.545584	-0.912419	-0.906934	-0.613236	-0.844516	Discard	Keep	Discard	Discard				Protein processing in endoplasmic reticulum	2	13.809	133130000	2	2	1	2	12.4	28.131	249	737	38074000	95053000	0.0143135	0.0601355	0.313845	0.00112857	0.0268632	0.327288	0.120051	0.341197	0.133984	0.160832	0.485373	0.12054	4
1.02642	0.979215	1.0217	1.06672	0.852094	0.801462	0.862631	0.859933	0.870471	0.969607	0.706908	0.779479	0.633763	0.678071	0.762844	0.867149	Discard	Keep	Discard	Discard	cell cycle;cellular macromolecule metabolic process;cellular metabolic process;cellular nitrogen compound metabolic process;cellular process;DNA conformation change;DNA duplex unwinding;DNA geometric change;DNA metabolic process;DNA unwinding involved in replication;DNA-dependent DNA replication initiation;macromolecule metabolic process;metabolic process;nitrogen compound metabolic process;nucle…	adenyl nucleotide binding;adenyl ribonucleotide binding;ATP binding;binding;catalytic activity;cation binding;DNA binding;DNA helicase activity;helicase activity;hydrolase activity;hydrolase activity, acting on acid anhydrides;hydrolase activity, acting on acid anhydrides, in phosphorus-containing anhydrides;ion binding;metal ion binding;nucleic acid binding;nucleoside-triphosphatase activity;nuc…	cell part;chromosomal part;intracellular organelle part;intracellular part;macromolecular complex;MCM complex;nuclear chromosome part;nuclear part;nucleoplasm part;organelle part;protein complex;THO complex	Cell cycle;Cell cycle - yeast;DNA replication;Meiosis - yeast	7	59.62	304300000	7	7	6	6	13.1	92.85	831	756	151700000	152600000	0.256445	0.417164	0.0967646	0.00023038	0.0125667	0.179603	0.0181747	0.150984	0.188856	0.0882151	0.389501	0.106018	28
0.738711	0.785636	0.74782	0.649906	0.844402	0.925653	0.89403	0.944382	0.729549	0.755132	0.724471	0.783012	0.670719	0.855716	0.757757	0.909161	Discard	Keep	Discard	Discard					8	63.81	246600000	8	8	6	6	11.9	143.58	1272	771	80714000	165880000	0.391886	0.556854	-0.0529987	0.00314804	0.0466907	-0.171243	0.600608	0.78687	-0.0168606	0.119491	0.44057	0.101384	24
-1.89621	-2.1066	-1.98809	-2.09999	-1.80472	-1.73279	-1.75501	-1.75565	-1.80862	-1.77946	-1.77133	-1.81285	-1.68811	-1.7631	-1.92932	-1.64814	Discard	Keep	Discard	Discard	biological regulation;cellular metabolic process;cellular process;dephosphorylation;metabolic process;phosphate-containing compound metabolic process;phosphorus metabolic process;regulation of auxin polar transport;regulation of biological process;regulation of localization;regulation of transport	binding;catalytic activity;cation binding;hydrolase activity;hydrolase activity, acting on ester bonds;ion binding;metal ion binding;phosphatase activity;phosphoprotein phosphatase activity;phosphoric ester hydrolase activity;protein serine/threonine phosphatase activity	cell part;cytoplasm;intracellular part	Cell cycle - yeast;Chagas disease (American trypanosomiasis);Hepatitis C;Long-term depression;Meiosis - yeast;mRNA surveillance pathway;Oocyte meiosis;TGF-beta signaling pathway;Tight junction;Wnt signaling pathway	9	55.335	149570000	2	2	8	8	41.7	35.041	307	868	67015000	82560000	0.589484	0.723649	-0.0397258	0.00252006	0.0409003	-0.258282	0.00418148	0.0812772	-0.227135	0.941723	0.977621	-0.00857907	6
-0.890954	-0.780026	-1.03225	-0.731208	-0.389316	-0.391408	-0.369393	-0.391439	-0.516101	-0.547858	-0.626835	-0.646898	-0.609184	-0.340608	-0.241994	-0.437124	Discard	Keep	Discard	Discard					3	18.357	97208000	3	2	3	2	14.6	34.433	301	895	32746000	64461000	0.0800538	0.192631	-0.182467	0.000404976	0.0158184	-0.468663	0.00989182	0.112602	-0.270614	0.789949	0.920464	0.0155815	5
0.41428	0.45257	0.434831	0.557871	0.617294	0.811617	0.698023	0.722233	0.606536	0.481689	0.552773	0.465823	0.605864	0.836345	0.728948	0.654529	Discard	Keep	Discard	Discard	abscisic acid mediated signaling pathway;biological regulation;cell communication;cellular process;cellular response to abscisic acid stimulus;cellular response to chemical stimulus;cellular response to endogenous stimulus;cellular response to external stimulus;cellular response to extracellular stimulus;cellular response to hormone stimulus;cellular response to organic substance;cellular respons…	antioxidant activity;catalytic activity;glutathione peroxidase activity;oxidoreductase activity;oxidoreductase activity, acting on peroxide as acceptor;peroxidase activity	cell part;cytoplasmic part;endosome;Golgi apparatus;Golgi apparatus part;intracellular membrane-bounded organelle;intracellular organelle;intracellular organelle part;intracellular part;membrane-bounded organelle;mitochondrion;organelle;organelle part;trans-Golgi network		3	18.81	255140000	3	3	3	1	24.3	23.258	206	929	143880000	111260000	0.0239151	0.0847653	-0.18124	0.00290344	0.044532	-0.247993	0.224794	0.467109	-0.0618537	0.930069	0.97295	0.00489935	5
3.82288	3.87307	3.83037	3.85779	3.9699	3.98149	3.93579	3.90353	3.88826	3.83135	3.82056	3.80929	3.89564	3.83526	3.95651	3.99451	Discard	Keep	Discard	Discard	amine metabolic process;amino acid activation;arginyl-tRNA aminoacylation;carboxylic acid metabolic process;cellular amine metabolic process;cellular amino acid metabolic process;cellular ketone metabolic process;cellular macromolecule metabolic process;cellular metabolic process;cellular nitrogen compound metabolic process;cellular process;developmental process;developmental process involved in …	adenyl nucleotide binding;adenyl ribonucleotide binding;aminoacyl-tRNA ligase activity;arginine-tRNA ligase activity;ATP binding;binding;catalytic activity;ligase activity;ligase activity, forming aminoacyl-tRNA and related compounds;ligase activity, forming carbon-oxygen bonds;nucleotide binding;purine nucleotide binding;purine ribonucleoside triphosphate binding;purine ribonucleotide binding;ri…	cell part;chloroplast;chloroplast part;chloroplast stroma;cytoplasmic part;intracellular membrane-bounded organelle;intracellular organelle;intracellular organelle part;intracellular part;membrane-bounded organelle;mitochondrion;organelle;organelle part;plastid;plastid part;plastid stroma	Aminoacyl-tRNA biosynthesis	23	230.19	4863700000	23	17	19	22	40.8	72.386	642	979	1918700000	2945100000	0.0777343	0.188897	-0.0840576	0.00299532	0.0452308	-0.101828	0.695817	0.841617	0.00848305	0.513144	0.769178	0.0262539	81
5.70182	5.51511	5.4534	5.66923	5.96618	6.02666	6.03197	6.01189	5.78257	5.80333	5.75997	5.65792	5.82965	6.06538	6.0686	5.87301	Discard	Keep	Discard	Discard	amine metabolic process;carboxylic acid metabolic process;cellular amine metabolic process;cellular amino acid metabolic process;cellular aromatic compound metabolic process;cellular component organization;cellular component organization at cellular level;cellular component organization or biogenesis;cellular component organization or biogenesis at cellular level;cellular ketone metabolic process…	binding;catalytic activity;cofactor binding;glycine hydroxymethyltransferase activity;hydroxymethyl-, formyl- and related transferase activity;pyridoxal phosphate binding;transferase activity;transferase activity, transferring one-carbon groups;vitamin B6 binding;vitamin binding	cell junction;cell part;cell-cell junction;cytoplasm;cytoplasmic part;cytosol;intracellular part;membrane;plasma membrane;plasmodesma	Cyanoamino acid metabolism;Glycine, serine and threonine metabolism;Methane metabolism;One carbon pool by folate	26	323.31	50807000000	NaN	26	22	26	70.1	51.717	471	981	21940000000	28866000000	0.0257397	0.0889887	-0.211245	0.00046473	0.0172332	-0.420805	0.0502389	0.225038	-0.163414	0.468428	0.738491	0.0461453	263
4.86498	4.66497	4.63336	4.85007	5.04606	5.04114	5.14002	5.02205	4.98491	5.03307	5.12129	4.90268	4.8587	5.10923	5.12194	4.99594	Discard	Keep	Discard	Discard	biological regulation;cellular component biogenesis;cellular component biogenesis at cellular level;cellular component organization or biogenesis;cellular component organization or biogenesis at cellular level;cellular process;cellular response to abscisic acid stimulus;cellular response to chemical stimulus;cellular response to endogenous stimulus;cellular response to hormone stimulus;cellular r…	binding;binding, bridging;MAP-kinase scaffold activity;molecular transducer activity;protein binding;protein complex scaffold;signal transducer activity;signaling adaptor activity;structural molecule activity	cell part;chloroplast;cytoplasm;cytoplasmic part;cytosol;cytosolic part;cytosolic ribosome;intracellular membrane-bounded organelle;intracellular non-membrane-bounded organelle;intracellular organelle;intracellular part;macromolecular complex;membrane-bounded organelle;non-membrane-bounded organelle;nucleus;organelle;plastid;ribonucleoprotein complex;ribosome	Measles	17	234.95	27963000000	17	15	17	16	56	35.747	327	1020	11175000000	16788000000	0.890549	0.931731	-0.0126314	0.0034107	0.0485032	-0.305893	0.0146941	0.134635	-0.255507	0.562369	0.79551	0.037755	150
2.63134	2.51866	2.47619	2.5642	2.71873	2.84734	2.87572	2.94492	2.63736	2.75762	2.61232	2.63858	2.65513	2.88496	2.79513	2.73529	Discard	Keep	Discard	Discard	alcohol catabolic process;alcohol metabolic process;carbohydrate catabolic process;carbohydrate metabolic process;catabolic process;cellular carbohydrate catabolic process;cellular carbohydrate metabolic process;cellular metabolic process;cellular process;generation of precursor metabolites and energy;glucose catabolic process;glucose metabolic process;glycolysis;hexose catabolic process;hexose m…	catalytic activity;oxidoreductase activity;oxidoreductase activity, acting on the aldehyde or oxo group of donors;oxidoreductase activity, acting on the aldehyde or oxo group of donors, disulfide as acceptor;pyruvate dehydrogenase (acetyl-transferring) activity;pyruvate dehydrogenase activity	cell part;chloroplast;chloroplast envelope;chloroplast part;chloroplast stroma;cytoplasmic part;envelope;intracellular membrane-bounded organelle;intracellular organelle;intracellular organelle part;intracellular part;membrane-bounded organelle;organelle;organelle envelope;organelle part;plastid;plastid envelope;plastid part;plastid stroma	Butanoate metabolism;Citrate cycle (TCA cycle);Glycolysis / Gluconeogenesis;Pyruvate metabolism;Valine, leucine and isoleucine biosynthesis	15	144.45	2690400000	15	15	15	11	47	47.173	428	1021	1216300000	1474100000	0.119205	0.249701	-0.107488	0.0020655	0.036451	-0.300237	0.050007	0.224996	-0.113841	0.287595	0.61756	0.0789078	46
2.83189	2.7463	2.86545	2.93096	2.6415	2.51999	2.48696	2.48835	2.81033	2.75936	2.76264	2.79492	2.71273	2.5457	2.5498	2.69639	Discard	Keep	Discard	Discard	carbohydrate catabolic process;carbohydrate metabolic process;catabolic process;cell wall modification;cell wall organization;cell wall organization or biogenesis;cellular carbohydrate catabolic process;cellular carbohydrate metabolic process;cellular component organization or biogenesis;cellular macromolecule metabolic process;cellular metabolic process;cellular polysaccharide catabolic process;…	aspartyl esterase activity;carboxylic ester hydrolase activity;catalytic activity;enzyme inhibitor activity;enzyme regulator activity;hydrolase activity;hydrolase activity, acting on ester bonds;pectinesterase activity	apoplast;cell part;cell wall;cytoplasm;external encapsulating structure;extracellular region;intracellular part;membrane;plasma membrane		13	140.75	1235000000	13	10	12	12	27.7	64.255	592	1062	500070000	734960000	0.0162655	0.0652524	0.153678	0.00111699	0.026712	0.30957	0.176582	0.41086	0.0632071	0.165783	0.490289	-0.0926846	71
6.89086	6.85107	6.87493	6.97867	7.25645	7.15049	7.21953	7.17404	7.0484	7.05266	7.00472	6.99979	7.10929	7.16002	7.3228	7.15723	Discard	Keep	Discard	Discard	response to abiotic stimulus;response to cadmium ion;response to chemical stimulus;response to inorganic substance;response to metal ion;response to osmotic stress;response to salt stress;response to stimulus;response to stress;response to zinc ion	5-methyltetrahydrofolate-dependent methyltransferase activity;5-methyltetrahydropteroyltriglutamate-homocysteine S-methyltransferase activity;5-methyltetrahydropteroyltri-L-glutamate-dependent methyltransferase activity;binding;catalytic activity;cation binding;copper ion binding;ion binding;metal ion binding;methionine synthase activity;methyltransferase activity;S-methyltransferase activity;tra…	apoplast;cell junction;cell part;cell-cell junction;chloroplast;chloroplast part;chloroplast stroma;cytoplasmic part;cytosol;extracellular region;intracellular membrane-bounded organelle;intracellular organelle;intracellular organelle part;intracellular part;membrane;membrane-bounded organelle;microbody;organelle;organelle membrane;organelle part;peroxisome;plasma membrane;plasmodesma;plastid;pla…	Cysteine and methionine metabolism;Selenocompound metabolism	48	323.31	173320000000	48	25	42	46	63.1	84.356	765	1107	79240000000	94083000000	0.0162936	0.0652524	-0.163037	0.000170955	0.0113425	-0.301018	0.00639989	0.0946893	-0.126905	0.814792	0.929125	0.0110756	640
-0.678737	-0.832407	-0.823299	-1.08227	-0.434585	-0.366086	-0.194527	-0.363093	-0.384658	-0.346998	-0.382526	-0.590354	-0.57265	-0.142313	-0.376475	-0.436718	Discard	Keep	Discard	Discard	ammonium transmembrane transport;ammonium transport;cation transport;cell death;cellular process;death;defense response;defense response to bacterium;defense response to bacterium, incompatible interaction;defense response, incompatible interaction;establishment of localization;immune response;immune system process;innate immune response;ion transmembrane transport;ion transport;multi-organism pr…	active transmembrane transporter activity;alcohol transmembrane transporter activity;amine transmembrane transporter activity;binding;glycolipid binding;glycolipid transporter activity;lipid binding;lipid transporter activity;sphingosine transmembrane transporter activity;substrate-specific transmembrane transporter activity;substrate-specific transporter activity;transmembrane transporter activi…	cell part;cytoplasm;intracellular part		3	21.661	124720000	3	3	2	2	24.3	22.68	206	1116	55368000	69349000	0.690639	0.796684	-0.0494927	0.00193073	0.035022	-0.510197	0.00531413	0.0885157	-0.423996	0.695388	0.869124	0.0367081	6
2.67171	2.62553	2.65563	2.74111	2.42741	2.48421	2.42312	2.26442	2.86181	2.77986	2.72954	2.73709	2.79524	2.53351	2.5843	2.64161	Discard	Keep	Discard	Discard		binding;catalytic activity;cation binding;copper ion binding;ion binding;metal ion binding;oxidoreductase activity;transition metal ion binding	cell junction;cell part;cell wall;cell-cell junction;external encapsulating structure;membrane;plant-type cell wall;plasmodesma		9	93.149	1350400000	NaN	7	8	8	20.1	60.455	541	1169	424420000	925930000	0.0747787	0.183757	0.135987	0.00212427	0.0369697	0.272053	0.0376912	0.198135	-0.103917	0.0177254	0.238888	-0.239983	38
0.227128	-0.122728	0.00683063	0.147438	0.436932	0.431748	0.473122	0.534637	0.379268	0.284753	0.428102	0.204319	0.312999	0.545842	0.354738	0.33753	Discard	Keep	Discard	Discard			cell part;cytoplasmic part;endoplasmic reticulum;intracellular membrane-bounded organelle;intracellular organelle;intracellular organelle part;intracellular part;membrane;membrane-bounded organelle;organelle;organelle membrane;organelle part;vacuolar membrane;vacuolar part		6	64.7	538000000	6	6	6	6	30.5	32.534	292	1245	229270000	308730000	0.41666	0.579221	-0.0641286	0.00244708	0.039974	-0.398863	0.0302941	0.183171	-0.255843	0.213168	0.543791	0.0788915	16
1.88464	1.94937	1.84382	1.86629	1.51485	1.56381	1.42827	1.52664	1.47627	1.60002	1.60875	1.72942	1.58784	1.54731	1.39101	1.54291	Discard	Keep	Discard	Discard	cellular macromolecule metabolic process;cellular metabolic process;cellular nitrogen compound metabolic process;cellular process;macromolecule metabolic process;metabolic process;mRNA metabolic process;mRNA processing;nitrogen compound metabolic process;nuclear mRNA splicing, via spliceosome;nucleic acid metabolic process;nucleobase-containing compound metabolic process;primary metabolic process…	binding;cation binding;ion binding;metal ion binding;nucleic acid binding;nucleotide binding;transition metal ion binding;zinc ion binding	cell part;cytoplasm;intracellular non-membrane-bounded organelle;intracellular organelle;intracellular organelle part;intracellular part;macromolecular complex;non-membrane-bounded organelle;nuclear body;nuclear part;nuclear speck;nucleolus;nucleoplasm part;organelle;organelle part;ribonucleoprotein complex;spliceosomal complex		6	66.951	2085500000	6	4	5	5	27.5	22.458	200	1287	824370000	1261100000	0.247634	0.407207	0.0872114	4.82e-05	0.00689416	0.37733	0.00245	0.0636366	0.280178	0.869927	0.949377	-0.00993993	16
-0.810481	-0.75596	-0.609665	-0.742755	-1.40827	-1.23448	-1.16219	-1.36738	-0.815695	-0.81437	-0.711544	-0.716675	-0.890099	-1.30462	-1.40099	-0.963038	Discard	Keep	Discard	Discard	carbohydrate catabolic process;carbohydrate metabolic process;catabolic process;cell wall organization;cell wall organization or biogenesis;cellular component organization or biogenesis;cellulose catabolic process;cellulose metabolic process;developmental process;glucan catabolic process;glucan metabolic process;macromolecule catabolic process;macromolecule metabolic process;metabolic process;mul…	catalytic activity;cellulase activity;hydrolase activity;hydrolase activity, acting on glycosyl bonds;hydrolase activity, hydrolyzing O-glycosyl compounds	extracellular region	Starch and sucrose metabolism	6	36.592	195080000	NaN	4	3	6	19.4	57.301	516	1300	27043000	168040000	0.0269242	0.091794	0.359707	0.000219394	0.0121398	0.561859	0.524793	0.736646	0.0358837	0.308692	0.635802	-0.166268	7
-3.36563	-3.0078	-3.72361	-2.98439	-4.29512	-4.47685	-4.16319	-4.29333	-2.98971	-2.73776	-2.69037	-2.68441	-5.55207	-4.67692	-11.1006	-3.93714	Discard	Keep	Discard	Discard					2	13.456	30554000	2	2	2	1	18.2	18.103	165	1301	23394000	7159700	0.0728188	0.180898	2.21654	0.00141377	0.0296891	1.06294	0.0396026	0.202963	-0.46962	0.263663	0.59541	0.683981	5
0.393791	0.419774	0.327576	0.348216	0.27578	0.276649	0.269912	0.242832	0.260589	0.456014	0.409555	0.51993	0.254567	0.335437	0.28451	0.26797	Discard	Keep	Discard	Discard	cellular process;establishment of localization;establishment of localization in cell;establishment of protein localization;intracellular protein transport;intracellular transport;protein transport;transport;vesicle-mediated transport	protein transporter activity;substrate-specific transporter activity;transporter activity	AP-type membrane coat adaptor complex;cell junction;cell part;cell-cell junction;clathrin adaptor complex;clathrin coated vesicle membrane;coated vesicle membrane;cytoplasmic part;cytoplasmic vesicle membrane;cytoplasmic vesicle part;Golgi apparatus;intracellular membrane-bounded organelle;intracellular organelle;intracellular organelle part;intracellular part;macromolecular complex;membrane;memb…	Lysosome	14	20.573	155920000	3	3	11	14	22.1	99.096	893	1310	69391000	86533000	0.0727404	0.180856	0.128695	0.00325703	0.047235	0.10644	0.531488	0.741249	-0.0418447	0.357743	0.668913	-0.0195896	11
1.10777	1.21538	1.62751	1.60407	0.0836521	0.52505	0.572391	-0.151344	1.56773	0.862992	0.857442	0.856796	0.566195	-0.396107	-0.348068	0.412428	Discard	Keep	Discard	Discard	amine metabolic process;aminoglycan catabolic process;aminoglycan metabolic process;carbohydrate catabolic process;carbohydrate metabolic process;catabolic process;chitin catabolic process;chitin metabolic process;macromolecule catabolic process;macromolecule metabolic process;metabolic process;nitrogen compound metabolic process;polysaccharide catabolic process;polysaccharide metabolic process;p…	binding;carbohydrate binding;catalytic activity;chitin binding;chitinase activity;endochitinase activity;exochitinase activity;hydrolase activity;hydrolase activity, acting on glycosyl bonds;hydrolase activity, hydrolyzing O-glycosyl compounds;pattern binding;polysaccharide binding	cell part;cell wall;external encapsulating structure;extracellular region	Amino sugar and nucleotide sugar metabolism	5	56.489	524390000	5	5	5	5	23.5	41.128	379	1317	228570000	295820000	0.0189911	0.0724901	0.948062	0.00212892	0.0369697	1.11826	0.162764	0.393048	0.335514	0.539821	0.783324	0.165316	23
-0.516727	-0.72802	-0.6677	-0.550078	-0.950545	-1.06808	-1.07943	-0.906713	-0.781529	-0.847673	-0.708269	-0.890376	-0.949416	-1.3884	-1.08385	-1.14926	Discard	Keep	Discard	Discard	response to anoxia;response to chemical stimulus;response to oxygen levels;response to stimulus;response to stress	binding;carbon-carbon lyase activity;carboxy-lyase activity;catalytic activity;cation binding;coenzyme binding;cofactor binding;ion binding;lyase activity;magnesium ion binding;metal ion binding;pyruvate decarboxylase activity;thiamine pyrophosphate binding;vitamin binding	cell part;cytoplasmic part;cytosol;intracellular part;membrane	Glycolysis / Gluconeogenesis	3	34.55	258530000	2	2	2	3	9.1	66.212	607	1366	23269000	235260000	0.0153346	0.0628389	0.328809	0.00106736	0.0258819	0.386185	0.0236416	0.167899	0.19222	0.212111	0.542267	0.134844	4
-1.51183	-1.69139	-1.64886	-1.61	-1.00195	-0.758361	-0.935877	-0.636901	-0.842342	-1.90895	-0.908411	-1.23665	1.02959	0.743701	-0.233046	-0.460684	Discard	Keep	Discard	Discard	biosynthetic process;carbohydrate biosynthetic process;carbohydrate metabolic process;cellular biosynthetic process;cellular component biogenesis;cellular component biogenesis at cellular level;cellular component organization or biogenesis;cellular component organization or biogenesis at cellular level;cellular metabolic compound salvage;cellular metabolic process;cellular process;chloroplast rib…	binding;carbon-carbon lyase activity;carboxy-lyase activity;catalytic activity;cation binding;copper ion binding;ion binding;lyase activity;metal ion binding;monooxygenase activity;oxidoreductase activity;ribulose-bisphosphate carboxylase activity;transition metal ion binding	apoplast;cell part;chloroplast;chloroplast envelope;chloroplast membrane;chloroplast part;chloroplast stroma;chloroplast thylakoid membrane;cytoplasmic part;cytosolic part;cytosolic ribosome;envelope;extracellular region;intracellular membrane-bounded organelle;intracellular non-membrane-bounded organelle;intracellular organelle;intracellular organelle part;intracellular part;macromolecular compl…	Carbon fixation in photosynthetic organisms;Glyoxylate and dicarboxylate metabolism	1	7.7553	74588000	1	1	1	1	9.4	20.216	180	1399	26656000	47931000	0.0143127	0.0601355	-1.57138	0.000141838	0.0107926	-0.787945	0.164146	0.394601	-0.446789	0.02542	0.263801	-1.23023	3
0.244833	0.347639	0.277888	0.20467	0.50716	0.695854	0.676256	0.893237	0.647748	0.537105	0.374309	0.508597	1.02937	1.30239	0.758792	0.757315	Discard	Keep	Discard	Discard	anatomical structure morphogenesis;cell growth;cell morphogenesis;cellular component assembly;cellular component assembly at cellular level;cellular component morphogenesis;cellular component organization;cellular component organization at cellular level;cellular component organization or biogenesis;cellular component organization or biogenesis at cellular level;cellular developmental process;cel…	binding;catalytic activity;GTP binding;GTPase activity;guanyl nucleotide binding;guanyl ribonucleotide binding;hydrolase activity;hydrolase activity, acting on acid anhydrides;hydrolase activity, acting on acid anhydrides, in phosphorus-containing anhydrides;nucleoside-triphosphatase activity;nucleotide binding;purine nucleotide binding;purine ribonucleoside triphosphate binding;purine ribonucleo…	cell part;cytoplasmic part;cytoskeletal part;intracellular membrane-bounded organelle;intracellular organelle;intracellular organelle part;intracellular part;macromolecular complex;membrane-bounded organelle;microtubule;organelle;organelle part;protein complex;vacuole	Gap junction;Pathogenic Escherichia coli infection;Phagosome	26	91.8	515790000	9	9	24	22	72	50.217	447	1405	220720000	295080000	0.020148	0.0755869	-0.459798	0.00241454	0.0398501	-0.429931	0.00810297	0.104681	-0.250498	0.128067	0.449008	-0.280365	21
3.821	3.58291	3.69756	3.8095	4.00458	4.12975	4.18335	4.19536	4.16586	4.09684	4.10099	4.01197	3.95132	4.14461	4.02271	4.07871	Discard	Keep	Discard	Discard	aromatic compound biosynthetic process;auxin polar transport;auxin transport;biological regulation;biosynthetic process;cellular aromatic compound metabolic process;cellular biosynthetic process;cellular metabolic process;cellular process;establishment of localization;flavonoid biosynthetic process;flavonoid metabolic process;hormone transport;metabolic process;phenylpropanoid biosynthetic proces…	catalytic activity;naringenin-chalcone synthase activity;transferase activity;transferase activity, transferring acyl groups;transferase activity, transferring acyl groups other than amino-acyl groups	cell part;cytoplasmic part;endoplasmic reticulum;intracellular membrane-bounded organelle;intracellular organelle;intracellular organelle part;intracellular part;membrane;membrane-bounded organelle;nucleus;organelle;organelle membrane;organelle part;plant-type vacuole membrane;vacuolar membrane;vacuolar part	Circadian rhythm - plant;Flavonoid biosynthesis	17	295.64	12094000000	17	17	17	13	46.1	43.115	395	1406	4940400000	7153600000	0.422592	0.583643	0.0438559	0.00130787	0.0291362	-0.399275	0.00124035	0.0511776	-0.364011	0.235895	0.566231	0.0791202	100
4.9769	4.78653	4.78267	4.74012	5.09396	5.24419	5.24201	5.14594	4.99084	5.06668	5.01085	4.89278	4.77712	5.29009	5.29364	5.04667	Discard	Keep	Discard	Discard	alcohol catabolic process;alcohol metabolic process;biological regulation;biosynthetic process;carbohydrate catabolic process;carbohydrate metabolic process;catabolic process;cellular biosynthetic process;cellular carbohydrate catabolic process;cellular carbohydrate metabolic process;cellular macromolecule biosynthetic process;cellular macromolecule metabolic process;cellular metabolic process;ce…	binding;carbon-oxygen lyase activity;catalytic activity;cation binding;copper ion binding;DNA binding;hydro-lyase activity;ion binding;lyase activity;magnesium ion binding;metal ion binding;nucleic acid binding;phosphopyruvate hydratase activity;transition metal ion binding	apoplast;cell junction;cell part;cell-cell junction;chloroplast;cytoplasm;cytoplasmic part;cytosol;cytosolic part;envelope;extracellular region;intracellular membrane-bounded organelle;intracellular organelle;intracellular organelle part;intracellular part;macromolecular complex;membrane;membrane-bounded organelle;mitochondrial envelope;mitochondrial part;mitochondrion;nucleus;organelle;organelle…	Glycolysis / Gluconeogenesis;Methane metabolism;RNA degradation	25	323.31	96660000000	25	25	23	21	66.9	47.719	444	1446	37574000000	59085000000	0.416686	0.579221	-0.125444	0.00141253	0.0296891	-0.35843	0.0388892	0.201283	-0.167124	0.55729	0.79178	0.0658619	238
2.75033	2.69294	2.70079	2.66332	2.8703	2.89922	2.99533	2.91433	2.70364	2.82757	2.68059	2.62545	2.67749	2.71656	2.8026	2.7661	Discard	Keep	Discard	Discard	adenine biosynthetic process;adenine metabolic process;adenine salvage;amine metabolic process;AMP biosynthetic process;AMP metabolic process;AMP salvage;biological regulation;biosynthetic process;cellular aromatic compound metabolic process;cellular biosynthetic process;cellular hormone metabolic process;cellular metabolic compound salvage;cellular metabolic process;cellular nitrogen compound bi…	adenine phosphoribosyltransferase activity;catalytic activity;transferase activity;transferase activity, transferring glycosyl groups;transferase activity, transferring pentosyl groups	cell part;chloroplast;cytoplasmic part;intracellular membrane-bounded organelle;intracellular organelle;intracellular part;membrane-bounded organelle;organelle;plastid	Purine metabolism	4	101.17	4331500000	4	4	4	4	29.2	26.396	243	1481	1194000000	3137400000	0.559304	0.701059	-0.0302419	0.000517082	0.0182139	-0.218363	0.87728	0.939433	-0.00904507	0.00343752	0.173365	0.179076	37
5.3245	5.28735	5.27741	5.32086	5.52957	5.50902	5.44718	5.39026	5.39829	5.43652	5.45445	5.35599	5.3837	5.45369	5.56002	5.44456	Discard	Keep	Discard	Discard		adenyl nucleotide binding;adenyl ribonucleotide binding;ATP binding;binding;catalytic activity;helicase activity;hydrolase activity;hydrolase activity, acting on acid anhydrides;hydrolase activity, acting on acid anhydrides, in phosphorus-containing anhydrides;nucleic acid binding;nucleoside-triphosphatase activity;nucleotide binding;purine nucleotide binding;purine ribonucleoside triphosphate bi…	cell part;cytoplasm;intracellular part		25	323.31	34420000000	25	7	24	22	65.5	46.704	412	1524	15461000000	18958000000	0.292741	0.455744	-0.0500891	0.00260354	0.0414538	-0.167359	0.00467448	0.0837546	-0.109131	0.866023	0.9478	0.00813806	193
3.01847	2.99307	2.98191	2.94238	3.14913	3.09323	3.17159	3.08279	3.07284	3.13054	3.08744	3.05327	3.07701	3.14753	3.27005	3.14699	Discard	Keep	Discard	Discard	cellular macromolecule metabolic process;cellular metabolic process;cellular process;cellular protein metabolic process;dephosphorylation;macromolecule metabolic process;macromolecule modification;metabolic process;phosphate-containing compound metabolic process;phosphorus metabolic process;primary metabolic process;protein dephosphorylation;protein metabolic process;protein modification process	binding;catalytic activity;cation binding;hydrolase activity;hydrolase activity, acting on ester bonds;ion binding;metal ion binding;phosphatase activity;phosphoprotein phosphatase activity;phosphoric ester hydrolase activity	cell part;cytoplasm;cytoplasmic part;cytosol;intracellular membrane-bounded organelle;intracellular non-membrane-bounded organelle;intracellular organelle;intracellular organelle part;intracellular part;macromolecular complex;membrane-bounded organelle;non-membrane-bounded organelle;nuclear part;nucleolus;nucleus;organelle;organelle part;protein complex;protein phosphatase type 2A complex;protein…	Cell cycle - yeast;Chagas disease (American trypanosomiasis);Hepatitis C;Long-term depression;Meiosis - yeast;mRNA surveillance pathway;Oocyte meiosis;TGF-beta signaling pathway;Tight junction;Wnt signaling pathway	14	252.91	8107700000	14	2	11	14	60.7	35.767	313	1620	3726300000	4381400000	0.137088	0.27376	-0.0757771	0.00191207	0.0347914	-0.140447	0.00420702	0.0812772	-0.102086	0.456664	0.731285	-0.037416	49
3.22961	3.22376	3.24497	3.33874	3.44342	3.48754	3.60987	3.58675	3.43858	3.4798	3.40736	3.36317	3.334	3.58333	3.5882	3.47463	Discard	Keep	Discard	Discard	acetyl-CoA metabolic process;alcohol metabolic process;biosynthetic process;cellular biosynthetic process;cellular lipid metabolic process;cellular metabolic process;cellular process;coenzyme metabolic process;cofactor metabolic process;isopentenyl diphosphate biosynthetic process;isopentenyl diphosphate biosynthetic process, mevalonate pathway;isopentenyl diphosphate metabolic process;lipid bios…	catalytic activity;hydroxymethylglutaryl-CoA synthase activity;transferase activity;transferase activity, transferring acyl groups;transferase activity, transferring acyl groups, acyl groups converted into alkyl on transfer	cell junction;cell part;cell-cell junction;cytoplasmic part;cytosol;intracellular part;plasmodesma	Butanoate metabolism;Synthesis and degradation of ketone bodies;Terpenoid backbone biosynthesis;Valine, leucine and isoleucine degradation	10	96.3	3851600000	10	10	9	7	25.8	51.094	461	1676	1508800000	2342800000	0.30291	0.466532	-0.0758361	0.00127146	0.0285421	-0.273498	0.004239	0.0812772	-0.162831	0.625693	0.835186	0.0348306	64
2.31304	2.22186	2.35735	2.31718	2.49343	2.46926	2.59261	2.5581	2.47844	2.5301	2.4824	2.36053	2.35512	2.52881	2.56941	2.4653	Discard	Keep	Discard	Discard	amide biosynthetic process;biosynthetic process;biotin biosynthetic process;biotin metabolic process;carboxylic acid biosynthetic process;carboxylic acid metabolic process;cellular amide metabolic process;cellular biosynthetic process;cellular ketone metabolic process;cellular metabolic process;cellular nitrogen compound biosynthetic process;cellular nitrogen compound metabolic process;cellular p…	2 iron, 2 sulfur cluster binding;4 iron, 4 sulfur cluster binding;binding;biotin synthase activity;catalytic activity;cation binding;ion binding;iron-sulfur cluster binding;metal cluster binding;metal ion binding;radical SAM enzyme activity;sulfurtransferase activity;transferase activity;transferase activity, transferring sulfur-containing groups;transition metal ion binding;zinc ion binding		Biotin metabolism	13	123.38	1605900000	13	13	11	12	51.9	41.681	378	1680	596040000	1009900000	0.785562	0.86489	-0.017703	0.00138439	0.0296274	-0.22599	0.0130612	0.128831	-0.161004	0.407745	0.70314	0.0472837	36
2.20358	2.24246	2.278	2.24093	2.09638	2.05359	2.106	2.10768	2.1173	2.23805	2.19729	2.09241	2.05129	2.04656	2.02548	2.08411	Discard	Keep	Discard	Discard	activation of immune response;activation of innate immune response;biological regulation;biosynthetic process;cell cycle;cellular biosynthetic process;cellular macromolecule biosynthetic process;cellular macromolecule metabolic process;cellular metabolic process;cellular nitrogen compound metabolic process;cellular process;cellular response to stimulus;cellular response to stress;defense response…	binding;chromatin binding;DNA binding;nucleic acid binding;nucleic acid binding transcription factor activity;sequence-specific DNA binding transcription factor activity	cell part;chloroplast;cytoplasmic part;intracellular membrane-bounded organelle;intracellular organelle;intracellular organelle part;intracellular part;macromolecular complex;membrane-bounded organelle;nuclear part;organelle;organelle part;plastid;ribonucleoprotein complex;spliceosomal complex	Spliceosome	18	146.77	865130000	18	18	12	16	29.6	95.766	844	1761	339020000	526110000	0.0230619	0.0826839	0.110453	0.000271251	0.0132377	0.150402	0.0753271	0.269896	0.0790151	0.067693	0.355069	0.0390663	34
2.98724	2.87229	2.86739	2.91833	3.17463	3.21656	3.26109	3.21835	3.15898	3.18539	3.20087	3.04989	2.98836	3.16849	3.27461	3.1266	Discard	Keep	Discard	Discard	alcohol biosynthetic process;alcohol metabolic process;anatomical structure morphogenesis;biosynthetic process;carbohydrate biosynthetic process;carbohydrate metabolic process;cell growth;cell morphogenesis;cellular biosynthetic process;cellular carbohydrate biosynthetic process;cellular carbohydrate metabolic process;cellular component morphogenesis;cellular component organization;cellular compo…	binding;carbon-oxygen lyase activity;catalytic activity;coenzyme binding;cofactor binding;GDP-mannose 4,6-dehydratase activity;GTP binding;guanyl nucleotide binding;guanyl ribonucleotide binding;hydro-lyase activity;lyase activity;nucleotide binding;purine nucleotide binding;purine ribonucleoside triphosphate binding;purine ribonucleotide binding;ribonucleotide binding	cell part;cytoplasmic part;cytosol;intracellular part	Amino sugar and nucleotide sugar metabolism;Fructose and mannose metabolism	16	186.23	3437600000	16	10	16	14	43.2	41.961	373	1785	1510500000	1927100000	0.896566	0.93554	0.00683198	8.72e-05	0.00885216	-0.305859	0.00166319	0.0576604	-0.237852	0.253042	0.582795	0.0748391	58
-3.70914	-3.78328	-3.61236	-3.4207	-3.0367	-2.99755	-3.07982	-2.99047	-3.21639	-3.30968	-3.5612	-3.10376	-3.06088	-3.10825	-2.84909	-3.22088	Discard	Keep	Discard	Discard	biological regulation;biosynthetic process;cellular biosynthetic process;cellular macromolecule biosynthetic process;cellular macromolecule metabolic process;cellular metabolic process;cellular nitrogen compound metabolic process;cellular process;macromolecule biosynthetic process;macromolecule metabolic process;metabolic process;nitrogen compound metabolic process;nucleic acid metabolic process;…	binding;catalytic activity;cation binding;hydrolase activity;hydrolase activity, acting on ester bonds;ion binding;metal ion binding;nucleic acid binding;phosphatase activity;phosphoprotein phosphatase activity;phosphoric ester hydrolase activity;protein binding;protein C-terminus binding;RNA binding	cell part;intracellular membrane-bounded organelle;intracellular organelle;intracellular part;membrane-bounded organelle;nucleus;organelle		2	11.534	7702000	2	2	1	1	7.3	50.263	440	1822	5321300	2380700	0.104857	0.229327	-0.234736	0.000298874	0.0134431	-0.599168	0.0371408	0.196752	-0.336751	0.690619	0.866595	0.0276811	2
-1.56526	-1.36283	-1.54962	-1.66542	-2.24411	-2.39624	-1.91255	-2.11747	-1.76002	-1.73615	-1.69005	-1.54648	-1.62458	-1.89395	-1.94021	-1.80613	Discard	Keep	Discard	Discard	establishment of localization;transport;viral reproduction		cell junction;cell part;cell-cell junction;integral to membrane;intrinsic to membrane;membrane part;plasmodesma		2	35.004	39624000	2	2	1	2	13.4	31.603	298	1890	15132000	24492000	0.166465	0.310479	0.13032	0.00191091	0.0347914	0.625047	0.111972	0.330168	0.149176	0.0296417	0.273598	-0.345551	3
3.73757	3.63466	3.58656	3.76188	3.95452	4.15331	4.00172	3.91522	3.74274	3.79851	3.76872	3.6507	3.75009	3.91153	3.93413	3.77988	Discard	Keep	Discard	Discard	metabolic process;nitrate assimilation;nitrate metabolic process;nitrogen compound metabolic process;nitrogen cycle metabolic process;response to chemical stimulus;response to inorganic substance;response to nitrate;response to stimulus	4 iron, 4 sulfur cluster binding;binding;catalytic activity;cation binding;ferredoxin-nitrite reductase activity;heme binding;ion binding;iron ion binding;iron-sulfur cluster binding;metal cluster binding;metal ion binding;nitrite reductase (NO-forming) activity;oxidoreductase activity;oxidoreductase activity, acting on other nitrogenous compounds as donors;oxidoreductase activity, acting on othe…	apoplast;cell part;chloroplast;chloroplast part;chloroplast stroma;cytoplasmic part;extracellular region;intracellular membrane-bounded organelle;intracellular organelle;intracellular organelle part;intracellular part;membrane;membrane-bounded organelle;mitochondrion;organelle;organelle part;plastid;plastid part;plastid stroma	Nitrogen metabolism	26	294.13	3649000000	26	26	21	24	52.6	65.504	586	2080	1409500000	2239600000	0.114227	0.242891	-0.104904	0.00274765	0.0430441	-0.327096	0.296382	0.541304	-0.059251	0.058652	0.333852	0.162941	81
3.29383	3.06195	3.0598	3.12004	3.61099	3.41653	3.48874	3.44699	3.22169	3.39561	3.47373	3.32936	3.26563	3.44975	3.36008	3.26165	Discard	Keep	Discard	Discard	cellular metabolic process;cellular process;cellular response to chemical stimulus;cellular response to oxidative stress;cellular response to oxygen radical;cellular response to reactive oxygen species;cellular response to stimulus;cellular response to stress;cellular response to superoxide;metabolic process;reactive oxygen species metabolic process;removal of superoxide radicals;response to chem…	antioxidant activity;binding;catalytic activity;coenzyme binding;cofactor binding;flavin adenine dinucleotide binding;oxidoreductase activity;oxidoreductase activity, acting on a sulfur group of donors;oxidoreductase activity, acting on a sulfur group of donors, NAD or NADP as acceptor;oxidoreductase activity, acting on NADH or NADPH;thioredoxin-disulfide reductase activity	cell part;cytoplasmic part;intracellular organelle lumen;intracellular organelle part;intracellular part;membrane-enclosed lumen;mitochondrial matrix;mitochondrial part;organelle lumen;organelle part	Pyrimidine metabolism;Selenocompound metabolism	14	240.81	7091000000	14	11	12	12	44.1	40.635	383	2104	3193600000	3897400000	0.774991	0.857726	0.0216713	0.00217961	0.0374887	-0.355605	0.0279297	0.177606	-0.220917	0.0445763	0.310299	0.156359	96
3.24972	3.1042	3.08872	3.15606	3.37865	3.32256	3.49584	3.3938	3.15381	3.24395	3.29626	3.18138	3.21915	3.24722	3.30857	3.19491	Discard	Keep	Discard	Discard		binding;cation binding;ion binding;metal ion binding;nucleic acid binding;RNA binding;translation factor activity, nucleic acid binding;translation initiation factor activity	cell part;membrane;plasma membrane	RNA transport	9	79.431	1960200000	9	9	9	8	42.2	30.663	268	2129	683800000	1276400000	0.578912	0.716061	-0.0231769	0.00287464	0.0443224	-0.248019	0.202719	0.442811	-0.0688539	0.0119627	0.215993	0.155988	49
4.24454	4.25652	4.34274	4.17886	4.79009	4.61067	4.67013	4.86646	3.81742	3.98007	4.06629	4.22219	4.20388	4.31957	4.24115	4.25992	Discard	Keep	Discard	Discard	aging;amine biosynthetic process;amine metabolic process;biosynthetic process;carboxylic acid biosynthetic process;carboxylic acid metabolic process;cellular amine metabolic process;cellular amino acid biosynthetic process;cellular amino acid metabolic process;cellular biosynthetic process;cellular ketone metabolic process;cellular metabolic process;cellular nitrogen compound biosynthetic process…	acid-ammonia (or amide) ligase activity;adenyl nucleotide binding;adenyl ribonucleotide binding;ammonia ligase activity;ATP binding;binding;catalytic activity;cation binding;copper ion binding;glutamate-ammonia ligase activity;ion binding;ligase activity;ligase activity, forming carbon-nitrogen bonds;metal ion binding;nucleotide binding;purine nucleotide binding;purine ribonucleoside triphosphate…	cell junction;cell part;cell wall;cell-cell junction;cytoplasmic part;cytosol;cytosolic part;cytosolic ribosome;external encapsulating structure;intracellular non-membrane-bounded organelle;intracellular organelle;intracellular part;macromolecular complex;membrane;non-membrane-bounded organelle;organelle;plasma membrane;plasmodesma;ribonucleoprotein complex;ribosome	Alanine, aspartate and glutamate metabolism;Arginine and proline metabolism;Nitrogen metabolism;Two-component system	20	323.31	18981000000	NaN	6	18	19	59.6	39.115	356	2245	8135600000	10846000000	0.0370047	0.113337	-0.22784	0.000373626	0.0148917	-0.480957	0.0420598	0.20937	0.227951	0.000261824	0.0630616	0.481068	137
2.4049	2.4264	2.43196	2.48597	2.00585	2.25084	2.09604	2.05948	2.34178	2.21302	2.29415	2.28744	2.25122	2.12231	2.06397	2.21462	Discard	Keep	Discard	Discard	acetyl-CoA catabolic process;acetyl-CoA metabolic process;anatomical structure development;carbon fixation;catabolic process;cellular catabolic process;cellular metabolic process;cellular process;coenzyme catabolic process;coenzyme metabolic process;cofactor catabolic process;cofactor metabolic process;developmental process;leaf development;metabolic process;organic substance metabolic process;ph…	carbon-carbon lyase activity;carboxy-lyase activity;catalytic activity;lyase activity;phosphoenolpyruvate carboxykinase activity;phosphoenolpyruvate carboxylase activity	apoplast;cell junction;cell part;cell-cell junction;chloroplast;cytoplasmic part;cytosol;extracellular region;intracellular membrane-bounded organelle;intracellular organelle;intracellular part;membrane;membrane-bounded organelle;organelle;plasma membrane;plasmodesma;plastid	Carbon fixation in photosynthetic organisms;Carbon fixation pathways in prokaryotes;Methane metabolism;Pyruvate metabolism	39	149.15	1404400000	NaN	17	31	33	45.8	109.75	963	2274	443710000	960670000	0.0529071	0.145242	0.119906	0.00093495	0.0246751	0.331641	0.00289982	0.0690506	0.15279	0.410364	0.70314	-0.0589439	42
-0.921189	-0.850745	-0.85635	-0.906018	-0.776194	-0.638097	-0.657802	-0.71561	-0.751836	-0.51143	-0.737094	-0.790936	-1.17934	-0.696304	-0.564219	-0.876494	Discard	Keep	Discard	Discard	biological regulation;biosynthetic process;cellular biosynthetic process;cellular component organization;cellular component organization at cellular level;cellular component organization or biogenesis;cellular component organization or biogenesis at cellular level;cellular macromolecule biosynthetic process;cellular macromolecule metabolic process;cellular metabolic process;cellular nitrogen comp…	binding;chromatin binding;DNA binding;nucleic acid binding	cell part;chromatin remodeling complex;intracellular membrane-bounded organelle;intracellular organelle;intracellular organelle part;intracellular part;macromolecular complex;membrane-bounded organelle;nuclear part;nucleus;organelle;organelle part;protein complex;SWI/SNF complex;SWI/SNF-type complex		3	18.071	46370000	3	3	1	3	11.5	52.41	469	2488	13927000	32443000	0.407349	0.570946	0.117577	0.00198242	0.0356288	-0.187328	0.0298627	0.18292	-0.189683	0.371067	0.680674	0.115222	4
2.40498	2.35118	2.31064	2.36262	2.48713	2.48353	2.51068	2.48125	2.41857	2.48997	2.4506	2.36653	2.41981	2.4911	2.55393	2.45274	Discard	Keep	Discard	Discard	biological regulation;cellular macromolecule metabolic process;cellular metabolic process;cellular nitrogen compound metabolic process;cellular process;chromosome segregation;macromolecule metabolic process;metabolic process;nitrogen compound metabolic process;nucleic acid metabolic process;nucleobase-containing compound metabolic process;primary metabolic process;regulation of biological process…	adenyl nucleotide binding;adenyl ribonucleotide binding;ATP binding;ATPase activity;ATPase activity, coupled;ATP-dependent helicase activity;ATP-dependent RNA helicase activity;binding;catalytic activity;helicase activity;hydrolase activity;hydrolase activity, acting on acid anhydrides;hydrolase activity, acting on acid anhydrides, in phosphorus-containing anhydrides;nucleic acid binding;nucleosi…	cell part;cytoplasmic part;intracellular membrane-bounded organelle;intracellular non-membrane-bounded organelle;intracellular organelle;intracellular organelle part;intracellular part;membrane-bounded organelle;microbody;non-membrane-bounded organelle;nuclear part;nucleolus;organelle;organelle part;peroxisome	RIG-I-like receptor signaling pathway	21	111.57	1402200000	12	9	21	17	35.9	67.625	633	2567	631640000	770520000	0.263167	0.425055	-0.0481385	0.000638977	0.0202371	-0.13295	0.0630028	0.246868	-0.0743785	0.716868	0.880712	0.0104329	48
3.59337	3.53569	3.53133	3.54503	3.64077	3.69301	3.77974	3.70802	3.6382	3.71569	3.71277	3.60102	3.58751	3.72481	3.67794	3.58248	Discard	Keep	Discard	Discard	biological regulation;cellular macromolecule metabolic process;cellular metabolic process;cellular nitrogen compound metabolic process;cellular process;chromosome segregation;macromolecule metabolic process;metabolic process;nitrogen compound metabolic process;nucleic acid metabolic process;nucleobase-containing compound metabolic process;primary metabolic process;regulation of biological process…	adenyl nucleotide binding;adenyl ribonucleotide binding;ATP binding;ATPase activity;ATPase activity, coupled;ATP-dependent helicase activity;ATP-dependent RNA helicase activity;binding;catalytic activity;helicase activity;hydrolase activity;hydrolase activity, acting on acid anhydrides;hydrolase activity, acting on acid anhydrides, in phosphorus-containing anhydrides;nucleic acid binding;nucleosi…	cell part;cytoplasmic part;intracellular membrane-bounded organelle;intracellular non-membrane-bounded organelle;intracellular organelle;intracellular organelle part;intracellular part;membrane;membrane-bounded organelle;microbody;non-membrane-bounded organelle;nuclear part;nucleolus;organelle;organelle part;peroxisome;plasma membrane	RIG-I-like receptor signaling pathway	25	323.31	4430300000	25	16	24	21	53.9	66.025	612	2919	1729100000	2701200000	0.616795	0.743796	0.0232985	0.00297615	0.0451054	-0.154671	0.0108428	0.117068	-0.116185	0.217961	0.549553	0.0617844	118
1.00266	0.822036	0.69884	0.883837	1.32317	1.17714	1.43919	1.23905	0.805767	0.974808	0.935514	0.855562	0.981396	0.996245	1.26735	1.04213	Discard	Keep	Discard	Discard	response to stimulus;response to stress		cell part;membrane;plasma membrane		6	40.744	499150000	6	5	4	5	44	19.568	175	3024	218870000	280280000	0.0583702	0.15505	-0.182067	0.0019951	0.0357471	-0.442003	0.598603	0.785843	-0.0384249	0.0434503	0.306803	0.221511	11
-4.10578	-4.13699	-3.88127	-4.06257	-3.33585	-3.20589	-3.45211	-3.57097	-3.77814	-4.09197	-3.74062	-4.58317	-3.19211	-4.88595	-4.56951	-3.98884	Discard	Keep	Discard	Discard	cellular component assembly;cellular component assembly at cellular level;cellular component biogenesis;cellular component organization;cellular component organization at cellular level;cellular component organization or biogenesis;cellular component organization or biogenesis at cellular level;cellular macromolecular complex assembly;cellular macromolecular complex subunit organization;cellular …	adenyl nucleotide binding;adenyl ribonucleotide binding;ATP binding;binding;nucleotide binding;purine nucleotide binding;purine ribonucleoside triphosphate binding;purine ribonucleotide binding;ribonucleotide binding			4	12.989	2628500	2	2	3	4	7.3	57.615	506	3179	748670	1879800	0.801041	0.872887	-0.00161972	0.000509937	0.0182139	-0.658342	0.993129	0.996531	-0.0319325	0.0899076	0.391655	0.624789	3
3.43587	3.42203	3.49296	3.53861	3.7044	3.61457	3.6363	3.62587	3.59695	3.50263	3.55061	3.50773	3.61751	3.57952	3.67472	3.66885	Discard	Keep	Discard	Discard	cell cycle;cell division;cellular component organization;cellular component organization at cellular level;cellular component organization or biogenesis;cellular component organization or biogenesis at cellular level;cellular process;organelle organization;peroxisome organization	binding;catalytic activity;GTP binding;GTPase activity;guanyl nucleotide binding;guanyl ribonucleotide binding;hydrolase activity;hydrolase activity, acting on acid anhydrides;hydrolase activity, acting on acid anhydrides, in phosphorus-containing anhydrides;identical protein binding;nucleoside-triphosphatase activity;nucleotide binding;protein binding;purine nucleotide binding;purine ribonucleos…	cell part;cytoplasmic part;intracellular membrane-bounded organelle;intracellular organelle;intracellular part;membrane-bounded organelle;microbody;mitochondrion;organelle;peroxisome	Bacterial invasion of epithelial cells;Endocrine and other factor-regulated calcium reabsorption;Endocytosis;Fc gamma R-mediated phagocytosis	24	165.73	1915300000	24	19	17	21	31.4	89.626	808	3205	751880000	1163500000	0.0228607	0.0823623	-0.0956966	0.00213275	0.0369697	-0.172593	0.101474	0.314902	-0.0668642	0.749299	0.897737	0.0100322	68
[truncated: 6,380 more rows]
[truncated: 20 more columns]

## Sheet: WT (+Pi) - cnx1cnx2 (+Pi)
Diferential expressed proteins between WT and cnx1cnx2 in +Pi
[truncated: 19 more rows]

## Sheet: WT (-Pi) - cnx1cnx2 (-Pi)
Diferential expressed proteins between WT and cnx1cnx2 in -Pi
[truncated: 137 more rows]
