# Supplementary material for: A CYBDOM protein impacts iron homeostasis and primary root growth under phosphate deficiency in Arabidopsis
Source: Nat Commun. 2024 Jan 11;15:423. doi: 10.1038/s41467-023-43911-x (PMC10784552; doi:10.1038/s41467-023-43911-x)
Supplement: Supplementary file 5 — Supplementary Data 2 [file 41467_2023_43911_MOESM5_ESM.xlsx]

## Sheet: Sheet1
Supplementary Data 2. Number of reads per sample. For each sample is shown the number of reads obtained, the number of reads after filtration and the percentage that was mapped to Arabidopsis genome
SAMPLE	TOTAL READS	PURITY-FILTERED READS	% PURITY-FILTERED READS MAPPED
Col-0 +Pi #1	40237638	38107456	98.98
Col-0 +Pi #2	39636129	37583506	99.04
Col-0 +Pi #3	34326699	32407285	98.85
crr +Pi #1	37781300	35696050	98.82
crr +Pi #2	38429101	36201837	98.73
crr +Pi #3	40479120	38281044	99.03
Col-0 -Pi #1	38688558	36447959	99.05
Col-0 -Pi #2	33583768	31625935	99.13
Col-0 -Pi #3	38224169	36018946	99.04
crr -Pi #1	36490869	34524145	99.10
crr -Pi #2	38209602	36030425	98.92
crr -Pi #3	38627748	36473351	99.14
