# Supplementary material for: A CYBDOM protein impacts iron homeostasis and primary root growth under phosphate deficiency in Arabidopsis
Source: Nat Commun. 2024 Jan 11;15:423. doi: 10.1038/s41467-023-43911-x (PMC10784552; doi:10.1038/s41467-023-43911-x)
Supplement: Supplementary file 6 — Supplementary Data 3 [file 41467_2023_43911_MOESM6_ESM.xlsx]

## Sheet: Sheet1
Supplementary Data 3. Number of reads per sample. For each sample is shown the number of reads obtained, the number of reads after filtration and the percentage that was mapped to Arabidopsis genome
SAMPLE	TOTAL READS	PURITY-FILTERED READS	% PURITY-FILTERED READS MAPPED
Col-0 +Pi #1	31112521	27037256	99.43
Col-0 +Pi #2	30747846	26888750	99.56
Col-0 +Pi #3	28261751	24674473	99.52
Col-0 -Pi #1	36574882	31825579	99.57
Col-0 -Pi #2	27276996	23651803	99.61
Col-0 -Pi #3	30523910	26505209	99.59
CRR OE +Pi #1	35441327	30929708	99.39
CRR OE +Pi #2	29446109	25855766	99.38
CRR OE +Pi #3	33209095	28800372	99.45
CRR OE -Pi #1	31171234	26837030	99.31
CRR OE -Pi #2	31040854	26684864	98.32
CRR OE -Pi #3	33093236	26795340	99.37
