# Supplementary material for: A CYBDOM protein impacts iron homeostasis and primary root growth under phosphate deficiency in Arabidopsis
Source: Nat Commun. 2024 Jan 11;15:423. doi: 10.1038/s41467-023-43911-x (PMC10784552; doi:10.1038/s41467-023-43911-x)
Supplement: Supplementary file 7 — Supplementary Data 4 [file 41467_2023_43911_MOESM7_ESM.xlsx]

## Sheet: Sheet1
Supplementary Data 4. Normalized expression values of Arabidopsis genes obtained by RNA-seq. For each Arabidopsis gene it is indicated the gene identification number (Gene_ID) and the normalized expression value in each condition expressed as CPM (counts per million reads) log2 transformed.
Gene_ID	Gene_Name	Col0_Plus_Pi	crr_Plus_Pi	Col0_Minus_Pi	crr_Minus_Pi	Gene_Name	Gene_type	Description	Chromosome_Name	Gene_Start	Gene_End	Strand
AT1G01010	NAC001	4.88252	4.85959	5.12577	5.02672	NAC001	protein_coding	NAC domain-containing protein 1 [Source:UniProtKB/Swiss-Prot;Acc:Q0WV96]	chr1	3631	5899	1
AT1G01020	ARV1	3.21989	3.0221	3.26087	3.48013	ARV1	protein_coding	ARV1 [Source:UniProtKB/TrEMBL;Acc:Q5MK24]	chr1	6788	9130	-1
AT1G01030	NGA3	-0.637864	-0.830341	0.0746138	0.324519	NGA3	protein_coding	NGA3 [Source:UniProtKB/TrEMBL;Acc:A0A178W3T3]	chr1	11649	13714	-1
AT1G01040	DCL1	5.70745	5.74522	5.71065	5.70581	DCL1	protein_coding	Dicer-like 1 [Source:UniProtKB/TrEMBL;Acc:F4HQG6]	chr1	23121	31227	1
AT1G01050	PPA1	6.03249	6.16799	5.97324	6.04678	PPA1	protein_coding	Soluble inorganic pyrophosphatase 1 [Source:UniProtKB/Swiss-Prot;Acc:Q93V56]	chr1	31170	33171	-1
AT1G01060	LHY	5.4103	5.19695	4.99597	5.09974	LHY	protein_coding	LHY1 [Source:UniProtKB/TrEMBL;Acc:A0A178W761]	chr1	33365	37871	-1
AT1G01070		4.24073	4.24924	4.92003	4.54598		protein_coding	WAT1-related protein [Source:UniProtKB/TrEMBL;Acc:A0A178WFU3]	chr1	38444	41017	-1
AT1G01080		2.79776	2.77194	2.68684	2.40615		protein_coding	RNA-binding (RRM/RBD/RNP motifs) family protein [Source:UniProtKB/TrEMBL;Acc:F4HQH8]	chr1	44970	47059	-1
AT1G01090	PDH-E1 ALPHA	8.13651	8.20574	8.04755	8.00567	PDH-E1 ALPHA	protein_coding	Pyruvate dehydrogenase E1 component subunit alpha [Source:UniProtKB/TrEMBL;Acc:A0A178W8A7]	chr1	47234	49304	-1
AT1G01100	RPP1A	7.29196	7.25962	7.23756	7.36455	RPP1A	protein_coding	60S acidic ribosomal protein P1-1 [Source:UniProtKB/Swiss-Prot;Acc:Q8LCW9]	chr1	49909	51210	-1
AT1G01110	IQD18	3.61044	3.71375	4.02381	4.09393	IQD18	protein_coding	IQ-domain 18 [Source:UniProtKB/TrEMBL;Acc:Q9MAM4]	chr1	51953	54737	1
AT1G01120	KCS1	6.32922	6.21261	6.16438	6.0538	KCS1	protein_coding	3-ketoacyl-CoA synthase [Source:UniProtKB/TrEMBL;Acc:A0A178W124]	chr1	57164	59215	-1
AT1G01140	CIPK9	1.91087	1.74762	1.65237	1.72812	CIPK9	protein_coding	CBL-interacting protein kinase 9 [Source:TAIR;Acc:AT1G01140]	chr1	64166	67774	-1
AT1G01160	GIF2	5.58855	5.57893	5.60839	5.70191	GIF2	protein_coding	GRF1-interacting factor 2 [Source:UniProtKB/TrEMBL;Acc:F4HQJ3]	chr1	72339	74096	1
AT1G01170		1.71592	1.46675	0.641086	-0.415781		protein_coding	At1g01170 [Source:UniProtKB/TrEMBL;Acc:Q2HIQ2]	chr1	73931	74737	-1
AT1G01180		4.11868	3.95161	3.54623	3.12504		protein_coding	S-adenosyl-L-methionine-dependent methyltransferases superfamily protein [Source:UniProtKB/TrEMBL;Acc:F4HS78]	chr1	75390	76845	1
AT1G01190	CYP78A8	3.37587	3.14055	3.20342	2.87835	CYP78A8	protein_coding	CYP78A8 [Source:UniProtKB/TrEMBL;Acc:A0A178WIC4]	chr1	82984	84946	-1
AT1G01200	RABA3	2.7719	2.64002	2.83959	2.75398	RABA3	protein_coding	RABA3 [Source:UniProtKB/TrEMBL;Acc:A0A178W3F7]	chr1	86486	88409	-1
AT1G01210		3.09127	2.95693	2.84129	2.93449		protein_coding	DNA-directed RNA polymerase subunit [Source:UniProtKB/TrEMBL;Acc:Q9LNK0]	chr1	88622	90502	1
AT1G01220	FKGP	5.30402	5.32048	5.23659	5.42855	FKGP	protein_coding	Bifunctional fucokinase/fucose pyrophosphorylase [Source:UniProtKB/Swiss-Prot;Acc:Q9LNJ9]	chr1	91342	95681	1
AT1G01225		2.59746	2.81197	2.42977	2.36995		protein_coding	At1g01225 [Source:UniProtKB/TrEMBL;Acc:Q29PY0]	chr1	95935	97407	1
AT1G01230		4.86658	4.83683	4.65488	4.82686		protein_coding	ORMDL family protein [Source:UniProtKB/TrEMBL;Acc:Q9C5I0]	chr1	97412	99240	1
AT1G01240		3.2346	3.39111	2.70101	2.62323		protein_coding	At1g01240/F6F3_11 [Source:UniProtKB/TrEMBL;Acc:Q9LNJ7]	chr1	99865	101987	1
AT1G01260	BHLH13	4.55471	4.64066	4.80994	4.80901	BHLH13	protein_coding	Transcription factor bHLH13 [Source:UniProtKB/Swiss-Prot;Acc:Q9LNJ5]	chr1	108946	111699	1
AT1G01290	CNX3	4.07229	4.15606	4.20998	4.16628	CNX3	protein_coding	Cyclic pyranopterin monophosphate synthase	mitochondrial [Source:UniProtKB/Swiss-Prot;Acc:Q39056]	chr1	114202	116407	araport11
AT1G01300	APF2	7.1576	7.30297	7.04477	6.95698	APF2	protein_coding	Aspartyl protease family protein 2 [Source:UniProtKB/Swiss-Prot;Acc:Q9LNJ3]	chr1	116784	118845	1
AT1G01320		5.26186	5.35373	4.94134	4.57465		protein_coding	Tetratricopeptide repeat (TPR)-like superfamily protein [Source:UniProtKB/TrEMBL;Acc:F4HS99]	chr1	121067	130577	-1
AT1G01340	CNGC10	4.6251	4.71531	4.66236	4.82365	CNGC10	protein_coding	Probable cyclic nucleotide-gated ion channel 10 [Source:UniProtKB/Swiss-Prot;Acc:Q9LNJ0]	chr1	132270	135924	-1
AT1G01350		5.13687	5.17355	5.22554	5.12607		protein_coding	Zinc finger CCCH domain-containing protein 1 [Source:UniProtKB/Swiss-Prot;Acc:Q8GX84]	chr1	136090	138162	1
AT1G01360	PYL9	3.68072	3.52831	3.62807	3.71182	PYL9	protein_coding	RCAR1 [Source:UniProtKB/TrEMBL;Acc:A0A178W4H4]	chr1	141870	143261	1
AT1G01370	HTR12	2.8955	3.05469	2.88729	3.1697	HTR12	protein_coding	Histone H3-like centromeric protein HTR12 [Source:UniProtKB/Swiss-Prot;Acc:Q8RVQ9]	chr1	143489	146479	1
AT1G01380	ETC1	1.10521	0.87918	2.25609	2.58651	ETC1	protein_coding	MYB-like transcription factor ETC1 [Source:UniProtKB/Swiss-Prot;Acc:Q9LNI5]	chr1	147043	148014	1
AT1G01420	UGT72B3	3.57493	3.62907	3.13244	2.68928	UGT72B3	protein_coding	UDP-glucosyl transferase 72B3 [Source:TAIR;Acc:AT1G01420]	chr1	154367	156178	-1
AT1G01430	TBL25	5.74342	5.82775	5.47744	5.35763	TBL25	protein_coding	Protein trichome birefringence-like 25 [Source:UniProtKB/Swiss-Prot;Acc:Q84JH9]	chr1	156477	158823	-1
AT1G01440		4.73606	4.773	4.73332	4.45111		protein_coding	At1g01440 [Source:UniProtKB/TrEMBL;Acc:Q6NQ63]	chr1	159628	162953	-1
AT1G01448		3.70572	3.85921	3.79925	3.82954		lncRNA	other RNA [Source:TAIR;Acc:AT1G01448]	chr1	163278	166353	1
AT1G01453		1.33676	1.03676	3.49877	3.53357		protein_coding		chr1	166589	168088	-1
AT1G01470	LEA14	6.24657	6.30265	6.57975	6.35442	LEA14	protein_coding	LSR3 [Source:UniProtKB/TrEMBL;Acc:A0A178W160]	chr1	171525	172948	-1
AT1G01480	ACS2	2.03509	2.23986	2.15297	2.01274	ACS2	protein_coding	1-aminocyclopropane-1-carboxylate synthase 2 [Source:UniProtKB/Swiss-Prot;Acc:Q06402]	chr1	175706	178406	1
AT1G01490		5.83598	5.65203	5.70642	5.77409		protein_coding	Heavy metal transport/detoxification superfamily protein [Source:TAIR;Acc:AT1G01490]	chr1	180017	182749	-1
AT1G01500		3.57305	3.63747	3.37683	3.11829		protein_coding	Uncharacterized protein At1g01500 [Source:UniProtKB/Swiss-Prot;Acc:Q8GUH2]	chr1	185033	187135	1
AT1G01510	AN	5.79078	5.86148	5.84142	5.93016	AN	protein_coding	C-terminal binding protein AN [Source:UniProtKB/Swiss-Prot;Acc:O23702]	chr1	187145	190472	1
AT1G01540		5.95906	5.9198	5.96897	5.98205		protein_coding	Probable serine/threonine-protein kinase At1g01540 [Source:UniProtKB/Swiss-Prot;Acc:Q3EDL4]	chr1	195645	198787	1
AT1G01550	BPS1	7.42099	7.33599	7.31884	7.26661	BPS1	protein_coding	Protein BPS1	chloroplastic [Source:UniProtKB/Swiss-Prot;Acc:Q9LMM6]	chr1	199527	201775	araport11
AT1G01560	MPK11	0.0436681	-0.449716	-0.236294	-0.632426	MPK11	protein_coding	Mitogen-activated protein kinase 11 [Source:UniProtKB/Swiss-Prot;Acc:Q9LMM5]	chr1	202103	204440	1
AT1G01570		2.36896	2.00168	1.79555	1.75462		protein_coding	F22L4.11 protein [Source:UniProtKB/TrEMBL;Acc:Q9LMM4]	chr1	204935	207642	1
AT1G01580	FRO2	7.33823	7.23072	5.56441	5.07328	FRO2	protein_coding	ferric reduction oxidase 2 [Source:TAIR;Acc:AT1G01580]	chr1	208995	213082	1
AT1G01600	CYP86A4	3.88682	3.8075	4.27175	4.01403	CYP86A4	protein_coding	Cytochrome P450 86A4 [Source:UniProtKB/Swiss-Prot;Acc:Q9LMM1]	chr1	218834	221286	1
AT1G01610	GPAT4	6.67724	6.63833	6.27116	6.22945	GPAT4	protein_coding	GPAT4 [Source:UniProtKB/TrEMBL;Acc:A0A178W9F8]	chr1	221642	224351	-1
AT1G01620	PIP1-3	8.52314	8.48941	7.9694	7.94816	PIP1-3	protein_coding	TMP-B [Source:UniProtKB/TrEMBL;Acc:A0A178WIA6]	chr1	225665	227543	-1
AT1G01630		6.53198	6.476	6.57008	6.52995		protein_coding	Polyphosphoinositide binding protein	putative [Source:UniProtKB/TrEMBL;Acc:Q9LQ96]	chr1	228799	230979	araport11
AT1G01640		4.41464	4.34242	4.40681	4.22076		protein_coding	BTB/POZ domain-containing protein At1g01640 [Source:UniProtKB/Swiss-Prot;Acc:Q9LQ95]	chr1	230908	232630	-1
AT1G01650	SPPL4	5.31697	5.37507	5.45658	5.62397	SPPL4	protein_coding	Signal peptide peptidase-like 4 [Source:UniProtKB/Swiss-Prot;Acc:Q0WMJ8]	chr1	232840	237905	-1
AT1G01660		1.80325	1.50088	3.32296	3.33928		protein_coding	RING/U-box superfamily protein [Source:TAIR;Acc:AT1G01660]	chr1	239841	242703	-1
AT1G01670	PUB56	0.4208	0.318047	0.638057	1.18938	PUB56	protein_coding	U-box domain-containing protein 56 [Source:UniProtKB/Swiss-Prot;Acc:Q8GXQ7]	chr1	242713	246054	-1
AT1G01690	ATPRD3	3.65696	3.58198	3.61602	3.76146	ATPRD3	protein_coding	Putative recombination initiation defects 3 [Source:UniProtKB/TrEMBL;Acc:F4HU48]	chr1	249041	252522	1
AT1G01695		-0.683769	-1.2949	-1.4129	-0.763162		protein_coding	TRM33 [Source:UniProtKB/TrEMBL;Acc:A0A178WAP9]	chr1	252626	254530	1
AT1G01700	ATROPGEF2	0.456912	0.738078	0.741722	0.021535	ATROPGEF2	protein_coding	RHO guanyl-nucleotide exchange factor 2 [Source:TAIR;Acc:AT1G01700]	chr1	259307	261667	-1
AT1G01710		5.11834	4.97251	4.98327	5.26897		protein_coding	Acyl-CoA thioesterase II [Source:UniProtKB/TrEMBL;Acc:F4HU51]	chr1	262828	266324	1
AT1G01715		1.63565	1.80756	1.4024	1.56887		protein_coding		chr1	266333	267883	1
AT1G01720	NAC002	5.27169	5.18199	5.46068	5.52448	NAC002	protein_coding	ATAF1 [Source:UniProtKB/TrEMBL;Acc:A0A178W8W1]	chr1	267993	269819	1
AT1G01725		1.31866	0.893533	1.47676	1.65484		protein_coding	Adenylosuccinate synthetase [Source:UniProtKB/TrEMBL;Acc:Q9LQ84]	chr1	269792	270859	-1
AT1G01730		4.19058	4.10815	4.31085	4.25114		protein_coding	Putative uncharacterized protein At1g01730 [Source:UniProtKB/TrEMBL;Acc:Q9LQ83]	chr1	270797	272189	1
AT1G01740		2.69077	2.93497	2.80393	2.78661		protein_coding	Kinase with tetratricopeptide repeat domain-containing protein [Source:UniProtKB/TrEMBL;Acc:F4HU55]	chr1	272111	274930	-1
AT1G01750	ADF11	4.78339	4.64445	5.54043	5.79599	ADF11	protein_coding	actin depolymerizing factor 11 [Source:TAIR;Acc:AT1G01750]	chr1	275188	276310	1
AT1G01760		2.33351	2.35245	2.14307	2.20982		protein_coding	Denosine deaminases acting on tRNA [Source:UniProtKB/TrEMBL;Acc:A0A1P8ASW1]	chr1	276266	278599	-1
AT1G01770		3.56991	3.77765	3.98183	3.84525		protein_coding	Propionyl-CoA carboxylase [Source:UniProtKB/TrEMBL;Acc:Q8GZ85]	chr1	278600	282891	1
AT1G01780	PLIM2B	4.54316	4.53913	5.39972	5.60907	PLIM2B	protein_coding	LIM domain-containing protein PLIM2b [Source:UniProtKB/Swiss-Prot;Acc:Q1ECF5]	chr1	282761	284245	1
AT1G01790	KEA1	4.96079	4.82818	4.65994	4.68209	KEA1	protein_coding	K(+) efflux antiporter 1	chloroplastic [Source:UniProtKB/Swiss-Prot;Acc:Q9ZTZ7]	chr1	284350	291203	araport11
AT1G01800		5.71904	5.65705	5.60275	5.64868		protein_coding	AT1G01800 protein [Source:UniProtKB/TrEMBL;Acc:Q94K30]	chr1	293246	295086	1
AT1G01810		-1.24815	-1.47318	-0.732447	-0.629701		protein_coding	Putative uncharacterized protein [Source:UniProtKB/TrEMBL;Acc:Q9LQ74]	chr1	295207	295859	1
AT1G01820	PEX11C	5.22641	5.06354	4.99896	4.91415	PEX11C	protein_coding	Peroxisomal membrane protein 11C [Source:UniProtKB/Swiss-Prot;Acc:Q9LQ73]	chr1	296001	298334	-1
AT1G01830		4.01645	4.03889	4.15549	4.32258		protein_coding	ARM repeat superfamily protein [Source:UniProtKB/TrEMBL;Acc:Q93YW3]	chr1	298451	302310	-1
AT1G01840		-1.03537	-0.430163	-0.90182	-0.899528		protein_coding	AP2-like ethylene-responsive transcription factor SNZ [Source:UniProtKB/TrEMBL;Acc:Q9LQ71]	chr1	303537	304358	1
AT1G01860	PFC1	2.25533	2.25715	2.28283	2.43877	PFC1	protein_coding	rRNA adenine N(6)-methyltransferase [Source:UniProtKB/TrEMBL;Acc:A0A1P8ATE0]	chr1	304133	306310	-1
AT1G01880	GEN1	0.693014	0.596983	0.923719	0.541545	GEN1	protein_coding	Flap endonuclease GEN-like 1 [Source:UniProtKB/Swiss-Prot;Acc:Q9LPD2]	chr1	306467	309541	-1
AT1G01900	SBTI1.1	2.56245	2.74216	2.19017	2.39262	SBTI1.1	protein_coding	SBTI1.1 [Source:UniProtKB/TrEMBL;Acc:A0A178W900]	chr1	310169	313130	1
AT1G01910		5.93194	5.92163	6.01624	5.94819		protein_coding	ATPase ASNA1 homolog [Source:UniProtKB/TrEMBL;Acc:A0A178WPT5]	chr1	313101	316090	-1
AT1G01920		4.87641	4.99127	4.93711	5.061		protein_coding	SET domain-containing protein [Source:UniProtKB/TrEMBL;Acc:F4HU79]	chr1	315983	319667	1
AT1G01930		4.16221	4.05077	4.22722	4.15144		protein_coding	F22M8.6 protein [Source:UniProtKB/TrEMBL;Acc:Q9LPC8]	chr1	319769	322895	-1
AT1G01940	CYP18-1	4.41992	4.50313	4.46663	4.46147	CYP18-1	protein_coding	Peptidyl-prolyl cis-trans isomerase CYP18-1 [Source:UniProtKB/Swiss-Prot;Acc:Q9LPC7]	chr1	322886	324917	1
AT1G01950	ARK2	5.22939	5.24215	5.16323	5.25646	ARK2	protein_coding	Kinesin-like protein [Source:UniProtKB/TrEMBL;Acc:F4HU83]	chr1	325316	330619	1
AT1G01960	BIG3	7.49141	7.56817	7.50511	7.45079	BIG3	protein_coding	Brefeldin A-inhibited guanine nucleotide-exchange protein 3 [Source:UniProtKB/Swiss-Prot;Acc:Q9LPC5]	chr1	330588	337912	-1
AT1G01970		2.32054	2.46253	2.37293	2.38353		protein_coding	Pentatricopeptide repeat-containing protein At1g01970 [Source:UniProtKB/Swiss-Prot;Acc:Q9LPC4]	chr1	338241	340088	1
AT1G01990		3.86218	3.97706	3.94551	3.79206		protein_coding	At1g01990 [Source:UniProtKB/TrEMBL;Acc:Q9LPC2]	chr1	342918	344400	-1
AT1G02000	GAE2	4.29995	4.47608	4.59009	4.73632	GAE2	protein_coding	UDP-glucuronate 4-epimerase 2 [Source:UniProtKB/Swiss-Prot;Acc:Q9LPC1]	chr1	345516	347603	1
AT1G02010	SEC1A	3.46632	3.59759	3.54942	3.92927	SEC1A	protein_coding	secretory 1A [Source:TAIR;Acc:AT1G02010]	chr1	347613	352545	1
AT1G02020		3.45196	3.45245	3.23427	3.02184		protein_coding	Nitroreductase family protein [Source:UniProtKB/TrEMBL;Acc:O23673]	chr1	352612	355124	-1
AT1G02030	ZAT1	0.490809	0.630982	0.295183	0.701057	ZAT1	protein_coding	Zinc finger protein ZAT1 [Source:UniProtKB/Swiss-Prot;Acc:Q39092]	chr1	355124	357258	-1
AT1G02050	PKSA	3.41615	3.62118	3.68259	3.64013	PKSA	protein_coding	Type III polyketide synthase A [Source:UniProtKB/Swiss-Prot;Acc:O23674]	chr1	359117	360746	-1
AT1G02060		3.17723	3.38535	3.28247	3.19938		protein_coding	Pentatricopeptide repeat-containing protein At1g02060	chloroplastic [Source:UniProtKB/Swiss-Prot;Acc:O81908]	chr1	360918	363142	araport11
AT1G02080		7.87743	7.94574	7.96318	7.91666		protein_coding	Transcription regulator [Source:UniProtKB/TrEMBL;Acc:F4HVV6]	chr1	373335	386913	1
AT1G02090	CSN7	6.13824	6.1904	6.19253	6.2044	CSN7	protein_coding	COP9 signalosome complex subunit 7 [Source:UniProtKB/Swiss-Prot;Acc:Q94JU3]	chr1	387277	389808	-1
AT1G02100		5.50375	5.48881	5.48043	5.45561		protein_coding	Leucine carboxyl methyltransferase [Source:UniProtKB/TrEMBL;Acc:Q8VY08]	chr1	389812	392816	1
AT1G02110		4.92175	5.06318	5.07285	5.1611		protein_coding	BZIP domain class transcription factor (DUF630 and DUF632) [Source:UniProtKB/TrEMBL;Acc:Q56W45]	chr1	392831	395528	1
AT1G02120	VAD1	6.22809	6.18316	6.2608	6.21886	VAD1	protein_coding	Protein VASCULAR ASSOCIATED DEATH 1	chloroplastic [Source:UniProtKB/Swiss-Prot;Acc:F4HVW5]	chr1	395689	400001	araport11
AT1G02130	RABD2A	5.86276	5.94087	5.82241	5.98462	RABD2A	protein_coding	Ras-related protein RABD2a [Source:UniProtKB/Swiss-Prot;Acc:P28188]	chr1	399983	401919	-1
AT1G02140	MEE63	6.60504	6.52387	6.39236	6.5007	MEE63	protein_coding	MEE63 [Source:UniProtKB/TrEMBL;Acc:A0A178WA48]	chr1	403100	404456	-1
AT1G02145	ALG12	4.8112	4.8234	4.82298	4.87739	ALG12	protein_coding	Dol-P-Man:Man(7)GlcNAc(2)-PP-Dol alpha-1	6-mannosyltransferase [Source:UniProtKB/Swiss-Prot;Acc:A8MR93]	chr1	404600	408619	araport11
AT1G02150		4.95507	5.04173	4.60853	4.70569		protein_coding	Pentatricopeptide repeat-containing protein At1g02150 [Source:UniProtKB/Swiss-Prot;Acc:Q8LPS6]	chr1	408622	410680	1
AT1G02160		2.90115	2.90908	3.16845	3.25472		protein_coding	Cox19 family protein (CHCH motif) [Source:UniProtKB/TrEMBL;Acc:A8MQS6]	chr1	410744	411632	1
AT1G02170	AMC1	5.40383	5.41026	5.44143	5.49153	AMC1	protein_coding	MCP1b [Source:UniProtKB/TrEMBL;Acc:A0A178W8H4]	chr1	411664	413554	1
AT1G02180		1.66692	1.57339	1.33125	1.42368		protein_coding	Ferredoxin-like protein [Source:UniProtKB/TrEMBL;Acc:Q8GYG8]	chr1	413522	414649	-1
AT1G02205	CER1	3.17739	3.16315	2.41201	3.25487	CER1	protein_coding	Fatty acid hydroxylase superfamily [Source:TAIR;Acc:AT1G02205]	chr1	418416	422579	1
AT1G02220	NAC003	5.1668	5.14846	6.03767	5.99174	NAC003	protein_coding	NAC domain-containing protein 3 [Source:UniProtKB/Swiss-Prot;Acc:Q5PP28]	chr1	428650	430720	-1
AT1G02230	NAC004	1.9164	1.82765	2.80244	2.87162	NAC004	protein_coding	NAC domain-containing protein 4 [Source:UniProtKB/Swiss-Prot;Acc:O81913]	chr1	434965	436922	-1
AT1G02250	NAC005	-1.30864	-1.34002	-0.522785	-1.4062	NAC005	protein_coding	NAC domain-containing protein 5 [Source:UniProtKB/Swiss-Prot;Acc:O81914]	chr1	437860	439559	-1
AT1G02260		4.4293	4.44738	4.56672	4.61571		protein_coding	At1g02260 [Source:UniProtKB/TrEMBL;Acc:O81915]	chr1	440200	442972	-1
AT1G02270		4.48558	4.4381	4.43233	4.41347		protein_coding	Uncharacterized calcium-binding protein At1g02270 [Source:UniProtKB/Swiss-Prot;Acc:O81916]	chr1	443118	446296	-1
AT1G02280	TOC33	4.34575	4.48606	3.9602	3.80977	TOC33	protein_coding	Translocase of chloroplast 33	chloroplastic [Source:UniProtKB/Swiss-Prot;Acc:O23680]	chr1	448423	450426	araport11
AT1G02290		3.8576	3.76755	3.88838	3.83767		protein_coding	At1g02290 [Source:UniProtKB/TrEMBL;Acc:Q6GKW8]	chr1	450461	452743	-1
AT1G02300	CATHB1	1.03628	1.45408	1.75548	1.19768	CATHB1	protein_coding	Cathepsin B-like protease 1 [Source:UniProtKB/Swiss-Prot;Acc:F4HVZ1]	chr1	453107	455519	1
AT1G02305	CATHB2	6.58738	6.5289	6.45387	6.44553	CATHB2	protein_coding	Cathepsin B-like protease 2 [Source:UniProtKB/Swiss-Prot;Acc:Q93VC9]	chr1	455688	458164	1
AT1G02310	MAN1	1.60038	1.27406	1.54747	1.18929	MAN1	protein_coding	Glycosyl hydrolase superfamily protein [Source:UniProtKB/TrEMBL;Acc:A0A1P8AQX8]	chr1	458133	460831	-1
AT1G02330	CSU2	5.50739	5.49032	5.49907	5.48271	CSU2	protein_coding		chr1	461946	463618	-1
AT1G02335	GL22	4.58134	4.70584	4.06353	4.22751	GL22	protein_coding	Germin-like protein subfamily 2 member 2 [Source:UniProtKB/Swiss-Prot;Acc:Q9FZ27]	chr1	463754	464981	-1
AT1G02340	HFR1	2.70687	2.80559	2.60009	2.57637	HFR1	protein_coding	Transcription factor HFR1 [Source:UniProtKB/Swiss-Prot;Acc:Q9FE22]	chr1	465616	467880	-1
AT1G02350		-0.739117	0.0236677	-0.144586	-0.606468		protein_coding	Protoporphyrinogen oxidase-like protein [Source:UniProtKB/TrEMBL;Acc:F4HVZ8]	chr1	469818	470693	1
AT1G02360		6.50791	6.37467	5.48976	5.44791		protein_coding	Chitinase family protein [Source:TAIR;Acc:AT1G02360]	chr1	471883	473336	-1
AT1G02370		4.03425	4.06674	3.9562	3.94477		protein_coding	Pentatricopeptide repeat-containing protein At1g02370	mitochondrial [Source:UniProtKB/Swiss-Prot;Acc:Q9FZ24]	chr1	474373	476612	araport11
AT1G02380		1.72072	1.69522	2.28498	2.12328		protein_coding	T6A9.7 protein [Source:UniProtKB/TrEMBL;Acc:Q9FZ23]	chr1	476945	479112	1
AT1G02390	GPAT2	1.47655	1.42297	1.88481	2.15875	GPAT2	protein_coding	Probable glycerol-3-phosphate acyltransferase 2 [Source:UniProtKB/Swiss-Prot;Acc:Q9FZ22]	chr1	480650	483373	1
AT1G02400	GA2OX6	4.50479	4.45918	4.23503	4.02023	GA2OX6	protein_coding	Gibberellin 2-beta-dioxygenase 6 [Source:UniProtKB/Swiss-Prot;Acc:Q9FZ21]	chr1	486800	489651	1
AT1G02410	COX11	4.84558	4.95215	4.69414	4.77102	COX11	protein_coding	Cytochrome c oxidase assembly protein COX11	mitochondrial [Source:UniProtKB/Swiss-Prot;Acc:Q8GWR0]	chr1	490860	492979	araport11
AT1G02420		2.39584	2.42382	2.40568	2.51404		protein_coding	Putative pentatricopeptide repeat-containing protein At1g02420 [Source:UniProtKB/Swiss-Prot;Acc:Q9FZ19]	chr1	493639	495158	1
AT1G02430	ATARFD1B	0.320631	0.292706	-0.254987	-0.259554	ATARFD1B	protein_coding	ADP-ribosylation factor D1B [Source:UniProtKB/TrEMBL;Acc:F4HXI4]	chr1	495050	496332	-1
AT1G02460		2.54814	2.64093	1.84338	2.49482		protein_coding	At1g02460 [Source:UniProtKB/TrEMBL;Acc:Q9FWX5]	chr1	504463	507268	-1
AT1G02475		2.20022	2.36205	2.29402	2.09387		protein_coding	Polyketide cyclase/dehydrase and lipid transport superfamily protein [Source:UniProtKB/TrEMBL;Acc:Q94K52]	chr1	513699	515422	-1
AT1G02500	SAM1	9.79791	9.7834	9.75805	10.0421	SAM1	protein_coding	S-adenosylmethionine synthase [Source:UniProtKB/TrEMBL;Acc:A0A178WES1]	chr1	518091	520495	1
AT1G02520	ABCB11	5.81217	5.78921	6.28422	6.12165	ABCB11	protein_coding	ABC transporter B family member 11 [Source:UniProtKB/Swiss-Prot;Acc:Q9FWX7]	chr1	523536	529069	1
AT1G02530	ABCB12	0.47914	0.187964	0.536179	0.291536	ABCB12	protein_coding	PGP12 [Source:UniProtKB/TrEMBL;Acc:A0A178WBY9]	chr1	529679	534677	1
AT1G02560	CLPP5	5.83881	5.78225	5.77474	5.67388	CLPP5	protein_coding	ATP-dependent Clp protease proteolytic subunit [Source:UniProtKB/TrEMBL;Acc:A0A178WMF0]	chr1	537740	540127	1
AT1G02570		1.52548	1.01026	3.09613	3.33351		protein_coding	Putative uncharacterized protein [Source:UniProtKB/TrEMBL;Acc:Q1PFZ3]	chr1	541236	542245	1
AT1G02575		0.354549	0.290606	0.963889	0.94433		protein_coding	unknown protein; BEST Arabidopsis thaliana protein match is: unknown protein (TAIR:AT1G02570.1). [Source:TAIR;Acc:AT1G02575]	chr1	543011	544057	1
AT1G02580	MEA	-0.167837	-0.926208	-0.724912	-1.4599	MEA	protein_coding	Histone-lysine N-methyltransferase MEDEA [Source:UniProtKB/Swiss-Prot;Acc:O65312]	chr1	544733	549202	1
AT1G02610		1.64654	1.78063	1.20634	1.92334		protein_coding	RING/FYVE/PHD zinc finger-containing protein [Source:UniProtKB/TrEMBL;Acc:F4HXK4]	chr1	553019	556152	-1
AT1G02640	BXL2	4.8496	5.0715	4.54948	4.25611	BXL2	protein_coding	Probable beta-D-xylosidase 2 [Source:UniProtKB/Swiss-Prot;Acc:Q94KD8]	chr1	564018	567771	1
AT1G02650		-0.466992	-0.461935	0.0136494	-0.485387		protein_coding	T14P4.7 protein [Source:UniProtKB/TrEMBL;Acc:Q9FWY3]	chr1	568558	570554	1
AT1G02660		2.66676	2.46967	2.75212	2.46871		protein_coding	Alpha/beta-Hydrolases superfamily protein [Source:UniProtKB/TrEMBL;Acc:F4HXL0]	chr1	571826	575085	-1
AT1G02670		1.08027	1.3367	1.66464	1.25887		protein_coding	P-loop containing nucleoside triphosphate hydrolases superfamily protein [Source:TAIR;Acc:AT1G02670]	chr1	575922	580532	1
AT1G02680	TAF13	3.37083	3.19152	3.55646	3.61913	TAF13	protein_coding	Transcription initiation factor TFIID subunit 13 [Source:UniProtKB/Swiss-Prot;Acc:Q6NQH4]	chr1	580625	582310	1
AT1G02690	IMPA-6	5.94527	6.10369	5.95389	5.86319	IMPA-6	protein_coding	Importin subunit alpha [Source:UniProtKB/TrEMBL;Acc:F4HXL3]	chr1	584134	587327	1
AT1G02705		-0.0134376	-0.362006	0.204322	0.23386		protein_coding		chr1	589584	590406	1
AT1G02720	GATL5	5.1356	5.18608	4.69582	4.65319	GATL5	protein_coding	Probable galacturonosyltransferase-like 5 [Source:UniProtKB/Swiss-Prot;Acc:Q9FWY9]	chr1	591682	594264	1
AT1G02730	CSLD5	7.09736	7.07459	7.00364	6.63785	CSLD5	protein_coding	Cellulose synthase-like protein D5 [Source:UniProtKB/Swiss-Prot;Acc:Q9SRW9]	chr1	594502	598657	-1
AT1G02740	MRG2	4.03192	3.95814	3.57816	3.52186	MRG2	protein_coding	Protein MRG2 [Source:UniProtKB/Swiss-Prot;Acc:Q4V3E2]	chr1	599330	602199	-1
AT1G02750	DI19-2	3.64545	3.62372	3.65428	3.67658	DI19-2	protein_coding	Protein DEHYDRATION-INDUCED 19 homolog 2 [Source:UniProtKB/Swiss-Prot;Acc:Q8GWK1]	chr1	602489	604387	1
AT1G02780	RPL19A	10.068	10.1302	10.1242	10.135	RPL19A	protein_coding	60S ribosomal protein L19-1 [Source:UniProtKB/Swiss-Prot;Acc:Q9SRX2]	chr1	607799	609534	-1
AT1G02810	PME7	6.10064	6.14273	5.89496	5.8097	PME7	protein_coding	Probable pectinesterase/pectinesterase inhibitor 7 [Source:UniProtKB/Swiss-Prot;Acc:Q9SRX4]	chr1	618061	620502	1
AT1G02813		-0.283764	0.300922	-0.146746	-0.0353599		protein_coding	Protein of unknown function	DUF538 [Source:TAIR;Acc:AT1G02813]	chr1	620678	621329	araport11
AT1G02816		4.21113	3.99327	4.16652	4.21673		protein_coding	F22D16.19 protein [Source:UniProtKB/TrEMBL;Acc:Q9SRX5]	chr1	621453	623054	1
AT1G02840	SR34	6.44801	6.46756	6.48284	6.51263	SR34	protein_coding	Serine/arginine-rich-splicing factor SR34 [Source:UniProtKB/Swiss-Prot;Acc:O22315]	chr1	626639	629993	1
AT1G02850	BGLU11	4.83888	4.80609	6.01335	6.06111	BGLU11	protein_coding	Beta-glucosidase 11 [Source:UniProtKB/Swiss-Prot;Acc:B3H5Q1]	chr1	630374	633420	1
AT1G02860	BAH1	4.61851	4.57552	4.01053	3.81259	BAH1	protein_coding	E3 ubiquitin-protein ligase BAH1 [Source:UniProtKB/Swiss-Prot;Acc:Q9SRX9]	chr1	635144	637262	1
AT1G02870		5.1734	5.19586	5.24208	5.19188		protein_coding	At1g02870 [Source:UniProtKB/TrEMBL;Acc:Q8RWK5]	chr1	637214	638681	-1
AT1G02880	TPK1	5.68575	5.67688	5.70628	5.82175	TPK1	protein_coding	thiamin pyrophosphokinase1 [Source:TAIR;Acc:AT1G02880]	chr1	642505	644903	-1
AT1G02890		7.20283	7.22728	7.09467	7.06923		protein_coding	AAA-type ATPase family protein [Source:UniProtKB/TrEMBL;Acc:F4HZ82]	chr1	645084	652001	-1
AT1G02900	RALF1	6.09387	6.12	5.58398	5.60145	RALF1	protein_coding	RALFL1 [Source:UniProtKB/TrEMBL;Acc:A0A178WER1]	chr1	653604	654457	-1
AT1G02910	LPA1	3.63629	3.66979	3.38933	3.24105	LPA1	protein_coding	Protein LOW PSII ACCUMULATION 1	chloroplastic [Source:UniProtKB/Swiss-Prot;Acc:Q9SRY4]	chr1	655568	658216	araport11
AT1G02920	GSTF7	6.13974	5.78356	6.70347	6.53824	GSTF7	protein_coding	Glutathione S-transferase F7 [Source:UniProtKB/Swiss-Prot;Acc:Q9SRY5]	chr1	658578	659980	-1
AT1G02930	GSTF6	4.83873	4.57418	6.67765	6.80894	GSTF6	protein_coding	Glutathione S-transferase F6 [Source:UniProtKB/Swiss-Prot;Acc:P42760]	chr1	661088	662475	-1
AT1G02950	ATGSTF4	4.13152	4.02477	3.73967	3.94522	ATGSTF4	protein_coding	glutathione S-transferase F4 [Source:TAIR;Acc:AT1G02950]	chr1	665119	666471	-1
AT1G02960		4.43373	4.28812	4.45673	4.63479		protein_coding	Kinetochore protein [Source:UniProtKB/TrEMBL;Acc:Q8GWB5]	chr1	666807	669919	-1
AT1G02970	WEE1	3.18022	3.04703	3.10488	3.0648	WEE1	protein_coding	Wee1-like protein kinase [Source:UniProtKB/Swiss-Prot;Acc:Q8L4H0]	chr1	673306	676419	1
AT1G02980	CUL2	-1.05293	0.00208326	-0.27733	-1.03465	CUL2	protein_coding	Cullin-2 [Source:UniProtKB/Swiss-Prot;Acc:Q9SRZ0]	chr1	677360	681378	1
AT1G02990		5.1364	5.21342	5.25371	5.12704		protein_coding		chr1	681331	687385	-1
AT1G03000	PEX6	4.66444	4.7879	4.58894	4.57274	PEX6	protein_coding	Peroxisome biogenesis protein 6 [Source:UniProtKB/Swiss-Prot;Acc:Q8RY16]	chr1	687795	692660	-1
AT1G03010		2.04384	1.93823	1.78009	1.75122		protein_coding	BTB/POZ domain-containing protein At1g03010 [Source:UniProtKB/Swiss-Prot;Acc:Q9SA69]	chr1	693190	696504	1
AT1G03030		4.46464	4.48629	4.28015	4.38626		protein_coding	At1g03030 [Source:UniProtKB/TrEMBL;Acc:Q500U9]	chr1	701365	703929	1
AT1G03040		5.64198	5.56124	5.83116	5.87437		protein_coding	basic helix-loop-helix (bHLH) DNA-binding superfamily protein [Source:TAIR;Acc:AT1G03040]	chr1	703847	706689	-1
AT1G03060	SPI	7.32208	7.38364	7.34096	7.30384	SPI	protein_coding	Protein SPIRRIG [Source:UniProtKB/Swiss-Prot;Acc:F4HZB2]	chr1	712440	727553	-1
AT1G03070	LFG4	1.71086	1.80003	1.53084	1.58026	LFG4	protein_coding	Protein LIFEGUARD 4 [Source:UniProtKB/Swiss-Prot;Acc:Q9SA63]	chr1	729830	731565	1
AT1G03080	NET1D	7.96187	7.94643	8.10275	8.00645	NET1D	protein_coding	Protein NETWORKED 1D [Source:UniProtKB/Swiss-Prot;Acc:F4HZB5]	chr1	731554	738306	-1
AT1G03090	MCCA	4.99166	5.14612	4.82167	4.81265	MCCA	protein_coding	Methylcrotonoyl-CoA carboxylase subunit alpha	mitochondrial [Source:UniProtKB/Swiss-Prot;Acc:Q42523]	chr1	739544	744184	araport11
AT1G03100		2.78652	2.73103	3.09725	2.88367		protein_coding	Pentatricopeptide repeat-containing protein At1g03100	mitochondrial [Source:UniProtKB/Swiss-Prot;Acc:Q9SA60]	chr1	743885	746701	araport11
AT1G03110	TRM82	4.78288	4.97448	4.89868	4.88204	TRM82	protein_coding	tRNA (guanine-N(7)-)-methyltransferase non-catalytic subunit [Source:UniProtKB/TrEMBL;Acc:A0A178VZV6]	chr1	749246	751976	1
AT1G03130	PSAD2	1.05055	1.72462	0.670286	-0.0116895	PSAD2	protein_coding	Photosystem I reaction center subunit II-2	chloroplastic [Source:UniProtKB/Swiss-Prot;Acc:Q9SA56]	chr1	753307	754262	araport11
AT1G03140		5.54408	5.61425	5.59136	5.56466		protein_coding	F10O3.3 protein [Source:UniProtKB/TrEMBL;Acc:Q9SA55]	chr1	754261	756303	-1
AT1G03150	NAA20	4.29697	4.20475	4.43071	4.20704	NAA20	protein_coding	N-terminal acetyltransferase B complex catalytic subunit NAA20 [Source:UniProtKB/Swiss-Prot;Acc:Q8LGI8]	chr1	756414	758678	1
AT1G03160	FZL	4.13822	4.06614	4.16559	3.97234	FZL	protein_coding	Probable transmembrane GTPase FZO-like	chloroplastic [Source:UniProtKB/Swiss-Prot;Acc:Q1KPV0]	chr1	761261	766194	araport11
AT1G03170	FAF2	-0.532934	-1.33981	0.721505	0.836132	FAF2	protein_coding	Protein FANTASTIC FOUR 2 [Source:UniProtKB/Swiss-Prot;Acc:Q8GXU9]	chr1	768376	770684	1
AT1G03180		2.85104	2.99154	3.06568	3.21757		protein_coding	Non-structural protein [Source:UniProtKB/TrEMBL;Acc:Q5Q0J3]	chr1	773358	775362	1
AT1G03190	XPD	4.36721	4.46913	4.54544	4.35163	XPD	protein_coding	UVH6 [Source:UniProtKB/TrEMBL;Acc:A0A178W4P7]	chr1	775527	780062	1
AT1G03200		1.00603	1.16813	1.14801	0.114838		protein_coding	At1g03200 [Source:UniProtKB/TrEMBL;Acc:B6IDH7]	chr1	780519	782946	1
AT1G03210		5.12305	5.21637	5.03418	5.13152		protein_coding	Phenazine biosynthesis PhzC/PhzF protein [Source:TAIR;Acc:AT1G03210]	chr1	782904	784346	1
AT1G03220		9.60058	9.67693	9.45409	9.09709		protein_coding	Eukaryotic aspartyl protease family protein [Source:UniProtKB/TrEMBL;Acc:Q9ZVS4]	chr1	786832	788722	1
AT1G03230		6.64103	6.78401	7.44406	7.63273		protein_coding	Eukaryotic aspartyl protease family protein [Source:UniProtKB/TrEMBL;Acc:Q9ZVS5]	chr1	789820	791689	1
AT1G03250		4.72916	4.74563	5.29923	5.32698		protein_coding	unknown protein; Has 89 Blast hits to 89 proteins in 31 species: Archae - 0; Bacteria - 0; Metazoa - 31; Fungi - 0; Plants - 48; Viruses - 0; Other Eukaryotes - 10 (source: NCBI BLink). [Source:TAIR;Acc:AT1G03250]	chr1	793315	795403	-1
AT1G03260		3.51912	3.42046	3.43843	3.5674		protein_coding	At1g03260 [Source:UniProtKB/TrEMBL;Acc:Q6NMJ6]	chr1	795449	798491	-1
AT1G03270	CBSDUF4	2.35089	2.5555	2.92257	2.98189	CBSDUF4	protein_coding	Putative DUF21 domain-containing protein At1g03270 [Source:UniProtKB/Swiss-Prot;Acc:Q9ZVS8]	chr1	799115	802625	1
AT1G03280		5.69915	5.66677	5.74398	5.67899		protein_coding	Putative uncharacterized protein At1g03280 [Source:UniProtKB/TrEMBL;Acc:Q93ZW3]	chr1	802970	807066	1
AT1G03290		5.09155	5.04929	5.38024	5.28599		protein_coding	ELKS/Rab6-interacting/CAST family protein [Source:UniProtKB/TrEMBL;Acc:Q9ZVT0]	chr1	807361	813216	1
AT1G03300	DUF1	2.2109	2.0389	2.13816	1.62982	DUF1	protein_coding	DUF724 domain-containing protein 1 [Source:UniProtKB/Swiss-Prot;Acc:Q9ZVT1]	chr1	811033	813086	-1
AT1G03310	ISA2	3.72346	3.87509	3.85195	3.77813	ISA2	protein_coding	ISA2 [Source:UniProtKB/TrEMBL;Acc:A0A178WGA8]	chr1	813413	816812	1
AT1G03330	LSM2	4.67709	4.66146	4.84877	4.8421	LSM2	protein_coding	LSM2 [Source:UniProtKB/TrEMBL;Acc:A0A178W785]	chr1	817934	819563	-1
AT1G03340		1.07386	1.00816	1.75	1.97906		protein_coding	F15K9.6 [Source:UniProtKB/TrEMBL;Acc:Q9ZVT5]	chr1	819612	821476	1
AT1G03350		6.29402	6.30785	6.2683	6.18713		protein_coding	BSD domain-containing protein [Source:UniProtKB/TrEMBL;Acc:Q9ZVT6]	chr1	822582	824410	-1
AT1G03360	RRP4	4.54391	4.61617	4.63874	4.53134	RRP4	protein_coding	RRP4 [Source:UniProtKB/TrEMBL;Acc:A0A178W3N1]	chr1	824517	826399	1
AT1G03365	RF4	4.66809	4.67019	4.84869	4.85347	RF4	protein_coding	Putative E3 ubiquitin-protein ligase RF4 [Source:UniProtKB/Swiss-Prot;Acc:Q9ZVT8]	chr1	826523	830393	1
AT1G03370		5.97176	5.9433	5.88684	5.9001		protein_coding	C2 and GRAM domain-containing protein At1g03370 [Source:UniProtKB/Swiss-Prot;Acc:Q9ZVT9]	chr1	830550	835411	1
AT1G03380	ATG18G	6.22158	6.25382	5.99193	6.06629	ATG18G	protein_coding	Autophagy-related protein 18g [Source:UniProtKB/Swiss-Prot;Acc:Q8GUL1]	chr1	835767	841373	1
AT1G03410	2A6	1.64623	1.83911	1.74216	2.02819	2A6	protein_coding	1-aminocyclopropane-1-carboxylate oxidase homolog 5 [Source:UniProtKB/Swiss-Prot;Acc:Q43383]	chr1	844436	847683	-1
AT1G03430	AHP5	3.74954	3.76009	3.68368	3.9133	AHP5	protein_coding	histidine-containing phosphotransfer factor 5 [Source:TAIR;Acc:AT1G03430]	chr1	847793	849621	1
AT1G03440		2.43911	2.2886	2.46948	2.28427		protein_coding	Leucine-rich repeat (LRR) family protein [Source:UniProtKB/TrEMBL;Acc:F4I0W7]	chr1	852151	854297	1
AT1G03445	BSU1	-0.37462	-0.237861	-2.581	-2.58162	BSU1	protein_coding	Serine/threonine-protein phosphatase [Source:UniProtKB/TrEMBL;Acc:A0A178WIX8]	chr1	854410	859701	-1
AT1G03457		4.59471	4.55252	4.36168	4.14679		protein_coding	RNA-binding (RRM/RBD/RNP motifs) family protein [Source:UniProtKB/TrEMBL;Acc:F4I0X0]	chr1	860761	864372	-1
AT1G03470	NET3A	3.07883	3.21059	3.04663	2.84594	NET3A	protein_coding	NET3A [Source:UniProtKB/TrEMBL;Acc:A0A178W5C1]	chr1	865895	867733	-1
AT1G03475	CPX1	5.37335	5.52511	5.17289	5.10489	CPX1	protein_coding	Coproporphyrinogen-III oxidase 1	chloroplastic [Source:UniProtKB/Swiss-Prot;Acc:Q9LR75]	chr1	868853	871308	araport11
AT1G03510	PCMP-E3	1.09369	0.764215	0.892318	1.18885	PCMP-E3	protein_coding	Putative pentatricopeptide repeat-containing protein At1g03510 [Source:UniProtKB/Swiss-Prot;Acc:Q9LR72]	chr1	876087	877556	-1
AT1G03520		3.55909	3.50706	3.56035	3.55453		protein_coding	Core-2/I-branching beta-1	6-N-acetylglucosaminyltransferase family protein [Source:UniProtKB/TrEMBL;Acc:Q9LR71]	chr1	877861	880259	araport11
AT1G03530	ATNAF1	5.46611	5.58803	5.57927	5.51423	ATNAF1	protein_coding	NAF1 [Source:UniProtKB/TrEMBL;Acc:A0A178WI11]	chr1	880384	883599	-1
AT1G03540	PCMP-E4	2.05678	1.91598	1.67069	1.63897	PCMP-E4	protein_coding	Pentatricopeptide repeat-containing protein At1g03540 [Source:UniProtKB/Swiss-Prot;Acc:Q9LR69]	chr1	883683	885611	1
AT1G03545		2.05062	1.92253	1.87536	1.83976		lncRNA	Potential natural antisense gene	locus overlaps with AT1G03550 [Source:TAIR;Acc:AT1G03545]	chr1	885941	887972	araport11
AT1G03550	SCAMP2	4.53564	4.44062	4.90705	5.11299	SCAMP2	protein_coding	Secretory carrier-associated membrane protein 2 [Source:UniProtKB/Swiss-Prot;Acc:Q9LR68]	chr1	885623	887956	-1
AT1G03560		3.9606	3.87618	4.08399	4.00709		protein_coding	Pentatricopeptide repeat-containing protein At1g03560	mitochondrial [Source:UniProtKB/Swiss-Prot;Acc:Q9LR67]	chr1	890155	892492	araport11
AT1G03590	PPC6-6	5.01022	4.99612	5.27379	5.56052	PPC6-6	protein_coding	Probable protein phosphatase 2C 1 [Source:UniProtKB/Swiss-Prot;Acc:Q9LR65]	chr1	894238	897718	-1
AT1G03600	PSB27-1	0.94891	0.797588	-0.854273	-1.02375	PSB27-1	protein_coding	Photosystem II repair protein PSB27-H1	chloroplastic [Source:UniProtKB/Swiss-Prot;Acc:Q9LR64]	chr1	898480	899794	araport11
AT1G03610		3.6822	3.86081	3.44235	3.4203		protein_coding	Plant/protein (DUF789) [Source:UniProtKB/TrEMBL;Acc:Q8LF98]	chr1	900732	903070	1
AT1G03620		2.17133	2.35746	1.72875	1.49373		protein_coding	ELMO/CED-12 family protein [Source:TAIR;Acc:AT1G03620]	chr1	904032	907643	-1
AT1G03630	PORC	0.388336	0.961056	-0.0300738	-1.30475	PORC	protein_coding	Protochlorophyllide reductase C	chloroplastic [Source:UniProtKB/Swiss-Prot;Acc:O48741]	chr1	907523	909650	araport11
AT1G03650		0.845119	1.20863	1.2007	0.956022		protein_coding	Acyl-CoA N-acyltransferases (NAT) superfamily protein [Source:UniProtKB/TrEMBL;Acc:Q8GWN1]	chr1	910023	911292	-1
AT1G03660		0.791187	0.690798	-0.144353	-0.71302		protein_coding	Ankyrin-repeat containing protein [Source:UniProtKB/TrEMBL;Acc:F4I2G0]	chr1	911310	913808	-1
AT1G03680	ATHM1	3.54565	3.38567	3.27308	3.12908	ATHM1	protein_coding	Thioredoxin M1	chloroplastic [Source:UniProtKB/Swiss-Prot;Acc:O48737]	chr1	916772	918064	araport11
AT1G03687		3.74184	3.73118	4.00929	3.96469		protein_coding	DTW domain-containing protein [Source:UniProtKB/TrEMBL;Acc:F4I2G3]	chr1	918285	920592	1
AT1G03700		2.01352	2.20821	1.70232	1.53945		protein_coding	CASP-like protein 1C2 [Source:UniProtKB/Swiss-Prot;Acc:Q9LR57]	chr1	920950	922098	1
AT1G03730		2.35988	2.67675	2.27506	2.60183		protein_coding	At1g03730 [Source:UniProtKB/TrEMBL;Acc:Q1ECK0]	chr1	930715	931985	-1
AT1G03740		6.53478	6.48421	6.37251	6.23303		protein_coding	F21B7.34 [Source:UniProtKB/TrEMBL;Acc:Q9LR53]	chr1	933426	937152	1
AT1G03750	SWI2	3.77257	3.77529	3.89503	3.76668	SWI2	protein_coding	Switch 2 [Source:UniProtKB/Swiss-Prot;Acc:F4I2H2]	chr1	937826	941162	1
AT1G03760		4.06756	4.31202	4.09464	4.2824		protein_coding	Prefoldin chaperone subunit family protein [Source:UniProtKB/TrEMBL;Acc:Q8GWP1]	chr1	941062	943377	-1
AT1G03770	RING1B	4.3082	4.36959	4.37769	4.40356	RING1B	protein_coding	RING 1B [Source:UniProtKB/TrEMBL;Acc:F4I2H4]	chr1	944572	947682	1
AT1G03780	TPX2	5.35914	5.42495	5.3857	5.32303	TPX2	protein_coding	Protein TPX2 [Source:UniProtKB/Swiss-Prot;Acc:F4I2H7]	chr1	947520	951850	-1
AT1G03820		6.68327	6.54903	5.92774	5.50337		protein_coding	At1g03820 [Source:UniProtKB/TrEMBL;Acc:Q9ZWA4]	chr1	959790	960916	-1
AT1G03830		4.96537	5.01365	4.9986	4.86096		protein_coding	Guanylate-binding family protein [Source:UniProtKB/TrEMBL;Acc:F4I2I5]	chr1	961684	966790	-1
AT1G03840	MGP	4.65968	4.64123	4.48808	4.61131	MGP	protein_coding	Putative uncharacterized protein At1g03840 (Fragment) [Source:UniProtKB/TrEMBL;Acc:C0SUS5]	chr1	967470	970334	-1
AT1G03850		5.68563	5.59446	4.96248	4.11803		protein_coding	Glutaredoxin family protein [Source:TAIR;Acc:AT1G03850]	chr1	975871	977911	-1
AT1G03860	PHB2	6.9034	6.98228	6.80272	6.86734	PHB2	protein_coding	PHB2 [Source:UniProtKB/TrEMBL;Acc:A0A178WBG3]	chr1	979307	982002	-1
AT1G03870	FLA9	8.25276	8.12079	7.64884	7.99376	FLA9	protein_coding	At1g03870 [Source:UniProtKB/TrEMBL;Acc:B3LF88]	chr1	982381	983544	-1
AT1G03900	ATNAP4	6.98673	6.95095	6.99256	7.05815	ATNAP4	protein_coding	NAP4 [Source:UniProtKB/TrEMBL;Acc:A0A178WMR3]	chr1	991106	993126	1
AT1G03905	ABCI19	4.11947	3.82626	3.93893	4.10675	ABCI19	protein_coding	ABC transporter I family member 19 [Source:UniProtKB/Swiss-Prot;Acc:Q3EDJ0]	chr1	993400	995989	1
AT1G03910	CTN	6.50147	6.47036	6.61341	6.54677	CTN	protein_coding	Cactin [Source:UniProtKB/Swiss-Prot;Acc:F4I2J8]	chr1	996076	1000629	1
AT1G03920		3.39409	3.33426	3.78882	4.09535		protein_coding	Protein kinase family protein [Source:UniProtKB/TrEMBL;Acc:F4I2K0]	chr1	1001116	1004410	1
AT1G03930	CKL9	5.16303	5.3453	5.04649	5.15778	CKL9	protein_coding	Casein kinase 1-like protein 9 [Source:UniProtKB/Swiss-Prot;Acc:Q9ZWB3]	chr1	1004688	1008370	1
AT1G03950	VPS2.3	4.57146	4.33955	4.41666	4.483	VPS2.3	protein_coding	Vacuolar protein sorting-associated protein 2 homolog 3 [Source:UniProtKB/Swiss-Prot;Acc:Q941D5]	chr1	1011151	1013365	-1
AT1G03960	B''EPSILON	4.27978	4.44621	4.31148	4.2777	B''EPSILON	protein_coding	Probable serine/threonine protein phosphatase 2A regulatory subunit B''epsilon [Source:UniProtKB/Swiss-Prot;Acc:Q84JI6]	chr1	1013643	1017957	1
AT1G03970	GBF4	4.41292	4.26497	4.50682	4.38279	GBF4	protein_coding	GBF4 [Source:UniProtKB/TrEMBL;Acc:A0A178WKF4]	chr1	1018058	1019247	1
AT1G03980	ATPCS2	1.66354	1.43424	1.21951	1.72565	ATPCS2	protein_coding	phytochelatin synthase 2 [Source:TAIR;Acc:AT1G03980]	chr1	1019311	1022108	-1
AT1G04000		3.57499	3.61422	3.55062	3.603		protein_coding	F21M11.6 protein [Source:UniProtKB/TrEMBL;Acc:Q9ZWC0]	chr1	1027853	1029119	-1
AT1G04010	PSAT	4.42526	4.45281	4.64814	4.65741	PSAT	protein_coding	PSAT1 [Source:UniProtKB/TrEMBL;Acc:A0A178W9Q7]	chr1	1030957	1036264	-1
AT1G04020	ATBARD1	4.44923	4.54901	4.39323	4.44797	ATBARD1	protein_coding	ROW1 [Source:UniProtKB/TrEMBL;Acc:A0A178W540]	chr1	1036493	1040262	1
AT1G04030		4.98105	4.97071	4.4992	4.57583		protein_coding		chr1	1040375	1042892	1
AT1G04040		8.66493	8.61401	8.34608	8.52608		protein_coding	At1g04040/F21M11_2 [Source:UniProtKB/TrEMBL;Acc:Q9ZWC4]	chr1	1042362	1043887	-1
AT1G04050	SUVR1	3.37773	3.60353	3.50223	3.80798	SUVR1	protein_coding	Probable inactive histone-lysine N-methyltransferase SUVR1 [Source:UniProtKB/Swiss-Prot;Acc:Q946J2]	chr1	1045598	1049864	-1
AT1G04053		0.380291	0.169176	0.726238	0.730665		lncRNA		chr1	275473	276319	-1
AT1G04070	TOM9-1	2.96302	2.93814	2.88956	3.08095	TOM9-1	protein_coding	Mitochondrial import receptor subunit TOM9-1 [Source:UniProtKB/Swiss-Prot;Acc:O64497]	chr1	1050505	1051194	-1
AT1G04080	PRP39	7.07835	7.11247	7.18195	7.22481	PRP39	protein_coding	Tetratricopeptide repeat (TPR)-like superfamily protein [Source:UniProtKB/TrEMBL;Acc:F4I448]	chr1	1051312	1056827	1
AT1G04090		0.930224	0.77907	0.651289	0.652915		protein_coding	At1g04090 [Source:UniProtKB/TrEMBL;Acc:Q501D1]	chr1	1057041	1059454	1
AT1G04100	IAA10	2.59404	2.70302	2.68986	2.66684	IAA10	protein_coding	Auxin-responsive protein IAA10 [Source:UniProtKB/Swiss-Prot;Acc:Q38828]	chr1	1059470	1061209	1
AT1G04120	ABCC5	8.0357	8.05247	8.34781	8.34863	ABCC5	protein_coding	MRP5 [Source:UniProtKB/TrEMBL;Acc:A0A178WGC2]	chr1	1064264	1071080	-1
AT1G04130	TPR2	4.23977	4.32532	4.19525	4.23868	TPR2	protein_coding	Tetratricopeptide repeat (TPR)-like superfamily protein [Source:UniProtKB/TrEMBL;Acc:F4I456]	chr1	1073274	1075568	1
AT1G04140		7.11954	7.2083	7.03648	7.10641		protein_coding	Transducin family protein / WD-40 repeat family protein [Source:UniProtKB/TrEMBL;Acc:F4I458]	chr1	1075543	1080630	-1
AT1G04150		0.350386	0.888394	0.214592	-0.390935		protein_coding	C2 calcium/lipid-binding plant phosphoribosyltransferase family protein [Source:UniProtKB/TrEMBL;Acc:O64492]	chr1	1081024	1084431	-1
AT1G04160	XI-B	4.91332	5.03979	5.66989	5.62796	XI-B	protein_coding	Myosin-8 [Source:UniProtKB/Swiss-Prot;Acc:F4I460]	chr1	1086170	1096510	1
AT1G04170	EIF2 GAMMA	7.53526	7.60262	7.42078	7.35071	EIF2 GAMMA	protein_coding	Eukaryotic translation initiation factor 2 gamma subunit [Source:UniProtKB/TrEMBL;Acc:O64490]	chr1	1096882	1099901	1
AT1G04180	YUC9	2.71196	2.8952	3.03835	2.4312	YUC9	protein_coding	Flavin-containing monooxygenase [Source:UniProtKB/TrEMBL;Acc:A0A178WB22]	chr1	1104493	1106241	1
AT1G04183		4.87975	4.95616	4.83044	4.77869		lncRNA		chr1	845677	847683	1
AT1G04190	TPR3	5.84337	5.85107	5.76132	5.89608	TPR3	protein_coding	TPR3 [Source:UniProtKB/TrEMBL;Acc:A0A178WLS7]	chr1	1106354	1108725	-1
AT1G04200		5.96411	6.07743	6.1542	6.23139		protein_coding	Dyggve-melchior-clausen syndrome protein [Source:UniProtKB/TrEMBL;Acc:Q8RWV1]	chr1	1109395	1114155	1
AT1G04210		6.44934	6.47786	6.44565	6.36453		protein_coding	At1g04210 [Source:UniProtKB/TrEMBL;Acc:O64486]	chr1	1114375	1119739	1
AT1G04220	KCS2	6.0879	5.9712	6.05143	6.23329	KCS2	protein_coding	3-ketoacyl-CoA synthase 2 [Source:UniProtKB/Swiss-Prot;Acc:Q5XEP9]	chr1	1119699	1122786	-1
AT1G04230		3.74728	3.74956	3.84475	3.99484		protein_coding	At1g04230 [Source:UniProtKB/TrEMBL;Acc:Q94K10]	chr1	1125515	1128788	1
AT1G04237		-0.571353	-0.201751	-2.16616	0.0242448		lncRNA		chr1	1043118	1043415	1
AT1G04240	SHY2	3.98168	3.87702	3.09467	3.04301	SHY2	protein_coding	AUX/IAA transcriptional regulator family protein [Source:TAIR;Acc:AT1G04240]	chr1	1128149	1129689	-1
AT1G04247		0.289919	-0.214357	-0.0904604	-0.598566		lncRNA		chr1	1120225	1122526	1
AT1G04250	IAA17	6.72386	6.59202	6.6246	6.83117	IAA17	protein_coding	Auxin-responsive protein IAA17 [Source:UniProtKB/Swiss-Prot;Acc:P93830]	chr1	1136078	1138663	1
AT1G04260	PRA1D	3.85994	4.02189	3.93539	3.88979	PRA1D	protein_coding	PRA1 family protein D [Source:UniProtKB/Swiss-Prot;Acc:P93829]	chr1	1140278	1141564	-1
AT1G04270	RPS15A	8.49856	8.56466	8.58239	8.62526	RPS15A	protein_coding	40S ribosomal protein S15-1 [Source:UniProtKB/Swiss-Prot;Acc:Q08112]	chr1	1141558	1143130	-1
AT1G04280		6.46739	6.30322	6.58492	6.4049		protein_coding	P-loop containing nucleoside triphosphate hydrolases superfamily protein [Source:UniProtKB/TrEMBL;Acc:Q0WUY1]	chr1	1143436	1147091	-1
AT1G04290		3.68937	3.56556	3.99783	3.98582		protein_coding	F19P19.27 protein [Source:UniProtKB/TrEMBL;Acc:P93828]	chr1	1147297	1148533	-1
AT1G04295		-0.281483	-0.574678	-0.440083	-0.674653		lncRNA	other RNA [Source:TAIR;Acc:AT1G04295]	chr1	1147781	1148435	1
AT1G04300		7.0297	7.06358	7.13384	7.20532		protein_coding	TRAF-like superfamily protein [Source:UniProtKB/TrEMBL;Acc:A8MQL1]	chr1	1148564	1154667	-1
AT1G04310	ERS2	2.89553	3.08418	3.29101	3.5319	ERS2	protein_coding	Ethylene response sensor 2 [Source:UniProtKB/Swiss-Prot;Acc:P93825]	chr1	1154740	1157813	-1
AT1G04330		1.28709	1.42025	1.25054	0.783942		protein_coding	At1g04330 [Source:UniProtKB/TrEMBL;Acc:O22691]	chr1	1161289	1161982	-1
AT1G04340		5.09606	5.06225	5.08887	5.25616		protein_coding	At1g04340/F19P19_23 [Source:UniProtKB/TrEMBL;Acc:O22690]	chr1	1162905	1164861	-1
AT1G04350		1.57541	1.48016	0.808272	1.17556		protein_coding	1-aminocyclopropane-1-carboxylate oxidase homolog 6 [Source:UniProtKB/Swiss-Prot;Acc:P93824]	chr1	1164910	1167135	1
AT1G04353		1.57178	1.63464	1.8509	1.87419		lncRNA		chr1	1512618	1514562	1
AT1G04360	ATL1	4.21351	4.27976	4.1157	4.07878	ATL1	protein_coding	RING-H2 finger protein ATL1 [Source:UniProtKB/Swiss-Prot;Acc:P93823]	chr1	1167288	1169034	-1
AT1G04390		3.39594	3.62132	3.57622	3.53048		protein_coding	BTB/POZ domain-containing protein At1g04390 [Source:UniProtKB/Swiss-Prot;Acc:P93820]	chr1	1179310	1183704	-1
AT1G04400	CRY2	6.97222	7.02911	6.89617	6.72156	CRY2	protein_coding	Cryptochrome-2 [Source:UniProtKB/Swiss-Prot;Acc:Q96524]	chr1	1185512	1188696	-1
AT1G04410	MDH1	10.3528	10.3388	10.1127	10.1526	MDH1	protein_coding	Malate dehydrogenase [Source:UniProtKB/TrEMBL;Acc:A0A178W4H0]	chr1	1188995	1191458	-1
AT1G04420		2.9383	2.79539	2.51059	2.46039		protein_coding	NAD(P)-linked oxidoreductase superfamily protein [Source:UniProtKB/TrEMBL;Acc:Q8VZ23]	chr1	1191519	1193884	1
AT1G04425		2.10149	2.0528	2.51678	2.38808		ncRNA	other RNA [Source:TAIR;Acc:AT1G04425]	chr1	1194187	1196889	1
AT1G04430		7.54645	7.64336	7.66292	7.64816		protein_coding	Probable methyltransferase PMT8 [Source:UniProtKB/Swiss-Prot;Acc:Q940J9]	chr1	1197956	1201579	1
AT1G04440	CKL13	7.11005	7.14675	7.03163	6.98941	CKL13	protein_coding	Casein kinase 1-like protein 13 [Source:UniProtKB/Swiss-Prot;Acc:Q5XF24]	chr1	1202160	1206009	1
AT1G04445		-1.18746	-1.15765	-1.74221	-1.29048		protein_coding	C2H2-like zinc finger protein [Source:TAIR;Acc:AT1G04445]	chr1	1206760	1207939	1
AT1G04480	RPL23A	6.60752	6.63609	6.75845	6.84683	RPL23A	protein_coding	At2g33370 [Source:UniProtKB/TrEMBL;Acc:Q1H559]	chr1	1215925	1217471	1
AT1G04490		1.44563	1.57192	1.86446	2.03096		protein_coding	At1g04490 [Source:UniProtKB/TrEMBL;Acc:Q67XK9]	chr1	1217690	1220899	-1
AT1G04503		-1.65536	-2.42651	-1.84854	-0.549227		lncRNA		chr1	2076515	2076998	1
AT1G04510	PRP19A	6.6013	6.67388	6.64053	6.59867	PRP19A	protein_coding	Pre-mRNA-processing factor 19 homolog 1 [Source:UniProtKB/Swiss-Prot;Acc:Q94BR4]	chr1	1226483	1230947	1
AT1G04513		-0.190656	0.290959	0.164015	-1.023		lncRNA		chr1	2089765	2090865	1
AT1G04520	CRRSP3	5.19436	5.18275	5.40887	5.46385	CRRSP3	protein_coding	Cysteine-rich repeat secretory protein 3 [Source:UniProtKB/Swiss-Prot;Acc:Q6NM73]	chr1	1231452	1234032	1
AT1G04530	TPR4	5.0403	4.97778	4.89637	4.8238	TPR4	protein_coding	Putative uncharacterized protein At1g04530 [Source:UniProtKB/TrEMBL;Acc:Q8VZ31]	chr1	1234176	1236206	-1
AT1G04550	IAA12	4.11063	3.99998	3.80933	3.92	IAA12	protein_coding	Auxin-responsive protein IAA12 [Source:UniProtKB/Swiss-Prot;Acc:Q38830]	chr1	1240294	1242157	1
AT1G04555		2.44278	2.56666	2.43921	2.17874		protein_coding	Putative uncharacterized protein [Source:UniProtKB/TrEMBL;Acc:Q1G3F4]	chr1	1242506	1244244	1
AT1G04570		0.478081	-0.247702	0.231421	0.0971826		protein_coding	Probable folate-biopterin transporter 8	chloroplastic [Source:UniProtKB/Swiss-Prot;Acc:F4I5Q2]	chr1	1246601	1248876	araport11
AT1G04590		4.79363	4.90261	5.07441	4.86161		protein_coding		chr1	1258556	1261470	-1
AT1G04600	XI-A	1.59038	1.78057	1.91466	2.0608	XI-A	protein_coding	Myosin-7 [Source:UniProtKB/Swiss-Prot;Acc:F4I5Q6]	chr1	1261762	1272588	1
AT1G04610	YUC3	2.99208	2.7845	2.15325	2.41066	YUC3	protein_coding	Probable indole-3-pyruvate monooxygenase YUCCA3 [Source:UniProtKB/Swiss-Prot;Acc:O23024]	chr1	1279351	1281618	1
AT1G04620	HCAR	1.63418	1.61888	1.00433	0.908703	HCAR	protein_coding	7-hydroxymethyl chlorophyll a reductase	chloroplastic [Source:UniProtKB/Swiss-Prot;Acc:Q8GS60]	chr1	1282163	1286619	araport11
AT1G04630	MEE4	4.9878	5.00356	5.0807	5.19193	MEE4	protein_coding	NADH dehydrogenase [ubiquinone] 1 alpha subcomplex subunit 13-A [Source:UniProtKB/Swiss-Prot;Acc:Q8RWA7]	chr1	1289734	1291112	-1
AT1G04635	EMB1687	2.31238	2.29024	2.17216	1.67715	EMB1687	protein_coding	Probable ribonuclease P/MRP protein subunit POP5 [Source:UniProtKB/Swiss-Prot;Acc:Q6AWV1]	chr1	1291300	1292024	1
AT1G04640	LIP2	2.50295	2.61569	2.24451	2.24995	LIP2	protein_coding	LIP2 [Source:UniProtKB/TrEMBL;Acc:A0A178WI01]	chr1	1292023	1293398	1
AT1G04647		0.351495	-0.299599	-0.551897	-0.324819		lncRNA		chr1	2620439	2621546	1
AT1G04650		2.73132	2.96904	2.91797	2.75239		protein_coding	unknown protein; Has 30201 Blast hits to 17322 proteins in 780 species: Archae - 12; Bacteria - 1396; Metazoa - 17338; Fungi - 3422; Plants - 5037; Viruses - 0; Other Eukaryotes - 2996 (source: NCBI BLink). [Source:TAIR;Acc:AT1G04650]	chr1	1294627	1299023	-1
AT1G04680		7.48395	7.54393	7.35778	7.1832		protein_coding	Pectate lyase [Source:UniProtKB/TrEMBL;Acc:A0A178W464]	chr1	1303467	1307973	-1
AT1G04690	KAB1	6.75328	6.81328	6.87988	6.90006	KAB1	protein_coding	Probable voltage-gated potassium channel subunit beta [Source:UniProtKB/Swiss-Prot;Acc:O23016]	chr1	1313443	1315823	1
AT1G04700		3.94079	3.84493	4.6107	4.75272		protein_coding	PB1 domain-containing protein tyrosine kinase [Source:UniProtKB/TrEMBL;Acc:F4I5S1]	chr1	1316139	1321000	1
AT1G04710	KAT1	4.12052	4.09569	4.08861	4.1207	KAT1	protein_coding	PKT4 [Source:UniProtKB/TrEMBL;Acc:A0A178W7T5]	chr1	1321885	1324840	1
AT1G04730	CTF18	4.09542	4.12839	4.03267	4.10601	CTF18	protein_coding	P-loop containing nucleoside triphosphate hydrolases superfamily protein [Source:UniProtKB/TrEMBL;Acc:F4I5S3]	chr1	1325099	1331169	-1
AT1G04750	VAMP721	6.58029	6.53189	6.56528	6.61032	VAMP721	protein_coding	Putative vesicle-associated membrane protein	synaptobrevin 7B [Source:UniProtKB/TrEMBL;Acc:Q681L9]	chr1	1331466	1333651	araport11
AT1G04760	VAMP726	2.5196	2.63637	2.78602	2.42835	VAMP726	protein_coding	Putative vesicle-associated membrane protein 726 [Source:UniProtKB/Swiss-Prot;Acc:Q9MAS5]	chr1	1334533	1336704	1
AT1G04770		4.62448	4.57139	4.67585	4.60768		protein_coding	Protein SULFUR DEFICIENCY-INDUCED 2 [Source:UniProtKB/Swiss-Prot;Acc:Q8L730]	chr1	1336274	1337849	-1
AT1G04778		1.0772	0.989657	0.00672733	0.375077		protein_coding	unknown protein; FUNCTIONS IN: molecular_function unknown; INVOLVED IN: biological_process unknown; LOCATED IN: cellular_component unknown; Has 0 Blast hits to 0 proteins in 0 species (source: NCBI BLink). [Source:TAIR;Acc:AT1G04778]	chr1	1339588	1340565	1
AT1G04780		6.33191	6.34892	6.43748	6.47251		protein_coding	Ankyrin repeat family protein [Source:UniProtKB/TrEMBL;Acc:Q8GXW8]	chr1	1340553	1343793	-1
AT1G04790		4.67417	4.69513	4.6981	4.68296		protein_coding	At1g04790 [Source:UniProtKB/TrEMBL;Acc:Q93XZ6]	chr1	1344989	1348868	1
AT1G04810	RPN2B	7.00566	7.07758	6.92407	6.97706	RPN2B	protein_coding	26S proteasome non-ATPase regulatory subunit 1 homolog B [Source:UniProtKB/Swiss-Prot;Acc:Q9MAT0]	chr1	1350080	1355466	1
AT1G04820	TUBA4	9.81856	9.90227	9.7577	9.85705	TUBA4	protein_coding	Tubulin alpha-2 chain [Source:UniProtKB/Swiss-Prot;Acc:B9DGT7]	chr1	1356084	1358547	-1
AT1G04830		4.79843	4.74901	4.85148	4.86226		protein_coding	Ypt/Rab-GAP domain of gyp1p superfamily protein [Source:UniProtKB/TrEMBL;Acc:F4I5T4]	chr1	1358574	1362019	-1
AT1G04840	PCMP-H64	1.46584	1.69619	1.60677	1.72442	PCMP-H64	protein_coding	Pentatricopeptide repeat-containing protein At1g04840 [Source:UniProtKB/Swiss-Prot;Acc:Q9MAT2]	chr1	1362227	1365027	-1
AT1G04850		7.45527	7.44016	7.49027	7.44966		protein_coding	F13M7.16 protein [Source:UniProtKB/TrEMBL;Acc:Q9MAT3]	chr1	1365107	1368940	-1
AT1G04860	UBP2	5.85095	5.95327	5.72494	5.76823	UBP2	protein_coding	Ubiquitinyl hydrolase 1 [Source:UniProtKB/TrEMBL;Acc:A0A178WGQ0]	chr1	1369036	1373103	-1
AT1G04870	PRMT10	6.12989	6.17114	6.18523	6.13819	PRMT10	protein_coding	PRMT10 [Source:UniProtKB/TrEMBL;Acc:A0A178WKU5]	chr1	1373234	1375821	-1
AT1G04880	HMGB15	0.00958537	0.109775	0.169377	-0.0467755	HMGB15	protein_coding	High mobility group B protein 15 [Source:UniProtKB/Swiss-Prot;Acc:Q9MAT6]	chr1	1375824	1379228	-1
AT1G04900		5.04016	4.97793	4.88451	4.96365		protein_coding	NADH dehydrogenase ubiquinone complex I	assembly factor-like protein (DUF185) [Source:UniProtKB/TrEMBL;Acc:Q94C90]	chr1	1383841	1387895	araport11
AT1G04910	OFUT1	5.87389	5.89237	5.83039	5.84742	OFUT1	protein_coding	Uncharacterized protein At1g04910 [Source:UniProtKB/Swiss-Prot;Acc:Q8W486]	chr1	1387871	1391381	-1
AT1G04930		2.78663	2.8363	2.98168	2.80575		protein_coding	Hydroxyproline-rich glycoprotein family protein [Source:UniProtKB/TrEMBL;Acc:F4I764]	chr1	1396265	1399122	-1
AT1G04940	TIC20-I	-0.26382	-0.131274	-0.505181	-0.187824	TIC20-I	protein_coding	Protein TIC 20-I	chloroplastic [Source:UniProtKB/Swiss-Prot;Acc:Q8GZ79]	chr1	1399182	1400830	araport11
AT1G04945		3.74265	3.8699	3.73747	3.56716		protein_coding	HIT-type Zinc finger family protein [Source:UniProtKB/TrEMBL;Acc:F4I765]	chr1	1399174	1403112	1
AT1G04950	TAF6	4.685	4.70855	4.8097	4.946	TAF6	protein_coding	TAFII59 [Source:UniProtKB/TrEMBL;Acc:A0A178W741]	chr1	1403085	1407531	-1
AT1G04960		5.05986	5.04973	5.10052	5.04353		protein_coding	Protein of unknown function (DUF1664) [Source:TAIR;Acc:AT1G04960]	chr1	1407772	1410933	-1
AT1G04970		5.69867	5.69393	5.63578	5.50312		protein_coding	Putative BPI/LBP family protein At1g04970 [Source:UniProtKB/Swiss-Prot;Acc:Q9MAU5]	chr1	1411088	1413627	1
AT1G04980	PDIL2-2	5.75477	5.82091	6.23288	6.26342	PDIL2-2	protein_coding	Protein disulfide-isomerase like 2-2 [Source:UniProtKB/Swiss-Prot;Acc:Q9MAU6]	chr1	1413644	1416218	-1
AT1G04985		4.53556	4.51772	4.54267	4.63254		protein_coding	Putative uncharacterized protein At1g04985 [Source:UniProtKB/TrEMBL;Acc:Q84JL8]	chr1	1416342	1419027	-1
AT1G04990		6.00038	5.99381	6.24846	6.34009		protein_coding	Zinc finger CCCH domain-containing protein 3 [Source:UniProtKB/Swiss-Prot;Acc:Q94AD9]	chr1	1418612	1421863	-1
AT1G05000		5.46612	5.35276	6.5797	6.59046		protein_coding	Phosphotyrosine protein phosphatases superfamily protein [Source:UniProtKB/TrEMBL;Acc:F4I780]	chr1	1425539	1428869	1
AT1G05010	ACO4	5.44608	5.28671	5.69121	5.70095	ACO4	protein_coding	1-aminocyclopropane-1-carboxylate oxidase 4 [Source:UniProtKB/Swiss-Prot;Acc:Q06588]	chr1	1431177	1433010	-1
AT1G05020	AP180	0.35903	0.0313122	2.12855	2.28809	AP180	protein_coding	Clathrin coat assembly protein AP180 [Source:UniProtKB/Swiss-Prot;Acc:Q9ZVN6]	chr1	1435155	1437763	-1
AT1G05030		2.94638	3.06209	2.86247	3.05465		protein_coding	Probable plastidic glucose transporter 1 [Source:UniProtKB/Swiss-Prot;Acc:Q0WVE9]	chr1	1438048	1441933	-1
AT1G05055	GTF2H2	3.88471	3.90176	3.7828	3.64012	GTF2H2	protein_coding	GTF2H2 [Source:UniProtKB/TrEMBL;Acc:A0A178W5Z7]	chr1	1448631	1450901	-1
AT1G05060		3.66218	3.56942	3.65068	3.41246		protein_coding	At1g05060 [Source:UniProtKB/TrEMBL;Acc:Q9ZVP0]	chr1	1451002	1452872	-1
AT1G05065	CLE20	-0.37998	0.180279	-0.401962	-0.211492	CLE20	protein_coding	CLAVATA3/ESR (CLE)-related protein 20 [Source:UniProtKB/Swiss-Prot;Acc:Q3EDI6]	chr1	1454606	1455322	-1
AT1G05070		3.77091	3.8545	3.94158	4.05959		protein_coding	At1g05070/T7A14_6 [Source:UniProtKB/TrEMBL;Acc:Q94AB8]	chr1	1457007	1458802	-1
AT1G05087		0.418145	0.42116	0.915201	0.447362		protein_coding	Dentin sialophosphoprotein [Source:UniProtKB/TrEMBL;Acc:A0A1P8AV76]	chr1	1463108	1464173	1
AT1G05090		-0.589295	-0.212559	-0.0842609	0.782052		protein_coding	dentin sialophosphoprotein-related [Source:TAIR;Acc:AT1G05090]	chr1	1464239	1465875	1
AT1G05100	MAPKKK18	0.162509	0.434641	1.20972	1.48361	MAPKKK18	protein_coding	Mitogen-activated protein kinase kinase kinase 18 [Source:UniProtKB/Swiss-Prot;Acc:Q9ZVP5]	chr1	1469541	1470881	1
AT1G05120		5.54502	5.40682	5.48197	5.41975		protein_coding	Helicase protein with RING/U-box domain [Source:TAIR;Acc:AT1G05120]	chr1	1471323	1476289	-1
AT1G05140	ARASP2	3.37359	3.21901	2.73386	2.59844	ARASP2	protein_coding	Probable membrane metalloprotease ARASP2	chloroplastic [Source:UniProtKB/Swiss-Prot;Acc:O23053]	chr1	1482546	1484059	araport11
AT1G05150		5.98124	6.04298	6.02998	5.93785		protein_coding	Uncharacterized TPR repeat-containing protein At1g05150 [Source:UniProtKB/Swiss-Prot;Acc:O23052]	chr1	1484067	1487027	-1
AT1G05153		0.0166669	-0.557932	-0.247617	-0.327348		lncRNA		chr1	5191674	5192677	1
AT1G05160	KAO1	3.28739	3.31694	3.25514	3.06394	KAO1	protein_coding	Ent-kaurenoic acid oxidase 1 [Source:UniProtKB/Swiss-Prot;Acc:O23051]	chr1	1487378	1491005	-1
AT1G05170	B3GALT2	3.97908	4.01978	4.2316	4.00753	B3GALT2	protein_coding	Hexosyltransferase (Fragment) [Source:UniProtKB/TrEMBL;Acc:W8Q3U9]	chr1	1490974	1494248	-1
AT1G05180	AXR1	5.92546	6.04374	5.81283	5.75208	AXR1	protein_coding	NEDD8-activating enzyme E1 regulatory subunit [Source:UniProtKB/TrEMBL;Acc:A0A178WFT2]	chr1	1498114	1501953	-1
AT1G05190	RPL6	4.28369	4.27444	3.46838	3.51246	RPL6	protein_coding	50S ribosomal protein L6	chloroplastic [Source:UniProtKB/Swiss-Prot;Acc:O23049]	chr1	1502251	1503853	araport11
AT1G05200	GLR3.4	4.00908	3.75725	3.70667	3.62658	GLR3.4	protein_coding	Glutamate receptor [Source:UniProtKB/TrEMBL;Acc:Q53YX3]	chr1	1504941	1509152	1
AT1G05205		4.7261	4.66862	4.78185	4.86707		protein_coding	At1g05205 [Source:UniProtKB/TrEMBL;Acc:Q8LG56]	chr1	1509103	1510341	-1
AT1G05210		3.47586	3.31482	3.53043	3.79732		protein_coding	At1g05210 [Source:UniProtKB/TrEMBL;Acc:O23047]	chr1	1510404	1511683	1
AT1G05220		0.441843	0.863806	1.07547	0.699735		protein_coding	Putative uncharacterized protein [Source:UniProtKB/TrEMBL;Acc:O23046]	chr1	1511895	1512842	1
AT1G05230	HDG2	0.652246	0.598753	0.653273	0.33487	HDG2	protein_coding	AT1G05230 protein [Source:UniProtKB/TrEMBL;Acc:B9DFH8]	chr1	1512896	1518900	-1
AT1G05260	PER3	8.16388	8.02856	8.30487	8.49508	PER3	protein_coding	Peroxidase [Source:UniProtKB/TrEMBL;Acc:Q0WSR2]	chr1	1529767	1531484	1
AT1G05270		5.57961	5.63155	5.4386	5.44293		protein_coding	At1g05270 [Source:UniProtKB/TrEMBL;Acc:Q8GXY6]	chr1	1531641	1534767	-1
AT1G05280		3.76799	3.86327	3.95345	3.92955		protein_coding	Protein of unknown function (DUF604) [Source:TAIR;Acc:AT1G05280]	chr1	1534830	1537602	-1
AT1G05300	ZIP5	3.45878	3.35946	4.28322	4.21072	ZIP5	protein_coding	Zinc transporter 5 [Source:UniProtKB/Swiss-Prot;Acc:O23039]	chr1	1544927	1547849	-1
AT1G05310	PME8	2.91668	3.14699	1.96352	2.11312	PME8	protein_coding	Probable pectinesterase 8 [Source:UniProtKB/Swiss-Prot;Acc:O23038]	chr1	1550503	1552587	-1
AT1G05320		6.27072	6.24465	5.91589	5.7804		protein_coding	FUNCTIONS IN: molecular_function unknown; INVOLVED IN: biological_process unknown; LOCATED IN: cellular_component unknown; EXPRESSED IN: fruit		chr1	1553568	1557848	araport11
AT1G05340		3.04945	2.88568	3.43109	2.71092		protein_coding	Cysteine-rich TM module stress tolerance protein [Source:UniProtKB/TrEMBL;Acc:O23035]	chr1	1558778	1559917	-1
AT1G05347		0.0102813	0.506661	0.262626	0.952932		lncRNA		chr1	6149305	6150189	-1
AT1G05350		5.37042	5.49857	5.5088	5.6462		protein_coding	Ubiquitin-like modifier-activating enzyme 5 [Source:UniProtKB/Swiss-Prot;Acc:O23034]	chr1	1560678	1564409	-1
AT1G05360	KMS2	4.75828	4.75621	4.90834	4.84038	KMS2	protein_coding	Vacuole membrane protein KMS2 [Source:UniProtKB/Swiss-Prot;Acc:F4I8Q7]	chr1	1564491	1567508	1
AT1G05370		2.14852	2.29581	2.34633	2.14837		protein_coding	Sec14p-like phosphatidylinositol transfer family protein [Source:UniProtKB/TrEMBL;Acc:F4I8Q8]	chr1	1569147	1572469	-1
AT1G05380		5.93518	5.95939	5.94551	5.88872		protein_coding	Acyl-CoA N-acyltransferase with RING/FYVE/PHD-type zinc finger protein [Source:UniProtKB/TrEMBL;Acc:Q9ZW00]	chr1	1576822	1582672	1
AT1G05385	PSB27-2	1.29606	1.15655	0.572377	0.0703257	PSB27-2	protein_coding	Psb27-H1 [Source:UniProtKB/TrEMBL;Acc:A0A178WJM6]	chr1	1582671	1583760	-1
AT1G05400		0.257985	0.257019	0.409727	0.0167985		protein_coding	Putative uncharacterized protein [Source:UniProtKB/TrEMBL;Acc:Q5XVL8]	chr1	1584073	1585421	1
AT1G05410		4.09336	4.29607	4.06362	4.05191		protein_coding	At1g05410/T25N20_5 [Source:UniProtKB/TrEMBL;Acc:Q8VZE5]	chr1	1585371	1587794	-1
AT1G05420	ATOFP12	0.844727	1.10552	0.951951	0.864042	ATOFP12	protein_coding	ovate family protein 12 [Source:TAIR;Acc:AT1G05420]	chr1	1589973	1591012	1
AT1G05430		4.6111	4.60049	4.5317	4.61098		protein_coding	Putative uncharacterized protein [Source:UniProtKB/TrEMBL;Acc:Q8LC42]	chr1	1594053	1595923	-1
AT1G05440		2.6854	2.5622	2.64082	2.72361		protein_coding	C-8 sterol isomerase [Source:UniProtKB/TrEMBL;Acc:Q9ZVZ4]	chr1	1596007	1597940	-1
AT1G05450		1.69661	1.63048	1.99329	2.36122		protein_coding	Bifunctional inhibitor/lipid-transfer protein/seed storage 2S albumin superfamily protein [Source:UniProtKB/TrEMBL;Acc:Q1G2Y5]	chr1	1599876	1601214	1
AT1G05460	SDE3	4.03867	4.07354	4.14435	4.10892	SDE3	protein_coding	Probable RNA helicase SDE3 [Source:UniProtKB/Swiss-Prot;Acc:Q8GYD9]	chr1	1601148	1605034	-1
AT1G05470	IP5P6	4.67952	4.59594	4.23198	3.91909	IP5P6	protein_coding	CVP2 [Source:UniProtKB/TrEMBL;Acc:A0A178WIE4]	chr1	1607202	1611840	-1
AT1G05490	CLSY3	1.90896	2.08334	1.51042	1.74171	CLSY3	protein_coding	SNF2 domain-containing protein CLASSY 3 [Source:UniProtKB/Swiss-Prot;Acc:F4I8S3]	chr1	1618504	1623489	-1
AT1G05500	SYT5	6.59019	6.62609	6.32717	6.42028	SYT5	protein_coding	Synaptotagmin-5 [Source:UniProtKB/Swiss-Prot;Acc:Q8L706]	chr1	1624919	1629289	1
AT1G05520		7.00404	7.03493	6.93611	6.98728		protein_coding	At1g05520/T25N20_16 [Source:UniProtKB/TrEMBL;Acc:Q8H0S3]	chr1	1630849	1636018	-1
AT1G05530	UGT75B2	3.27565	3.48972	3.63502	3.65128	UGT75B2	protein_coding	UDP-glycosyltransferase 75B2 [Source:UniProtKB/Swiss-Prot;Acc:Q9ZVY5]	chr1	1636249	1637914	-1
AT1G05557		1.65964	1.42222	1.95625	2.12634		lncRNA		chr1	7094008	7094666	-1
AT1G05560	UGT1	4.93304	5.00862	5.06823	4.83286	UGT1	protein_coding	UDP-glucosyltransferase 75B1 [Source:TAIR;Acc:AT1G05560]	chr1	1645300	1647435	-1
AT1G05562		-0.0379138	0.140034	0.211753	-0.0923633		lncRNA	Potential natural antisense gene	locus overlaps with AT1G05560 [Source:TAIR;Acc:AT1G05562]	chr1	1645300	1647435	araport11
AT1G05570	CALS1	8.29648	8.39096	7.8634	7.7714	CALS1	protein_coding	Callose synthase 1 [Source:UniProtKB/Swiss-Prot;Acc:Q9AUE0]	chr1	1647575	1659611	-1
AT1G05575		1.15268	0.999126	0.798983	0.839318		protein_coding	Putative uncharacterized protein [Source:UniProtKB/TrEMBL;Acc:Q8LC91]	chr1	1661550	1662259	-1
AT1G05577		0.323151	0.137813	0.123414	-0.17787		protein_coding	F3F20.2 protein [Source:UniProtKB/TrEMBL;Acc:Q9SYJ8]	chr1	1662352	1664398	-1
AT1G05590	HEXO2	4.31832	4.30878	4.32098	4.35048	HEXO2	protein_coding	Beta-hexosaminidase 2 [Source:UniProtKB/Swiss-Prot;Acc:Q9SYK0]	chr1	1669350	1671902	1
AT1G05600		2.23242	2.30364	1.94276	2.14546		protein_coding	Pentatricopeptide repeat-containing protein At1g05600 [Source:UniProtKB/Swiss-Prot;Acc:Q9SYK1]	chr1	1671916	1673923	1
AT1G05610	APS2	0.142779	0.0487094	0.522386	0.225541	APS2	protein_coding	ADP-glucose pyrophosphorylase small subunit 2 [Source:TAIR;Acc:AT1G05610]	chr1	1673861	1676077	-1
AT1G05620	URH2	6.37854	6.30337	6.45358	6.40225	URH2	protein_coding	Probable uridine nucleosidase 2 [Source:UniProtKB/Swiss-Prot;Acc:Q8LAC4]	chr1	1678881	1681710	1
AT1G05630	AT5PTASE13	4.2199	4.27727	4.61324	4.71635	AT5PTASE13	protein_coding	Endonuclease/exonuclease/phosphatase family protein [Source:TAIR;Acc:AT1G05630]	chr1	1682224	1687363	1
AT1G05640		3.10609	3.13071	3.1545	2.74295		protein_coding	Ankyrin repeat family protein [Source:UniProtKB/TrEMBL;Acc:Q9SYK5]	chr1	1687436	1689955	-1
AT1G05650		4.20179	3.96247	1.66073	2.56094		protein_coding	F3F20.10 protein [Source:UniProtKB/TrEMBL;Acc:Q9SYK6]	chr1	1690002	1692179	-1
AT1G05660		4.755	4.79259	3.59618	3.94648		protein_coding	F3F20.11 protein [Source:UniProtKB/TrEMBL;Acc:Q9SYK7]	chr1	1694070	1696191	-1
AT1G05670		3.47882	3.54959	3.44637	3.39704		protein_coding	Glycosyltransferase (Fragment) [Source:UniProtKB/TrEMBL;Acc:A0A068FPW3]	chr1	1697541	1701065	-1
AT1G05675	UGT74E1	-2.23373	-3.81514	-1.5865	-0.586008	UGT74E1	protein_coding	UDP-Glycosyltransferase superfamily protein (Fragment) [Source:UniProtKB/TrEMBL;Acc:A0A1W6AJW6]	chr1	1701116	1702749	-1
AT1G05680	UGT74E2	4.43381	4.38775	5.32336	5.43747	UGT74E2	protein_coding	Glycosyltransferase (Fragment) [Source:UniProtKB/TrEMBL;Acc:A0A0K1SBE8]	chr1	1703002	1704838	-1
AT1G05690	BT3	0.384034	0.851232	0.853198	0.825174	BT3	protein_coding	BTB/POZ and TAZ domain-containing protein 3 [Source:UniProtKB/Swiss-Prot;Acc:Q9SYL0]	chr1	1706736	1709360	1
AT1G05700		5.91888	5.82354	5.96743	5.53368		protein_coding	Leucine-rich repeat transmembrane protein kinase protein [Source:TAIR;Acc:AT1G05700]	chr1	1709673	1713474	1
AT1G05710		5.39478	5.382	5.42694	5.31728		protein_coding		chr1	1714818	1717290	1
AT1G05720		5.05817	4.97849	5.09283	5.07063		protein_coding	Putative uncharacterized protein At1g05720 [Source:UniProtKB/TrEMBL;Acc:Q8GWP6]	chr1	1717389	1718909	-1
AT1G05730		1.49905	1.37357	1.68112	1.65908		protein_coding	FAM136A-like protein (DUF842) [Source:UniProtKB/TrEMBL;Acc:Q5BQ23]	chr1	1718555	1720587	1
AT1G05750	PDE247	1.90217	1.73925	2.01784	1.94265	PDE247	protein_coding	Pentatricopeptide repeat-containing protein At1g05750	chloroplastic [Source:UniProtKB/Swiss-Prot;Acc:Q9MA50]	chr1	1721509	1724734	araport11
AT1G05760	RTM1	2.0675	1.92713	2.02501	2.09962	RTM1	protein_coding	Mannose-binding lectin superfamily protein [Source:TAIR;Acc:AT1G05760]	chr1	1723734	1724534	-1
AT1G05770	JAL2	0.662166	0.74235	0.750439	0.839229	JAL2	protein_coding	Jacalin-related lectin 2 [Source:UniProtKB/Swiss-Prot;Acc:Q9MA49]	chr1	1725388	1726321	-1
AT1G05780		2.05303	2.11815	2.35637	2.8429		protein_coding	Vacuolar ATPase assembly integral membrane protein VMA21 homolog [Source:UniProtKB/TrEMBL;Acc:Q58G56]	chr1	1726558	1728520	1
AT1G05783		-0.716513	-0.894263	-0.279065	-0.510276		protein_coding		chr1	1728658	1729789	-1
AT1G05785		3.20924	3.13113	3.21043	2.93887		protein_coding	Got1/Sft2-like vescicle transport protein family [Source:TAIR;Acc:AT1G05785]	chr1	1730242	1732657	1
AT1G05790		4.65275	4.66455	4.72056	4.66186		protein_coding	lipase class 3 family protein [Source:TAIR;Acc:AT1G05790]	chr1	1732802	1737583	1
AT1G05805	BHLH128	4.51389	4.34115	4.56356	4.42001	BHLH128	protein_coding	Transcription factor bHLH128 [Source:UniProtKB/Swiss-Prot;Acc:Q8H102]	chr1	1744444	1747734	1
AT1G05810	ARA	3.76785	3.85903	3.8047	4.04316	ARA	protein_coding	RAB GTPase homolog A5E [Source:TAIR;Acc:AT1G05810]	chr1	1748259	1749526	1
AT1G05820	SPPL5	1.34911	1.28627	1.90445	1.54321	SPPL5	protein_coding	Signal peptide peptidase-like 5 [Source:UniProtKB/Swiss-Prot;Acc:Q9MA44]	chr1	1749478	1754036	1
AT1G05830	ATX2	5.71884	5.76181	5.83111	5.77826	ATX2	protein_coding	Histone-lysine N-methyltransferase ATX2 [Source:UniProtKB/Swiss-Prot;Acc:P0CB22]	chr1	1754130	1761909	1
AT1G05835		0.518548	0.778842	0.602862	0.990953		protein_coding	Uncharacterized protein At1g05835 [Source:UniProtKB/Swiss-Prot;Acc:A8MS78]	chr1	1762145	1762814	1
AT1G05840		4.4076	4.46173	4.383	4.49225		protein_coding	Eukaryotic aspartyl protease family protein [Source:UniProtKB/TrEMBL;Acc:F4IAD5]	chr1	1762734	1766283	-1
AT1G05850	CTL1	9.48661	9.47158	9.23331	9.23863	CTL1	protein_coding	Chitinase-like protein 1 [Source:UniProtKB/Swiss-Prot;Acc:Q9MA41]	chr1	1766503	1768837	-1
AT1G05860		3.75519	3.66038	3.8882	3.77634		protein_coding	INO80 complex subunit D-like protein [Source:UniProtKB/TrEMBL;Acc:Q9MA40]	chr1	1768986	1771286	1
AT1G05870		4.73674	4.87724	5.17957	5.27667		protein_coding	At1g05870 [Source:UniProtKB/TrEMBL;Acc:Q9MA39]	chr1	1771385	1773385	-1
AT1G05890	ARI5	6.1152	6.11956	6.18887	6.2287	ARI5	protein_coding	RING/U-box superfamily protein [Source:UniProtKB/TrEMBL;Acc:F4IAE4]	chr1	1779256	1784675	1
AT1G05894		-0.682866	-0.489787	0.0927573	0.49486		protein_coding	Putative uncharacterized protein [Source:UniProtKB/TrEMBL;Acc:Q9MA36]	chr1	1784736	1786326	1
AT1G05900	NTH2	3.38264	3.19635	3.2721	3.41327	NTH2	protein_coding	Endonuclease III homolog [Source:UniProtKB/TrEMBL;Acc:A0A178W393]	chr1	1786849	1789737	1
AT1G05910		5.90609	5.96091	5.88224	5.95695		protein_coding	ATPase family AAA domain-containing protein At1g05910 [Source:UniProtKB/Swiss-Prot;Acc:F4IAE9]	chr1	1790216	1796715	1
AT1G05940	CAT9	4.89389	4.89735	4.82102	4.7732	CAT9	protein_coding	Cationic amino acid transporter 9	chloroplastic [Source:UniProtKB/Swiss-Prot;Acc:Q9C5D6]	chr1	1801110	1804000	araport11
AT1G05950		3.72083	3.84522	3.25038	3.37237		protein_coding	unknown protein; Has 50 Blast hits to 45 proteins in 14 species: Archae - 5; Bacteria - 0; Metazoa - 4; Fungi - 0; Plants - 34; Viruses - 0; Other Eukaryotes - 7 (source: NCBI BLink). [Source:TAIR;Acc:AT1G05950]	chr1	1804401	1807670	-1
AT1G05960		6.77851	6.74975	6.86993	6.85336		protein_coding	ARM repeat superfamily protein [Source:UniProtKB/TrEMBL;Acc:F4IAF6]	chr1	1807960	1815568	-1
AT1G05970		1.78321	1.73001	1.67312	2.08144		protein_coding	Putative uncharacterized protein At1g05970 [Source:UniProtKB/TrEMBL;Acc:Q9LNE8]	chr1	1815825	1817336	-1
AT1G05990	CML7	1.17957	1.37196	3.31144	3.2589	CML7	protein_coding	Calmodulin-like protein 7 [Source:UniProtKB/Swiss-Prot;Acc:Q9LNE7]	chr1	1818392	1819184	1
AT1G06000	UGT89C1	7.45692	7.27309	6.72281	6.8727	UGT89C1	protein_coding	Glycosyltransferase (Fragment) [Source:UniProtKB/TrEMBL;Acc:W8PVE7]	chr1	1820308	1821894	-1
AT1G06002		2.45555	2.88838	2.94199	3.16047		lncRNA	Potential natural antisense gene	locus overlaps with AT1G06000 [Source:TAIR;Acc:AT1G06002]	chr1	1820254	1821887	araport11
AT1G06010		3.06553	3.11826	3.09085	2.9944		protein_coding	Basic leucine zipper/W2 domain protein [Source:UniProtKB/TrEMBL;Acc:Q84R19]	chr1	1822583	1824236	1
AT1G06030		-2.40483	-1.22092	-0.913627	-0.49125		protein_coding	Probable fructokinase-2 [Source:UniProtKB/Swiss-Prot;Acc:Q9LNE3]	chr1	1826803	1828279	1
AT1G06033		-1.03588	-0.874865	-0.0954048	-1.53017		snoRNA		chr1	9316015	9316161	-1
AT1G06040	BBX24	6.12072	6.04327	5.73854	6.3373	BBX24	protein_coding	B-box zinc finger protein 24 [Source:UniProtKB/Swiss-Prot;Acc:Q96288]	chr1	1828340	1829983	-1
AT1G06050		2.14896	2.42885	2.36151	2.37038		protein_coding	Protein of unknown function (DUF1336) [Source:TAIR;Acc:AT1G06050]	chr1	1830471	1832555	-1
AT1G06060		4.41091	4.42983	4.44076	4.4019		protein_coding	At1g06060 [Source:UniProtKB/TrEMBL;Acc:Q9LNE1]	chr1	1832941	1834861	1
AT1G06070		4.43579	4.58223	4.79794	4.79204		protein_coding	At1g06070 [Source:UniProtKB/TrEMBL;Acc:Q9LNE0]	chr1	1834829	1837758	-1
AT1G06080	ADS1	3.33208	3.67544	3.31275	3.69834	ADS1	protein_coding	Delta-9 acyl-lipid desaturase 1 [Source:UniProtKB/Swiss-Prot;Acc:O65797]	chr1	1843463	1846311	1
AT1G06090		5.56519	5.84626	5.47359	5.75859		protein_coding	Delta-9 desaturase-like 1 protein [Source:UniProtKB/Swiss-Prot;Acc:Q9LND9]	chr1	1846701	1849693	1
AT1G06110	SKIP16	5.23621	5.34237	4.98214	4.83051	SKIP16	protein_coding	F-box protein SKIP16 [Source:UniProtKB/Swiss-Prot;Acc:Q9LND7]	chr1	1853059	1855378	-1
AT1G06120		3.98154	3.83077	1.80049	1.94184		protein_coding	Delta-9 desaturase-like 3 protein [Source:UniProtKB/Swiss-Prot;Acc:Q9FPD5]	chr1	1855910	1857718	1
AT1G06130	GLX2-4	4.35412	4.2118	4.23762	4.26654	GLX2-4	protein_coding	GLX2-4 [Source:UniProtKB/TrEMBL;Acc:A0A178WGQ2]	chr1	1857757	1860938	-1
AT1G06140	PCMP-E61	1.37574	1.69824	1.44077	1.45078	PCMP-E61	protein_coding	Pentatricopeptide repeat-containing protein At1g06140	mitochondrial [Source:UniProtKB/Swiss-Prot;Acc:Q9LND4]	chr1	1864774	1866999	araport11
AT1G06143	EMB1444	1.98342	1.85036	1.60102	1.67006	EMB1444	protein_coding	Pentatricopeptide repeat-containing protein At1g06143 [Source:UniProtKB/Swiss-Prot;Acc:Q56X05]	chr1	1867037	1868905	-1
AT1G06150	EMB1444	5.44909	5.38844	5.3814	5.43023	EMB1444	protein_coding	basic helix-loop-helix (bHLH) DNA-binding superfamily protein [Source:TAIR;Acc:AT1G06150]	chr1	1868989	1873730	-1
AT1G06160	ERF094	1.64263	1.39215	0.90363	0.963484	ERF094	protein_coding	Ethylene-responsive transcription factor ERF094 [Source:UniProtKB/Swiss-Prot;Acc:Q9LND1]	chr1	1882907	1883992	1
AT1G06170	BHLH89	0.8413	0.340956	0.596517	0.142889	BHLH89	protein_coding	Transcription factor bHLH89 [Source:UniProtKB/Swiss-Prot;Acc:Q9LND0]	chr1	1884981	1886904	-1
AT1G06180	ATMYB13	3.69058	3.91629	4.7402	4.8252	ATMYB13	protein_coding	Transcription factor MYB13 [Source:UniProtKB/Swiss-Prot;Acc:Q9LNC9]	chr1	1889362	1891276	1
AT1G06190		4.59366	4.67347	4.50093	4.25109		protein_coding	Rho termination factor [Source:TAIR;Acc:AT1G06190]	chr1	1892231	1894194	-1
AT1G06200		5.48083	5.37393	5.45062	5.45935		protein_coding	Peptidase S24/S26A/S26B/S26C family protein [Source:TAIR;Acc:AT1G06200]	chr1	1894289	1897027	-1
AT1G06210	TOL2	5.91206	5.93949	6.06309	6.07394	TOL2	protein_coding	TOM1-like protein 2 [Source:UniProtKB/Swiss-Prot;Acc:Q9LNC6]	chr1	1897129	1899237	1
AT1G06220	CLO	7.00246	7.11709	6.94395	6.93484	CLO	protein_coding	110 kDa U5 small nuclear ribonucleoprotein component CLO [Source:UniProtKB/Swiss-Prot;Acc:Q9LNC5]	chr1	1899951	1904897	1
AT1G06230	GTE4	6.64598	6.63524	6.67137	6.56366	GTE4	protein_coding	Transcription factor GTE4 [Source:UniProtKB/Swiss-Prot;Acc:Q9LNC4]	chr1	1906963	1911056	1
AT1G06240		2.96088	3.01208	3.08775	3.40691		protein_coding	Putative uncharacterized protein At1g06240 [Source:UniProtKB/TrEMBL;Acc:Q8H109]	chr1	1911095	1913295	1
AT1G06265		1.54945	1.17169	1.74023	1.84588		lncRNA	other RNA [Source:TAIR;Acc:AT1G06265]	chr1	1914943	1917661	-1
AT1G06270		2.90437	2.96096	3.00767	3.10176		protein_coding	Pentatricopeptide repeat-containing protein At1g06270 [Source:UniProtKB/Swiss-Prot;Acc:Q9LNC0]	chr1	1917991	1919760	-1
AT1G06273		-1.56173	-1.71165	-2.10264	-1.54875		snoRNA		chr1	10309011	10309092	1
AT1G06290	ACX3	6.89233	6.96446	6.87836	6.91787	ACX3	protein_coding	Acyl-coenzyme A oxidase 3	peroxisomal [Source:UniProtKB/Swiss-Prot;Acc:P0CZ23]	chr1	1922208	1926278	araport11
AT1G06310	ACX3.2	2.47616	2.62697	2.56699	2.43559	ACX3.2	protein_coding	Putative acyl-coenzyme A oxidase 3.2	peroxisomal [Source:UniProtKB/Swiss-Prot;Acc:Q9LMI7]	chr1	1926652	1930397	araport11
AT1G06320		0.743192	1.26834	0.93866	1.89326		protein_coding	Putative uncharacterized protein [Source:UniProtKB/TrEMBL;Acc:Q3EDH7]	chr1	1930523	1931449	1
AT1G06330		0.383876	0.53248	0.012173	0.794501		protein_coding	Heavy metal transport/detoxification superfamily protein [Source:TAIR;Acc:AT1G06330]	chr1	1931229	1932429	-1
AT1G06350		1.74161	2.2124	2.32128	1.74076		protein_coding	Delta-9 desaturase-like 4 protein [Source:UniProtKB/Swiss-Prot;Acc:Q9LMI4]	chr1	1935227	1936841	-1
AT1G06380		3.9811	4.10122	3.98911	3.88253		protein_coding	Ribosomal protein L1p/L10e family [Source:UniProtKB/TrEMBL;Acc:Q9LMI1]	chr1	1944993	1946303	1
AT1G06390	ASK9	5.84544	5.85674	5.96941	5.98701	ASK9	protein_coding	SK22 [Source:UniProtKB/TrEMBL;Acc:A0A178WCN5]	chr1	1946746	1950860	1
AT1G06400	RABA1A	6.44781	6.38242	6.1331	6.09	RABA1A	protein_coding	Ras-related protein RABA1a [Source:UniProtKB/Swiss-Prot;Acc:P28185]	chr1	1950596	1952880	-1
AT1G06410	TPS7	7.50956	7.52701	7.4893	7.39491	TPS7	protein_coding	TPS7 [Source:UniProtKB/TrEMBL;Acc:A0A178WH64]	chr1	1954674	1958866	1
AT1G06420		1.7678	1.61873	1.86577	1.87254		protein_coding	DNA ligase-like protein [Source:UniProtKB/TrEMBL;Acc:Q9LMH9]	chr1	1958878	1960027	1
AT1G06430	FTSH8	5.34186	5.30812	5.11599	5.08325	FTSH8	protein_coding	ATP-dependent zinc metalloprotease FTSH 8	chloroplastic [Source:UniProtKB/Swiss-Prot;Acc:Q8W585]	chr1	1960031	1963189	araport11
AT1G06440		2.00154	2.00392	2.05175	1.85006		protein_coding	At1g06440 [Source:UniProtKB/TrEMBL;Acc:Q9SHI9]	chr1	1963301	1965209	-1
AT1G06450	CAF1-1	1.35641	1.54773	1.55851	1.61485	CAF1-1	protein_coding	Probable CCR4-associated factor 1 homolog 1 [Source:UniProtKB/Swiss-Prot;Acc:Q9SHJ0]	chr1	1965840	1967219	1
AT1G06460	ACD32.1	1.29673	1.50168	1.34517	0.926412	ACD32.1	protein_coding	Alpha-crystallin domain 32.1 [Source:UniProtKB/TrEMBL;Acc:Q208N7]	chr1	1967087	1969656	-1
AT1G06470		5.16298	5.16625	5.23822	5.16652		protein_coding	Probable sugar phosphate/phosphate translocator At1g06470 [Source:UniProtKB/Swiss-Prot;Acc:Q8H184]	chr1	1969658	1974526	1
AT1G06475		1.31954	0.818925	1.51464	1.92153		protein_coding	Putative uncharacterized protein [Source:UniProtKB/TrEMBL;Acc:Q6DSU2]	chr1	1973834	1974407	-1
AT1G06490	CALS7	4.36302	4.58227	4.44772	4.36923	CALS7	protein_coding	Callose synthase 7 [Source:UniProtKB/Swiss-Prot;Acc:Q9SHJ3]	chr1	1978378	1989409	1
AT1G06500		3.13187	3.03652	3.00949	3.14542		protein_coding	AT1G06500 protein [Source:UniProtKB/TrEMBL;Acc:Q8VY54]	chr1	1989479	1990730	1
AT1G06510		2.5287	2.72152	2.48206	2.58206		protein_coding	Forkhead-associated domain protein [Source:UniProtKB/TrEMBL;Acc:Q84K72]	chr1	1992229	1993841	1
AT1G06515		4.40201	4.5585	4.50074	4.78833		protein_coding	Protein of unknown function (DUF3317) [Source:TAIR;Acc:AT1G06515]	chr1	1990634	1992228	-1
AT1G06520	GPAT1	2.54207	2.31442	2.37126	1.41213	GPAT1	protein_coding	Glycerol-3-phosphate acyltransferase 1 [Source:UniProtKB/Swiss-Prot;Acc:Q9SHJ5]	chr1	1993903	1996355	-1
AT1G06530	PMD2	5.99094	5.9485	5.88293	5.7504	PMD2	protein_coding	Peroxisomal and mitochondrial division factor 2 [Source:UniProtKB/Swiss-Prot;Acc:Q9SHJ6]	chr1	2001382	2002802	1
AT1G06540		0.851835	1.25256	0.813541	1.74798		protein_coding	F12K11.13 [Source:UniProtKB/TrEMBL;Acc:Q9SHJ7]	chr1	2001406	2003446	-1
AT1G06550		7.28925	7.23803	7.47141	7.5029		protein_coding	3-hydroxyisobutyryl-CoA hydrolase-like protein 5 [Source:UniProtKB/Swiss-Prot;Acc:Q9SHJ8]	chr1	2003627	2007212	-1
AT1G06560		4.50036	4.53656	4.52673	4.44302		protein_coding	At1g06560 [Source:UniProtKB/TrEMBL;Acc:Q84MA1]	chr1	2007615	2012006	1
AT1G06570	HPD	3.97448	3.8844	4.19757	4.31007	HPD	protein_coding	4-hydroxyphenylpyruvate dioxygenase [Source:UniProtKB/Swiss-Prot;Acc:P93836]	chr1	2011885	2013545	-1
AT1G06580		1.62255	1.63047	1.73559	1.59086		protein_coding	Pentatricopeptide repeat-containing protein At1g06580 [Source:UniProtKB/Swiss-Prot;Acc:Q9SHK2]	chr1	2013996	2016273	-1
AT1G06587		-1.14736	-0.079576	-0.720164	-1.02076		lncRNA		chr1	11779272	11779894	1
AT1G06590	APC5	4.33601	4.56264	4.48313	4.48995	APC5	protein_coding	Anaphase-promoting complex subunit 5 [Source:UniProtKB/Swiss-Prot;Acc:Q8H1U4]	chr1	2016306	2024749	-1
AT1G06620		5.90863	5.82935	5.95438	6.02887		protein_coding	1-aminocyclopropane-1-carboxylate oxidase homolog 1 [Source:UniProtKB/Swiss-Prot;Acc:Q84MB3]	chr1	2025544	2027413	1
AT1G06630		4.02202	3.98346	4.0674	4.04534		protein_coding	F-box/RNI-like superfamily protein [Source:UniProtKB/TrEMBL;Acc:F4IDP6]	chr1	2027606	2031388	1
AT1G06640		8.43629	8.41382	8.37124	8.15704		protein_coding	1-aminocyclopropane-1-carboxylate oxidase homolog 2 [Source:UniProtKB/Swiss-Prot;Acc:Q9C5K7]	chr1	2031626	2034112	1
AT1G06650		4.47623	4.40052	4.14687	4.01332		protein_coding	1-aminocyclopropane-1-carboxylate oxidase homolog 3 [Source:UniProtKB/Swiss-Prot;Acc:Q8H1S4]	chr1	2035718	2037366	1
AT1G06660	JASON	3.79439	3.81635	3.8987	3.84918	JASON	protein_coding	Protein JASON [Source:UniProtKB/Swiss-Prot;Acc:F4IDQ5]	chr1	2037311	2040419	-1
AT1G06670	NIH	6.91694	7.02027	6.98589	7.04503	NIH	protein_coding	DExH-box ATP-dependent RNA helicase DExH2 [Source:UniProtKB/Swiss-Prot;Acc:F4IDQ6]	chr1	2040410	2047655	1
AT1G06680	PSBP1	4.72555	4.82053	3.75999	3.43639	PSBP1	protein_coding	Oxygen-evolving enhancer protein 2-1	chloroplastic [Source:UniProtKB/Swiss-Prot;Acc:Q42029]	chr1	2047634	2049439	araport11
AT1G06690		2.99084	2.84401	2.00833	2.63015		protein_coding	Uncharacterized oxidoreductase At1g06690	chloroplastic [Source:UniProtKB/Swiss-Prot;Acc:Q94A68]	chr1	2049400	2052170	araport11
AT1G06700	PTI11	6.52994	6.48803	6.28255	6.39061	PTI11	protein_coding	PTI1-like tyrosine-protein kinase 1 [Source:UniProtKB/Swiss-Prot;Acc:Q8H1G6]	chr1	2052370	2055548	-1
AT1G06710		3.53216	3.66161	3.59993	3.65041		protein_coding	Tetratricopeptide repeat (TPR)-like superfamily protein [Source:TAIR;Acc:AT1G06710]	chr1	2055745	2060429	-1
AT1G06720		6.70249	6.84042	6.74581	6.62573		protein_coding	P-loop containing nucleoside triphosphate hydrolases superfamily protein [Source:TAIR;Acc:AT1G06720]	chr1	2060444	2067483	-1
AT1G06730		4.37769	4.36047	4.38289	4.32446		protein_coding	At1g06730/F4H5_22 [Source:UniProtKB/TrEMBL;Acc:Q9ASV2]	chr1	2067509	2070455	1
AT1G06740		1.9981	2.07447	2.28586	2.28885		protein_coding	MUG3 [Source:UniProtKB/TrEMBL;Acc:A0A178W5T2]	chr1	2070737	2073374	1
AT1G06750		-1.70932	-2.31541	-1.00006	-3.23366		protein_coding	P-loop containing nucleoside triphosphate hydrolases superfamily protein [Source:UniProtKB/TrEMBL;Acc:F4IDR5]	chr1	2072979	2076505	1
AT1G06760		7.13254	7.16489	7.41337	7.54277		protein_coding	Histone H1.1 [Source:UniProtKB/Swiss-Prot;Acc:P26568]	chr1	2076504	2077767	-1
AT1G06770	DRIP1	2.90109	3.0255	3.14618	3.1821	DRIP1	protein_coding	E3 ubiquitin protein ligase DRIP1 [Source:UniProtKB/Swiss-Prot;Acc:Q9M9Y4]	chr1	2078880	2082097	-1
AT1G06780	GAUT6	6.15353	6.22325	6.16369	6.2321	GAUT6	protein_coding	Hexosyltransferase [Source:UniProtKB/TrEMBL;Acc:F4IDS0]	chr1	2083311	2087141	1
AT1G06790		4.12064	4.06367	4.19554	4.31285		protein_coding	F4H5.12 protein [Source:UniProtKB/TrEMBL;Acc:Q9M9Y6]	chr1	2087182	2089786	1
AT1G06800	PLA-I{gamma}1	4.24104	4.06103	4.20999	4.17444	PLA-I{gamma}1	protein_coding	PLA-I(gamma)1 [Source:UniProtKB/TrEMBL;Acc:A0A178WG46]	chr1	2089417	2091686	-1
AT1G06820	CRTISO	4.74872	4.81601	4.74304	4.89863	CRTISO	protein_coding	Prolycopene isomerase	chloroplastic [Source:UniProtKB/Swiss-Prot;Acc:Q9M9Y8]	chr1	2092946	2096784	araport11
AT1G06830	GRXS11	1.50651	1.41305	-0.420113	-0.0640667	GRXS11	protein_coding	Monothiol glutaredoxin-S11 [Source:UniProtKB/Swiss-Prot;Acc:Q9M9Y9]	chr1	2097106	2097655	1
AT1G06840		5.89378	5.83023	6.04651	5.97895		protein_coding	Probable LRR receptor-like serine/threonine-protein kinase At1g06840 [Source:UniProtKB/Swiss-Prot;Acc:C0LGD7]	chr1	2097747	2103507	-1
AT1G06850	AtbZIP52	4.51474	4.58929	5.06212	5.03115	AtbZIP52	protein_coding	AtbZIP transcription factor [Source:UniProtKB/TrEMBL;Acc:Q8VWG0]	chr1	2105048	2106749	1
AT1G06870	TPP2	5.49695	5.5106	5.65819	5.71218	TPP2	protein_coding	Probable thylakoidal processing peptidase 2	chloroplastic [Source:UniProtKB/Swiss-Prot;Acc:Q9M9Z2]	chr1	2108512	2110986	araport11
AT1G06890	UXT3	6.58768	6.69088	6.60579	6.76653	UXT3	protein_coding	UDP-xylose transporter 3 [Source:UniProtKB/Swiss-Prot;Acc:Q8RXL8]	chr1	2111323	2114686	-1
AT1G06900		6.46973	6.51732	6.52482	6.51496		protein_coding	Nardilysin-like [Source:UniProtKB/Swiss-Prot;Acc:F4HNU6]	chr1	2114765	2120745	-1
AT1G06910	TRFL7	2.91015	2.78339	3.0153	2.89772	TRFL7	protein_coding	TRFL7 [Source:UniProtKB/TrEMBL;Acc:A0A178W486]	chr1	2120991	2123801	1
AT1G06923		2.0669	1.83883	3.01359	3.00268		protein_coding	Putative uncharacterized protein [Source:UniProtKB/TrEMBL;Acc:Q1G3W7]	chr1	2126670	2127570	1
AT1G06930		2.49973	2.44818	2.18465	2.50645		protein_coding	Expressed protein [Source:UniProtKB/TrEMBL;Acc:Q5BQ22]	chr1	2128843	2129883	1
AT1G06950	TIC110	7.09097	7.11122	6.76745	6.75143	TIC110	protein_coding	Protein TIC110	chloroplastic [Source:UniProtKB/Swiss-Prot;Acc:Q8LPR9]	chr1	2130053	2135703	araport11
AT1G06960		3.54402	3.44609	3.73032	3.88732		protein_coding	U2 small nuclear ribonucleoprotein B'' 2 [Source:UniProtKB/Swiss-Prot;Acc:Q8H1S6]	chr1	2135810	2137838	1
AT1G06980		0.148121	0.36449	1.04266	1.27883		protein_coding	6	7-dimethyl-8-ribityllumazine synthase [Source:UniProtKB/TrEMBL;Acc:Q9LMJ2]	chr1	2142939	2143977	araport11
AT1G07000	ATEXO70B2	4.38194	4.51868	4.77752	4.85805	ATEXO70B2	protein_coding	EXO70B2 [Source:UniProtKB/TrEMBL;Acc:A0A178WCB5]	chr1	2150158	2152541	-1
AT1G07010		1.95893	1.98593	1.63996	1.09578		protein_coding	Calcineurin-like metallo-phosphoesterase superfamily protein [Source:UniProtKB/TrEMBL;Acc:F4HNW0]	chr1	2152798	2155269	1
AT1G07020		4.38571	4.3046	4.64031	4.51238		protein_coding	Putative uncharacterized protein [Source:UniProtKB/TrEMBL;Acc:Q8LCS6]	chr1	2155213	2156153	-1
AT1G07030		5.2123	5.18628	5.18343	5.13964		protein_coding	At1g07030 [Source:UniProtKB/TrEMBL;Acc:Q8L6Z2]	chr1	2158413	2160818	-1
AT1G07040		4.67081	4.59923	4.76946	4.47896		protein_coding	At1g07040 [Source:UniProtKB/TrEMBL;Acc:Q9LMJ7]	chr1	2160919	2163387	-1
AT1G07070	RPL35AA	4.72473	4.88513	4.85943	4.87624	RPL35AA	protein_coding	60S ribosomal protein L35a-1 [Source:UniProtKB/Swiss-Prot;Acc:Q9LMK0]	chr1	2168561	2169957	1
AT1G07080		6.10473	6.11948	5.97669	5.9707		protein_coding	At1g07080/F10K1_15 [Source:UniProtKB/TrEMBL;Acc:Q93VQ6]	chr1	2169977	2172194	1
AT1G07090	LSH6	4.51627	4.53463	4.65272	4.60087	LSH6	protein_coding	LSH6 [Source:UniProtKB/TrEMBL;Acc:A0A178WE41]	chr1	2173952	2175038	-1
AT1G07110	FKFBP	5.52328	5.5642	5.4372	5.36401	FKFBP	protein_coding	FKFBP [Source:UniProtKB/TrEMBL;Acc:A0A178W4F2]	chr1	2178022	2184193	-1
AT1G07119		1.55707	0.85128	1.20921	1.03953		lncRNA	other RNA [Source:TAIR;Acc:AT1G07119]	chr1	2184318	2187941	1
AT1G07120		0.00657469	-0.787412	0.192501	-0.77046		protein_coding	CHUP1-like protein [Source:UniProtKB/TrEMBL;Acc:Q9LMK4]	chr1	2184759	2186627	-1
AT1G07128		2.4084	2.51357	2.13693	2.63137		lncRNA	Potential natural antisense gene	locus overlaps with AT1G07130 [Source:TAIR;Acc:AT1G07128]	chr1	2187566	2188734	araport11
AT1G07130	STN1	2.76877	2.62327	1.99309	2.68084	STN1	protein_coding	CST complex subunit STN1 [Source:UniProtKB/Swiss-Prot;Acc:Q9LMK5]	chr1	2187776	2188733	1
AT1G07135		-0.390032	-1.06088	0.471477	0.87041		protein_coding	At1g07135 [Source:UniProtKB/TrEMBL;Acc:Q9LMK6]	chr1	2189877	2190784	-1
AT1G07140	RANBP1A	7.97093	7.95218	7.81772	7.75958	RANBP1A	protein_coding	Ran-binding protein 1 homolog a [Source:UniProtKB/Swiss-Prot;Acc:Q9LMK7]	chr1	2191679	2193836	-1
AT1G07150	MAPKKK13	2.10263	2.1557	1.88309	2.52436	MAPKKK13	protein_coding	F10K1.14 protein [Source:UniProtKB/TrEMBL;Acc:Q9LMK8]	chr1	2193941	2195996	-1
AT1G07160		-0.543355	-0.370738	-0.460721	-0.310265		protein_coding	PP2C-type phosphatase AP2C2 [Source:UniProtKB/TrEMBL;Acc:F6LPR6]	chr1	2197854	2199773	-1
AT1G07170		3.9387	3.64813	3.74877	3.92792		protein_coding	PHD finger-like domain-containing protein 5A [Source:UniProtKB/Swiss-Prot;Acc:P0DI19]	chr1	2199997	2201272	1
AT1G07175		0.579501	0.650987	-1.03182	-1.49613		protein_coding		chr1	2202278	2203366	1
AT1G07200	SMXL6	5.73145	5.77001	5.38141	5.35747	SMXL6	protein_coding	Protein SMAX1-LIKE 6 [Source:UniProtKB/Swiss-Prot;Acc:Q9LML2]	chr1	2208477	2212718	-1
AT1G07210		6.21245	6.22616	6.23302	6.18462		protein_coding	F10K1.8 protein [Source:UniProtKB/TrEMBL;Acc:Q9LML3]	chr1	2215216	2216982	1
AT1G07220		4.19989	4.30067	4.38721	4.2832		protein_coding	F10K1.7 protein [Source:UniProtKB/TrEMBL;Acc:Q9LML4]	chr1	2216925	2219649	-1
AT1G07230	NPC1	5.06721	5.19548	5.23375	5.18755	NPC1	protein_coding	Non-specific phospholipase C1 [Source:UniProtKB/Swiss-Prot;Acc:Q8L7Y9]	chr1	2220181	2223018	-1
AT1G07240	UGT71C5	5.03676	5.03068	5.13691	4.96223	UGT71C5	protein_coding	UDP-glycosyltransferase 71C5 [Source:UniProtKB/Swiss-Prot;Acc:Q9FE68]	chr1	2223625	2225524	1
AT1G07250	UGT71C4	4.7781	4.87302	4.7958	4.80472	UGT71C4	protein_coding	UDP-glycosyltransferase 71C4 [Source:UniProtKB/Swiss-Prot;Acc:Q9LML6]	chr1	2225759	2227608	1
AT1G07260	UGT71C3	4.42825	4.33869	4.81998	4.27907	UGT71C3	protein_coding	UDP-glycosyltransferase 71C3 [Source:UniProtKB/Swiss-Prot;Acc:Q9LML7]	chr1	2227594	2229357	-1
AT1G07270	CDC6B	1.5402	1.39802	1.61875	1.36542	CDC6B	protein_coding	Cell division control protein 6 homolog B [Source:UniProtKB/Swiss-Prot;Acc:Q8W032]	chr1	2229444	2233017	-1
AT1G07280		2.19534	2.49838	2.32973	2.19916		protein_coding	At1g07280/F22G5_32 [Source:UniProtKB/TrEMBL;Acc:Q8VZC8]	chr1	2238017	2241471	1
AT1G07290	GONST2	2.90298	3.07487	3.18427	3.43265	GONST2	protein_coding	golgi nucleotide sugar transporter 2 [Source:TAIR;Acc:AT1G07290]	chr1	2242012	2244992	-1
AT1G07300		2.50588	2.46813	2.70879	2.77872		protein_coding	josephin protein-related [Source:TAIR;Acc:AT1G07300]	chr1	2245693	2247240	-1
AT1G07310		5.41032	5.50517	5.43364	5.35482		protein_coding	Calcium-dependent lipid-binding (CaLB domain) family protein [Source:UniProtKB/TrEMBL;Acc:Q9LNV0]	chr1	2247112	2248961	-1
AT1G07320	RPL4	4.73994	4.64266	3.97732	3.8096	RPL4	protein_coding	RPL4 [Source:UniProtKB/TrEMBL;Acc:A0A178WQG5]	chr1	2248967	2250529	1
AT1G07350	SR45A	5.86606	5.95077	6.17549	6.14535	SR45A	protein_coding	Serine/arginine-rich splicing factor SR45a [Source:UniProtKB/Swiss-Prot;Acc:Q84TH4]	chr1	2257384	2260187	-1
AT1G07360		6.29216	6.36203	6.2605	6.29117		protein_coding	Zinc finger CCCH domain-containing protein 4 [Source:UniProtKB/Swiss-Prot;Acc:Q9LNV5]	chr1	2260317	2262923	-1
AT1G07370	PCNA	5.18366	5.17935	4.98671	5.10671	PCNA	protein_coding	Proliferating cellular nuclear antigen 1 [Source:UniProtKB/Swiss-Prot;Acc:Q9M7Q7]	chr1	2263037	2264553	1
AT1G07380		5.27294	5.29654	5.22277	5.22846		protein_coding	Neutral/alkaline non-lysosomal ceramidase [Source:TAIR;Acc:AT1G07380]	chr1	2264634	2269121	-1
AT1G07390	AtRLP1	1.81573	1.64013	1.47215	1.74067	AtRLP1	protein_coding	Receptor like protein 1 [Source:UniProtKB/TrEMBL;Acc:F4HQM4]	chr1	2269622	2274901	1
AT1G07400	HSP17.8	-0.753176	0.437476	0.401519	0.814801	HSP17.8	protein_coding	17.8 kDa class I heat shock protein [Source:UniProtKB/Swiss-Prot;Acc:Q9LNW0]	chr1	2274926	2275783	1
AT1G07410	RABA2B	3.18331	3.21939	3.48221	3.57515	RABA2B	protein_coding	RABA2b [Source:UniProtKB/TrEMBL;Acc:A0A178WHD5]	chr1	2276030	2277524	1
AT1G07420	SMO2-2	5.56421	5.45017	5.38713	5.51994	SMO2-2	protein_coding	Methylsterol monooxygenase 2-2 [Source:UniProtKB/Swiss-Prot;Acc:Q8VWZ8]	chr1	2277555	2280502	1
AT1G07470		4.72002	4.6816	4.66349	4.66382		protein_coding	At1g07470/F22G5_13 [Source:UniProtKB/TrEMBL;Acc:Q93VP4]	chr1	2291369	2294558	1
AT1G07480		4.12219	4.15324	4.20363	4.21212		protein_coding	Transcription factor IIA	alpha/beta subunit [Source:TAIR;Acc:AT1G07480]	chr1	2296023	2299544	araport11
AT1G07510	FTSH10	6.28792	6.20432	6.141	6.24926	FTSH10	protein_coding	ATP-dependent zinc metalloprotease FTSH 10	mitochondrial [Source:UniProtKB/Swiss-Prot;Acc:Q8VZI8]	chr1	2304435	2312399	araport11
AT1G07520		4.93697	4.95152	4.81998	4.91173		protein_coding	GRAS family transcription factor [Source:TAIR;Acc:AT1G07520]	chr1	2309534	2312385	-1
AT1G07530	SCL14	5.22087	5.18386	5.3577	5.49634	SCL14	protein_coding	AT1G07530 protein [Source:UniProtKB/TrEMBL;Acc:B9DFJ3]	chr1	2313581	2316507	-1
AT1G07550		3.17491	3.18911	1.82741	1.80414		protein_coding	Probable LRR receptor-like serine/threonine-protein kinase At1g07550 [Source:UniProtKB/Swiss-Prot;Acc:C0LGD8]	chr1	2322543	2326570	-1
AT1G07560		5.0574	4.93594	3.78173	3.74314		protein_coding	Probable LRR receptor-like serine/threonine-protein kinase At1g07560 [Source:UniProtKB/Swiss-Prot;Acc:C0LGD9]	chr1	2327315	2331148	1
AT1G07570	APK1A	2.90608	2.69366	3.32654	3.43874	APK1A	protein_coding	Protein kinase superfamily protein [Source:TAIR;Acc:AT1G07570]	chr1	2331136	2333767	-1
AT1G07590		9.01822	8.86174	9.66459	9.03044		protein_coding	Pentatricopeptide repeat-containing protein At1g07590	mitochondrial [Source:UniProtKB/Swiss-Prot;Acc:Q940Q2]	chr1	2336477	2339391	araport11
AT1G07610	MT1C	7.92048	7.6641	8.29889	7.76042	MT1C	protein_coding	Metallothionein-like protein 1C [Source:UniProtKB/Swiss-Prot;Acc:Q38804]	chr1	2341447	2342148	1
AT1G07615	ATOBGM	3.96729	3.96698	4.05089	4.13203	ATOBGM	protein_coding	Probable GTP-binding protein OBGM	mitochondrial [Source:UniProtKB/Swiss-Prot;Acc:F4HSD4]	chr1	2342198	2344314	araport11
AT1G07620	ATOBGM	2.50119	1.99371	2.59739	2.73022	ATOBGM	protein_coding	GTP-binding protein Obg/CgtA [Source:TAIR;Acc:AT1G07620]	chr1	2344390	2346889	-1
AT1G07630	PLL5	5.56064	5.49739	5.51864	5.44379	PLL5	protein_coding	PLL5 [Source:UniProtKB/TrEMBL;Acc:A0A178WGF5]	chr1	2348915	2351799	1
AT1G07640	OBP2	4.25633	4.40904	4.54416	4.45369	OBP2	protein_coding	Dof-type zinc finger DNA-binding family protein [Source:UniProtKB/TrEMBL;Acc:Q2V4Q1]	chr1	2353031	2356413	-1
AT1G07647		-1.33542	-1.20443	-1.17602	-0.598453		ncRNA		chr1	18725436	18725628	-1
AT1G07650		5.06553	4.95162	4.76192	4.68617		protein_coding	Leucine-rich repeat transmembrane protein kinase [Source:UniProtKB/TrEMBL;Acc:F4HSE1]	chr1	2359111	2366736	-1
AT1G07660		3.93004	3.84066	4.01286	4.15944		protein_coding	Histone H4 [Source:UniProtKB/TrEMBL;Acc:A0A178VF54]	chr1	2368833	2369735	1
AT1G07670	ECA4	7.23655	7.30501	7.58936	7.62347	ECA4	protein_coding	Calcium-transporting ATPase 4	endoplasmic reticulum-type [Source:UniProtKB/Swiss-Prot;Acc:Q9XES1]	chr1	2370020	2374607	araport11
AT1G07680		-5.08963	-5.08963	-1.02532	-1.73977		protein_coding	F24B9.23 [Source:UniProtKB/TrEMBL;Acc:Q9LQP3]	chr1	2376012	2377186	1
AT1G07700		3.59392	3.34756	2.58582	2.35393		protein_coding	Thioredoxin superfamily protein [Source:TAIR;Acc:AT1G07700]	chr1	2379595	2381390	1
AT1G07705		5.02852	5.04445	5.06437	5.08251		protein_coding	NOT2 / NOT3 / NOT5 family [Source:UniProtKB/TrEMBL;Acc:A8MR45]	chr1	2381555	2386157	1
AT1G07710		1.85296	1.67665	1.89342	1.61489		protein_coding	Ankyrin repeat family protein [Source:UniProtKB/TrEMBL;Acc:Q9LQP7]	chr1	2386164	2388350	-1
AT1G07720	KCS3	1.41228	1.06793	1.48093	0.886242	KCS3	protein_coding	3-ketoacyl-CoA synthase 3 [Source:TAIR;Acc:AT1G07720]	chr1	2390531	2392628	-1
AT1G07728		3.90724	3.89998	3.96952	3.95773		lncRNA	other RNA [Source:TAIR;Acc:AT1G07728]	chr1	2394985	2397399	1
AT1G07740		2.10392	2.36029	2.33625	2.18626		protein_coding	Pentatricopeptide repeat-containing protein At1g07740	mitochondrial [Source:UniProtKB/Swiss-Prot;Acc:Q9LQQ1]	chr1	2397442	2400508	araport11
AT1G07743		0.171962	0.0606564	0.222341	-0.197745		lncRNA		chr1	19052719	19053731	-1
AT1G07745	RAD51D	2.48582	2.33757	2.62385	2.47242	RAD51D	protein_coding	DNA repair protein RAD51 homolog 4 [Source:UniProtKB/Swiss-Prot;Acc:Q9LQQ2]	chr1	2400589	2402942	-1
AT1G07750		5.99845	5.92537	5.86468	5.97689		protein_coding	At1g07750/F24B9_13 [Source:UniProtKB/TrEMBL;Acc:Q9LQQ3]	chr1	2403992	2406049	-1
AT1G07770	RPS15AA	7.80588	7.88535	7.7912	7.89621	RPS15AA	protein_coding	AT1G07770 protein [Source:UniProtKB/TrEMBL;Acc:B9DI04]	chr1	2407411	2409791	-1
AT1G07780	PAI1	3.44002	3.30183	3.36506	3.4673	PAI1	protein_coding	N-(5'-phosphoribosyl)anthranilate isomerase 1	chloroplastic [Source:UniProtKB/Swiss-Prot;Acc:Q42440]	chr1	2409865	2412777	araport11
AT1G07790	HTB1	5.49875	5.4695	5.7174	5.67102	HTB1	protein_coding	Histone H2B.1 [Source:UniProtKB/Swiss-Prot;Acc:Q9LQQ4]	chr1	2412938	2413790	1
AT1G07795		0.176846	-0.196574	0.725063	0.545138		protein_coding	At1g07795 [Source:UniProtKB/TrEMBL;Acc:Q29PW8]	chr1	2414143	2414967	1
AT1G07810	ECA1	6.46029	6.55426	6.55609	6.58977	ECA1	protein_coding	Calcium-transporting ATPase 1	endoplasmic reticulum-type [Source:UniProtKB/Swiss-Prot;Acc:P92939]	chr1	2416178	2420829	araport11
AT1G07820		6.34893	6.36592	6.55117	6.57855		protein_coding	Histone H4 [Source:UniProtKB/TrEMBL;Acc:A0A178VF54]	chr1	2421089	2422066	-1
AT1G07830		4.56958	4.41868	4.59658	4.73123		protein_coding	At1g07830/F24B9_7 [Source:UniProtKB/TrEMBL;Acc:Q94JQ7]	chr1	2422126	2423803	1
AT1G07840		5.0715	5.10641	5.09767	5.05686		protein_coding	AT1G07840 protein [Source:UniProtKB/TrEMBL;Acc:Q93ZQ9]	chr1	2424045	2426728	1
AT1G07870		4.86206	4.77587	4.86499	4.56908		protein_coding	Protein kinase superfamily protein [Source:UniProtKB/TrEMBL;Acc:F4HSH9]	chr1	2428773	2432091	-1
AT1G07880	MPK13	4.0436	3.8482	3.85662	3.38638	MPK13	protein_coding	Mitogen-activated protein kinase 13 [Source:UniProtKB/Swiss-Prot;Acc:Q9LQQ9]	chr1	2433896	2435858	-1
AT1G07890	APX1	9.78027	9.81213	9.65843	9.7405	APX1	protein_coding	MEE6 [Source:UniProtKB/TrEMBL;Acc:A0A178W5I1]	chr1	2437281	2439665	1
AT1G07902		0.661344	0.702733	0.818682	0.983054		protein_coding		chr1	2443918	2445140	1
AT1G07910	ATRNL	4.95686	5.07715	5.13828	4.98514	ATRNL	protein_coding	RNAligase [Source:TAIR;Acc:AT1G07910]	chr1	2445437	2454645	1
AT1G07920	A1	8.03864	8.15561	8.14345	8.37205	A1	protein_coding	Elongation factor 1-alpha 4 [Source:UniProtKB/Swiss-Prot;Acc:Q8GTY0]	chr1	2454771	2457321	1
AT1G07930	A1	9.3323	9.44401	9.24674	9.32772	A1	protein_coding	Elongation factor 1-alpha 4 [Source:UniProtKB/Swiss-Prot;Acc:Q8GTY0]	chr1	2458184	2460817	1
AT1G07937		-0.861505	-0.956198	-0.415362	-0.616086		lncRNA		chr1	20093470	20093717	1
AT1G07940	A1	7.3932	7.47495	7.37947	7.49625	A1	protein_coding	Elongation factor 1-alpha 3 [Source:UniProtKB/Swiss-Prot;Acc:Q0WL56]	chr1	2462949	2465545	-1
AT1G07950	MED22B	4.12414	4.18002	4.27283	4.19962	MED22B	protein_coding	Surfeit locus protein 5 subunit 22 of Mediator complex [Source:TAIR;Acc:AT1G07950]	chr1	2465729	2467165	-1
AT1G07960	PDIL5-1	5.48328	5.39585	5.62687	5.62266	PDIL5-1	protein_coding	PDIL5-1 [Source:UniProtKB/TrEMBL;Acc:A0A178WDX4]	chr1	2467145	2469316	1
AT1G07970		4.37003	4.56073	4.26907	4.39957		protein_coding	Cytochrome B561	amino-terminal protein [Source:UniProtKB/TrEMBL;Acc:Q9LN10]	chr1	2469218	2472806	araport11
AT1G07980	NF-YC10	4.01636	3.86707	4.0231	4.1541	NF-YC10	protein_coding	At1g07980 [Source:UniProtKB/TrEMBL;Acc:Q9LN09]	chr1	2473165	2475128	-1
AT1G07985		0.762654	0.992183	1.17375	1.05954		protein_coding	Expressed protein [Source:UniProtKB/TrEMBL;Acc:Q3EDG6]	chr1	2475226	2476167	1
AT1G07990		6.28227	6.31343	6.21588	6.23942		protein_coding	At1g07990/T6D22_5 [Source:UniProtKB/TrEMBL;Acc:Q8L7T5]	chr1	2476953	2483196	1
AT1G08000	GATA10	3.51512	3.49252	3.65424	3.64486	GATA10	protein_coding	GATA10 [Source:UniProtKB/TrEMBL;Acc:A0A178WGW3]	chr1	2483240	2485726	-1
AT1G08010	GATA11	5.09692	5.18558	5.1027	5.09785	GATA11	protein_coding	GATA transcription factor 11 [Source:UniProtKB/Swiss-Prot;Acc:Q6DBP8]	chr1	2485848	2488085	-1
AT1G08030	TPST	4.77065	4.7744	4.80907	4.85402	TPST	protein_coding	Protein-tyrosine sulfotransferase [Source:UniProtKB/Swiss-Prot;Acc:Q3EDG5]	chr1	2489409	2493327	-1
AT1G08040		4.92441	4.88902	4.94205	4.94379		protein_coding	Putative storage protein [Source:UniProtKB/TrEMBL;Acc:Q93ZR2]	chr1	2495309	2498764	-1
AT1G08043		-0.430785	-1.24496	-1.72023	-0.805836		lncRNA		chr1	20617324	20618241	-1
AT1G08050		4.47157	4.47492	4.51269	4.47098		protein_coding	T6D22.13 [Source:UniProtKB/TrEMBL;Acc:Q9LN03]	chr1	2498794	2501581	-1
AT1G08060	MOM	4.86494	4.93831	5.02035	5.09286	MOM	protein_coding	ATP-dependent helicase family protein [Source:TAIR;Acc:AT1G08060]	chr1	2501704	2511084	-1
AT1G08070	PCMP-H12	1.01198	0.224578	0.708375	1.12838	PCMP-H12	protein_coding	Pentatricopeptide repeat-containing protein At1g08070	chloroplastic [Source:UniProtKB/Swiss-Prot;Acc:Q9LN01]	chr1	2514150	2516620	araport11
AT1G08090	NRT2.1	5.01309	5.07214	4.59728	4.52568	NRT2.1	protein_coding	High-affinity nitrate transporter 2.1 [Source:UniProtKB/Swiss-Prot;Acc:O82811]	chr1	2524023	2526322	1
AT1G08110		6.06957	5.98873	6.03756	5.98759		protein_coding	Lactoylglutathione lyase [Source:UniProtKB/TrEMBL;Acc:B9DH52]	chr1	2535251	2537932	1
AT1G08125		4.66646	4.61145	4.79888	4.95802		protein_coding	S-adenosyl-L-methionine-dependent methyltransferases superfamily protein [Source:UniProtKB/TrEMBL;Acc:F4HUD6]	chr1	2539614	2542362	-1
AT1G08130	LIG1	6.06077	6.01017	5.76641	5.82942	LIG1	protein_coding	DNA ligase 1 [Source:UniProtKB/Swiss-Prot;Acc:Q42572]	chr1	2542663	2547946	-1
AT1G08160		4.42644	4.36095	3.90434	4.00072		protein_coding	Uncharacterized protein At1g08160 [Source:UniProtKB/Swiss-Prot;Acc:Q8VZ13]	chr1	2559413	2560432	-1
AT1G08165		-3.31353	-2.26813	3.84389	3.78249		protein_coding		chr1	2561449	2562316	-1
AT1G08173		-0.451599	-0.751045	-0.426837	-0.0181372		lncRNA		chr1	21376426	21376913	-1
AT1G08180	SMR2	1.99919	2.12854	2.7326	2.20939	SMR2	protein_coding	Cyclin-dependent protein kinase inhibitor SMR2 [Source:UniProtKB/Swiss-Prot;Acc:Q9SGE2]	chr1	2564361	2565318	-1
AT1G08190	VPS41	7.81158	7.81554	7.62787	7.61561	VPS41	protein_coding	Vacuolar protein sorting-associated protein 41 homolog [Source:UniProtKB/Swiss-Prot;Acc:P93043]	chr1	2567420	2573448	1
AT1G08200	AXS2	8.5267	8.50301	8.37113	8.44569	AXS2	protein_coding	UDP-D-apiose/UDP-D-xylose synthase 2 [Source:UniProtKB/Swiss-Prot;Acc:Q9SGE0]	chr1	2573818	2576844	-1
AT1G08210		3.73473	3.91689	3.96637	3.99889		protein_coding	Eukaryotic aspartyl protease family protein [Source:TAIR;Acc:AT1G08210]	chr1	2576984	2580754	-1
AT1G08217		0.311653	0.262429	-0.83683	-0.454857		lncRNA		chr1	21616594	21617073	-1
AT1G08220		3.80568	3.75634	3.84749	3.40278		protein_coding	ATPase complex subunit [Source:UniProtKB/TrEMBL;Acc:Q0WRX7]	chr1	2581022	2583390	-1
AT1G08230	GAT1	1.70346	1.57117	3.36745	3.33699	GAT1	protein_coding	GABA transporter 1 [Source:UniProtKB/Swiss-Prot;Acc:F4HW02]	chr1	2583594	2586969	-1
AT1G08250	ADT6	4.24541	4.25759	4.31136	4.43082	ADT6	protein_coding	Arogenate dehydratase [Source:UniProtKB/TrEMBL;Acc:A0A178W954]	chr1	2588776	2590609	-1
AT1G08260	POL2A	5.86023	5.86506	5.79548	5.71812	POL2A	protein_coding	DNA polymerase epsilon catalytic subunit A [Source:UniProtKB/Swiss-Prot;Acc:F4HW04]	chr1	2588854	2606892	1
AT1G08270		-0.063985	-0.0585922	0.450032	0.236245		protein_coding		chr1	2606269	2607507	-1
AT1G08280	GALT29A	4.8223	4.83944	4.72615	4.74256	GALT29A	protein_coding	Beta-1	6-galactosyltransferase GALT29A [Source:UniProtKB/Swiss-Prot;Acc:Q9SGD2]	chr1	2607877	2609971	araport11
AT1G08283		-0.110202	-0.237118	-0.280644	-0.145315		lncRNA		chr1	22076533	22077068	-1
AT1G08290	WIP3	2.8273	3.0297	3.34407	2.97225	WIP3	protein_coding	Zinc finger protein WIP3 [Source:UniProtKB/Swiss-Prot;Acc:Q9SGD1]	chr1	2609996	2613377	-1
AT1G08300	NVL	1.81433	1.85527	2.16316	1.77368	NVL	protein_coding	No vein-like protein [Source:UniProtKB/TrEMBL;Acc:F4HW09]	chr1	2614774	2618823	1
AT1G08310		2.68792	2.77642	6.24212	6.19592		protein_coding	Alpha/beta-Hydrolases superfamily protein [Source:UniProtKB/TrEMBL;Acc:A8MRK8]	chr1	2618647	2620452	1
AT1G08315		3.96781	3.90205	4.09288	3.86241		protein_coding	ARM repeat superfamily protein [Source:UniProtKB/TrEMBL;Acc:Q0WNZ8]	chr1	2620335	2621545	-1
AT1G08320	TGA9	6.05081	6.04168	5.68768	5.48724	TGA9	protein_coding	Transcription factor TGA9 [Source:UniProtKB/Swiss-Prot;Acc:Q93XM6]	chr1	2621860	2628594	-1
AT1G08340	ROPGAP5	4.05277	4.09142	4.42574	4.52612	ROPGAP5	protein_coding	Rho GTPase-activating protein 5 [Source:UniProtKB/Swiss-Prot;Acc:Q6NKT5]	chr1	2630891	2632871	1
AT1G08350	TMN5	4.8342	4.79761	4.83862	4.86764	TMN5	protein_coding	Transmembrane 9 superfamily member [Source:UniProtKB/TrEMBL;Acc:A0A178WGW9]	chr1	2632810	2635866	-1
AT1G08360	RPL10AA	8.33425	8.42164	8.38047	8.4614	RPL10AA	protein_coding	60S ribosomal protein L10a-1 [Source:UniProtKB/Swiss-Prot;Acc:Q8VZB9]	chr1	2635939	2638004	1
AT1G08370	DCP1	6.39713	6.52171	6.45217	6.53275	DCP1	protein_coding	mRNA-decapping enzyme-like protein [Source:UniProtKB/Swiss-Prot;Acc:Q9SJF3]	chr1	2638037	2640663	1
AT1G08380	PSAO	1.69095	1.93444	1.01679	0.730387	PSAO	protein_coding	PSAO [Source:UniProtKB/TrEMBL;Acc:A0A178W5Y5]	chr1	2640803	2641934	-1
AT1G08390		1.37291	1.45209	1.28474	1.17636		protein_coding	Putative uncharacterized protein At1g08390 [Source:UniProtKB/TrEMBL;Acc:Q8RX36]	chr1	2642072	2643285	1
AT1G08400	MAG2L	3.53877	3.51968	3.45303	3.57138	MAG2L	protein_coding	RINT1-like protein MAG2L [Source:UniProtKB/Swiss-Prot;Acc:Q8GXP1]	chr1	2643019	2646048	-1
AT1G08410	LSG1-2	5.14182	5.14006	5.2219	5.11427	LSG1-2	protein_coding	GTPase LSG1-2 [Source:UniProtKB/Swiss-Prot;Acc:Q9SJF1]	chr1	2646144	2649440	1
AT1G08420	BSL2	6.59999	6.57868	6.41163	6.40901	BSL2	protein_coding	Serine/threonine-protein phosphatase BSL2 [Source:UniProtKB/Swiss-Prot;Acc:Q9SJF0]	chr1	2649459	2657120	1
AT1G08430	ALMT1	5.63076	5.55821	6.00038	5.73891	ALMT1	protein_coding	Aluminum-activated malate transporter 1 [Source:UniProtKB/Swiss-Prot;Acc:Q9SJE9]	chr1	2658602	2661310	1
AT1G08450	CRT3	5.86766	5.91489	6.00977	6.05273	CRT3	protein_coding	Calreticulin-3 [Source:UniProtKB/Swiss-Prot;Acc:O04153]	chr1	2667798	2671957	-1
AT1G08460	HDA8	4.44591	4.42346	4.41379	4.38954	HDA8	protein_coding	Histone deacetylase 8 [Source:UniProtKB/Swiss-Prot;Acc:Q94EJ2]	chr1	2672198	2674721	1
AT1G08470	SSL3	4.65816	4.53233	4.56403	4.49168	SSL3	protein_coding	SSL3 [Source:UniProtKB/TrEMBL;Acc:A0A178WK70]	chr1	2682058	2684171	-1
AT1G08480	SDH6	6.75731	6.77298	6.57893	6.73068	SDH6	protein_coding	Succinate dehydrogenase subunit 6	mitochondrial [Source:UniProtKB/Swiss-Prot;Acc:Q941A6]	chr1	2684176	2685702	araport11
AT1G08490	NFS2	4.22757	4.10149	3.90127	4.05619	NFS2	protein_coding	SUFS [Source:UniProtKB/TrEMBL;Acc:A0A178WGK3]	chr1	2685659	2688658	-1
AT1G08500	ENODL18	3.8317	3.70532	3.01025	3.46416	ENODL18	protein_coding	Early nodulin-like protein 18 [Source:UniProtKB/TrEMBL;Acc:O82083]	chr1	2688880	2690250	1
AT1G08507		-0.0684856	-0.0841218	-0.0600272	0.615981		lncRNA		chr1	23032347	23033035	-1
AT1G08510	FATB	7.11773	7.12118	7.10254	7.1365	FATB	protein_coding	Palmitoyl-acyl carrier protein thioesterase	chloroplastic [Source:UniProtKB/Swiss-Prot;Acc:Q9SJE2]	chr1	2691062	2694547	araport11
AT1G08520	CHLD	4.8344	5.03294	4.33717	4.14758	CHLD	protein_coding	Mg-protoporphyrin IX chelatase [Source:UniProtKB/TrEMBL;Acc:A0A178W355]	chr1	2696381	2701022	1
AT1G08530		3.65501	3.71789	3.5452	3.48564		protein_coding	Chitinase-like protein [Source:UniProtKB/TrEMBL;Acc:Q0WNC2]	chr1	2700981	2703162	1
AT1G08540	SIGB	3.89861	3.73861	3.29154	3.41528	SIGB	protein_coding	RNA polymerase sigma factor sigB [Source:UniProtKB/Swiss-Prot;Acc:O22056]	chr1	2703295	2706860	1
AT1G08550	VDE1	2.37345	2.21772	2.34358	1.91121	VDE1	protein_coding	NPQ1 [Source:UniProtKB/TrEMBL;Acc:A0A178WLQ5]	chr1	2706868	2709988	1
AT1G08560	KN	6.0813	6.07125	6.09153	5.80397	KN	protein_coding	SYP111 [Source:UniProtKB/TrEMBL;Acc:A0A178WAC8]	chr1	2709525	2711000	-1
AT1G08570	ACHT4	5.60091	5.60762	5.2085	5.03875	ACHT4	protein_coding	Thioredoxin-like 1-1	chloroplastic [Source:UniProtKB/Swiss-Prot;Acc:O64654]	chr1	2712694	2714833	araport11
AT1G08580		5.35431	5.18649	5.27314	5.29869		protein_coding	At1g08580 [Source:UniProtKB/TrEMBL;Acc:Q9FRS7]	chr1	2714994	2716532	-1
AT1G08590	PXL1	6.26275	6.22504	5.87959	5.9032	PXL1	protein_coding	Leucine-rich repeat receptor-like protein kinase PXL1 [Source:UniProtKB/Swiss-Prot;Acc:Q9FRS6]	chr1	2718538	2722280	1
AT1G08592		2.77572	2.82494	2.86926	3.13635		lncRNA	Potential natural antisense gene	locus overlaps with AT1G08590 [Source:TAIR;Acc:AT1G08592]	chr1	2718616	2721910	araport11
AT1G08600	ATRX	6.54094	6.56238	6.64683	6.50023	ATRX	protein_coding	CHR20 [Source:UniProtKB/TrEMBL;Acc:A0A178VZQ9]	chr1	2723677	2733613	1
AT1G08610		2.21251	2.77479	2.15373	2.47846		protein_coding	Pentatricopeptide repeat-containing protein At1g08610 [Source:UniProtKB/Swiss-Prot;Acc:Q9FRS4]	chr1	2733596	2735819	-1
AT1G08620	PKDM7D	5.91571	5.96473	5.80918	5.92911	PKDM7D	protein_coding	Transcription factor jumonji (jmj) family protein / zinc finger (C5HC2 type) family protein [Source:TAIR;Acc:AT1G08620]	chr1	2736656	2743881	1
AT1G08640	CJD1	4.4457	4.42443	4.29397	4.47302	CJD1	protein_coding	Chloroplast J-like domain 1 [Source:UniProtKB/TrEMBL;Acc:Q93WG3]	chr1	2748361	2751620	-1
AT1G08650	PPCK1	5.60871	5.55713	7.26942	7.46685	PPCK1	protein_coding	Phosphoenolpyruvate carboxylase kinase 1 [Source:UniProtKB/Swiss-Prot;Acc:Q9SPK4]	chr1	2752124	2753809	1
AT1G08660	SIA1	5.45773	5.46611	5.6208	5.73583	SIA1	protein_coding	Sialyltransferase-like protein 1 [Source:UniProtKB/Swiss-Prot;Acc:Q8VZJ0]	chr1	2756904	2759889	-1
AT1G08670		3.07147	2.56014	3.18716	3.48398		protein_coding	ENTH/VHS family protein [Source:UniProtKB/TrEMBL;Acc:Q9FRR8]	chr1	2760183	2761599	-1
AT1G08680	ZIGA4	5.62791	5.73032	5.57802	5.63813	ZIGA4	protein_coding	ARF GAP-like zinc finger-containing protein ZIGA4 [Source:UniProtKB/TrEMBL;Acc:F4HXP0]	chr1	2762584	2768967	1
AT1G08700	PS1	5.30489	5.40266	5.26904	5.40785	PS1	protein_coding	Presenilin [Source:UniProtKB/TrEMBL;Acc:Q0V7S4]	chr1	2769615	2771477	-1
AT1G08710	SKIP24	3.44209	3.32997	3.29065	3.44809	SKIP24	protein_coding	F-box protein SKIP24 [Source:UniProtKB/Swiss-Prot;Acc:Q9CAZ0]	chr1	2771620	2773531	1
AT1G08720	EDR1	4.98189	5.10833	5.13592	5.19724	EDR1	protein_coding	Serine/threonine-protein kinase EDR1 [Source:UniProtKB/Swiss-Prot;Acc:Q9FPR3]	chr1	2773941	2779308	1
AT1G08730	XI-C	1.64482	1.66838	2.01697	1.83645	XI-C	protein_coding	Myosin-9 [Source:UniProtKB/Swiss-Prot;Acc:F4HXP9]	chr1	2779438	2788477	1
AT1G08750		4.1373	4.29771	4.33684	4.05854		protein_coding	Peptidase C13 family [Source:UniProtKB/TrEMBL;Acc:Q8GYI6]	chr1	2801042	2804711	1
AT1G08760		5.46425	5.44256	5.42842	5.3458		protein_coding	At1g08760 [Source:UniProtKB/TrEMBL;Acc:Q9FRR2]	chr1	2805044	2808623	1
AT1G08770	PRA1E	3.81548	3.57894	3.574	3.53698	PRA1E	protein_coding	PRA1 family protein [Source:UniProtKB/TrEMBL;Acc:A0A178W4Z3]	chr1	2808760	2809775	1
AT1G08780	AIP3	4.56126	4.56452	4.67653	4.74991	AIP3	protein_coding	Probable prefoldin subunit 4 [Source:UniProtKB/Swiss-Prot;Acc:Q9M4B5]	chr1	2809778	2811313	-1
AT1G08800	MYOB1	6.03918	6.0348	6.2175	6.23897	MYOB1	protein_coding	Myosin-binding protein 1 [Source:UniProtKB/Swiss-Prot;Acc:F4HXQ7]	chr1	2812818	2818071	-1
AT1G08810	MYB60	0.845263	0.75556	-0.158281	0.0577666	MYB60	protein_coding	MYB60 [Source:UniProtKB/TrEMBL;Acc:A0A178WD25]	chr1	2819065	2820478	-1
AT1G08820	PVA22	6.37172	6.35233	6.38827	6.35892	PVA22	protein_coding	VAP27-2 [Source:UniProtKB/TrEMBL;Acc:A0A178WBB7]	chr1	2821354	2825481	-1
AT1G08830	CSD1	8.34773	8.2991	7.44743	7.80175	CSD1	protein_coding	Superoxide dismutase [Cu-Zn] 1 [Source:UniProtKB/Swiss-Prot;Acc:P24704]	chr1	2827060	2829315	1
AT1G08840	emb2411	4.11552	4.25678	4.31612	4.04594	emb2411	protein_coding	DNA replication helicase	putative [Source:TAIR;Acc:AT1G08840]	chr1	2829105	2838855	araport11
AT1G08845		2.7579	2.67497	2.53639	2.76298		protein_coding	Ribosomal L18p/L5e family protein [Source:UniProtKB/TrEMBL;Acc:F4HXR7]	chr1	2838789	2841134	1
AT1G08857		1.43171	1.66067	2.01733	1.92945		lncRNA		chr1	24948393	24953988	-1
AT1G08880	HTA5	6.16987	6.20579	6.06903	5.98578	HTA5	protein_coding	Histone H2A [Source:UniProtKB/TrEMBL;Acc:A0A178W8H7]	chr1	2846894	2848100	-1
AT1G08890	SUGTL4	4.95027	4.70983	4.72812	4.65257	SUGTL4	protein_coding	Sugar transporter ERD6-like 1 [Source:UniProtKB/Swiss-Prot;Acc:Q9SCW7]	chr1	2848149	2852270	1
AT1G08900	SUGTL3	-0.107819	0.20952	-0.381495	-0.428431	SUGTL3	protein_coding	Sugar transporter ERD6-like 2 [Source:UniProtKB/Swiss-Prot;Acc:Q4F7G0]	chr1	2852363	2855941	1
AT1G08910		4.83395	4.83808	5.0923	4.93898		protein_coding	zinc ion binding;zinc ion binding [Source:TAIR;Acc:AT1G08910]	chr1	2856162	2861170	1
AT1G08920	ESL1	5.6514	5.58585	5.82857	5.33734	ESL1	protein_coding	ERD (early response to dehydration) six-like 1 [Source:TAIR;Acc:AT1G08920]	chr1	2867203	2870745	1
AT1G08930	ERD6	6.93258	6.90251	6.62247	6.48417	ERD6	protein_coding	ERD6 [Source:UniProtKB/TrEMBL;Acc:A0A178W9Q9]	chr1	2873300	2877270	1
AT1G08940		4.29387	4.08383	4.34033	4.31042		protein_coding	Phosphoglycerate mutase-like protein AT74H [Source:UniProtKB/Swiss-Prot;Acc:O04035]	chr1	2877430	2879169	1
AT1G08960	CCX5	4.56566	4.56481	4.62839	4.55119	CCX5	protein_coding	CCX5 [Source:UniProtKB/TrEMBL;Acc:A0A178W3U3]	chr1	2879506	2882234	1
AT1G08970	NFYC9	5.35012	5.457	5.20642	5.40844	NFYC9	protein_coding	Nuclear transcription factor Y subunit C-9 [Source:UniProtKB/Swiss-Prot;Acc:Q8L4B2]	chr1	2882491	2884342	1
AT1G08973		1.69765	1.69223	2.1858	2.2285		lncRNA		chr1	25596554	25598435	-1
AT1G08980	AMI1	3.74851	3.62123	3.27147	3.08199	AMI1	protein_coding	Amidase 1 [Source:UniProtKB/Swiss-Prot;Acc:Q9FR37]	chr1	2884351	2886621	1
AT1G08990	GUX5	6.04051	5.91993	5.39809	5.44263	GUX5	protein_coding	Putative UDP-glucuronate:xylan alpha-glucuronosyltransferase 5 [Source:UniProtKB/Swiss-Prot;Acc:F4HZC3]	chr1	2888427	2890965	1
AT1G09000	ANP1	4.75052	4.52492	4.26544	4.24035	ANP1	protein_coding	Mitogen-activated protein kinase kinase kinase ANP1 [Source:UniProtKB/Swiss-Prot;Acc:O22040]	chr1	2891019	2895182	1
AT1G09010	EBM	5.98047	6.0732	5.91871	5.88876	EBM	protein_coding	Mannosylglycoprotein endo-beta-mannosidase [Source:UniProtKB/Swiss-Prot;Acc:Q75W54]	chr1	2895166	2899446	-1
AT1G09020	SNF4	6.30345	6.30775	6.16861	6.24845	SNF4	protein_coding	Sucrose nonfermenting 4-like protein [Source:UniProtKB/Swiss-Prot;Acc:Q944A6]	chr1	2899776	2904862	-1
AT1G09023		0.467835	0.553828	0.120397	-0.0405857		lncRNA		chr1	25921325	25926267	1
AT1G09027		1.24591	0.921541	1.55439	1.7188		snoRNA		chr1	25926968	25927100	-1
AT1G09040		2.40011	2.83423	2.74749	2.66982		protein_coding		chr1	2911250	2915406	1
AT1G09050		2.78424	2.9612	2.99946	2.94518		protein_coding	Arginine-glutamic acid dipeptide repeat protein [Source:UniProtKB/TrEMBL;Acc:Q8RX35]	chr1	2916968	2921111	1
AT1G09060		4.95671	4.97605	5.2763	5.2402		protein_coding	JmjC domain protein JMJ24 [Source:UniProtKB/TrEMBL;Acc:F4HZD1]	chr1	2921064	2925826	-1
AT1G09070	SRC2	5.43535	5.46956	6.44439	6.31634	SRC2	protein_coding	Protein SRC2 homolog [Source:UniProtKB/Swiss-Prot;Acc:O04023]	chr1	2927502	2929107	1
AT1G09080	MED37B	-0.565773	0.408484	2.21565	1.48359	MED37B	protein_coding	Probable mediator of RNA polymerase II transcription subunit 37b [Source:UniProtKB/Swiss-Prot;Acc:Q8H1B3]	chr1	2929217	2931850	-1
AT1G09083		-0.22595	-0.502397	0.0965646	0.264312		snoRNA		chr1	26190297	26190434	1
AT1G09090	RBOHB	5.47463	5.37011	5.44285	5.53094	RBOHB	protein_coding	Respiratory burst oxidase homolog protein B [Source:UniProtKB/Swiss-Prot;Acc:Q9SBI0]	chr1	2932739	2936586	1
AT1G09100	RPT5B	5.67551	5.69993	5.61558	5.73542	RPT5B	protein_coding	26S proteasome regulatory subunit 6A homolog B [Source:UniProtKB/Swiss-Prot;Acc:O04019]	chr1	2936528	2939363	-1
AT1G09130		5.99999	6.04877	5.95912	5.99399		protein_coding	ATP-dependent Clp protease proteolytic subunit [Source:UniProtKB/TrEMBL;Acc:F4HZE0]	chr1	2939568	2942345	-1
AT1G09140	SR30	5.9693	5.9656	6.01431	5.98838	SR30	protein_coding	Serine/arginine-rich splicing factor SR30 [Source:UniProtKB/Swiss-Prot;Acc:Q9XFR5]	chr1	2942538	2945976	-1
AT1G09150		5.49192	5.37284	5.53767	5.50753		protein_coding	Pseudouridine synthase and archaeosine transglycosylase (PUA) domain-containing protein [Source:UniProtKB/TrEMBL;Acc:Q8L7N2]	chr1	2946030	2949159	1
AT1G09155	PP2B15	2.65214	2.8036	2.86219	2.59116	PP2B15	protein_coding	F-box protein PP2-B15 [Source:UniProtKB/Swiss-Prot;Acc:O80494]	chr1	2949621	2950989	-1
AT1G09160		5.24814	5.36857	5.38613	5.27986		protein_coding	Probable protein phosphatase 2C 5 [Source:UniProtKB/Swiss-Prot;Acc:O80492]	chr1	2952597	2955745	-1
AT1G09167		-1.5975	-0.541703	-1.62725	-1.30625		lncRNA		chr1	26506106	26506404	1
AT1G09170		4.95078	4.95789	5.03184	5.00251		protein_coding	P-loop nucleoside triphosphate hydrolases superfamily protein with CH (Calponin Homology) domain [Source:TAIR;Acc:AT1G09170]	chr1	2956261	2962546	-1
AT1G09180	ATSAR1	-1.35332	-1.18443	-0.0847943	-0.808008	ATSAR1	protein_coding	Putative GTP-binding protein	SAR1B [Source:UniProtKB/TrEMBL;Acc:O80489]	chr1	2965023	2965972	araport11
AT1G09190	PCMP-E70	2.59308	2.22049	2.4722	2.44813	PCMP-E70	protein_coding	Pentatricopeptide repeat-containing protein At1g09190 [Source:UniProtKB/Swiss-Prot;Acc:O80488]	chr1	2966120	2967733	-1
AT1G09195		3.34674	3.2819	3.31968	3.41086		protein_coding	FUNCTIONS IN: molecular_function unknown; INVOLVED IN: biological_process unknown; LOCATED IN: mitochondrion; CONTAINS InterPro DOMAIN/s: Metal-dependent phosphohydrolase	HD subdomain (InterPro:IPR006674)		chr1	2967940	15	araport11
AT1G09200	HTR1	6.30867	6.35926	6.48493	6.57088	HTR1	protein_coding	Histone H3 [Source:UniProtKB/TrEMBL;Acc:A0A178WG20]	chr1	2971571	2972334	-1
AT1G09210	CRT2	9.20082	9.24666	9.46638	9.52586	CRT2	protein_coding	Calreticulin-2 [Source:UniProtKB/Swiss-Prot;Acc:Q38858]	chr1	2972638	2977002	-1
AT1G09220	PCMP-E25	1.05962	0.954219	1.19837	0.721245	PCMP-E25	protein_coding	Pentatricopeptide repeat-containing protein At1g09220	mitochondrial [Source:UniProtKB/Swiss-Prot;Acc:Q680Z7]	chr1	2977792	2979466	araport11
AT1G09230	SNRNP65	4.12621	4.13008	4.34239	4.51017	SNRNP65	protein_coding	U11/U12 small nuclear ribonucleoprotein 65 kDa protein [Source:UniProtKB/Swiss-Prot;Acc:Q8RWV8]	chr1	2979511	2982713	-1
AT1G09250	BHLH149	4.32224	4.5832	4.57015	4.63063	BHLH149	protein_coding	Transcription factor bHLH149 [Source:UniProtKB/Swiss-Prot;Acc:O80482]	chr1	2989141	2990427	1
AT1G09253		0.201088	0.486887	0.330612	0.694589		lncRNA		chr1	26932071	26932467	-1
AT1G09270	IMPA4	6.85659	6.75084	6.75883	6.77276	IMPA4	protein_coding	Importin subunit alpha-4 [Source:UniProtKB/Swiss-Prot;Acc:O80480]	chr1	2994331	2998222	1
AT1G09280	STR6	4.45681	4.43748	4.41076	4.49792	STR6	protein_coding	Rhodanese-like domain-containing protein 6 [Source:UniProtKB/Swiss-Prot;Acc:Q94AC1]	chr1	2998100	3001362	-1
AT1G09290		3.56086	3.61596	3.47563	3.29411		protein_coding	Putative uncharacterized protein At1g09290 (Fragment) [Source:UniProtKB/TrEMBL;Acc:Q7XBQ8]	chr1	3001439	3003762	-1
AT1G09300	ICP55	4.64022	4.40732	4.46397	4.37603	ICP55	protein_coding	Intermediate cleaving peptidase 55	mitochondrial [Source:UniProtKB/Swiss-Prot;Acc:F4HZG9]	chr1	3003495	3008381	araport11
AT1G09310		0.786369	0.878227	1.32148	0.936956		protein_coding	Putative uncharacterized protein [Source:UniProtKB/TrEMBL;Acc:Q9ZPZ4]	chr1	3008910	3009898	1
AT1G09320		3.51641	3.47289	3.5662	3.53921		protein_coding	Agenet domain-containing protein [Source:UniProtKB/TrEMBL;Acc:Q500V5]	chr1	3009890	3012407	-1
AT1G09330	ECH	5.42114	5.46212	5.36877	5.471	ECH	protein_coding	Golgi apparatus membrane protein-like protein ECHIDNA [Source:UniProtKB/Swiss-Prot;Acc:Q8LEK2]	chr1	3012739	3015255	-1
AT1G09340	CRB	2.99503	3.1054	2.17554	2.16995	CRB	protein_coding	chloroplast RNA binding [Source:TAIR;Acc:AT1G09340]	chr1	3015237	3018542	1
AT1G09350	GOLS3	1.80412	1.73205	1.95766	1.77132	GOLS3	protein_coding	Hexosyltransferase (Fragment) [Source:UniProtKB/TrEMBL;Acc:W8PVD7]	chr1	3019639	3021443	1
AT1G09380		1.76097	1.46007	1.17808	1.3357		protein_coding	WAT1-related protein At1g09380 [Source:UniProtKB/Swiss-Prot;Acc:Q8GXB4]	chr1	3026062	3029549	-1
AT1G09390		3.66929	3.8355	3.65695	3.77495		protein_coding	GDSL esterase/lipase At1g09390 [Source:UniProtKB/Swiss-Prot;Acc:O80522]	chr1	3031046	3033582	1
AT1G09410	PCMP-H18	1.23988	1.85989	1.08355	1.34488	PCMP-H18	protein_coding	Pentatricopeptide repeat-containing protein At1g09410 [Source:UniProtKB/Swiss-Prot;Acc:Q56XI1]	chr1	3035400	3037687	1
AT1G09415	NIMIN-3	2.19654	2.07356	2.04898	1.80244	NIMIN-3	protein_coding	Protein NIM1-INTERACTING 3 [Source:UniProtKB/Swiss-Prot;Acc:Q9FNZ4]	chr1	3037754	3038408	-1
AT1G09420	G6PD4	4.28452	4.26839	4.13798	4.28094	G6PD4	protein_coding	Glucose-6-phosphate 1-dehydrogenase [Source:UniProtKB/TrEMBL;Acc:F4I0Y8]	chr1	3038462	3041873	-1
AT1G09430	ACLA-3	6.99283	6.94693	6.77043	6.69452	ACLA-3	protein_coding	ATP-citrate synthase alpha chain protein 3 [Source:UniProtKB/Swiss-Prot;Acc:O80526]	chr1	3041996	3045541	1
AT1G09440		2.99485	2.84831	2.60058	2.72153		protein_coding	Protein kinase superfamily protein [Source:UniProtKB/TrEMBL;Acc:F4I0Z0]	chr1	3045259	3048006	-1
AT1G09450	HASPIN	3.53203	3.741	3.69598	3.63801	HASPIN	protein_coding	Serine/threonine-protein kinase haspin homolog [Source:UniProtKB/Swiss-Prot;Acc:O80528]	chr1	3048966	3053163	1
AT1G09460		5.37917	5.46717	5.18605	5.16263		protein_coding	Carbohydrate-binding X8 domain superfamily protein [Source:UniProtKB/TrEMBL;Acc:F4I0Z2]	chr1	3053698	3055360	1
AT1G09467		0.662947	0.423985	0.546487	0.0646595		snoRNA		chr1	27984975	27985042	-1
AT1G09470	NEAP3	3.85536	3.81664	4.08266	3.64654	NEAP3	protein_coding	Nuclear envelope-associated protein 3 [Source:UniProtKB/Swiss-Prot;Acc:Q4PT37]	chr1	3055231	3057543	-1
AT1G09480		1.81705	1.53952	1.47908	1.55886		protein_coding	NAD(P)-binding Rossmann-fold superfamily protein [Source:UniProtKB/TrEMBL;Acc:F4I0Z5]	chr1	3057975	3060757	1
AT1G09487		1.16982	1.12782	0.682265	1.60427		lncRNA		chr1	28016582	28017771	-1
AT1G09490		3.64397	3.70445	3.98462	3.81892		protein_coding	At1g09490/F14J9_15 [Source:UniProtKB/TrEMBL;Acc:O80532]	chr1	3063936	3065949	1
AT1G09520		3.50377	3.46139	3.4827	3.42742		protein_coding	At1g09520/F14J9_18 [Source:UniProtKB/TrEMBL;Acc:O80535]	chr1	3070915	3072074	-1
AT1G09530	PIF3	1.42859	1.64285	3.33776	3.31869	PIF3	protein_coding	Transcription factor PIF3 [Source:UniProtKB/Swiss-Prot;Acc:O80536]	chr1	3075768	3079654	1
AT1G09533		-0.677655	-0.187241	-0.663781	-0.292781		snoRNA		chr1	28212219	28212357	1
AT1G09540	MYB61	3.68121	3.26056	2.63294	3.26622	MYB61	protein_coding	MYB61 [Source:UniProtKB/TrEMBL;Acc:A0A178WLE4]	chr1	3086101	3087914	1
AT1G09560	GLP4	9.2714	9.19745	8.84079	8.53057	GLP4	protein_coding	Germin-like protein subfamily 2 member 1 [Source:UniProtKB/Swiss-Prot;Acc:P94014]	chr1	3093644	3094954	1
AT1G09570	PHYA	7.28237	7.32813	7.38165	7.26587	PHYA	protein_coding	phytochrome A [Source:TAIR;Acc:AT1G09570]	chr1	3095160	3100819	-1
AT1G09575		1.91817	2.07185	2.63363	2.04933		protein_coding	Calcium uniporter protein 6	mitochondrial [Source:UniProtKB/Swiss-Prot;Acc:F4I111]	chr1	3101149	3103677	araport11
AT1G09580		4.41419	4.52005	4.41012	4.70707		protein_coding	Transmembrane emp24 domain-containing protein p24delta3 [Source:UniProtKB/Swiss-Prot;Acc:Q6IDL4]	chr1	3104492	3106366	1
AT1G09590	RPL21A	8.47255	8.5004	8.5365	8.6431	RPL21A	protein_coding	60S ribosomal protein L21-1 [Source:UniProtKB/Swiss-Prot;Acc:Q43291]	chr1	3106367	3107801	1
AT1G09600		2.48794	2.75868	2.63296	2.42407		protein_coding	Probable serine/threonine-protein kinase At1g09600 [Source:UniProtKB/Swiss-Prot;Acc:F4I114]	chr1	3107896	3111552	1
AT1G09610	GXM1	1.03001	1.32617	0.597565	0.378898	GXM1	protein_coding	GXM3 [Source:UniProtKB/TrEMBL;Acc:A0A178W7U8]	chr1	3111694	3112873	1
AT1G09620		7.6656	7.71892	7.58156	7.49875		protein_coding	Leucine--tRNA ligase	cytoplasmic [Source:UniProtKB/Swiss-Prot;Acc:F4I116]	chr1	3112778	3116699	araport11
AT1G09630	RABA2A	5.18932	5.11039	5.22808	5.24816	RABA2A	protein_coding	Ras-related protein RABA2a [Source:UniProtKB/Swiss-Prot;Acc:O04486]	chr1	3118155	3119815	-1
AT1G09640		8.67932	8.74739	8.57874	8.63497		protein_coding	Probable elongation factor 1-gamma 1 [Source:UniProtKB/Swiss-Prot;Acc:O04487]	chr1	3119739	3122542	1
AT1G09645		4.4805	4.35618	4.42413	4.41897		protein_coding	At1g09645 [Source:UniProtKB/TrEMBL;Acc:Q6GKX8]	chr1	3122926	3124667	1
AT1G09660		5.48997	5.46071	5.68614	5.70126		protein_coding	KH domain-containing protein At1g09660/At1g09670 [Source:UniProtKB/Swiss-Prot;Acc:Q8GWR3]	chr1	3127762	3131094	-1
AT1G09680		1.83429	1.89505	2.24604	1.67671		protein_coding	Putative pentatricopeptide repeat-containing protein At1g09680 [Source:UniProtKB/Swiss-Prot;Acc:O04491]	chr1	3133885	3135976	-1
AT1G09690	RPL21A	8.78358	8.83748	8.83003	8.87787	RPL21A	protein_coding	60S ribosomal protein L21-1 [Source:UniProtKB/Swiss-Prot;Acc:Q43291]	chr1	3136188	3137684	-1
AT1G09700	DRB1	3.73427	3.84515	3.91568	3.79685	DRB1	protein_coding	Double-stranded RNA-binding protein 1 [Source:UniProtKB/Swiss-Prot;Acc:O04492]	chr1	3137649	3140353	-1
AT1G09710		2.36298	2.42703	2.27917	2.3018		protein_coding	Homeodomain-like superfamily protein [Source:UniProtKB/TrEMBL;Acc:F4I129]	chr1	3140862	3144381	1
AT1G09730		5.71152	5.74918	5.75124	5.84544		protein_coding	Cysteine proteinases superfamily protein [Source:UniProtKB/TrEMBL;Acc:F4I133]	chr1	3147637	3154404	-1
AT1G09740		7.1195	7.00072	6.87481	6.51602		protein_coding	Adenine nucleotide alpha hydrolases-like superfamily protein [Source:UniProtKB/TrEMBL;Acc:Q84TF6]	chr1	3154390	3156376	1
AT1G09750	AED3	4.40191	4.31665	4.17907	4.42789	AED3	protein_coding	Aspartyl protease AED3 [Source:UniProtKB/Swiss-Prot;Acc:O04496]	chr1	3157501	3159148	1
AT1G09760	U2A'	5.5588	5.67663	5.69328	5.74463	U2A'	protein_coding	U2 small nuclear ribonucleoprotein A' [Source:UniProtKB/Swiss-Prot;Acc:P43333]	chr1	3159125	3161692	-1
AT1G09770	CDC5	7.45743	7.53432	7.48987	7.41858	CDC5	protein_coding	Cell division cycle 5-like protein [Source:UniProtKB/Swiss-Prot;Acc:P92948]	chr1	3161832	3165616	1
AT1G09780	PGM1	9.26231	9.30893	9.49715	9.49758	PGM1	protein_coding	IPGAM1 [Source:UniProtKB/TrEMBL;Acc:A0A178W6V9]	chr1	3165370	3167924	-1
AT1G09787		0.188854	0.140204	0.0373172	-0.510276		snoRNA		chr1	29422295	29422360	1
AT1G09794		2.4264	2.25535	2.48294	2.37391		protein_coding	Cox19 family protein (CHCH motif) [Source:UniProtKB/TrEMBL;Acc:F4I2K8]	chr1	3171905	3173510	1
AT1G09795	HISN1B	3.69591	3.91313	3.93186	3.75367	HISN1B	protein_coding	ATP phosphoribosyltransferase 2	chloroplastic [Source:UniProtKB/Swiss-Prot;Acc:Q8GSJ1]	chr1	3173534	3176910	araport11
AT1G09800		2.70692	2.7483	2.86336	2.84008		protein_coding	tRNA pseudouridine synthase [Source:UniProtKB/TrEMBL;Acc:F4I2L0]	chr1	3176883	3180734	-1
AT1G09810	ECT11	3.66907	3.77948	3.85006	3.92432	ECT11	protein_coding	Evolutionarily conserved C-terminal region 11 [Source:UniProtKB/TrEMBL;Acc:Q56XH8]	chr1	3180926	3184224	-1
AT1G09812		0.306425	0.279797	0.348135	0.686634		protein_coding	Multidrug resistance protein [Source:UniProtKB/TrEMBL;Acc:Q5Q0I0]	chr1	3187442	3188854	1
AT1G09815	POLD4	4.02401	3.79267	4.17738	4.17611	POLD4	protein_coding	POLD4 [Source:UniProtKB/TrEMBL;Acc:A0A178WHS7]	chr1	3189301	3190242	1
AT1G09820		2.92436	3.11002	3.26815	3.1226		protein_coding	Pentatricopeptide repeat-containing protein At1g09820 [Source:UniProtKB/Swiss-Prot;Acc:O04504]	chr1	3190254	3192488	-1
AT1G09830	PUR2	5.31989	5.33761	5.19908	5.11942	PUR2	protein_coding	Phosphoribosylamine--glycine ligase	chloroplastic [Source:UniProtKB/Swiss-Prot;Acc:P52420]	chr1	3192568	3195044	araport11
AT1G09840	ASK10	6.70559	6.73356	6.70665	6.62748	ASK10	protein_coding	Shaggy-related protein kinase kappa [Source:UniProtKB/Swiss-Prot;Acc:Q39019]	chr1	3195719	3200403	-1
AT1G09850	XBCP3	6.0534	6.07994	6.01183	5.96137	XBCP3	protein_coding	At1g09850 [Source:UniProtKB/TrEMBL;Acc:Q0WVJ5]	chr1	3201685	3204150	1
AT1G09863		1.91095	2.28619	2.34566	2.2919		lncRNA		chr1	29906697	29909441	1
AT1G09870		5.41377	5.43887	5.54622	5.56135		protein_coding	At1g09870/F21M12_26 [Source:UniProtKB/TrEMBL;Acc:Q941B2]	chr1	3205579	3208714	1
AT1G09880		0.784744	1.33454	1.62517	1.29051		protein_coding	Rhamnogalacturonate lyase family protein [Source:TAIR;Acc:AT1G09880]	chr1	3208712	3213468	-1
AT1G09890		2.08589	1.76576	1.91391	1.79662		protein_coding	Rhamnogalacturonate lyase family protein [Source:TAIR;Acc:AT1G09890]	chr1	3214049	3217603	-1
AT1G09900		3.43151	3.42046	3.33111	3.19856		protein_coding	Pentatricopeptide repeat-containing protein At1g09900 [Source:UniProtKB/Swiss-Prot;Acc:Q3EDF8]	chr1	3218133	3219929	1
AT1G09910		4.06396	4.01151	4.20375	4.39114		protein_coding	Rhamnogalacturonate lyase family protein [Source:UniProtKB/TrEMBL;Acc:F4I2M8]	chr1	3220035	3224541	-1
AT1G09913		-1.48575	0.0991948	0.107617	-0.088962		lncRNA		chr1	29998363	29998796	1
AT1G09920		5.66548	5.53387	5.58236	5.62071		protein_coding	Expressed protein [Source:UniProtKB/TrEMBL;Acc:Q8L7A5]	chr1	3224684	3227083	-1
AT1G09932		1.83771	2.1313	4.0919	4.27674		protein_coding	Phosphoglycerate mutase family protein [Source:UniProtKB/TrEMBL;Acc:Q8GWG7]	chr1	3230450	3233259	-1
AT1G09940	HEMA2	4.64087	4.71262	4.54683	4.6497	HEMA2	protein_coding	Glutamyl-tRNA reductase 2	chloroplastic [Source:UniProtKB/Swiss-Prot;Acc:P49294]	chr1	3236908	3239554	araport11
AT1G09960	SUC4	4.28561	4.31255	4.21521	4.21958	SUC4	protein_coding	Sucrose transport protein SUC4 [Source:UniProtKB/Swiss-Prot;Acc:Q9FE59]	chr1	3243986	3247216	1
AT1G09970	LRR XI-23	8.94478	8.91207	8.97608	8.94732	LRR XI-23	protein_coding	Leucine-rich receptor-like protein kinase family protein [Source:UniProtKB/TrEMBL;Acc:F4I2N7]	chr1	3252098	3255782	1
AT1G09980		5.42931	5.58444	5.61452	5.69785		protein_coding	Putative serine esterase family protein [Source:UniProtKB/TrEMBL;Acc:Q8RXV4]	chr1	3256189	3261741	-1
AT1G09995		2.76415	3.00133	2.98739	3.21318		protein_coding	At1g09995 [Source:UniProtKB/TrEMBL;Acc:Q29QC1]	chr1	3262222	3263642	-1
AT1G10020		4.54008	4.55549	4.73195	4.61131		protein_coding	At1g10020 [Source:UniProtKB/TrEMBL;Acc:O80593]	chr1	3269539	3272110	-1
AT1G10030	ERG28	4.69313	4.80595	4.8009	4.89109	ERG28	protein_coding	Ergosterol biosynthetic protein 28 [Source:UniProtKB/Swiss-Prot;Acc:O80594]	chr1	3273753	3275953	1
AT1G10040		3.06546	2.99045	3.12387	3.55101		protein_coding	Alpha/beta-Hydrolases superfamily protein [Source:UniProtKB/TrEMBL;Acc:Q08A69]	chr1	3275891	3278779	-1
AT1G10050		5.61287	5.63959	5.70172	5.7641		protein_coding	glycosyl hydrolase family 10 protein / carbohydrate-binding domain-containing protein [Source:TAIR;Acc:AT1G10050]	chr1	3278792	3283631	1
AT1G10060	ATBCAT-1	-0.14793	-0.708227	-0.110875	0.209702	ATBCAT-1	protein_coding	branched-chain amino acid transaminase 1 [Source:TAIR;Acc:AT1G10060]	chr1	3284073	3287292	1
AT1G10070	BCAT2	1.70953	1.73364	1.13741	0.516487	BCAT2	protein_coding	Branched-chain-amino-acid aminotransferase 2	chloroplastic [Source:UniProtKB/Swiss-Prot;Acc:Q9M439]	chr1	3288087	3290471	araport11
AT1G10090		5.74501	5.55154	5.00806	5.06611		protein_coding	Hyperosmolality-gated Ca2+ permeable channel 2.2 [Source:UniProtKB/TrEMBL;Acc:A0A097NUS5]	chr1	3290311	3296198	-1
AT1G10095		2.07032	2.07009	2.01896	2.04797		protein_coding	Protein prenylyltransferase superfamily protein [Source:UniProtKB/TrEMBL;Acc:O80601]	chr1	3296516	3300516	-1
AT1G10110		-0.32882	0.483789	0.119866	0.273378		protein_coding	F-box protein At1g10110 [Source:UniProtKB/Swiss-Prot;Acc:O80603]	chr1	3302564	3303938	1
AT1G10120	BHLH74	5.19059	5.16784	5.40446	5.60422	BHLH74	protein_coding	Transcription factor bHLH74 [Source:UniProtKB/Swiss-Prot;Acc:Q6NKN9]	chr1	3304039	3306956	-1
AT1G10130	ECA3	6.53113	6.57614	6.56092	6.72256	ECA3	protein_coding	Calcium-transporting ATPase 3	endoplasmic reticulum-type [Source:UniProtKB/Swiss-Prot;Acc:Q9SY55]	chr1	3310930	3322269	araport11
AT1G10140		3.78793	3.74584	3.18684	2.9797		protein_coding	At1g10140 [Source:UniProtKB/TrEMBL;Acc:Q9SY56]	chr1	3322554	3323735	-1
AT1G10150	PP2A10	3.77948	3.5217	3.11674	2.86463	PP2A10	protein_coding	Protein PHLOEM PROTEIN 2-LIKE A10 [Source:UniProtKB/Swiss-Prot;Acc:Q9SY57]	chr1	3325799	3327614	1
AT1G10170	ATNFXL1	5.94962	6.08568	6.12193	5.98332	ATNFXL1	protein_coding	NF-X-like 1 [Source:TAIR;Acc:AT1G10170]	chr1	3333504	3338188	-1
AT1G10180	EXO84C	5.14512	5.26301	5.32591	5.36016	EXO84C	protein_coding	Exocyst complex component EXO84C [Source:UniProtKB/Swiss-Prot;Acc:Q9SY60]	chr1	3338185	3341628	-1
AT1G10200	WLIM1	6.71821	6.6465	6.66693	6.46452	WLIM1	protein_coding	WLIM1 [Source:UniProtKB/TrEMBL;Acc:A0A178W4R1]	chr1	3346383	3348139	-1
AT1G10210	MPK1	3.08209	3.01259	3.09132	3.08662	MPK1	protein_coding	MPK1 [Source:UniProtKB/TrEMBL;Acc:A0A178W6I4]	chr1	3349082	3351180	1
AT1G10220		0.536227	-0.668008	0.452019	0.457466		protein_coding		chr1	3351923	3353122	1
AT1G10230	ASK18	3.10831	2.98603	2.94441	2.71924	ASK18	protein_coding	SKP1-like protein 18 [Source:UniProtKB/Swiss-Prot;Acc:Q9SY65]	chr1	3355675	3356151	1
AT1G10240	FRS11	3.243	3.61921	3.55148	3.4534	FRS11	protein_coding	Protein FAR1-RELATED SEQUENCE 11 [Source:UniProtKB/Swiss-Prot;Acc:Q9SY66]	chr1	3356627	3359853	-1
AT1G10270	GRP23	5.44214	5.62666	5.42707	5.24326	GRP23	protein_coding	Pentatricopeptide repeat-containing protein At1g10270 [Source:UniProtKB/Swiss-Prot;Acc:Q9SY69]	chr1	3363432	3366493	1
AT1G10280		3.34277	3.19464	3.40953	3.46008		protein_coding	At1g10280 [Source:UniProtKB/TrEMBL;Acc:Q9SY70]	chr1	3366493	3369125	-1
AT1G10290	DRP2A	7.60809	7.69103	7.57802	7.66909	DRP2A	protein_coding	DRP2A [Source:UniProtKB/TrEMBL;Acc:A0A178WBB3]	chr1	3370402	3377463	1
AT1G10300		2.92371	2.87151	3.36117	3.28435		protein_coding	Nucleolar GTP-binding protein 1 [Source:UniProtKB/TrEMBL;Acc:F4I4A6]	chr1	3377878	3380414	1
AT1G10310		3.41767	3.30641	3.71718	3.6852		protein_coding	NADPH-dependent pterin aldehyde reductase [Source:UniProtKB/Swiss-Prot;Acc:Q9SY73]	chr1	3381447	3384003	-1
AT1G10320		4.29817	4.43262	4.57337	4.68461		protein_coding	Zinc finger CCCH domain-containing protein 5 [Source:UniProtKB/Swiss-Prot;Acc:Q9SY74]	chr1	3384118	3388376	-1
AT1G10330	PCMP-E71	1.39173	1.43851	1.14221	1.09297	PCMP-E71	protein_coding	Putative pentatricopeptide repeat-containing protein At1g10330 [Source:UniProtKB/Swiss-Prot;Acc:Q9SY75]	chr1	3388599	3390150	1
AT1G10340		1.53153	1.64506	1.42909	1.12107		protein_coding	Ankyrin repeat-containing protein [Source:UniProtKB/TrEMBL;Acc:Q9SY76]	chr1	3390322	3392633	-1
AT1G10350		4.4502	4.45219	4.17983	4.17357		protein_coding	DNAJ heat shock family protein [Source:UniProtKB/TrEMBL;Acc:Q9SY77]	chr1	3392943	3395181	-1
AT1G10360	GSTU18	1.49426	1.38078	0.842617	0.886263	GSTU18	protein_coding	Glutathione S-transferase U18 [Source:UniProtKB/Swiss-Prot;Acc:Q9FUS9]	chr1	3395551	3396953	-1
AT1G10370	GSTU17	4.66757	4.42807	3.93251	3.91572	GSTU17	protein_coding	Glutathione S-transferase U17 [Source:UniProtKB/Swiss-Prot;Acc:Q9FUS8]	chr1	3396883	3398358	-1
AT1G10380		5.08119	5.11769	4.33678	4.38003		protein_coding	At1g10380/F14N23_32 [Source:UniProtKB/TrEMBL;Acc:Q93ZB0]	chr1	3400554	3402420	1
AT1G10385	EXO84A	1.34725	0.985262	2.02721	2.6473	EXO84A	protein_coding	Exocyst complex component EXO84A [Source:UniProtKB/Swiss-Prot;Acc:F4I4B6]	chr1	3403132	3405920	1
AT1G10390	NUP98A	7.31537	7.34196	7.27827	7.19498	NUP98A	protein_coding	Nuclear pore complex protein NUP98A [Source:UniProtKB/Swiss-Prot;Acc:Q8RY25]	chr1	3406956	3412874	-1
AT1G10400	UGT90A2	3.20696	3.37461	3.68765	3.69002	UGT90A2	protein_coding	Glycosyltransferase (Fragment) [Source:UniProtKB/TrEMBL;Acc:W8Q3T6]	chr1	3414823	3416474	-1
AT1G10410		6.65891	6.63556	6.78153	6.70898		protein_coding	At1g10410/F14N23_31 [Source:UniProtKB/TrEMBL;Acc:Q8LPT2]	chr1	3416430	3419691	-1
AT1G10417		1.79123	1.76404	2.11367	1.94974		protein_coding	Encodes protein with unknown function whose expression is repressed by inoculation with Agrobacterium tumerifaciens. [Source:TAIR;Acc:AT1G10417]	chr1	3424186	3427531	-1
AT1G10430	PP2A2	5.24198	5.15328	5.3553	5.23869	PP2A2	protein_coding	Serine/threonine-protein phosphatase PP2A-2 catalytic subunit [Source:UniProtKB/Swiss-Prot;Acc:Q07098]	chr1	3428478	3430924	-1
AT1G10450	SNL6	5.83016	5.7896	5.7749	5.75576	SNL6	protein_coding	Paired amphipathic helix protein Sin3-like 6 [Source:UniProtKB/Swiss-Prot;Acc:Q9XIK6]	chr1	3431764	3438370	1
AT1G10460	GLP7	1.92359	1.85905	1.6002	1.4764	GLP7	protein_coding	Germin-like protein subfamily 1 member 1 [Source:UniProtKB/Swiss-Prot;Acc:P92998]	chr1	3439030	3440359	-1
AT1G10470	ARR4	6.81658	6.80612	6.53538	6.45622	ARR4	protein_coding	Two-component response regulator ARR4 [Source:UniProtKB/Swiss-Prot;Acc:O82798]	chr1	3441988	3444360	-1
AT1G10480	ZFP5	3.53643	3.4258	3.2124	2.44165	ZFP5	protein_coding	Zinc finger protein 5 [Source:UniProtKB/Swiss-Prot;Acc:Q39264]	chr1	3449567	3451226	1
AT1G10490		5.87356	5.95909	5.90197	5.87272		protein_coding	RNA cytidine acetyltransferase 1 [Source:UniProtKB/Swiss-Prot;Acc:Q9XIK4]	chr1	3453191	3460620	1
AT1G10500	ISCA	4.56478	4.53024	4.56541	4.59696	ISCA	protein_coding	AT1G10500 protein [Source:UniProtKB/TrEMBL;Acc:B9DF88]	chr1	3460000	3461485	-1
AT1G10510	emb2004	4.60821	4.69781	4.67532	4.41929	emb2004	protein_coding	Putative uncharacterized protein At1g10510 [Source:UniProtKB/TrEMBL;Acc:Q93ZV8]	chr1	3461635	3465786	1
AT1G10520	POLL	1.98062	2.30591	2.25025	1.8847	POLL	protein_coding	DNA polymerase lambda [Source:UniProtKB/Swiss-Prot;Acc:Q9FNY4]	chr1	3465926	3469455	1
AT1G10522	PRIN2	2.63603	2.6695	2.4033	2.4643	PRIN2	protein_coding	Protein PLASTID REDOX INSENSITIVE 2 [Source:UniProtKB/Swiss-Prot;Acc:Q9XIK0]	chr1	3469512	3471488	1
AT1G10530		2.33689	2.77635	2.93797	2.77848		protein_coding	At1g10530 [Source:UniProtKB/TrEMBL;Acc:Q7XJ59]	chr1	3471456	3472674	-1
AT1G10540	NAT8	-1.22846	-1.19397	-1.40677	-1.42033	NAT8	protein_coding	Nucleobase-ascorbate transporter 8 [Source:UniProtKB/Swiss-Prot;Acc:Q8VZQ5]	chr1	3474858	3478028	-1
AT1G10550	XTH33	2.22368	2.37473	2.46814	1.53047	XTH33	protein_coding	Probable xyloglucan endotransglucosylase/hydrolase protein 33 [Source:UniProtKB/Swiss-Prot;Acc:Q8LC45]	chr1	3479066	3481041	-1
AT1G10560	PUB18	3.44914	3.2693	3.40636	3.60705	PUB18	protein_coding	U-box domain-containing protein 18 [Source:UniProtKB/Swiss-Prot;Acc:Q9XIJ5]	chr1	3484399	3486965	1
AT1G10570	ULP1C	4.63025	4.68571	4.72782	4.72499	ULP1C	protein_coding	Ubiquitin-like-specific protease 1C [Source:UniProtKB/Swiss-Prot;Acc:Q8RWN0]	chr1	3487386	3491277	1
AT1G10580		5.85248	5.93384	5.91551	5.89824		protein_coding	At1g10580 [Source:UniProtKB/TrEMBL;Acc:A4FVN8]	chr1	3491258	3493834	-1
AT1G10590		6.48544	6.41224	6.41513	6.49055		protein_coding	Nucleic acid-binding	OB-fold-like protein [Source:UniProtKB/TrEMBL;Acc:Q9XIJ0]	chr1	3501988	3503544	araport11
AT1G10600	AMSH2	2.91893	2.76985	3.0762	3.04176	AMSH2	protein_coding	AMSH2 [Source:UniProtKB/TrEMBL;Acc:A0A178W3T5]	chr1	3503640	3506159	1
AT1G10610	BHLH90	1.58615	1.75038	1.4131	1.9669	BHLH90	protein_coding	Transcription factor bHLH90 [Source:UniProtKB/Swiss-Prot;Acc:Q0WNR2]	chr1	3506186	3509006	1
AT1G10630	ATARFA1F	6.86709	6.93164	6.94991	7.11678	ATARFA1F	protein_coding	ADP-ribosylation factor A1F [Source:UniProtKB/TrEMBL;Acc:Q6ID97]	chr1	3512739	3514824	-1
AT1G10640		2.19314	1.9167	3.27289	2.60617		protein_coding	Pectin lyase-like superfamily protein [Source:UniProtKB/TrEMBL;Acc:F4I5U6]	chr1	3515182	3518035	-1
AT1G10650		4.88441	4.76195	4.90156	4.80834		protein_coding	Putative S-ribonuclease binding protein SBP1 [Source:UniProtKB/TrEMBL;Acc:Q84JF9]	chr1	3523986	3526531	-1
AT1G10660		4.05907	4.08919	4.38124	4.31499		protein_coding	AT1G10660 protein [Source:UniProtKB/TrEMBL;Acc:Q8H101]	chr1	3532229	3535137	1
AT1G10670	ACLA-1	8.37323	8.3769	8.38543	8.48446	ACLA-1	protein_coding	ATP-citrate lyase A-1 [Source:UniProtKB/TrEMBL;Acc:F4I5V8]	chr1	3535288	3538439	1
AT1G10680	ABCB10	0.00839855	-0.267287	0.0135052	-0.600531	ABCB10	protein_coding	ABC transporter B family member 10 [Source:UniProtKB/Swiss-Prot;Acc:Q9SGY1]	chr1	3538333	3543925	-1
AT1G10682		6.75128	6.7645	5.78215	5.6155		ncRNA	other RNA [Source:TAIR;Acc:AT1G10682]	chr1	3544913	3545614	-1
AT1G10690	SMR8	1.60961	1.54154	2.27863	2.42855	SMR8	protein_coding	Cyclin-dependent protein kinase inhibitor SMR8 [Source:UniProtKB/Swiss-Prot;Acc:Q9SAD3]	chr1	3549920	3550848	-1
AT1G10700	PRS3	4.78438	4.83558	4.80621	4.78974	PRS3	protein_coding	Ribose-phosphate pyrophosphokinase 3	chloroplastic [Source:UniProtKB/Swiss-Prot;Acc:Q93Z66]	chr1	3554104	3556544	araport11
AT1G10710	PHS1	-0.969476	-1.09055	-2.11598	-0.781161	PHS1	protein_coding	Protein POOR HOMOLOGOUS SYNAPSIS 1 [Source:UniProtKB/Swiss-Prot;Acc:Q45GQ7]	chr1	3558358	3560705	1
AT1G10720		5.25428	5.09261	5.08932	5.05526		protein_coding	BSD domain-containing protein [Source:UniProtKB/TrEMBL;Acc:Q9SAD0]	chr1	3562841	3564850	1
AT1G10730	AP1M1	4.07789	4.06419	4.1429	4.24344	AP1M1	protein_coding	AP-1 complex subunit mu-1 [Source:UniProtKB/Swiss-Prot;Acc:Q9SAC9]	chr1	3565257	3568106	1
AT1G10740		4.80342	4.7389	4.67648	4.69402		protein_coding	Alpha/beta-Hydrolases superfamily protein [Source:UniProtKB/TrEMBL;Acc:Q9SAC8]	chr1	3567905	3571053	-1
AT1G10750		3.24313	3.29108	3.47591	3.25709		protein_coding	Carboxyl-terminal peptidase	putative (DUF239) [Source:UniProtKB/TrEMBL;Acc:Q84JS7]	chr1	3574807	3578783	araport11
AT1G10760	GWD1	6.11773	6.17997	6.11937	6.11255	GWD1	protein_coding	Alpha-glucan water dikinase 1	chloroplastic [Source:UniProtKB/Swiss-Prot;Acc:Q9SAC6]	chr1	3580830	3590928	araport11
AT1G10780		3.50904	3.75698	3.70894	3.80544		protein_coding	F-box/RNI-like superfamily protein [Source:TAIR;Acc:AT1G10780]	chr1	3592680	3595220	-1
AT1G10790		1.45286	1.54321	0.77264	0.848926		protein_coding	F20B24.21 [Source:UniProtKB/TrEMBL;Acc:Q9S701]	chr1	3596264	3597847	1
AT1G10800		1.03785	1.12968	-0.134609	1.09463		protein_coding	F20B24.22 [Source:UniProtKB/TrEMBL;Acc:Q9SGX2]	chr1	3598069	3598885	-1
AT1G10810		2.52836	2.56737	2.20538	2.40043		protein_coding	Probable aldo-keto reductase 1 [Source:UniProtKB/Swiss-Prot;Acc:Q9C5B9]	chr1	3599083	3600877	1
AT1G10820		4.71395	4.57951	4.74796	4.81676		protein_coding	Protein of unknown function (DUF3755) [Source:TAIR;Acc:AT1G10820]	chr1	3600910	3605076	-1
AT1G10830	Z-ISO	3.09463	2.88655	2.84702	2.39649	Z-ISO	protein_coding	15-cis-zeta-carotene isomerase	chloroplastic [Source:UniProtKB/Swiss-Prot;Acc:Q9SAC0]	chr1	3605512	3607580	araport11
AT1G10840	TIF3H1	7.22446	7.22179	7.10151	7.13861	TIF3H1	protein_coding	Eukaryotic translation initiation factor 3 subunit H [Source:UniProtKB/Swiss-Prot;Acc:Q9C5Z2]	chr1	3607631	3610616	-1
AT1G10850		5.20046	5.23667	5.30778	5.46831		protein_coding	Leucine-rich repeat protein kinase family protein [Source:UniProtKB/TrEMBL;Acc:Q940B9]	chr1	3611490	3614613	1
AT1G10865		4.18354	4.25092	4.38855	4.24123		protein_coding	Cytochrome C oxidase assembly factor [Source:UniProtKB/TrEMBL;Acc:Q8GWM1]	chr1	3614513	3616308	-1
AT1G10870	AGD4	5.53884	5.58477	5.49262	5.6335	AGD4	protein_coding	ARF-GAP domain 4 [Source:TAIR;Acc:AT1G10870]	chr1	3616610	3623806	-1
AT1G10890		5.56653	5.51037	5.59683	5.75737		protein_coding	unknown protein; FUNCTIONS IN: molecular_function unknown; INVOLVED IN: biological_process unknown; LOCATED IN: chloroplast; EXPRESSED IN: petal	flower	leaf; EXPRESSED DURING: LP.04 four leaves visible	4 anthesis		3630808	1	4	araport11
AT1G10900	PIP5K7	6.26576	6.33052	6.27625	6.33985	PIP5K7	protein_coding	Phosphatidylinositol 4-phosphate 5-kinase 7 [Source:UniProtKB/Swiss-Prot;Acc:Q9SUI2]	chr1	3632132	3637250	-1
AT1G10910		3.61078	3.69947	3.63	3.71593		protein_coding	Pentatricopeptide repeat-containing protein At1g10910	chloroplastic [Source:UniProtKB/Swiss-Prot;Acc:Q0WVV0]	chr1	3639835	3644187	araport11
AT1G10930	RECQL4A	4.66995	4.88325	4.71067	4.75321	RECQL4A	protein_coding	ATP-dependent DNA helicase Q-like 4A [Source:UniProtKB/Swiss-Prot;Acc:Q8L840]	chr1	3647876	3655685	-1
AT1G10940	ASK1	6.4101	6.34393	6.29228	6.3589	ASK1	protein_coding	Protein kinase superfamily protein [Source:UniProtKB/TrEMBL;Acc:F4I7B6]	chr1	3655673	3658612	-1
AT1G10950	TMN1	7.70296	7.75825	7.69347	7.67369	TMN1	protein_coding	Transmembrane 9 superfamily member 1 [Source:UniProtKB/Swiss-Prot;Acc:Q940G0]	chr1	3659204	3664264	1
AT1G10960	FD1	5.80721	5.69332	4.74593	4.88499	FD1	protein_coding	Ferredoxin-1	chloroplastic [Source:UniProtKB/Swiss-Prot;Acc:O04090]	chr1	3664187	3665040	araport11
AT1G10970	ZIP4	3.10724	3.00363	3.22468	3.2034	ZIP4	protein_coding	Zinc transporter 4	chloroplastic [Source:UniProtKB/Swiss-Prot;Acc:O04089]	chr1	3665087	3667139	araport11
AT1G10990		2.56537	2.33436	3.38928	3.15668		protein_coding	unknown protein; Has 4 Blast hits to 4 proteins in 1 species: Archae - 0; Bacteria - 0; Metazoa - 0; Fungi - 0; Plants - 4; Viruses - 0; Other Eukaryotes - 0 (source: NCBI BLink). [Source:TAIR;Acc:AT1G10990]	chr1	3670243	3671191	-1
AT1G11000	MLO4	4.47356	4.62086	4.98168	5.21821	MLO4	protein_coding	MLO-like protein 4 [Source:UniProtKB/Swiss-Prot;Acc:O23693]	chr1	3671756	3676133	-1
AT1G11020		3.58701	3.48979	3.76435	3.68047		protein_coding	Putative uncharacterized protein At1g11020 [Source:UniProtKB/TrEMBL;Acc:Q8GYT4]	chr1	3676691	3678567	1
AT1G11050		4.16101	4.12364	4.00297	4.1759		protein_coding	Probable receptor-like protein kinase At1g11050 [Source:UniProtKB/Swiss-Prot;Acc:O04086]	chr1	3681679	3684169	1
AT1G11060		4.46343	4.29616	4.52767	4.40658		protein_coding	WAPL (Wings apart-like protein regulation of heterochromatin) protein [Source:UniProtKB/TrEMBL;Acc:F4I7C7]	chr1	3684568	3689892	1
AT1G11070		-1.25676	-0.483557	-1.96283	-2.18342		protein_coding		chr1	3690012	3694200	-1
AT1G11080	scpl31	6.19306	6.37104	4.61372	3.90305	scpl31	protein_coding	Carboxypeptidase [Source:UniProtKB/TrEMBL;Acc:F4I7C9]	chr1	3694328	3698013	-1
AT1G11090		3.69586	3.53973	3.42773	3.57148		protein_coding	Alpha/beta-Hydrolases superfamily protein [Source:UniProtKB/TrEMBL;Acc:O04083]	chr1	3702608	3703779	1
AT1G11100		3.94064	3.94688	3.95523	4.03149		protein_coding	Putative uncharacterized protein At1g11100 (Fragment) [Source:UniProtKB/TrEMBL;Acc:C0SUU4]	chr1	3703672	3709586	-1
AT1G11120		2.82575	2.83185	2.83141	2.83119		protein_coding		chr1	3715084	3717659	1
AT1G11125		1.50496	1.43603	1.75125	1.54931		protein_coding	unknown protein; BEST Arabidopsis thaliana protein match is: unknown protein (TAIR:AT1G61170.1). [Source:TAIR;Acc:AT1G11125]	chr1	3718652	3719832	1
AT1G11130	SUB	5.5054	5.4983	5.68623	5.35868	SUB	protein_coding	Leucine-rich repeat receptor-like protein kinase (Fragment) [Source:UniProtKB/TrEMBL;Acc:C0LGE3]	chr1	3722708	3727450	1
AT1G11160		4.82643	4.68854	5.00922	5.06621		protein_coding	Katanin p80 WD40 repeat-containing subunit B1 homolog [Source:UniProtKB/TrEMBL;Acc:F4I7E1]	chr1	3733044	3739844	1
AT1G11170		3.2372	3.24208	3.5089	3.59779		protein_coding	At1g11170/T28P6_16 [Source:UniProtKB/TrEMBL;Acc:Q8S9J5]	chr1	3740664	3744675	1
AT1G11175		2.29236	2.09658	1.69644	1.16728		ncRNA	other RNA [Source:TAIR;Acc:AT1G11175]	chr1	3744858	3745655	1
AT1G11180		1.63779	1.72957	0.624153	1.02188		protein_coding	Secretory carrier membrane protein (SCAMP) family protein [Source:TAIR;Acc:AT1G11180]	chr1	3745774	3748557	1
AT1G11185		1.24465	1.61185	1.2856	1.46369		ncRNA	other RNA [Source:TAIR;Acc:AT1G11185]	chr1	3749510	3750035	1
AT1G11190	ENDO1	3.1922	3.41034	3.63283	3.38815	ENDO1	protein_coding	ENDO1 [Source:UniProtKB/TrEMBL;Acc:A0A178WKD4]	chr1	3750066	3752780	-1
AT1G11200		4.01536	3.86489	4.21342	3.94204		protein_coding	Protein of unknown function (DUF300) [Source:TAIR;Acc:AT1G11200]	chr1	3753213	3755658	1
AT1G11210		2.76957	2.72958	2.13093	2.03059		protein_coding	At1g11210 [Source:UniProtKB/TrEMBL;Acc:Q9SXA7]	chr1	3755668	3756998	-1
AT1G11220		2.51193	2.4633	2.8174	2.51071		protein_coding	Cotton fiber	putative (DUF761) [Source:UniProtKB/TrEMBL;Acc:Q9SXA8]	chr1	3759862	3761461	araport11
AT1G11240		5.62519	5.74609	5.82195	5.86157		protein_coding	Putative uncharacterized protein [Source:UniProtKB/TrEMBL;Acc:Q8W494]	chr1	3766754	3769799	-1
AT1G11260	STP1	5.96331	5.89462	5.39652	5.28263	STP1	protein_coding	STP1 [Source:UniProtKB/TrEMBL;Acc:A0A178WJ63]	chr1	3777236	3780823	1
AT1G11270		2.28295	2.19153	2.30857	2.52866		protein_coding	F-box protein At1g11270 [Source:UniProtKB/Swiss-Prot;Acc:Q7X7A9]	chr1	3780386	3787099	-1
AT1G11280		5.46384	5.50522	5.40357	5.42563		protein_coding	S-locus lectin protein kinase family protein [Source:TAIR;Acc:AT1G11280]	chr1	3787318	3790935	-1
AT1G11290	PCMP-H40	1.91276	2.08942	1.73571	1.68044	PCMP-H40	protein_coding	CRR22 [Source:UniProtKB/TrEMBL;Acc:A0A178WFR8]	chr1	3791168	3794088	-1
AT1G11300		3.0901	2.68258	3.08796	2.88192		protein_coding	G-type lectin S-receptor-like serine/threonine-protein kinase At1g11300 [Source:UniProtKB/Swiss-Prot;Acc:Q9SXB4]	chr1	3794243	3797507	1
AT1G11310	MLO2	7.35608	7.24953	7.21553	6.99726	MLO2	protein_coding	MLO-like protein [Source:UniProtKB/TrEMBL;Acc:A0A178WQL2]	chr1	3800500	3804233	-1
AT1G11320		2.40646	2.24452	2.35627	2.20304		protein_coding	GDSL esterase/lipase [Source:UniProtKB/TrEMBL;Acc:Q9SXB7]	chr1	3806822	3808940	1
AT1G11330		4.11004	3.98333	4.31917	4.16038		protein_coding	G-type lectin S-receptor-like serine/threonine-protein kinase At1g11330 [Source:UniProtKB/Swiss-Prot;Acc:Q9SXB8]	chr1	3809795	3813809	1
AT1G11350	SD113	2.18293	2.21736	3.00952	2.74904	SD113	protein_coding	G-type lectin S-receptor-like serine/threonine-protein kinase SD1-13 [Source:UniProtKB/Swiss-Prot;Acc:Q9LPZ9]	chr1	3817424	3820887	-1
AT1G11360		4.7283	4.89741	4.89257	4.8181		protein_coding	AT1G11360 protein [Source:UniProtKB/TrEMBL;Acc:C0Z2J1]	chr1	3821106	3823088	-1
AT1G11380		4.25823	4.30069	3.72087	3.73575		protein_coding	At1g11380 [Source:UniProtKB/TrEMBL;Acc:Q8LFV5]	chr1	3832563	3834462	1
AT1G11390		5.08647	5.10423	5.19302	5.16364		protein_coding	Protein kinase superfamily protein [Source:UniProtKB/TrEMBL;Acc:F4I8V6]	chr1	3834432	3837676	-1
AT1G11400	PYM	4.69604	4.64626	4.80759	4.95796	PYM	protein_coding	PYM [Source:UniProtKB/TrEMBL;Acc:A0A178W3L1]	chr1	3837694	3841218	1
AT1G11410		1.01561	0.826186	1.44588	1.0374		protein_coding	S-locus lectin protein kinase family protein [Source:TAIR;Acc:AT1G11410]	chr1	3840877	3844479	1
AT1G11420	DUF2	4.04676	4.02453	4.26478	4.05205	DUF2	protein_coding	DUF724 domain-containing protein 2 [Source:UniProtKB/Swiss-Prot;Acc:F4I8W1]	chr1	3844461	3846956	-1
AT1G11430	MORF9	4.53862	4.50196	4.2941	4.21772	MORF9	protein_coding	Multiple organellar RNA editing factor 9	chloroplastic [Source:UniProtKB/Swiss-Prot;Acc:Q9LPZ1]	chr1	3847220	3849224	araport11
AT1G11440		2.94917	2.85612	2.82107	2.86345		protein_coding	At1g11440 [Source:UniProtKB/TrEMBL;Acc:Q9LPZ0]	chr1	3849201	3850735	1
AT1G11450		5.20504	5.2385	5.40445	5.00496		protein_coding	WAT1-related protein [Source:UniProtKB/TrEMBL;Acc:A0A178WNM5]	chr1	3853184	3855507	1
AT1G11460		1.44024	1.49078	3.17522	3.62439		protein_coding	WAT1-related protein At1g11460 [Source:UniProtKB/Swiss-Prot;Acc:F4I8W6]	chr1	3856942	3859465	1
AT1G11475	NRPB10	4.22652	4.16379	4.10382	4.00342	NRPB10	protein_coding	NRPE10 [Source:UniProtKB/TrEMBL;Acc:A0A178WP73]	chr1	3862399	3864074	1
AT1G11480		6.80729	6.81062	6.85305	6.76286		protein_coding	At1g11480/T23J18_15 [Source:UniProtKB/TrEMBL;Acc:Q94C21]	chr1	3864043	3867000	-1
AT1G11490		-0.193949	-0.03668	0.326077	0.488263		protein_coding	Putative uncharacterized protein At1g11490 (Fragment) [Source:UniProtKB/TrEMBL;Acc:C0SUU5]	chr1	3868884	3870525	-1
AT1G11530	CXXS1	2.20645	2.15577	1.10443	1.48781	CXXS1	protein_coding	Thioredoxin-like protein CXXS1 [Source:UniProtKB/Swiss-Prot;Acc:Q8LDI5]	chr1	3874396	3875484	1
AT1G11540		3.33797	3.2735	3.05791	3.25799		protein_coding	Sulfite exporter TauE/SafE family protein [Source:TAIR;Acc:AT1G11540]	chr1	3875442	3877323	-1
AT1G11545	XTH8	6.24259	6.21605	5.85712	5.8839	XTH8	protein_coding	Xyloglucan endotransglucosylase/hydrolase [Source:UniProtKB/TrEMBL;Acc:A0A178W0W2]	chr1	3878495	3880391	-1
AT1G11570	NTL	-0.218528	-0.650445	-0.284229	-0.451665	NTL	protein_coding	NTF2-like [Source:TAIR;Acc:AT1G11570]	chr1	3883167	3884129	1
AT1G11580	ATPMEPCRA	8.73683	8.75125	8.78402	8.78454	ATPMEPCRA	protein_coding	methylesterase PCR A [Source:TAIR;Acc:AT1G11580]	chr1	3888610	3890824	1
AT1G11592		4.51132	4.6775	4.52173	4.52565		ncRNA	other RNA [Source:TAIR;Acc:AT1G11592]	chr1	3895179	3896934	-1
AT1G11600	CYP77B1	0.91902	1.49877	0.790186	-0.388339	CYP77B1	protein_coding	Cytochrome P450 like protein [Source:UniProtKB/TrEMBL;Acc:Q9SAB7]	chr1	3901950	3903895	1
AT1G11630		3.50605	3.61139	3.64204	3.64762		protein_coding	Pentatricopeptide repeat-containing protein At1g11630	mitochondrial [Source:UniProtKB/Swiss-Prot;Acc:Q9SAB4]	chr1	3912754	3914465	araport11
AT1G11650	RBP45B	7.93699	7.91811	7.7498	7.77455	RBP45B	protein_coding	RBP45B [Source:UniProtKB/TrEMBL;Acc:A0A178WLD6]	chr1	3914774	3918243	1
AT1G11655		-0.0450779	-0.563786	1.51807	1.23082		protein_coding	At1g11655 [Source:UniProtKB/TrEMBL;Acc:Q84VW6]	chr1	3919237	3919869	1
AT1G11660	HSP70-16	6.64701	6.64209	6.54986	6.64475	HSP70-16	protein_coding	Heat shock 70 kDa protein 16 [Source:UniProtKB/Swiss-Prot;Acc:Q9SAB1]	chr1	3920478	3924566	1
AT1G11670	DTX36	6.90185	6.91248	6.80655	6.90807	DTX36	protein_coding	Protein DETOXIFICATION 36 [Source:UniProtKB/Swiss-Prot;Acc:Q9SAB0]	chr1	3928115	3931701	-1
AT1G11680	CYP51G1	7.56431	7.65092	7.84284	7.93678	CYP51G1	protein_coding	Sterol 14-demethylase [Source:UniProtKB/Swiss-Prot;Acc:Q9SAA9]	chr1	3938422	3940871	1
AT1G11700		1.74075	1.61778	2.46274	2.72195		protein_coding	At1g11700 [Source:UniProtKB/TrEMBL;Acc:Q9SAA7]	chr1	3945584	3946757	1
AT1G11710		2.40612	2.66097	2.67783	2.74341		protein_coding	Pentatricopeptide repeat-containing protein At1g11710	mitochondrial [Source:UniProtKB/Swiss-Prot;Acc:Q9SAA6]	chr1	3948714	3951359	araport11
AT1G11720	ATSS3	3.34844	3.62857	3.9985	3.88424	ATSS3	protein_coding	SS3 [Source:UniProtKB/TrEMBL;Acc:A0A178W4M9]	chr1	3951366	3957044	1
AT1G11730	B3GALT1	1.33478	1.4412	1.05808	1.08978	B3GALT1	protein_coding	Hexosyltransferase (Fragment) [Source:UniProtKB/TrEMBL;Acc:W8Q7D4]	chr1	3957284	3960464	1
AT1G11740		1.88909	1.52793	0.0196575	0.644462		protein_coding	Ankyrin repeat family protein [Source:UniProtKB/TrEMBL;Acc:F4IAG4]	chr1	3963054	3966850	-1
AT1G11750	CLPP6	5.17629	5.21918	5.06092	5.0994	CLPP6	protein_coding	ATP-dependent Clp protease proteolytic subunit [Source:UniProtKB/TrEMBL;Acc:F4IAG5]	chr1	3967476	3969877	1
AT1G11755	LEW1	3.47185	3.32193	3.18113	3.13282	LEW1	protein_coding	Putative uncharacterized protein At1g11760 [Source:UniProtKB/TrEMBL;Acc:Q8H0V2]	chr1	3969681	3971911	-1
AT1G11760	MED32	2.57835	2.25512	2.48498	2.46553	MED32	protein_coding	MED32 [Source:UniProtKB/TrEMBL;Acc:A0A178WG85]	chr1	3971986	3973294	-1
AT1G11780		4.09639	4.0138	4.12486	3.96249		protein_coding	Alpha-ketoglutarate-dependent dioxygenase alkB [Source:UniProtKB/Swiss-Prot;Acc:Q9SA98]	chr1	3976839	3979237	-1
AT1G11790	ADT1	4.57241	4.57503	4.61853	4.68006	ADT1	protein_coding	Arogenate dehydratase [Source:UniProtKB/TrEMBL;Acc:A0A178W336]	chr1	3981153	3985219	1
AT1G11800		3.45881	3.21121	3.51494	2.98829		protein_coding	At1g11800/F25C20_3 [Source:UniProtKB/TrEMBL;Acc:Q9SA95]	chr1	3985184	3987290	-1
AT1G11820		5.06841	5.06202	4.94465	4.83247		protein_coding	Glucan endo-1	3-beta-glucosidase 1 [Source:UniProtKB/Swiss-Prot;Acc:O65399]	chr1	3991027	3993707	araport11
AT1G11840	ATGLX1	9.9321	9.915	9.9018	9.60302	ATGLX1	protein_coding		chr1	3995158	3997965	1
AT1G11860		7.6987	7.78076	7.54101	7.55688		protein_coding	Glycine cleavage T-protein family [Source:TAIR;Acc:AT1G11860]	chr1	4001113	4003748	1
AT1G11870	OVA7	3.96471	4.13558	3.70336	3.90291	OVA7	protein_coding	Serine--tRNA ligase	chloroplastic/mitochondrial [Source:UniProtKB/Swiss-Prot;Acc:Q8RWT8]	chr1	4003757	4007015	araport11
AT1G11880		2.77335	2.64812	2.72895	2.59947		protein_coding	GPI mannosyltransferase 2 [Source:UniProtKB/TrEMBL;Acc:Q6NKT6]	chr1	4007705	4010461	-1
AT1G11890	SEC22	5.75989	5.73752	5.89811	5.88565	SEC22	protein_coding	SEC22 [Source:UniProtKB/TrEMBL;Acc:A0A178WBU4]	chr1	4010757	4013104	1
AT1G11900		1.53688	1.45209	1.74205	1.75972		protein_coding	Pentatricopeptide repeat-containing protein At1g11900 [Source:UniProtKB/Swiss-Prot;Acc:Q5BIV3]	chr1	4013121	4014688	-1
AT1G11905		3.67113	3.71074	4.15796	4.13012		protein_coding	B-cell receptor-associated protein 31-like protein [Source:UniProtKB/TrEMBL;Acc:Q8L702]	chr1	4014782	4016544	1
AT1G11910	APA1	9.62298	9.58449	9.52437	9.50982	APA1	protein_coding	aspartic proteinase A1 [Source:TAIR;Acc:AT1G11910]	chr1	4016712	4021043	-1
AT1G11915		1.11616	1.21668	0.92727	0.950003		protein_coding	F12F1.23 protein [Source:UniProtKB/TrEMBL;Acc:O65389]	chr1	4021750	4023292	1
AT1G11920		-0.39951	-0.61651	1.64829	1.79091		protein_coding	Putative pectate lyase 2 [Source:UniProtKB/Swiss-Prot;Acc:O65388]	chr1	4023533	4025113	-1
AT1G11930		4.9241	4.9503	4.99909	5.00713		protein_coding	At1g11930/F12F1_20 [Source:UniProtKB/TrEMBL;Acc:Q944L8]	chr1	4028595	4030656	1
AT1G11940		3.16397	3.33216	3.68743	3.92994		protein_coding	Core-2/I-branching beta-1	6-N-acetylglucosaminyltransferase family protein [Source:UniProtKB/TrEMBL;Acc:Q8GYH0]	chr1	4031534	4034155	araport11
AT1G11950		3.03002	3.29823	3.23839	3.16002		protein_coding	Putative uncharacterized protein At1g11950 (Fragment) [Source:UniProtKB/TrEMBL;Acc:C0SUU8]	chr1	4034479	4039065	-1
AT1G11960		4.04539	4.1671	3.85423	3.85089		protein_coding	Hyperosmolality-gated Ca2+ permeable channel 1.3 [Source:UniProtKB/TrEMBL;Acc:A0A097NUP7]	chr1	4039566	4044046	-1
AT1G12000	PFP-BETA1	8.37594	8.4691	8.46556	8.48429	PFP-BETA1	protein_coding	Pyrophosphate--fructose 6-phosphate 1-phosphotransferase subunit beta 1 [Source:UniProtKB/Swiss-Prot;Acc:Q8W4M5]	chr1	4049896	4053871	-1
AT1G12010		3.9603	3.94053	4.229	4.61593		protein_coding	1-aminocyclopropane-1-carboxylate oxidase 3 [Source:UniProtKB/Swiss-Prot;Acc:O65378]	chr1	4056165	4057968	1
AT1G12020		3.12417	2.99394	2.81346	2.71275		protein_coding	F12F1.11 [Source:UniProtKB/TrEMBL;Acc:O65377]	chr1	4061363	4063549	-1
AT1G12040	LRX1	6.50117	6.62941	8.14919	8.26927	LRX1	protein_coding	Leucine-rich repeat extensin-like protein 1 [Source:UniProtKB/Swiss-Prot;Acc:O65375]	chr1	4069992	4072681	1
AT1G12050	FAH	5.76549	5.75005	6.10931	6.1604	FAH	protein_coding	Fumarylacetoacetase [Source:UniProtKB/Swiss-Prot;Acc:Q8RW90]	chr1	4072741	4076207	1
AT1G12060	BAG5	2.59526	2.63653	2.06941	2.05285	BAG5	protein_coding	BAG5 [Source:UniProtKB/TrEMBL;Acc:A0A178WFD4]	chr1	4076226	4077230	1
AT1G12070		-0.274636	-0.55529	-0.977042	-1.50327		protein_coding	At1g12070 [Source:UniProtKB/TrEMBL;Acc:O65371]	chr1	4078547	4080236	-1
AT1G12080		6.68075	6.56166	5.3859	5.67248		protein_coding	At1g12080 [Source:UniProtKB/TrEMBL;Acc:O65370]	chr1	4084162	4085185	1
AT1G12090	ELP	7.30716	7.33015	6.60237	6.92319	ELP	protein_coding	ELP [Source:UniProtKB/TrEMBL;Acc:A0A178W1A4]	chr1	4089664	4090857	-1
AT1G12110	NPF6.3	9.53452	9.38574	8.31046	8.18348	NPF6.3	protein_coding	NRT1.1 [Source:UniProtKB/TrEMBL;Acc:A0A178W8F7]	chr1	4105223	4109601	1
AT1G12120		6.22982	6.24263	6.21634	6.20724		protein_coding	Putative uncharacterized protein At1g12120 [Source:UniProtKB/TrEMBL;Acc:Q9FWW2]	chr1	4114674	4117614	-1
AT1G12140	FMOGS-OX5	6.2566	6.25994	6.00155	5.96105	FMOGS-OX5	protein_coding	Flavin-containing monooxygenase FMO GS-OX5 [Source:UniProtKB/Swiss-Prot;Acc:A8MRX0]	chr1	4121285	4124595	1
AT1G12150		2.41906	2.64645	3.43896	3.68524		protein_coding	WEB family protein At1g12150 [Source:UniProtKB/Swiss-Prot;Acc:Q9FWW5]	chr1	4123530	4125651	-1
AT1G12160		4.76314	4.64526	4.74007	4.76553		protein_coding	Flavin-containing monooxygenase FMO GS-OX-like 1 [Source:UniProtKB/Swiss-Prot;Acc:Q9FWW6]	chr1	4125990	4128310	1
AT1G12200		5.13495	5.06005	5.91185	5.86312		protein_coding	Flavin-containing monooxygenase [Source:UniProtKB/TrEMBL;Acc:A0A178W1K3]	chr1	4137511	4140158	1
AT1G12210	RFL1	2.83058	2.79662	3.11671	2.91569	RFL1	protein_coding	Disease resistance protein RFL1 [Source:UniProtKB/Swiss-Prot;Acc:Q8L3R3]	chr1	4140216	4143916	1
AT1G12220	RPS5	3.27757	3.43939	3.04062	2.93738	RPS5	protein_coding	Disease resistance protein [Source:UniProtKB/TrEMBL;Acc:Q56YM8]	chr1	4144257	4147939	1
AT1G12230		6.85017	6.85069	6.9038	6.97943		protein_coding	Aldolase superfamily protein [Source:UniProtKB/TrEMBL;Acc:F4IC59]	chr1	4147962	4151056	1
AT1G12240	BFRUCT4	7.28766	7.22537	7.19097	7.33322	BFRUCT4	protein_coding	Acid beta-fructofuranosidase 4	vacuolar [Source:UniProtKB/Swiss-Prot;Acc:Q39041]	chr1	4153641	4157653	araport11
AT1G12244		1.84445	1.92777	1.80182	1.91547		protein_coding	Polynucleotidyl transferase	ribonuclease H-like superfamily protein [Source:UniProtKB/TrEMBL;Acc:F4IC62]	chr1	4157654	4159046	araport11
AT1G12250	TL20.3	1.54473	1.45972	0.402635	0.355616	TL20.3	protein_coding	Thylakoid lumenal protein TL20.3	chloroplastic [Source:UniProtKB/Swiss-Prot;Acc:Q8H1Q1]	chr1	4159227	4161506	araport11
AT1G12260	NAC007	3.12076	3.09876	2.77115	2.73453	NAC007	protein_coding	NAC domain-containing protein 7 [Source:UniProtKB/Swiss-Prot;Acc:Q9FWX2]	chr1	4162826	4165928	-1
AT1G12270	HOP1	6.64257	6.72365	6.69158	6.67913	HOP1	protein_coding	Hop1 [Source:UniProtKB/TrEMBL;Acc:A0A178WM19]	chr1	4172035	4174730	1
AT1G12280		2.44054	2.57352	2.68041	2.44375		protein_coding	Probable disease resistance protein At1g12280 [Source:UniProtKB/Swiss-Prot;Acc:P60838]	chr1	4174875	4178021	-1
AT1G12290		3.14634	3.25874	3.2	2.89726		protein_coding	Probable disease resistance protein At1g12290 [Source:UniProtKB/Swiss-Prot;Acc:P60839]	chr1	4177917	4182593	-1
AT1G12300		2.47229	2.5334	2.76628	2.84025		protein_coding	Pentatricopeptide repeat-containing protein At1g12300	mitochondrial [Source:UniProtKB/Swiss-Prot;Acc:Q0WKV3]	chr1	4183010	4186247	araport11
AT1G12310	CML13	6.28904	6.23626	6.20887	6.26904	CML13	protein_coding	Probable calcium-binding protein CML13 [Source:UniProtKB/Swiss-Prot;Acc:Q94AZ4]	chr1	4186653	4188233	-1
AT1G12320		1.63621	1.66972	2.62753	2.67467		protein_coding	Ankyrin repeat/KH domain protein (DUF1442) [Source:UniProtKB/TrEMBL;Acc:Q9LNB3]	chr1	4186624	4190342	1
AT1G12330		0.849849	1.12822	0.929043	0.517591		protein_coding	Cyclin-dependent kinase-like protein [Source:UniProtKB/TrEMBL;Acc:Q9LNB2]	chr1	4194420	4196749	1
AT1G12350	PPCS1	4.19031	4.15925	4.22032	4.29401	PPCS1	protein_coding	Phosphopantothenate--cysteine ligase 1 [Source:UniProtKB/Swiss-Prot;Acc:Q8GXR5]	chr1	4198337	4200849	1
AT1G12360	KEU	6.88592	6.91288	6.92409	6.95886	KEU	protein_coding	SNARE-interacting protein KEULE [Source:UniProtKB/Swiss-Prot;Acc:Q9C5X3]	chr1	4200864	4206486	1
AT1G12370	PHR1	4.65446	4.29912	4.15702	4.23965	PHR1	protein_coding	Deoxyribodipyrimidine photo-lyase [Source:UniProtKB/Swiss-Prot;Acc:Q9SB00]	chr1	4206360	4208999	-1
AT1G12380		4.34661	4.56932	4.43005	4.2644		protein_coding		chr1	4214258	4217412	-1
AT1G12390		4.16922	4.19406	4.23532	4.11969		protein_coding	Protein cornichon homolog 4 [Source:UniProtKB/Swiss-Prot;Acc:Q84W04]	chr1	4220044	4221803	1
AT1G12400		3.56371	3.29088	3.34694	3.11972		protein_coding	Nucleotide excision repair	TFIIH	subunit TTDA [Source:TAIR;Acc:AT1G12400]	chr1	4221779	3	araport11
AT1G12410	CLPR2	4.96931	5.10299	4.9088	4.80286	CLPR2	protein_coding	ATP-dependent Clp protease proteolytic subunit-related protein 2	chloroplastic [Source:UniProtKB/Swiss-Prot;Acc:Q9XJ36]	chr1	4223030	4225254	araport11
AT1G12420	ACR8	4.22594	4.30693	5.05587	5.20523	ACR8	protein_coding	ACT domain-containing protein ACR8 [Source:UniProtKB/Swiss-Prot;Acc:Q9LNA5]	chr1	4226239	4229211	-1
AT1G12430	ARK3	5.31022	5.37167	5.2308	4.89749	ARK3	protein_coding	Kinesin-like protein [Source:UniProtKB/TrEMBL;Acc:F4IC87]	chr1	4233717	4238795	-1
AT1G12440	SAP1	5.04533	4.89484	4.7433	4.73227	SAP1	protein_coding	Zinc finger A20 and AN1 domain-containing stress-associated protein 1 [Source:UniProtKB/Swiss-Prot;Acc:Q6NNI8]	chr1	4241421	4243229	-1
AT1G12450		3.2147	2.83759	3.35765	3.54865		protein_coding	At1g12450 [Source:UniProtKB/TrEMBL;Acc:Q6NQK3]	chr1	4243904	4245993	1
AT1G12460		3.0884	3.15869	2.99529	3.07875		protein_coding	Probable LRR receptor-like serine/threonine-protein kinase At1g12460 [Source:UniProtKB/Swiss-Prot;Acc:C0LGE4]	chr1	4247218	4250758	1
AT1G12470		6.30851	6.3109	6.24812	6.24188		protein_coding	Zinc ion binding protein [Source:UniProtKB/TrEMBL;Acc:F4IDS7]	chr1	4250945	4257392	1
AT1G12500		6.07048	6.09352	5.77683	5.69904		protein_coding	Probable sugar phosphate/phosphate translocator At1g12500 [Source:UniProtKB/Swiss-Prot;Acc:Q9LDH3]	chr1	4263150	4265156	-1
AT1G12520	CCS	5.62654	5.6662	5.07096	5.3109	CCS	protein_coding	Copper chaperone for superoxide dismutase	chloroplastic/cytosolic [Source:UniProtKB/Swiss-Prot;Acc:Q9LD47]	chr1	4267074	4268982	araport11
AT1G12530		4.92949	4.88847	5.04315	4.86326		protein_coding	Putative uncharacterized protein [Source:UniProtKB/TrEMBL;Acc:Q5Q0H6]	chr1	4268986	4270907	-1
AT1G12550	HPR3	2.11636	2.39688	2.41164	2.20248	HPR3	protein_coding	Glyoxylate/hydroxypyruvate reductase HPR3 [Source:UniProtKB/Swiss-Prot;Acc:Q9LE33]	chr1	4274531	4276031	1
AT1G12560	EXPA7	5.0182	5.08794	5.98541	5.92321	EXPA7	protein_coding	EXPA7 [Source:UniProtKB/TrEMBL;Acc:A0A178W749]	chr1	4276505	4277969	1
AT1G12580	PEPKR1	5.56376	5.53216	5.49091	5.5786	PEPKR1	protein_coding	PEPKR1 [Source:UniProtKB/TrEMBL;Acc:A0A178WE53]	chr1	4282794	4285876	1
AT1G12600	UTR4	1.10288	1.02695	1.15606	0.751576	UTR4	protein_coding	UDP-galactose/UDP-glucose transporter 4 [Source:UniProtKB/Swiss-Prot;Acc:Q9LDX3]	chr1	4286204	4289069	-1
AT1G12620		2.96117	2.97013	3.07204	2.83482		protein_coding	Pentatricopeptide repeat-containing protein At1g12620 [Source:UniProtKB/Swiss-Prot;Acc:Q9ASZ8]	chr1	4294552	4297178	-1
AT1G12630	ERF027	0.36865	0.184782	-0.0173468	-0.0317705	ERF027	protein_coding	Ethylene-responsive transcription factor ERF027 [Source:UniProtKB/Swiss-Prot;Acc:Q38Q39]	chr1	4298666	4299571	1
AT1G12640	LPLAT1	5.94417	5.87009	5.84993	5.92218	LPLAT1	protein_coding	Lysophospholipid acyltransferase 1 [Source:UniProtKB/Swiss-Prot;Acc:F4IDU4]	chr1	4303280	4305907	-1
AT1G12650		5.47835	5.4368	5.46632	5.44544		protein_coding	At1g12650/T12C24_1 [Source:UniProtKB/TrEMBL;Acc:Q8W1E4]	chr1	4305791	4308007	1
AT1G12680	PEPKR2	4.66011	4.58157	4.88595	4.87956	PEPKR2	protein_coding	Serine/threonine-protein kinase PEPKR2 [Source:UniProtKB/Swiss-Prot;Acc:Q8W490]	chr1	4319877	4323265	-1
AT1G12700		1.62137	2.19877	2.07265	1.7681		protein_coding	ATP binding;nucleic acid binding;helicases [Source:TAIR;Acc:AT1G12700]	chr1	4323533	4326377	-1
AT1G12710	AtPP2-A12	3.40636	3.29103	3.21907	3.09434	AtPP2-A12	protein_coding	phloem protein 2-A12 [Source:TAIR;Acc:AT1G12710]	chr1	4326739	4328616	-1
AT1G12730		2.56986	2.51572	2.2702	2.2086		protein_coding	GPI transamidase subunit PIG-U [Source:UniProtKB/TrEMBL;Acc:Q94K70]	chr1	4334499	4337957	1
AT1G12740	CYP87A2	6.44149	6.63032	5.5736	5.42212	CYP87A2	protein_coding	Cytochrome P450	family 87	subfamily A	polypeptide 2 [Source:UniProtKB/TrEMBL;Acc:Q9LN73]	chr1	1	4	araport11
AT1G12750	RBL6	4.07392	4.00628	4.19818	3.94684	RBL6	protein_coding	RHOMBOID-like protein 6	mitochondrial [Source:UniProtKB/Swiss-Prot;Acc:Q8VZ48]	chr1	4344943	4348390	araport11
AT1G12760		6.19552	6.10117	5.82787	5.83039		protein_coding	E3 ubiquitin-protein ligase At1g12760 [Source:UniProtKB/Swiss-Prot;Acc:Q9LN71]	chr1	4348498	4350993	1
AT1G12770	RH47	4.53905	4.58662	4.49372	4.2905	RH47	protein_coding	DEAD-box ATP-dependent RNA helicase 47	mitochondrial [Source:UniProtKB/Swiss-Prot;Acc:Q8W4E1]	chr1	4351019	4353797	araport11
AT1G12775		1.60387	1.96154	2.01418	1.66829		protein_coding	Pentatricopeptide repeat-containing protein At1g12775	mitochondrial [Source:UniProtKB/Swiss-Prot;Acc:Q9LPX2]	chr1	4353842	4355929	araport11
AT1G12780	UGE1	4.52682	4.75462	4.31787	4.20626	UGE1	protein_coding	Bifunctional UDP-glucose 4-epimerase and UDP-xylose 4-epimerase 1 [Source:UniProtKB/Swiss-Prot;Acc:Q42605]	chr1	4355926	4358894	-1
AT1G12790	PTD	1.42253	1.94301	1.6562	1.27271	PTD	protein_coding	Protein PARTING DANCERS [Source:UniProtKB/Swiss-Prot;Acc:F4IDW9]	chr1	4358895	4361371	-1
AT1G12800		4.76715	4.83536	4.52248	4.29309		protein_coding	Nucleic acid-binding	OB-fold-like protein [Source:UniProtKB/TrEMBL;Acc:Q94AJ9]	chr1	4361551	4365414	araport11
AT1G12810		4.85521	4.90393	4.8754	4.8964		protein_coding	Proline-rich family protein [Source:UniProtKB/TrEMBL;Acc:F4IDX2]	chr1	4367256	4368822	1
AT1G12820	AFB3	5.67848	5.69553	5.7131	5.79528	AFB3	protein_coding	Protein AUXIN SIGNALING F-BOX 3 [Source:UniProtKB/Swiss-Prot;Acc:Q9LPW7]	chr1	4368760	4371298	-1
AT1G12830		4.20786	4.24736	4.33971	4.23365		protein_coding	F13K23.8 protein [Source:UniProtKB/TrEMBL;Acc:Q9LPW6]	chr1	4374249	4375247	-1
AT1G12840	VHA-C	7.60176	7.56337	7.52961	7.51596	VHA-C	protein_coding	V-type proton ATPase subunit C [Source:UniProtKB/TrEMBL;Acc:A0A178WM16]	chr1	4374205	4378514	1
AT1G12845		0.293258	-0.0867697	0.75479	0.743053		protein_coding	At1g12845 [Source:UniProtKB/TrEMBL;Acc:Q0IGM1]	chr1	4378832	4379607	-1
AT1G12850		5.60633	5.74865	5.6612	5.81956		protein_coding	At1g12850/F13K23_8 [Source:UniProtKB/TrEMBL;Acc:Q94BZ6]	chr1	4379694	4381764	-1
AT1G12860	SCRM2	0.849514	1.29009	1.77056	0.803789	SCRM2	protein_coding	Transcription factor SCREAM2 [Source:UniProtKB/Swiss-Prot;Acc:Q9LPW3]	chr1	4384304	4386651	1
AT1G12880	NUDT12	1.75405	1.75525	2.40657	2.68329	NUDT12	protein_coding	NUDT12 [Source:UniProtKB/TrEMBL;Acc:A0A178WEE5]	chr1	4389678	4391344	1
AT1G12900	GAPA-2	0.934356	1.05187	0.31327	-1.32308	GAPA-2	protein_coding	glyceraldehyde 3-phosphate dehydrogenase A subunit 2 [Source:TAIR;Acc:AT1G12900]	chr1	4392438	4394454	-1
AT1G12910	LWD1	4.45184	4.58474	4.55612	4.64148	LWD1	protein_coding	WD repeat-containing protein LWD1 [Source:UniProtKB/Swiss-Prot;Acc:Q9LPV9]	chr1	4394897	4396291	-1
AT1G12920	ERF1-2	7.28787	7.34185	7.20813	7.231	ERF1-2	protein_coding	Eukaryotic peptide chain release factor subunit 1-2 [Source:UniProtKB/Swiss-Prot;Acc:Q9LPV8]	chr1	4396348	4398193	-1
AT1G12930		4.77954	4.89169	4.84321	4.80305		protein_coding	ARM repeat superfamily protein [Source:UniProtKB/TrEMBL;Acc:F4HNZ9]	chr1	4398322	4405669	-1
AT1G12950	DTX31	4.81943	4.63577	6.28219	6.39435	DTX31	protein_coding	Protein DETOXIFICATION [Source:UniProtKB/TrEMBL;Acc:A0A178WCP4]	chr1	4419714	4422684	1
AT1G12970	PIRL3	4.58171	4.54373	4.40831	4.18415	PIRL3	protein_coding	Plant intracellular Ras-group-related LRR protein 3 [Source:UniProtKB/Swiss-Prot;Acc:Q8W4Q3]	chr1	4423540	4425936	1
AT1G12990		3.78506	3.82096	3.71195	3.73831		protein_coding	Beta-1	4-N-acetylglucosaminyltransferase family protein [Source:UniProtKB/TrEMBL;Acc:F4HP06]	chr1	4433605	4436102	araport11
AT1G13000		5.20352	5.20293	5.28739	5.4453		protein_coding	Putative uncharacterized protein At1g13000 [Source:UniProtKB/TrEMBL;Acc:Q8VYF6]	chr1	4436101	4439639	-1
AT1G13020	EIF4B2	6.09911	6.13117	6.21542	6.15069	EIF4B2	protein_coding	eIF4B2 [Source:UniProtKB/TrEMBL;Acc:A0A178W345]	chr1	4440404	4443954	-1
AT1G13030	COIL	4.19605	4.31013	4.32069	4.24153	COIL	protein_coding	Coilin [Source:UniProtKB/Swiss-Prot;Acc:Q8RWK8]	chr1	4444043	4447412	-1
AT1G13040		3.3682	3.27585	3.46192	3.37964		protein_coding	Pentatricopeptide repeat-containing protein At1g13040	mitochondrial [Source:UniProtKB/Swiss-Prot;Acc:Q9SAD9]	chr1	4447549	4450001	araport11
AT1G13050		3.28009	3.53421	3.88481	3.88027		protein_coding	F3F19.7 [Source:UniProtKB/TrEMBL;Acc:Q9SAE0]	chr1	4449713	4451742	1
AT1G13060	PBE1	7.16053	7.19915	7.1382	7.19298	PBE1	protein_coding	20S proteasome beta subunit E1 [Source:UniProtKB/TrEMBL;Acc:F4HP14]	chr1	4452190	4454900	1
AT1G13080	CYP71B2	6.26647	6.23663	5.1244	4.6393	CYP71B2	protein_coding	Cytochrome P450 71B2 [Source:UniProtKB/Swiss-Prot;Acc:O65788]	chr1	4459002	4460996	1
AT1G13090	CYP71B28	3.66789	3.60291	3.99221	3.86668	CYP71B28	protein_coding	Cytochrome P450 71B28 [Source:UniProtKB/Swiss-Prot;Acc:Q9SAE3]	chr1	4461738	4463469	1
AT1G13100	CYP71B29	4.45684	4.36553	3.95839	3.84061	CYP71B29	protein_coding	Cytochrome P450 71B29 [Source:UniProtKB/Swiss-Prot;Acc:Q9SAE4]	chr1	4463859	4465725	1
AT1G13110	CYP71B7	6.36692	6.23709	6.45472	6.0392	CYP71B7	protein_coding	CYP71B7 [Source:UniProtKB/TrEMBL;Acc:A0A178WGC6]	chr1	4467094	4469033	1
AT1G13120	GLE1	5.07462	5.11195	5.23339	5.17581	GLE1	protein_coding	Protein GLE1 [Source:UniProtKB/Swiss-Prot;Acc:Q0WPZ7]	chr1	4469144	4473319	-1
AT1G13130		2.64914	2.6952	2.08331	2.46075		protein_coding	At1g13130 [Source:UniProtKB/TrEMBL;Acc:Q66GP7]	chr1	4474684	4478005	1
AT1G13143		-0.549044	-0.544833	0.0142754	-0.80854		protein_coding		chr1	4479025	4479709	1
AT1G13160		6.43648	6.49656	6.43035	6.31039		protein_coding	ARM repeat superfamily protein [Source:UniProtKB/TrEMBL;Acc:Q0WVH7]	chr1	4484584	4488577	1
AT1G13170	ORP1D	6.05792	6.13114	6.25303	6.22461	ORP1D	protein_coding	OSBP(Oxysterol binding protein)-related protein 1D [Source:UniProtKB/TrEMBL;Acc:F4HP28]	chr1	4488533	4492667	-1
AT1G13180	ARP3	4.19501	4.19847	4.36846	4.31618	ARP3	protein_coding	Actin-related protein 3 [Source:UniProtKB/Swiss-Prot;Acc:Q9SAF1]	chr1	4494924	4498469	1
AT1G13190		5.24378	5.31479	5.40708	5.20398		protein_coding	F3F19.21 protein [Source:UniProtKB/TrEMBL;Acc:Q9SAF2]	chr1	4498764	4501624	1
AT1G13195		3.76251	3.7355	3.86832	3.7967		protein_coding	At1g13195 [Source:UniProtKB/TrEMBL;Acc:Q9SAF3]	chr1	4501581	4503676	-1
AT1G13210	ALA11	6.57574	6.43105	6.2072	6.27968	ALA11	protein_coding	Probable phospholipid-transporting ATPase 11 [Source:UniProtKB/Swiss-Prot;Acc:Q9SAF5]	chr1	4508906	4514010	-1
AT1G13220	LINC2	5.32665	5.34192	5.3481	5.41039	LINC2	protein_coding	nuclear matrix constituent protein-related [Source:TAIR;Acc:AT1G13220]	chr1	4515464	4520306	1
AT1G13245	RTFL17	2.65412	1.78291	2.36019	2.51754	RTFL17	protein_coding	At1g13245 [Source:UniProtKB/TrEMBL;Acc:Q9SAF8]	chr1	4525414	4526204	-1
AT1G13250	GATL3	4.65457	4.46892	4.00472	3.77466	GATL3	protein_coding	Probable galacturonosyltransferase-like 3 [Source:UniProtKB/Swiss-Prot;Acc:Q0V7R1]	chr1	4528485	4530222	-1
AT1G13260	RAV1	5.57491	5.26535	4.04232	4.0242	RAV1	protein_coding	AP2/ERF and B3 domain-containing transcription factor RAV1 [Source:UniProtKB/Swiss-Prot;Acc:Q9ZWM9]	chr1	4542168	4543970	1
AT1G13270	MAP1B	3.31797	3.45083	2.89302	2.84258	MAP1B	protein_coding	Methionine aminopeptidase 1B	chloroplastic [Source:UniProtKB/Swiss-Prot;Acc:Q9FV52]	chr1	4544889	4547373	araport11
AT1G13280	AOC4	5.96958	6.06289	6.15349	6.14147	AOC4	protein_coding	Allene oxide cyclase 4	chloroplastic [Source:UniProtKB/Swiss-Prot;Acc:Q93ZC5]	chr1	4547388	4548894	araport11
AT1G13300	HRS1	6.58879	6.39571	5.79327	5.67999	HRS1	protein_coding	Transcription factor HRS1 [Source:UniProtKB/Swiss-Prot;Acc:Q9FX67]	chr1	4556878	4558793	1
AT1G13320	PP2AA3	6.46834	6.40998	6.36264	6.39199	PP2AA3	protein_coding	Serine/threonine-protein phosphatase 2A 65 kDa regulatory subunit A gamma isoform [Source:UniProtKB/Swiss-Prot;Acc:Q38951]	chr1	4563428	4567849	-1
AT1G13330	HOP2	1.89066	1.99509	2.38113	1.88283	HOP2	protein_coding	Homologous-pairing protein 2 homolog [Source:UniProtKB/Swiss-Prot;Acc:Q9FX64]	chr1	4567935	4570598	1
AT1G13340		3.66722	3.75983	3.65619	3.25223		protein_coding	Putative uncharacterized protein At1g13340 [Source:UniProtKB/TrEMBL;Acc:Q9FX63]	chr1	4569448	4571229	-1
AT1G13350		4.87809	4.87086	5.2066	5.30744		protein_coding	Protein kinase superfamily protein [Source:TAIR;Acc:AT1G13350]	chr1	4572304	4576711	-1
AT1G13360		6.12726	6.03302	5.89819	5.87841		protein_coding	Putative uncharacterized protein At1g13360 [Source:UniProtKB/TrEMBL;Acc:Q9FX61]	chr1	4576873	4578369	-1
AT1G13380		3.644	3.73228	3.74532	3.69678		protein_coding	Expressed protein [Source:UniProtKB/TrEMBL;Acc:Q9FX59]	chr1	4588994	4590501	-1
AT1G13390		4.2873	4.29879	4.52359	4.60489		protein_coding	At1g13390 [Source:UniProtKB/TrEMBL;Acc:Q9FX58]	chr1	4592304	4594468	-1
AT1G13410		2.5176	2.17964	2.60118	2.31227		protein_coding	Putative uncharacterized protein At1g13410 [Source:UniProtKB/TrEMBL;Acc:Q0WVP2]	chr1	4601235	4603635	1
AT1G13420	SOT8	6.18221	6.0722	6.68278	7.32252	SOT8	protein_coding	Cytosolic sulfotransferase 8 [Source:UniProtKB/Swiss-Prot;Acc:Q9FX56]	chr1	4604688	4606067	1
AT1G13430	STO9	1.75464	1.95323	1.50934	1.0436	STO9	protein_coding	Cytosolic sulfotransferase 9 [Source:UniProtKB/Swiss-Prot;Acc:Q9FX55]	chr1	4606500	4607780	1
AT1G13440	GAPC2	11.2661	11.1865	11.3091	11.2721	GAPC2	protein_coding	Glyceraldehyde-3-phosphate dehydrogenase GAPC2	cytosolic [Source:UniProtKB/Swiss-Prot;Acc:Q9FX54]	chr1	4608077	4610878	araport11
AT1G13448		0.105181	-0.461745	-0.811433	-0.545744		lncRNA	other RNA [Source:TAIR;Acc:AT1G13448]	chr1	4612243	4612929	1
AT1G13450	GT-1	5.0228	5.05252	4.93079	5.04816	GT-1	protein_coding	Trihelix transcription factor GT-1 [Source:UniProtKB/Swiss-Prot;Acc:Q9FX53]	chr1	4612731	4615353	-1
AT1G13460	B'THETA	4.71184	4.66203	4.65069	4.65433	B'THETA	protein_coding	Serine/threonine protein phosphatase 2A 57 kDa regulatory subunit B' theta isoform [Source:UniProtKB/Swiss-Prot;Acc:Q8LF36]	chr1	4615767	4618449	1
AT1G13480		2.88016	2.79864	3.09471	3.233		protein_coding	At1g13480 [Source:UniProtKB/TrEMBL;Acc:Q56Y29]	chr1	4622550	4624081	-1
AT1G13500		2.00227	2.1791	2.34175	1.79853		protein_coding	Protein of unknown function (DUF1262) [Source:TAIR;Acc:AT1G13500]	chr1	4627789	4629169	-1
AT1G13510		3.60957	3.33745	3.7458	3.49989		protein_coding	Putative uncharacterized protein At1g13510 [Source:UniProtKB/TrEMBL;Acc:Q8VZN5]	chr1	4629203	4630821	-1
AT1G13520		2.64349	2.53634	3.62248	3.06077		protein_coding	At1g13520 [Source:UniProtKB/TrEMBL;Acc:Q6NNH1]	chr1	4631633	4633299	-1
AT1G13530		3.29716	3.26124	3.51728	3.78346		protein_coding	Protein of unknown function (DUF1262) [Source:TAIR;Acc:AT1G13530]	chr1	4633590	4635129	-1
AT1G13540		2.10365	1.94133	2.13144	1.85247		protein_coding	At1g13540 [Source:UniProtKB/TrEMBL;Acc:Q6NM24]	chr1	4635463	4636805	-1
AT1G13550		0.71214	0.643578	-0.08927	-0.267037		protein_coding	Putative uncharacterized protein [Source:UniProtKB/TrEMBL;Acc:Q3EDD3]	chr1	4636984	4638330	-1
AT1G13560	AAPT1	6.16913	6.24623	6.26182	6.15073	AAPT1	protein_coding	ATAAPT1 [Source:UniProtKB/TrEMBL;Acc:A0A178WA43]	chr1	4638468	4642190	-1
AT1G13570		3.92774	4.00384	4.03378	4.04501		protein_coding	F-box/FBD/LRR-repeat protein At1g13570 [Source:UniProtKB/Swiss-Prot;Acc:Q9FZ70]	chr1	4642124	4644422	-1
AT1G13580	LAG13	4.40446	4.33692	4.30121	4.57472	LAG13	protein_coding	LOH3 [Source:UniProtKB/TrEMBL;Acc:A0A178WFM1]	chr1	4644521	4647142	-1
AT1G13590	PSK1	3.14064	2.95779	3.24121	3.59377	PSK1	protein_coding	Phytosulfokines 1 [Source:UniProtKB/Swiss-Prot;Acc:Q9LMY9]	chr1	4647815	4649066	1
AT1G13600	AtbZIP58	1.91214	1.9561	1.60736	2.07225	AtbZIP58	protein_coding	BZIP58 [Source:UniProtKB/TrEMBL;Acc:A0A178WP44]	chr1	4650606	4651549	-1
AT1G13610		1.58118	1.63622	2.07085	1.56948		protein_coding	Alpha/beta-Hydrolases superfamily protein [Source:UniProtKB/TrEMBL;Acc:Q9FZ68]	chr1	4663831	4666130	-1
AT1G13620	RGF2	1.2652	1.53422	1.91322	1.45751	RGF2	protein_coding	Root meristem growth factor 2 [Source:UniProtKB/Swiss-Prot;Acc:Q6DSU1]	chr1	4668366	4669471	1
AT1G13630		2.36037	2.32945	2.06241	2.13184		protein_coding	Tetratricopeptide repeat (TPR)-like superfamily protein [Source:TAIR;Acc:AT1G13630]	chr1	4669425	4673073	-1
AT1G13635		2.94896	2.68618	2.33686	2.18145		protein_coding	DNA glycosylase superfamily protein [Source:UniProtKB/TrEMBL;Acc:F4HSJ2]	chr1	4674152	4676484	1
AT1G13640	PI4KG6	5.63008	5.73278	5.31253	5.2844	PI4KG6	protein_coding	Phosphatidylinositol 4-kinase gamma 6 [Source:UniProtKB/Swiss-Prot;Acc:Q8W4R8]	chr1	4677004	4679862	-1
AT1G13670		4.19146	4.06786	3.24582	3.73525		protein_coding	At1g13670 [Source:UniProtKB/TrEMBL;Acc:Q9LMY0]	chr1	4688018	4689265	1
AT1G13690	ATE1	3.88504	3.77845	4.0536	3.81768	ATE1	protein_coding	ATE1 [Source:UniProtKB/TrEMBL;Acc:A0A178WKP3]	chr1	4693282	4694410	1
AT1G13700	PGL1	2.51393	2.55152	0.773304	0.907979	PGL1	protein_coding	Probable 6-phosphogluconolactonase 1 [Source:UniProtKB/Swiss-Prot;Acc:Q9LMX8]	chr1	4694372	4696023	-1
AT1G13710	CYP78A5	0.738616	1.09174	0.743334	0.633088	CYP78A5	protein_coding	Cytochrome P450 78A5 [Source:UniProtKB/Swiss-Prot;Acc:Q9LMX7]	chr1	4702657	4704694	-1
AT1G13730		6.56983	6.67106	6.74083	6.82167		protein_coding	At1g13730 [Source:UniProtKB/TrEMBL;Acc:Q9LMX6]	chr1	4709757	4712672	1
AT1G13740	AFP2	3.69602	3.63929	3.36418	3.59066	AFP2	protein_coding	AFP2 [Source:UniProtKB/TrEMBL;Acc:A0A178WBB1]	chr1	4713433	4715407	1
AT1G13750	PAP1	3.90599	3.7998	6.039	6.00084	PAP1	protein_coding	Probable inactive purple acid phosphatase 1 [Source:UniProtKB/Swiss-Prot;Acc:Q9LMX4]	chr1	4715394	4718269	-1
AT1G13770	RUS3	3.29864	3.21869	3.44689	3.35782	RUS3	protein_coding	RUS3 [Source:UniProtKB/TrEMBL;Acc:A0A178WJD5]	chr1	4721574	4724520	1
AT1G13780		2.38902	2.49171	2.40294	2.50025		protein_coding	F-box/FBD/LRR-repeat protein At1g13780 [Source:UniProtKB/Swiss-Prot;Acc:Q56XS8]	chr1	4724544	4726558	1
AT1G13790	FDM4	0.187409	-0.453746	-0.0235073	-0.242076	FDM4	protein_coding	Factor of DNA methylation 4 [Source:UniProtKB/Swiss-Prot;Acc:Q9LMH6]	chr1	4726770	4730425	1
AT1G13800		2.14827	2.14469	1.96374	2.11281		protein_coding	Putative pentatricopeptide repeat-containing protein At1g13800 [Source:UniProtKB/Swiss-Prot;Acc:Q9LMH5]	chr1	4730395	4733869	-1
AT1G13810		2.95621	3.03287	2.72994	3.00012		protein_coding	Putative uncharacterized protein [Source:UniProtKB/TrEMBL;Acc:Q5XVK9]	chr1	4733991	4735453	1
AT1G13820		2.3891	2.57739	1.85441	1.76678		protein_coding	Alpha/beta-Hydrolases superfamily protein [Source:UniProtKB/TrEMBL;Acc:Q6NL07]	chr1	4735474	4737910	1
AT1G13830		5.06698	5.06333	4.83944	4.95068		protein_coding	Carbohydrate-binding X8 domain superfamily protein [Source:TAIR;Acc:AT1G13830]	chr1	4739693	4741189	-1
AT1G13860	QUL1	4.70118	4.81025	4.95578	4.87637	QUL1	protein_coding	Probable methyltransferase PMT4 [Source:UniProtKB/Swiss-Prot;Acc:Q8GYW9]	chr1	4743204	4746956	-1
AT1G13870	KTI12	4.01372	3.97166	4.41797	4.31018	KTI12	protein_coding	Protein KTI12 homolog [Source:UniProtKB/Swiss-Prot;Acc:Q9LMH0]	chr1	4747186	4748666	-1
AT1G13880		4.9444	4.90348	5.24963	5.21725		protein_coding	ELM2 domain-containing protein [Source:TAIR;Acc:AT1G13880]	chr1	4748831	4751234	1
AT1G13900	PAP2	5.46098	5.45804	5.46207	5.47018	PAP2	protein_coding	Probable inactive purple acid phosphatase 2 [Source:UniProtKB/Swiss-Prot;Acc:Q9LMG7]	chr1	4753099	4755656	-1
AT1G13910		2.43733	2.27634	2.584	2.35338		protein_coding	Leucine-rich repeat (LRR) family protein [Source:UniProtKB/TrEMBL;Acc:Q8GYK0]	chr1	4755777	4758076	1
AT1G13920		2.85296	3.04621	3.03044	2.88761		protein_coding	Remorin family protein [Source:TAIR;Acc:AT1G13920]	chr1	4758084	4760238	1
AT1G13930		8.43444	8.39513	7.72558	7.71492		protein_coding	At1g13930/F16A14.27 [Source:UniProtKB/TrEMBL;Acc:Q9XI93]	chr1	4760957	4762666	1
AT1G13940		4.88334	4.89016	4.86776	4.72896		protein_coding	F16A14.15 [Source:UniProtKB/TrEMBL;Acc:Q9LMG4]	chr1	4762479	4766852	-1
AT1G13950	ELF5A-1	5.0018	4.95444	5.07753	5.22719	ELF5A-1	protein_coding	Eukaryotic translation initiation factor 5A [Source:UniProtKB/TrEMBL;Acc:A0A178WBN7]	chr1	4773434	4774935	1
AT1G13960	WRKY4	5.65685	5.5073	5.73251	5.55141	WRKY4	protein_coding	Probable WRKY transcription factor 4 [Source:UniProtKB/Swiss-Prot;Acc:Q9XI90]	chr1	4776283	4779420	1
AT1G13970		4.89892	4.94684	5.19858	5.16801		protein_coding	Beta-hexosaminidase (DUF1336) [Source:UniProtKB/TrEMBL;Acc:Q9XI89]	chr1	4779351	4782546	-1
AT1G13980	GN	6.22681	6.33834	6.41598	6.40902	GN	protein_coding	ARF guanine-nucleotide exchange factor GNOM [Source:UniProtKB/Swiss-Prot;Acc:Q42510]	chr1	4788463	4794654	1
AT1G13990		4.0079	4.02001	4.70167	4.44903		protein_coding		chr1	4794664	4796599	1
AT1G14000	VIK	6.45997	6.47321	6.71968	6.64543	VIK	protein_coding	At1g14000 [Source:UniProtKB/TrEMBL;Acc:Q9XI87]	chr1	4797358	4800283	1
AT1G14010		6.36377	6.36554	6.54105	6.56611		protein_coding	Transmembrane emp24 domain-containing protein p24delta7 [Source:UniProtKB/Swiss-Prot;Acc:Q8GYG1]	chr1	4800169	4801850	-1
AT1G14020	OFUT3	4.92303	4.98294	4.98413	5.04815	OFUT3	protein_coding	O-fucosyltransferase 3 [Source:UniProtKB/Swiss-Prot;Acc:Q6NQ51]	chr1	4802720	4805375	1
AT1G14030	LSMT-L	1.89572	1.98429	1.56645	0.864608	LSMT-L	protein_coding	[Fructose-bisphosphate aldolase]-lysine N-methyltransferase	chloroplastic [Source:UniProtKB/Swiss-Prot;Acc:Q9XI84]	chr1	4805306	4807517	araport11
AT1G14040	PHO1;H3	5.58095	5.53299	5.16498	5.17297	PHO1;H3	protein_coding	Phosphate transporter PHO1 homolog 3 [Source:UniProtKB/Swiss-Prot;Acc:Q6R8G7]	chr1	4810115	4814724	1
AT1G14060		5.05806	5.09915	5.08241	4.91097		protein_coding	F7A19.14 protein [Source:UniProtKB/TrEMBL;Acc:Q9XI82]	chr1	4816928	4818112	-1
AT1G14080	FUT6	5.0364	5.1234	5.04266	5.17052	FUT6	protein_coding	Fucosyltransferase 6 [Source:UniProtKB/Swiss-Prot;Acc:Q9XI80]	chr1	4822439	4824414	1
AT1G14120		5.9464	5.84407	5.91078	5.14543		protein_coding	2-oxoglutarate (2OG) and Fe(II)-dependent oxygenase superfamily protein [Source:UniProtKB/TrEMBL;Acc:Q9XI76]	chr1	4833396	4835089	-1
AT1G14130		4.347	4.1723	4.59966	4.50272		protein_coding	2-oxoglutarate (2OG) and Fe(II)-dependent oxygenase superfamily protein [Source:UniProtKB/TrEMBL;Acc:Q9XI75]	chr1	4835724	4837771	-1
AT1G14140	PUMP3	3.59499	3.55327	3.5829	3.70446	PUMP3	protein_coding	Mitochondrial uncoupling protein 3 [Source:UniProtKB/Swiss-Prot;Acc:Q9XI74]	chr1	4837927	4839633	-1
AT1G14160		4.51859	4.42818	4.40677	4.51335		protein_coding	CASP-like protein 1A1 [Source:UniProtKB/Swiss-Prot;Acc:Q9XI72]	chr1	4840562	4841848	-1
AT1G14170		5.8219	5.68562	6.01693	6.02874		protein_coding	F7A19.25 protein [Source:UniProtKB/TrEMBL;Acc:Q9XI71]	chr1	4843184	4845913	-1
AT1G14180		3.13564	3.05496	3.11367	3.30092		protein_coding	Putative mandelonitrile lyase [Source:UniProtKB/TrEMBL;Acc:Q8GXX6]	chr1	4847162	4849413	1
AT1G14185		4.05973	3.85978	2.25188	1.95939		protein_coding	At1g14180/F7A19_27 [Source:UniProtKB/TrEMBL;Acc:Q9XI69]	chr1	4850117	4852096	1
AT1G14190		3.09964	2.92706	2.69387	2.54074		protein_coding	Glucose-methanol-choline (GMC) oxidoreductase family protein [Source:TAIR;Acc:AT1G14190]	chr1	4852522	4854307	1
AT1G14200		3.67838	3.47053	2.87292	2.59307		protein_coding	At1g14200 [Source:UniProtKB/TrEMBL;Acc:Q9XI67]	chr1	4854224	4855287	-1
AT1G14205		-0.244426	0.592482	0.0591356	-0.467407		protein_coding	Ribosomal L18p/L5e family protein [Source:TAIR;Acc:AT1G14205]	chr1	4855533	4856762	1
AT1G14210		6.71403	6.63909	6.65758	6.51104		protein_coding	Ribonuclease T2 family protein [Source:UniProtKB/TrEMBL;Acc:F4HUG9]	chr1	4856778	4857975	-1
AT1G14220		2.982	3.23408	4.11065	4.49347		protein_coding	F7A19.32 protein [Source:UniProtKB/TrEMBL;Acc:Q9XI64]	chr1	4858450	4859661	-1
AT1G14230	APY4	5.86791	5.86822	5.92821	5.94324	APY4	protein_coding	Probable apyrase 4 [Source:UniProtKB/Swiss-Prot;Acc:Q8H1D8]	chr1	4861168	4864094	1
AT1G14240	APY3	4.6004	4.61771	4.68597	5.17094	APY3	protein_coding	Probable apyrase 3 [Source:UniProtKB/Swiss-Prot;Acc:Q9XI62]	chr1	4864881	4868011	1
AT1G14260		1.88915	1.83649	1.10203	0.888196		protein_coding	At1g14260 [Source:UniProtKB/TrEMBL;Acc:Q4PS45]	chr1	4872856	4874907	1
AT1G14270		1.50022	2.13034	1.4355	0.790595		protein_coding	CAAX amino terminal protease family protein [Source:UniProtKB/TrEMBL;Acc:F4HUI0]	chr1	4874875	4877256	-1
AT1G14280	PKS2	1.56051	1.68092	1.17735	0.944802	PKS2	protein_coding	Protein PHYTOCHROME KINASE SUBSTRATE 2 [Source:UniProtKB/Swiss-Prot;Acc:Q9M9T4]	chr1	4877506	4879307	1
AT1G14290	SBH2	5.25823	5.1255	4.92942	5.03628	SBH2	protein_coding	SBH2 [Source:UniProtKB/TrEMBL;Acc:A0A178WPE2]	chr1	4880030	4882265	-1
AT1G14300		4.70101	4.78343	4.85178	4.70467		protein_coding	ARM repeat superfamily protein [Source:UniProtKB/TrEMBL;Acc:F4HUI7]	chr1	4882336	4884818	-1
AT1G14310		3.08147	3.11584	2.89294	2.84271		protein_coding	F14L17.7 protein [Source:UniProtKB/TrEMBL;Acc:Q9M9T1]	chr1	4884951	4886793	1
AT1G14320	RPL10A	9.36035	9.40847	9.24901	9.35544	RPL10A	protein_coding	60S ribosomal protein L10-1 [Source:UniProtKB/Swiss-Prot;Acc:Q93VT9]	chr1	4888114	4889704	1
AT1G14330		4.6749	4.62086	4.62211	4.50822		protein_coding	At1g14330/F14L17_7 [Source:UniProtKB/TrEMBL;Acc:Q9M9S9]	chr1	4890069	4892332	-1
AT1G14340		4.87817	4.56018	4.46162	4.54918		protein_coding	Putative uncharacterized protein At1g14340 [Source:UniProtKB/TrEMBL;Acc:Q949S4]	chr1	4897346	4899035	1
AT1G14345		1.17046	1.27348	0.30592	-0.266345		protein_coding	NAD(P)-linked oxidoreductase superfamily protein [Source:UniProtKB/TrEMBL;Acc:Q949S6]	chr1	4899045	4900054	1
AT1G14350	MYB124	4.7562	4.65113	4.17098	4.08471	MYB124	protein_coding	MYB124 [Source:UniProtKB/TrEMBL;Acc:A0A178W3Z3]	chr1	4907887	4911168	1
AT1G14360	UTR3	5.48618	5.55129	5.99166	6.03778	UTR3	protein_coding	UDP-galactose/UDP-glucose transporter 3 [Source:UniProtKB/Swiss-Prot;Acc:Q9M9S6]	chr1	4911093	4913167	-1
AT1G14370	PBL2	4.84347	4.69622	4.75411	4.85859	PBL2	protein_coding	PBL2 [Source:UniProtKB/TrEMBL;Acc:A0A178WI52]	chr1	4915491	4918138	1
AT1G14380	IQD28	5.64211	5.63813	5.5536	5.46602	IQD28	protein_coding	At1g14380 [Source:UniProtKB/TrEMBL;Acc:Q8GZ87]	chr1	4918010	4921682	-1
AT1G14390		4.15441	4.3355	4.64208	4.53153		protein_coding	Probable LRR receptor-like serine/threonine-protein kinase At1g14390 [Source:UniProtKB/Swiss-Prot;Acc:Q9M9S4]	chr1	4924037	4926914	1
AT1G14400	UBC1	6.96747	6.91404	6.82594	6.91612	UBC1	protein_coding	Ubiquitin-conjugating enzyme E2 1 [Source:UniProtKB/Swiss-Prot;Acc:P25865]	chr1	4926486	4928812	-1
AT1G14410	WHY1	3.46527	3.60922	3.46965	3.39042	WHY1	protein_coding	Single-stranded DNA-binding protein WHY1	chloroplastic [Source:UniProtKB/Swiss-Prot;Acc:Q9M9S3]	chr1	4928921	4931080	araport11
AT1G14430		0.128556	-0.656772	-0.306139	-0.231334		protein_coding	F14L17.20 protein [Source:UniProtKB/TrEMBL;Acc:Q9M9S1]	chr1	4934120	4936194	1
AT1G14450		5.73197	5.63482	5.67294	5.64003		protein_coding	NADH dehydrogenase (ubiquinone)s [Source:TAIR;Acc:AT1G14450]	chr1	4946192	4947670	-1
AT1G14460		4.89666	4.85791	4.96237	4.92933		protein_coding	Protein STICHEL-like 1 [Source:UniProtKB/Swiss-Prot;Acc:F4HW65]	chr1	4948638	4953284	-1
AT1G14470	PCMP-A4	0.886346	0.942612	0.881622	0.816739	PCMP-A4	protein_coding	Pentatricopeptide repeat-containing protein At1g14470 [Source:UniProtKB/Swiss-Prot;Acc:Q9M9R6]	chr1	4954037	4955702	1
AT1G14480		1.79071	1.57466	1.66514	2.11929		protein_coding	Ankyrin repeat family protein [Source:UniProtKB/TrEMBL;Acc:Q9M9R5]	chr1	4956231	4958076	1
AT1G14490		-1.11649	-1.01661	-1.26595	-0.966898		protein_coding	Predicted AT-hook DNA-binding family protein [Source:TAIR;Acc:AT1G14490]	chr1	4958445	4959529	-1
AT1G14510	AL7	5.77137	5.83603	5.86581	5.96295	AL7	protein_coding	AtAL7 [Source:UniProtKB/TrEMBL;Acc:A0A178WNG6]	chr1	4961594	4964515	-1
AT1G14520	MIOX1	1.99193	1.40516	2.34912	1.62996	MIOX1	protein_coding	myo-inositol oxygenase 1 [Source:TAIR;Acc:AT1G14520]	chr1	4968134	4970311	-1
AT1G14530	THH1	3.06425	3.08682	3.13534	3.14241	THH1	protein_coding	Protein TOM THREE HOMOLOG 1 [Source:UniProtKB/Swiss-Prot;Acc:Q948R8]	chr1	4970858	4973726	-1
AT1G14540	PER4	4.98289	4.94906	3.01531	2.98034	PER4	protein_coding	Peroxidase [Source:UniProtKB/TrEMBL;Acc:A0A178WND9]	chr1	4974021	4975705	-1
AT1G14550	PER5	2.47209	2.46664	0.645855	1.06399	PER5	protein_coding	Peroxidase 5 [Source:UniProtKB/Swiss-Prot;Acc:Q9M9Q9]	chr1	4978922	4980466	1
AT1G14560	COAC1	4.57997	4.66085	4.74966	4.68917	COAC1	protein_coding	Mitochondrial carrier protein CoAc1 [Source:UniProtKB/Swiss-Prot;Acc:F4HW79]	chr1	4980624	4983367	1
AT1G14570	PUX7	6.30323	6.35004	6.2303	6.28562	PUX7	protein_coding	Plant UBX domain-containing protein 7 [Source:UniProtKB/Swiss-Prot;Acc:Q94JZ8]	chr1	4983489	4987375	1
AT1G14580		3.44506	3.27216	3.16764	3.20778		protein_coding	C2H2-like zinc finger protein [Source:TAIR;Acc:AT1G14580]	chr1	4989562	4992805	1
AT1G14590		2.39492	2.2978	2.12719	2.20735		protein_coding	Glycosyltransferase [Source:UniProtKB/TrEMBL;Acc:Q9MA24]	chr1	4998767	5000710	-1
AT1G14600		1.63237	1.45282	1.98026	1.80105		protein_coding	Putative Myb family transcription factor At1g14600 [Source:UniProtKB/Swiss-Prot;Acc:Q700D9]	chr1	5000986	5003637	-1
AT1G14610	TWN2	8.15141	8.19053	8.0333	8.05015	TWN2	protein_coding	Valine--tRNA ligase	mitochondrial 1 [Source:UniProtKB/Swiss-Prot;Acc:P93736]	chr1	5008153	5014533	araport11
AT1G14620	DECOY	5.74713	5.77186	5.80462	5.94326	DECOY	protein_coding	At1g14620/T5E21_15 [Source:UniProtKB/TrEMBL;Acc:Q8L7U3]	chr1	5014675	5016708	-1
AT1G14630		3.761	3.68084	3.35018	2.86462		protein_coding		chr1	5019800	5021653	1
AT1G14640		2.20782	2.23849	2.28862	1.6372		protein_coding	SWAP (Suppressor-of-White-APricot)/surp domain-containing protein [Source:UniProtKB/TrEMBL;Acc:F4HW92]	chr1	5023426	5025955	1
AT1G14650		6.80609	6.90789	6.86517	6.83117		protein_coding	Probable splicing factor 3A subunit 1 [Source:UniProtKB/Swiss-Prot;Acc:Q8RXF1]	chr1	5027316	5031883	1
AT1G14660	NHX8	2.06005	2.19889	2.958	3.20765	NHX8	protein_coding	Sodium/hydrogen exchanger 8 [Source:UniProtKB/Swiss-Prot;Acc:Q3YL57]	chr1	5031943	5036610	-1
AT1G14670	TMN2	8.11022	8.19256	8.15706	8.24608	TMN2	protein_coding	Transmembrane 9 superfamily member 2 [Source:UniProtKB/Swiss-Prot;Acc:Q940S0]	chr1	5037576	5040597	1
AT1G14680		1.01364	1.00767	0.753571	0.560791		protein_coding	Early endosome antigen [Source:UniProtKB/TrEMBL;Acc:Q9LE70]	chr1	5040754	5041967	1
AT1G14685	BPC2	5.20173	5.28535	5.26877	5.23115	BPC2	protein_coding	BPC2 [Source:UniProtKB/TrEMBL;Acc:A0A178W364]	chr1	5042240	5045556	1
AT1G14690	MAP65-7	5.25162	5.27828	5.36902	5.37939	MAP65-7	protein_coding	65-kDa microtubule-associated protein 7 [Source:UniProtKB/Swiss-Prot;Acc:Q8L836]	chr1	5051656	5055299	-1
AT1G14700	PAP3	-1.03971	-0.217885	-0.378498	-0.343019	PAP3	protein_coding	Purple acid phosphatase 3 [Source:UniProtKB/Swiss-Prot;Acc:Q8H129]	chr1	5058583	5061140	1
AT1G14710		7.24512	7.34584	7.40054	7.45938		protein_coding	Hydroxyproline-rich glycoprotein family protein [Source:UniProtKB/TrEMBL;Acc:F4HWB0]	chr1	5061694	5065303	-1
AT1G14720	XTH28	5.89502	5.81851	5.52336	5.27218	XTH28	protein_coding	Xyloglucan endotransglucosylase/hydrolase [Source:UniProtKB/TrEMBL;Acc:A0A178W9E1]	chr1	5066525	5068677	-1
AT1G14730	CYB561C	4.64863	4.65894	4.38677	4.04248	CYB561C	protein_coding	Probable transmembrane ascorbate ferrireductase 3 [Source:UniProtKB/Swiss-Prot;Acc:Q67ZF6]	chr1	5073031	5074798	1
AT1G14740	OBE3	6.59682	6.62847	6.65519	6.64199	OBE3	protein_coding	Protein OBERON 3 [Source:UniProtKB/Swiss-Prot;Acc:Q94B71]	chr1	5075179	5077981	-1
AT1G14750	SDS	1.99192	2.33029	2.54494	2.53863	SDS	protein_coding	Cyclin family protein [Source:TAIR;Acc:AT1G14750]	chr1	5079226	5082536	-1
AT1G14770		3.01532	2.9087	2.74677	3.05354		protein_coding	F10B6.17 [Source:UniProtKB/TrEMBL;Acc:Q9LQV4]	chr1	5086595	5088898	-1
AT1G14780		4.32744	4.32443	5.05457	4.947		protein_coding	MACPF domain-containing protein At1g14780 [Source:UniProtKB/Swiss-Prot;Acc:Q8L612]	chr1	5090809	5094152	1
AT1G14790	RDR1	2.73454	2.73098	3.03238	3.11428	RDR1	protein_coding	RNA-dependent RNA polymerase [Source:UniProtKB/TrEMBL;Acc:A0A178WKG4]	chr1	5093961	5098270	-1
AT1G14810		6.46378	6.43288	6.47806	6.47904		protein_coding	Aspartate-semialdehyde dehydrogenase	putative [Source:UniProtKB/TrEMBL;Acc:Q8VYI4]	chr1	5102424	5104850	araport11
AT1G14820		3.44374	3.56403	3.96282	3.85375		protein_coding	AT1G14820 protein [Source:UniProtKB/TrEMBL;Acc:B9DGS8]	chr1	5104975	5107107	-1
AT1G14830	DRP1C	7.753	7.75799	7.77903	7.85061	DRP1C	protein_coding	DRP1C [Source:UniProtKB/TrEMBL;Acc:A0A178W4V6]	chr1	5107416	5111746	-1
AT1G14840	MAP70.4	3.58284	3.54112	3.74807	3.60265	MAP70.4	protein_coding	Microtubule-associated protein 70-4 [Source:UniProtKB/Swiss-Prot;Acc:Q9LQU7]	chr1	5111701	5115514	-1
AT1G14850	NUP155	6.33266	6.41545	6.33684	6.31114	NUP155	protein_coding	NUP155 [Source:UniProtKB/TrEMBL;Acc:A0A178WJ50]	chr1	5116523	5123559	-1
AT1G14860	NUDT18	5.32966	5.29383	5.18328	5.08512	NUDT18	protein_coding	Nudix hydrolase 18	mitochondrial [Source:UniProtKB/Swiss-Prot;Acc:Q9LQU5]	chr1	5124670	5126280	araport11
AT1G14870	PCR2	7.51254	7.34284	7.61364	7.19073	PCR2	protein_coding	PCR2 [Source:UniProtKB/TrEMBL;Acc:A0A178WDU8]	chr1	5128344	5129731	-1
AT1G14890		2.67491	2.83902	2.88678	2.23589		protein_coding	Plant invertase/pectin methylesterase inhibitor superfamily protein [Source:UniProtKB/TrEMBL;Acc:F4HXW0]	chr1	5136874	5137982	1
AT1G14900	HMGA	5.60678	5.67572	5.89071	6.08842	HMGA	protein_coding	HMG-Y-related protein A [Source:UniProtKB/Swiss-Prot;Acc:Q43386]	chr1	5138116	5139467	-1
AT1G14910		5.53664	5.58703	5.76034	5.84894		protein_coding	Putative clathrin assembly protein At1g14910 [Source:UniProtKB/Swiss-Prot;Acc:P94017]	chr1	5139712	5143735	-1
AT1G14920	GAI	4.18559	4.26554	4.42688	4.64586	GAI	protein_coding	DELLA protein GAI [Source:UniProtKB/Swiss-Prot;Acc:Q9LQT8]	chr1	5148982	5151415	1
AT1G14960		5.76208	5.70399	5.95033	5.76173		protein_coding	Major latex protein	putative [Source:UniProtKB/TrEMBL;Acc:Q93WB5]	chr1	5159192	5160179	araport11
AT1G14970	OFUT4	4.06104	4.07412	4.54399	4.64289	OFUT4	protein_coding	O-fucosyltransferase 4 [Source:UniProtKB/Swiss-Prot;Acc:F4HXW9]	chr1	5161645	5165181	-1
AT1G14980	CPN10	7.70457	7.81154	7.80483	7.91442	CPN10	protein_coding	10 kDa chaperonin	mitochondrial [Source:UniProtKB/Swiss-Prot;Acc:P34893]	chr1	5165489	5166939	araport11
AT1G14990		3.52509	3.45833	3.57672	3.51876		protein_coding		chr1	5166913	5168336	-1
AT1G15000	SCPL50	4.15397	4.26831	4.41988	4.33815	SCPL50	protein_coding	Serine carboxypeptidase-like 50 [Source:UniProtKB/Swiss-Prot;Acc:Q9M9Q6]	chr1	5168464	5170066	1
AT1G15002		1.44119	1.59726	1.16933	1.25333		lncRNA	Potential natural antisense gene	locus overlaps with AT1G15000 [Source:TAIR;Acc:AT1G15002]	chr1	5168516	5170571	araport11
AT1G15010		-1.8059	-2.94925	-0.371584	-0.867427		protein_coding	Mediator of RNA polymerase II transcription subunit [Source:UniProtKB/TrEMBL;Acc:Q8LCU9]	chr1	5171181	5171956	1
AT1G15020	QSOX1	5.077	5.04134	5.04682	4.99353	QSOX1	protein_coding	Sulfhydryl oxidase 1 [Source:UniProtKB/Swiss-Prot;Acc:Q8W4J3]	chr1	5172232	5176479	-1
AT1G15030		4.61057	4.63265	4.73487	4.9437		protein_coding	Putative uncharacterized protein At1g15030 [Source:UniProtKB/TrEMBL;Acc:Q9M9Q2]	chr1	5177480	5180049	1
AT1G15040	GAT1_2.1	4.83036	4.84601	5.47516	4.76339	GAT1_2.1	protein_coding	Putative glutamine amidotransferase GAT1_2.1 [Source:UniProtKB/Swiss-Prot;Acc:Q8H0Z4]	chr1	5179887	5181402	-1
AT1G15060		4.53401	4.45867	4.52737	4.57267		protein_coding	Alpha/beta hydrolase family protein [Source:UniProtKB/TrEMBL;Acc:Q8RX69]	chr1	5183258	5187106	-1
AT1G15080	LPP2	1.92701	1.9454	1.70929	1.62587	LPP2	protein_coding	Lipid phosphate phosphatase 2 [Source:UniProtKB/Swiss-Prot;Acc:Q9XI60]	chr1	5187549	5189673	1
AT1G15085		2.55545	2.67175	2.51971	2.24383		protein_coding		chr1	5192219	5192854	1
AT1G15100	RHA2A	5.34575	5.36882	5.08646	5.18879	RHA2A	protein_coding	E3 ubiquitin-protein ligase RHA2A [Source:UniProtKB/Swiss-Prot;Acc:Q9ZT50]	chr1	5193284	5194214	-1
AT1G15110		5.91134	5.76877	6.05436	6.26793		protein_coding	Phosphatidyl serine synthase family protein [Source:UniProtKB/TrEMBL;Acc:F4HXY6]	chr1	5198940	5202315	1
AT1G15120		7.48994	7.37656	7.41316	7.46701		protein_coding	Ubiquinol-cytochrome C reductase hinge protein [Source:UniProtKB/TrEMBL;Acc:F4HXY8]	chr1	5202593	5204494	1
AT1G15125		1.79842	1.43068	1.7383	1.41483		protein_coding	F9L1.6 [Source:UniProtKB/TrEMBL;Acc:Q9XI57]	chr1	5204312	5205964	1
AT1G15130	BRO1	7.24434	7.2812	7.33443	7.21948	BRO1	protein_coding	Vacuolar-sorting protein BRO1 [Source:UniProtKB/Swiss-Prot;Acc:F4HXZ1]	chr1	5206002	5209979	-1
AT1G15140		4.62089	4.57988	4.60848	4.71983		protein_coding	F9L1.8 protein [Source:UniProtKB/TrEMBL;Acc:Q9XI55]	chr1	5210181	5212349	-1
AT1G15150	DTX10	-1.96294	-2.85009	-1.29635	-0.656196	DTX10	protein_coding	Protein DETOXIFICATION 10 [Source:UniProtKB/Swiss-Prot;Acc:Q8VYL8]	chr1	5212475	5215042	1
AT1G15165		2.06899	2.12816	2.0172	1.74512		protein_coding	RING/FYVE/PHD zinc finger superfamily protein [Source:UniProtKB/TrEMBL;Acc:F4HZI0]	chr1	5217719	5220113	-1
AT1G15170	DTX12	3.99522	3.95694	4.43564	4.79195	DTX12	protein_coding	Protein DETOXIFICATION [Source:UniProtKB/TrEMBL;Acc:A0A178WNL0]	chr1	5220403	5222973	1
AT1G15180	DTX13	0.852497	0.833012	-0.267009	-0.43811	DTX13	protein_coding	Protein DETOXIFICATION 13 [Source:UniProtKB/Swiss-Prot;Acc:Q94AL1]	chr1	5224294	5226778	1
AT1G15200		6.3408	6.35557	6.43507	6.44936		protein_coding	Protein-protein interaction regulator family protein [Source:UniProtKB/TrEMBL;Acc:F4HZI8]	chr1	5228300	5231184	-1
AT1G15210	ABCG35	8.83324	8.79715	8.5278	8.55083	ABCG35	protein_coding	PDR7 [Source:UniProtKB/TrEMBL;Acc:A0A178WAD4]	chr1	5231345	5236886	-1
AT1G15215		3.06005	3.11334	3.3072	3.55166		protein_coding	SAWADEE HOMEODOMAIN protein [Source:UniProtKB/TrEMBL;Acc:A0A1P8AS73]	chr1	5238044	5240051	1
AT1G15220	CCMH	2.36475	2.47924	1.91258	1.93272	CCMH	protein_coding	CCMH [Source:UniProtKB/TrEMBL;Acc:A0A178W6T6]	chr1	5240029	5241541	-1
AT1G15230		4.08523	4.14994	4.09133	4.22536		protein_coding	At1g15230/F9L1_18 [Source:UniProtKB/TrEMBL;Acc:Q9XI45]	chr1	5242073	5243262	-1
AT1G15240		5.67489	5.7609	5.91332	5.89046		protein_coding	Phox (PX) domain-containing protein [Source:UniProtKB/TrEMBL;Acc:F4HZJ6]	chr1	5243383	5248693	1
AT1G15250	RPL37A	3.1335	3.0355	3.22877	3.14515	RPL37A	protein_coding	60S ribosomal protein L37-1 [Source:UniProtKB/Swiss-Prot;Acc:Q8LFH7]	chr1	5248664	5249676	-1
AT1G15260		-0.950707	-1.67371	-0.742112	-0.42171		protein_coding	LOW protein: ATP-dependent RNA helicase-like protein [Source:UniProtKB/TrEMBL;Acc:Q8VY60]	chr1	5249760	5250573	1
AT1G15270		6.84	6.72477	6.89596	6.89262		protein_coding	F9L1.21 protein [Source:UniProtKB/TrEMBL;Acc:Q9XI42]	chr1	5250650	5252121	-1
AT1G15280		6.07518	6.08653	6.08706	6.15681		protein_coding	CASC3/Barentsz eIF4AIII binding protein [Source:UniProtKB/TrEMBL;Acc:Q8H1F3]	chr1	5252285	5256863	1
AT1G15290		5.8458	5.82374	5.75936	5.82126		protein_coding	Tetratricopeptide repeat (TPR)-like superfamily protein [Source:UniProtKB/TrEMBL;Acc:F4HZK4]	chr1	5256870	5265155	-1
AT1G15310	SRP-54A	4.2604	4.23214	4.25415	4.19063	SRP-54A	protein_coding	Signal recognition particle 54 kDa protein [Source:UniProtKB/TrEMBL;Acc:Q56XJ0]	chr1	5268891	5272058	-1
AT1G15330	PV42A	-4.58194	-3.44858	-1.75303	-0.754931	PV42A	protein_coding	SNF1-related protein kinase regulatory subunit gamma-like PV42a [Source:UniProtKB/Swiss-Prot;Acc:Q9XI37]	chr1	5274271	5275602	1
AT1G15340	MBD10	6.21848	6.17889	6.49968	6.31124	MBD10	protein_coding	Methyl-CpG-binding domain-containing protein 10 [Source:UniProtKB/Swiss-Prot;Acc:Q9XI36]	chr1	5275616	5277869	-1
AT1G15350		5.74388	5.64258	5.34078	5.39214		protein_coding	DUF4050 family protein [Source:UniProtKB/TrEMBL;Acc:Q8L920]	chr1	5278027	5279988	-1
AT1G15370		5.37233	5.34697	5.43988	5.52404		protein_coding	F9L1.32 protein [Source:UniProtKB/TrEMBL;Acc:Q9XI32]	chr1	5286866	5288640	1
AT1G15380		6.7897	6.90465	6.00297	5.89417		protein_coding	GLYI4 [Source:UniProtKB/TrEMBL;Acc:A0A178W6B2]	chr1	5290582	5292582	1
AT1G15385		-0.913444	-1.54	-1.39585	-0.482639		protein_coding	Cotton fiber protein [Source:UniProtKB/TrEMBL;Acc:Q8L7A6]	chr1	5292712	5293338	-1
AT1G15390	PDF1A	3.3412	3.24283	3.41585	3.47364	PDF1A	protein_coding	Peptide deformylase [Source:UniProtKB/TrEMBL;Acc:A0A178WDP8]	chr1	5294629	5295931	1
AT1G15400		5.80017	5.67393	5.57283	5.47732		protein_coding	Uncharacterized protein At1g15400 [Source:UniProtKB/Swiss-Prot;Acc:Q9XI29]	chr1	5295756	5297075	-1
AT1G15410		3.85771	3.81707	4.20644	4.12584		protein_coding	Aspartate-glutamate racemase family [Source:UniProtKB/TrEMBL;Acc:Q9XI28]	chr1	5298324	5300927	1
AT1G15420		5.24389	5.20775	5.18993	5.13948		protein_coding	Putative uncharacterized protein [Source:UniProtKB/TrEMBL;Acc:Q8L403]	chr1	5301516	5303522	-1
AT1G15430		3.44086	3.29301	3.56345	3.62134		protein_coding	Putative uncharacterized protein At1g15430 [Source:UniProtKB/TrEMBL;Acc:Q9C5E6]	chr1	5304098	5306087	1
AT1G15440	PWP2	6.07976	6.14714	6.0259	6.05423	PWP2	protein_coding	Periodic tryptophan protein 2 [Source:UniProtKB/Swiss-Prot;Acc:Q8VYZ5]	chr1	5306027	5309558	-1
AT1G15460	BOR4	3.86922	3.69698	3.40016	3.42368	BOR4	protein_coding	BOR4 [Source:UniProtKB/TrEMBL;Acc:A0A178W6Z7]	chr1	5309907	5314128	-1
AT1G15470		5.08875	5.06145	4.97493	5.15273		protein_coding	F9L1.42 protein [Source:UniProtKB/TrEMBL;Acc:Q9XI22]	chr1	5315499	5317941	1
AT1G15480		4.68201	4.81683	4.66441	4.8324		protein_coding	Pentatricopeptide repeat-containing protein At1g15480	mitochondrial [Source:UniProtKB/Swiss-Prot;Acc:Q9XI21]	chr1	5317973	5320630	araport11
AT1G15490		4.72415	4.62308	4.81665	4.83171		protein_coding	Alpha/beta-Hydrolases superfamily protein [Source:UniProtKB/TrEMBL;Acc:Q9XI20]	chr1	5320615	5323895	-1
AT1G15500	AATP2	7.95128	7.93338	7.65496	7.72928	AATP2	protein_coding	ADP	ATP carrier protein [Source:UniProtKB/TrEMBL;Acc:A0A178WDN7]	chr1	5326290	5328875	araport11
AT1G15510	PCMP-H73	2.52134	2.6723	2.3375	1.6149	PCMP-H73	protein_coding	Pentatricopeptide repeat-containing protein At1g15510	chloroplastic [Source:UniProtKB/Swiss-Prot;Acc:Q9M9E2]	chr1	5329064	5331711	araport11
AT1G15520	ABCG40	-0.442582	-0.816385	0.101944	-0.365203	ABCG40	protein_coding	ABC transporter G family member 40 [Source:UniProtKB/Swiss-Prot;Acc:Q9M9E1]	chr1	5331858	5338326	-1
AT1G15530	LECRKS1	3.83941	4.00678	3.56012	3.50417	LECRKS1	protein_coding	L-type lectin-domain containing receptor kinase S.1 [Source:UniProtKB/Swiss-Prot;Acc:Q9M9E0]	chr1	5339961	5341931	-1
AT1G15550	GA3OX1	5.01737	4.96775	4.26978	4.35405	GA3OX1	protein_coding	Gibberellin 3-beta-dioxygenase 1 [Source:UniProtKB/Swiss-Prot;Acc:Q39103]	chr1	5344388	5346342	-1
AT1G15570	CYCA2-3	4.65781	4.86732	4.84033	4.67391	CYCA2-3	protein_coding	CYCA2 [Source:UniProtKB/TrEMBL;Acc:A0A178WNJ4]	chr1	5361865	5365559	1
AT1G15625		1.66471	0.999495	-1.91872	-3.76364		protein_coding	E3 ubiquitin-protein ligase [Source:UniProtKB/TrEMBL;Acc:Q9M9D3]	chr1	5374755	5375910	1
AT1G15630		0.469857	-0.159702	1.42437	1.18112		protein_coding	Putative uncharacterized protein [Source:UniProtKB/TrEMBL;Acc:Q5BQ07]	chr1	5376793	5378056	1
AT1G15640		1.70274	1.35449	1.60286	1.65409		protein_coding	Putative uncharacterized protein [Source:UniProtKB/TrEMBL;Acc:Q9M9D1]	chr1	5378886	5380239	1
AT1G15660	CENP-C	5.07075	5.0567	5.06164	5.06634	CENP-C	protein_coding	Centromere protein C [Source:UniProtKB/Swiss-Prot;Acc:Q66LG9]	chr1	5381032	5385380	1
AT1G15670		5.36382	5.39082	4.61199	4.76129		protein_coding	F-box/kelch-repeat protein At1g15670 [Source:UniProtKB/Swiss-Prot;Acc:Q9LMR5]	chr1	5389952	5391672	1
AT1G15690	AVP1	9.48012	9.58513	9.54554	9.54058	AVP1	protein_coding	VHP1 [Source:UniProtKB/TrEMBL;Acc:A0A178WA14]	chr1	5398926	5402733	1
AT1G15700	ATPC2	3.14989	3.17769	2.99846	2.93213	ATPC2	protein_coding	ATP synthase gamma chain 2	chloroplastic [Source:UniProtKB/Swiss-Prot;Acc:Q01909]	chr1	5402569	5403818	araport11
AT1G15710	TYRAAT2	4.82108	4.7972	4.64616	4.59125	TYRAAT2	protein_coding	Arogenate dehydrogenase 2	chloroplastic [Source:UniProtKB/Swiss-Prot;Acc:Q9LMR3]	chr1	5404130	5405910	araport11
AT1G15720	TRFL5	2.4992	2.62724	2.71409	2.87563	TRFL5	protein_coding	At1g15720 [Source:UniProtKB/TrEMBL;Acc:Q9LMR2]	chr1	5406025	5407486	1
AT1G15730		3.00533	2.98476	2.63615	2.19139		protein_coding	At1g15730/F7H2_7 [Source:UniProtKB/TrEMBL;Acc:Q9LMR1]	chr1	5407401	5410043	-1
AT1G15740		6.05579	6.09655	5.70046	5.53077		protein_coding	Leucine-rich repeat family protein [Source:UniProtKB/TrEMBL;Acc:Q8H1Q4]	chr1	5410908	5414919	1
AT1G15750	TPL	7.83235	7.88845	7.7566	7.85042	TPL	protein_coding	Protein TOPLESS [Source:UniProtKB/Swiss-Prot;Acc:Q94AI7]	chr1	5414817	5421033	-1
AT1G15760		2.71974	2.83257	2.52745	2.28076		protein_coding	At1g15760 [Source:UniProtKB/TrEMBL;Acc:Q9LMQ8]	chr1	5425616	5426666	1
AT1G15772		-1.27948	-1.58057	-1.52058	-2.22856		protein_coding		chr1	5428520	5429594	-1
AT1G15780		6.74525	6.70821	6.7269	6.6998		protein_coding		chr1	5430040	5436618	-1
AT1G15790		3.20214	2.91387	2.90649	2.56963		protein_coding		chr1	5438171	5440131	-1
AT1G15800		2.50608	2.59513	2.54734	2.73873		protein_coding	At1g15800 [Source:UniProtKB/TrEMBL;Acc:Q6NL17]	chr1	5441072	5443911	-1
AT1G15810		6.16428	6.20118	6.17397	6.21471		protein_coding	At1g15810/F7H2_23 [Source:UniProtKB/TrEMBL;Acc:Q9LMQ3]	chr1	5444220	5446564	1
AT1G15820	LHCB6	3.48193	3.63888	2.75299	2.852	LHCB6	protein_coding	Chlorophyll a-b binding protein	chloroplastic [Source:UniProtKB/TrEMBL;Acc:Q9LMQ2]	chr1	5446462	5447880	araport11
AT1G15825		-1.43127	-0.969519	-1.04967	-0.708433		protein_coding	Hydroxyproline-rich glycoprotein family protein [Source:UniProtKB/TrEMBL;Acc:F4I177]	chr1	5448073	5448608	-1
AT1G15860		5.49707	5.4935	5.32093	5.42792		protein_coding	Defective in cullin neddylation protein [Source:UniProtKB/TrEMBL;Acc:F4I181]	chr1	5454766	5457022	1
AT1G15870		2.3837	2.37483	2.44519	2.49361		protein_coding	At1g15870/F7H2_19 [Source:UniProtKB/TrEMBL;Acc:Q9LMP8]	chr1	5457084	5458429	1
AT1G15880	GOS11	4.91626	4.91548	4.70529	4.64747	GOS11	protein_coding	Golgi SNAP receptor complex member 1-1 [Source:UniProtKB/Swiss-Prot;Acc:Q9LMP7]	chr1	5458398	5460359	-1
AT1G15885		-0.487346	-0.942481	-1.03217	-1.94889		protein_coding	Putative uncharacterized protein [Source:UniProtKB/TrEMBL;Acc:Q1G3F1]	chr1	5460477	5461297	1
AT1G15890		2.35063	2.56851	1.98967	1.65874		protein_coding	Probable disease resistance protein At1g15890 [Source:UniProtKB/Swiss-Prot;Acc:Q9LMP6]	chr1	5461309	5464241	1
AT1G15900		-0.908007	0.141808	-0.45015	0.29846		protein_coding	unknown protein; Has 19 Blast hits to 19 proteins in 10 species: Archae - 0; Bacteria - 2; Metazoa - 0; Fungi - 0; Plants - 15; Viruses - 0; Other Eukaryotes - 2 (source: NCBI BLink). [Source:TAIR;Acc:AT1G15900]	chr1	5464273	5464947	1
AT1G15910	FDM1	4.75338	4.83684	4.9547	4.86755	FDM1	protein_coding	IDP1 [Source:UniProtKB/TrEMBL;Acc:A0A178W3T4]	chr1	5465251	5469180	1
AT1G15920	CAF1-2	4.33468	4.31985	4.15827	4.30333	CAF1-2	protein_coding	Probable CCR4-associated factor 1 homolog 2 [Source:UniProtKB/Swiss-Prot;Acc:Q9S9P2]	chr1	5469255	5471149	1
AT1G15930	RPS12A	7.55116	7.60973	7.55184	7.69783	RPS12A	protein_coding	40S ribosomal protein S12-1 [Source:UniProtKB/Swiss-Prot;Acc:Q9S9P1]	chr1	5471316	5473048	1
AT1G15940		5.37605	5.4607	5.61145	5.59227		protein_coding	T24D18.4 [Source:UniProtKB/TrEMBL;Acc:Q9S9P0]	chr1	5473359	5478405	1
AT1G15950	CCR1	7.30547	7.2254	7.20635	7.19194	CCR1	protein_coding	Cinnamoyl-CoA reductase 1 [Source:UniProtKB/Swiss-Prot;Acc:Q9S9N9]	chr1	5478603	5482180	1
AT1G15960	NRAMP6	-0.543563	0.000240857	-0.334975	0.0739836	NRAMP6	protein_coding	Metal transporter Nramp6 [Source:UniProtKB/Swiss-Prot;Acc:Q9S9N8]	chr1	5481665	5486105	-1
AT1G15970		4.07087	4.21965	4.32903	4.46316		protein_coding	At1g15970 [Source:UniProtKB/TrEMBL;Acc:Q9S9N7]	chr1	5486273	5489132	-1
AT1G16000		4.65743	4.64675	4.70719	4.80464		protein_coding	GAG1At protein [Source:UniProtKB/TrEMBL;Acc:P93048]	chr1	5494533	5495359	1
AT1G16010	MRS2-1	5.56211	5.50873	5.59964	5.58496	MRS2-1	protein_coding	Magnesium transporter MRS2-1 [Source:UniProtKB/Swiss-Prot;Acc:Q9S9N4]	chr1	5495373	5497723	-1
AT1G16020	CCZ1A	4.94476	4.82374	4.90746	4.93607	CCZ1A	protein_coding	Vacuolar fusion protein CCZ1 homolog A [Source:UniProtKB/Swiss-Prot;Acc:F4I2S4]	chr1	5498012	5501358	1
AT1G16022		0.343161	0.742406	0.691275	0.345337		protein_coding	T24D18.13 [Source:UniProtKB/TrEMBL;Acc:Q9S9N2]	chr1	5501317	5501856	-1
AT1G16030	HSP70-5	2.99574	2.95387	2.97745	2.94961	HSP70-5	protein_coding	Hsp70b [Source:UniProtKB/TrEMBL;Acc:A0A178W9N7]	chr1	5501966	5504535	-1
AT1G16040		4.26724	4.28319	4.1663	4.28183		protein_coding	At1g16040 [Source:UniProtKB/TrEMBL;Acc:Q8GWH6]	chr1	5504608	5507059	1
AT1G16060	ADAP	4.42963	4.40651	4.87869	5.06236	ADAP	protein_coding	AP2-like ethylene-responsive transcription factor At1g16060 [Source:UniProtKB/Swiss-Prot;Acc:Q94AN4]	chr1	5508311	5511736	1
AT1G16070	TULP8	3.52768	3.28749	3.8217	3.29562	TULP8	protein_coding	TLP8 [Source:UniProtKB/TrEMBL;Acc:A0A178WHW0]	chr1	5510301	5513980	-1
AT1G16080		3.25281	3.31248	3.25597	3.14244		protein_coding	Nuclear protein [Source:UniProtKB/TrEMBL;Acc:Q9S9M7]	chr1	5514262	5516027	1
AT1G16090	WAKL7	0.690399	0.670877	0.76198	0.863653	WAKL7	protein_coding	Wall associated kinase-like 7 [Source:UniProtKB/TrEMBL;Acc:F4I2T5]	chr1	5516259	5517822	1
AT1G16110	WAKL6	1.96667	1.87042	1.41933	1.61226	WAKL6	protein_coding	Wall-associated receptor kinase-like 6 [Source:UniProtKB/Swiss-Prot;Acc:Q8GXQ3]	chr1	5518219	5520929	1
AT1G16120	WAKL1	2.40242	2.15124	1.75289	1.61762	WAKL1	protein_coding	Wall-associated receptor kinase-like 1 [Source:UniProtKB/Swiss-Prot;Acc:Q9S9M5]	chr1	5522602	5525452	1
AT1G16130	WAKL2	2.02256	1.72819	2.30704	1.6989	WAKL2	protein_coding	Wall-associated receptor kinase-like 2 [Source:UniProtKB/Swiss-Prot;Acc:Q7X8C5]	chr1	5525293	5528212	1
AT1G16150	WAKL4	2.53332	2.47129	1.77455	1.13501	WAKL4	protein_coding	Wall-associated receptor kinase-like 4 [Source:UniProtKB/Swiss-Prot;Acc:Q9S9M2]	chr1	5532298	5535060	1
AT1G16160	WAKL5	1.1729	1.62928	0.595653	0.897069	WAKL5	protein_coding	WAKL5 [Source:UniProtKB/TrEMBL;Acc:A0A178W9G0]	chr1	5535766	5538501	1
AT1G16170		3.74964	3.78197	3.66698	3.80482		protein_coding	Ephrin-A3 protein [Source:UniProtKB/TrEMBL;Acc:Q94K72]	chr1	5538666	5540002	-1
AT1G16180		7.8651	7.815	7.61983	7.61235		protein_coding	Serinc-domain containing serine and sphingolipid biosynthesis protein [Source:UniProtKB/TrEMBL;Acc:Q9S9L9]	chr1	5540050	5542902	1
AT1G16190	RAD23A	6.0421	6.15185	6.06264	6.15917	RAD23A	protein_coding	RAD23A [Source:UniProtKB/TrEMBL;Acc:A0A178W4Q3]	chr1	5543119	5546103	1
AT1G16210		6.24747	6.21872	6.22662	6.16906		protein_coding	Coiled-coil protein [Source:UniProtKB/TrEMBL;Acc:Q8VYC9]	chr1	5546099	5547753	-1
AT1G16220		3.8393	3.78788	3.76203	3.79285		protein_coding	Probable protein phosphatase 2C 6 [Source:UniProtKB/Swiss-Prot;Acc:Q9SA22]	chr1	5548262	5550770	1
AT1G16225		-2.03408	-1.48576	-2.17162	-0.3475		protein_coding	Target SNARE coiled-coil domain protein [Source:TAIR;Acc:AT1G16225]	chr1	5550791	5552414	-1
AT1G16230		-0.865803	-1.00506	0.244655	0.702967		protein_coding	Target SNARE coiled-coil domain protein [Source:UniProtKB/TrEMBL;Acc:F4I2U8]	chr1	5553467	5554489	-1
AT1G16240	SYP51	6.00673	5.95735	6.06519	5.99952	SYP51	protein_coding	SYP51 [Source:UniProtKB/TrEMBL;Acc:A0A178WJ29]	chr1	5554843	5556844	-1
AT1G16250		3.39144	3.30389	3.10553	3.26264		protein_coding	F-box/kelch-repeat protein At1g16250 [Source:UniProtKB/Swiss-Prot;Acc:Q0WW40]	chr1	5556964	5559520	1
AT1G16260	WAKL8	-0.0415464	0.251115	0.167197	0.474617	WAKL8	protein_coding	Wall-associated receptor kinase-like 8 [Source:UniProtKB/Swiss-Prot;Acc:Q9SA25]	chr1	5559498	5562192	-1
AT1G16270		6.38829	6.57104	6.56014	6.53444		protein_coding	F3O9.7 protein [Source:UniProtKB/TrEMBL;Acc:Q9SA26]	chr1	5562861	5568368	1
AT1G16280	RH36	4.2809	4.4202	4.39645	4.26708	RH36	protein_coding	DEAD-box ATP-dependent RNA helicase 36 [Source:UniProtKB/Swiss-Prot;Acc:Q9SA27]	chr1	5567742	5570679	-1
AT1G16300	GAPCP2	5.38311	5.39559	5.39009	5.45478	GAPCP2	protein_coding	Glyceraldehyde-3-phosphate dehydrogenase GAPCP2	chloroplastic [Source:UniProtKB/Swiss-Prot;Acc:Q5E924]	chr1	5574257	5577622	araport11
AT1G16310	MTP10	3.608	3.45554	3.40105	3.59134	MTP10	protein_coding	Metal tolerance protein 10 [Source:UniProtKB/Swiss-Prot;Acc:Q0WU02]	chr1	5578265	5580730	1
AT1G16320		3.08146	2.84838	2.71315	2.59587		protein_coding	At1g16320/F3O9_12 [Source:UniProtKB/TrEMBL;Acc:Q9SA31]	chr1	5580821	5582154	1
AT1G16330	CYCB3;1	4.44871	4.53683	4.48959	4.17303	CYCB3;1	protein_coding	CYCB3 [Source:UniProtKB/TrEMBL;Acc:A0A178W969]	chr1	5582387	5587461	-1
AT1G16340	ATKDSA2	4.35805	4.36645	4.49114	4.53233	ATKDSA2	protein_coding	Aldolase superfamily protein [Source:UniProtKB/TrEMBL;Acc:F4I2W6]	chr1	5587722	5590761	-1
AT1G16350		7.06853	7.04481	7.06401	7.1575		protein_coding	Inosine-5'-monophosphate dehydrogenase 2 [Source:UniProtKB/Swiss-Prot;Acc:Q9SA34]	chr1	5590756	5593098	1
AT1G16370	OCT6	3.40009	3.34233	2.66421	3.05516	OCT6	protein_coding	Organic cation/carnitine transporter 6 [Source:UniProtKB/Swiss-Prot;Acc:Q9SA36]	chr1	5596633	5598447	1
AT1G16390	OCT3	3.38266	3.10445	1.82236	2.46415	OCT3	protein_coding	Organic cation/carnitine transporter 3 [Source:UniProtKB/Swiss-Prot;Acc:Q9SA38]	chr1	5602786	5604770	1
AT1G16400	CYP79F2	6.95385	6.89769	7.72885	7.54119	CYP79F2	protein_coding	Hexahomomethionine N-hydroxylase [Source:UniProtKB/Swiss-Prot;Acc:Q9FUY7]	chr1	5605044	5607498	1
AT1G16410	CYP79F1	-3.52158	-1.33004	2.09265	2.40213	CYP79F1	protein_coding	Dihomomethionine N-hydroxylase [Source:UniProtKB/Swiss-Prot;Acc:Q949U1]	chr1	5608682	5612064	1
AT1G16420	AMC8	1.16591	0.878041	1.6901	1.84895	AMC8	protein_coding	Metacaspase-8 [Source:UniProtKB/Swiss-Prot;Acc:Q9SA41]	chr1	5612150	5614020	-1
AT1G16430	MED22A	1.58509	1.55578	1.59982	1.83557	MED22A	protein_coding	Mediator of RNA polymerase II transcription subunit 22a [Source:UniProtKB/Swiss-Prot;Acc:Q9SA42]	chr1	5614593	5615660	1
AT1G16440	RHS3	3.19954	3.31203	4.13176	4.23954	RHS3	protein_coding	Serine/threonine-protein kinase RHS3 [Source:UniProtKB/Swiss-Prot;Acc:F4I4F2]	chr1	5615808	5617672	1
AT1G16445		0.0717906	-0.336423	0.104261	0.495735		protein_coding	Putative uncharacterized protein At1g16445 [Source:UniProtKB/TrEMBL;Acc:Q8GUP2]	chr1	5617786	5619456	1
AT1G16460	STR2	5.1901	5.28272	4.91558	5.02386	STR2	protein_coding	Thiosulfate/3-mercaptopyruvate sulfurtransferase 2 [Source:UniProtKB/Swiss-Prot;Acc:Q24JL3]	chr1	5619545	5622674	-1
AT1G16470	PAB1	6.5804	6.56849	6.5154	6.64864	PAB1	protein_coding	Proteasome subunit alpha type [Source:UniProtKB/TrEMBL;Acc:A0A178WA13]	chr1	5622746	5625683	1
AT1G16480		2.71028	2.67142	2.28559	2.57247		protein_coding	Tetratricopeptide repeat (TPR)-like superfamily protein [Source:UniProtKB/TrEMBL;Acc:F4I4G1]	chr1	5625699	5629013	-1
AT1G16489		1.12331	1.45631	1.25274	1.37586		lncRNA	other RNA [Source:TAIR;Acc:AT1G16489]	chr1	5629183	5631131	1
AT1G16490	MYB58	-0.345582	-0.0329897	-0.767752	-0.0422849	MYB58	protein_coding	Transcription factor MYB58 [Source:UniProtKB/Swiss-Prot;Acc:Q9SA47]	chr1	5629655	5631088	-1
AT1G16500		3.04247	2.87081	3.74674	3.77211		protein_coding	>F3O9.30 [Source:UniProtKB/TrEMBL;Acc:Q9SA48]	chr1	5638779	5640202	1
AT1G16510	SAUR41	1.07086	0.873536	1.69132	1.7904	SAUR41	protein_coding	Auxin-responsive protein SAUR41 [Source:UniProtKB/Swiss-Prot;Acc:Q9SA49]	chr1	5644572	5645443	-1
AT1G16520		5.65397	5.71624	5.6144	5.3293		protein_coding	At1g16520 [Source:UniProtKB/TrEMBL;Acc:Q9SA50]	chr1	5648636	5651167	1
AT1G16530	LBD3	3.38339	3.41895	2.50285	1.97317	LBD3	protein_coding	LOB domain-containing protein 3 [Source:UniProtKB/Swiss-Prot;Acc:Q9SA51]	chr1	5651268	5652883	-1
AT1G16540	SIR3	4.6794	4.73686	4.92184	4.94807	SIR3	protein_coding	molybdenum cofactor sulfurase (LOS5) (ABA3) [Source:TAIR;Acc:AT1G16540]	chr1	5659370	5665488	1
AT1G16560		6.41689	6.40648	6.42926	6.53436		protein_coding	AT1G16560 protein [Source:UniProtKB/TrEMBL;Acc:Q9FX73]	chr1	5668384	5670708	1
AT1G16570		4.33517	4.53103	4.54527	4.47209		protein_coding	UDP-Glycosyltransferase superfamily protein [Source:TAIR;Acc:AT1G16570]	chr1	5670577	5673600	-1
AT1G16590	REV7	1.78553	1.84248	1.99055	1.87159	REV7	protein_coding	DNA polymerase zeta processivity subunit [Source:UniProtKB/Swiss-Prot;Acc:Q94FL5]	chr1	5673707	5675143	1
AT1G16610	SR45	6.37467	6.47498	6.40318	6.43828	SR45	protein_coding	arginine/serine-rich 45 [Source:TAIR;Acc:AT1G16610]	chr1	5675495	5678873	-1
AT1G16630		5.23084	5.24361	5.37487	5.04986		protein_coding	At1g16630 [Source:UniProtKB/TrEMBL;Acc:Q9FX76]	chr1	5681973	5684909	-1
AT1G16640		-0.0853664	-0.0451538	0.449077	0.176963		protein_coding	Putative uncharacterized protein At1g16640 (Fragment) [Source:UniProtKB/TrEMBL;Acc:C0SUV7]	chr1	5686525	5687727	1
AT1G16650		2.90278	3.05925	3.2308	3.18095		protein_coding	S-adenosyl-L-methionine-dependent methyltransferases superfamily protein [Source:TAIR;Acc:AT1G16650]	chr1	5687871	5691369	1
AT1G16670	CRPK1	4.3371	4.1699	4.29597	4.28592	CRPK1	protein_coding	Cold-responsive protein kinase 1 [Source:UniProtKB/Swiss-Prot;Acc:Q93YN1]	chr1	5697216	5699870	1
AT1G16680		4.91754	4.81175	4.8738	4.89374		protein_coding	Chaperone DnaJ-domain superfamily protein [Source:UniProtKB/TrEMBL;Acc:F4I4I3]	chr1	5702153	5705892	1
AT1G16690		3.44058	3.42649	3.44401	3.6329		protein_coding	Enhancer of polycomb-like protein [Source:UniProtKB/TrEMBL;Acc:A0A178W458]	chr1	5705897	5709563	1
AT1G16700		6.95054	6.91801	6.88068	6.88174		protein_coding	NADH dehydrogenase [ubiquinone] iron-sulfur protein 8-B	mitochondrial [Source:UniProtKB/Swiss-Prot;Acc:Q9FX83]	chr1	5709624	5712043	araport11
AT1G16705		-0.481425	-0.990006	-2.32584	-3.41135		protein_coding	p300/CBP acetyltransferase-related protein-like protein [Source:UniProtKB/TrEMBL;Acc:F4I4I6]	chr1	5712022	5713752	1
AT1G16710	HAC12	5.8818	5.86274	5.93431	5.96777	HAC12	protein_coding	Histone acetyltransferase HAC12 [Source:UniProtKB/Swiss-Prot;Acc:Q9FWQ5]	chr1	5713794	5722614	1
AT1G16720	HCF173	5.6363	5.54969	5.0214	5.03955	HCF173	protein_coding	high chlorophyll fluorescence phenotype 173 [Source:TAIR;Acc:AT1G16720]	chr1	5722891	5726478	1
AT1G16740		4.94148	5.01322	5.1317	5.07836		protein_coding	50S ribosomal protein L20 [Source:UniProtKB/TrEMBL;Acc:A0A178WF80]	chr1	5727622	5729115	1
AT1G16750		-1.44368	-0.947266	0.0373693	0.906358		protein_coding	At1g16750/F19K19_26 [Source:UniProtKB/TrEMBL;Acc:Q8L7U6]	chr1	5729057	5731934	-1
AT1G16780	AVPL2	3.70303	3.75289	3.36197	3.42519	AVPL2	protein_coding	Pyrophosphate-energized membrane proton pump 3 [Source:UniProtKB/Swiss-Prot;Acc:Q9FWR2]	chr1	5739468	5744636	-1
AT1G16790		2.21064	1.57572	2.24566	1.88607		protein_coding	At1g16790 [Source:UniProtKB/TrEMBL;Acc:Q6NQG3]	chr1	5744335	5745259	1
AT1G16800		4.74397	4.96305	4.76838	4.78493		protein_coding	P-loop containing nucleoside triphosphate hydrolases superfamily protein [Source:TAIR;Acc:AT1G16800]	chr1	5744484	5755468	-1
AT1G16810		5.30689	5.36102	5.43543	5.44941		protein_coding	7-dehydrocholesterol reductase-like protein [Source:UniProtKB/TrEMBL;Acc:Q9FZ43]	chr1	5755588	5756895	1
AT1G16820		1.13496	0.449182	1.14127	0.846522		protein_coding	Vacuolar ATP synthase catalytic subunit-related / V-ATPase-related / vacuolar proton pump-like protein [Source:UniProtKB/TrEMBL;Acc:F4I600]	chr1	5756835	5758653	-1
AT1G16825	RTNLB23	0.915266	0.993608	1.06349	1.64312	RTNLB23	protein_coding	Reticulon-like protein B23 [Source:UniProtKB/Swiss-Prot;Acc:P0C941]	chr1	5758855	5760509	1
AT1G16830		2.29516	2.50057	2.36487	2.11123		protein_coding	Putative pentatricopeptide repeat-containing protein At1g16830 [Source:UniProtKB/Swiss-Prot;Acc:Q3EDA9]	chr1	5760626	5762619	1
AT1G16840		5.03464	4.95462	4.7699	4.88157		protein_coding	At1g16840/F17F16.27 [Source:UniProtKB/TrEMBL;Acc:Q8W589]	chr1	5762694	5764184	-1
AT1G16850		2.67337	2.36295	2.5504	2.37286		protein_coding	At1g16880 [Source:UniProtKB/TrEMBL;Acc:Q9FE54]	chr1	5764807	5765798	-1
AT1G16860		6.54759	6.55488	6.38889	6.32565		protein_coding	Uncharacterized membrane protein At1g16860 [Source:UniProtKB/Swiss-Prot;Acc:Q9FZ45]	chr1	5767300	5770602	1
AT1G16870		5.83964	5.89073	5.87287	5.74663		protein_coding	Mitochondrial 28S ribosomal protein S29-like protein [Source:UniProtKB/TrEMBL;Acc:Q8W4K2]	chr1	5770732	5773322	-1
AT1G16880	ACR11	5.41466	5.55885	5.21182	5.34185	ACR11	protein_coding	ACR11 [Source:UniProtKB/TrEMBL;Acc:A0A178WLF3]	chr1	5773512	5776308	1
AT1G16890	UBC36	6.84421	6.79117	6.75634	6.73539	UBC36	protein_coding	Ubiquitin-conjugating enzyme 36 [Source:UniProtKB/TrEMBL;Acc:F4I615]	chr1	5776177	5778529	-1
AT1G16900	ALG9	4.90478	5.09095	5.17889	5.13952	ALG9	protein_coding	Dol-P-Man:Man(6)GlcNAc(2)-PP-Dol alpha-1	2-mannosyltransferase [Source:UniProtKB/Swiss-Prot;Acc:Q9FZ49]	chr1	5779008	5782433	araport11
AT1G16905		2.64093	3.18353	3.43337	3.77285		protein_coding	Curculin-like (Mannose-binding) lectin family protein [Source:UniProtKB/TrEMBL;Acc:Q8GY81]	chr1	5782455	5783840	-1
AT1G16916		0.697478	0.221608	0.381615	0.512907		protein_coding		chr1	5786557	5787329	-1
AT1G16920	RABA1B	5.6758	5.72893	5.76746	5.85621	RABA1B	protein_coding	RABA1b [Source:UniProtKB/TrEMBL;Acc:A0A178WJV5]	chr1	5787150	5789312	-1
AT1G16930		3.47686	3.54007	3.20788	3.41711		protein_coding	F-box/FBD/LRR-repeat protein At1g16930 [Source:UniProtKB/Swiss-Prot;Acc:Q9FZ52]	chr1	5789679	5791752	1
AT1G16970	KU70	5.06979	5.10327	4.98537	4.84397	KU70	protein_coding	KU70 [Source:UniProtKB/TrEMBL;Acc:A0A178WAS1]	chr1	5800767	5805811	-1
AT1G17020	SRG1	4.16205	3.98944	4.64491	4.26133	SRG1	protein_coding	Protein SRG1 [Source:UniProtKB/Swiss-Prot;Acc:Q39224]	chr1	5820080	5822013	1
AT1G17030		2.4668	2.30797	1.87056	2.10614		protein_coding	Putative uncharacterized protein At1g17030/F20D23_27 [Source:UniProtKB/TrEMBL;Acc:Q8GWU4]	chr1	5822309	5824464	1
AT1G17040	SHA	2.86097	3.08143	3.16461	3.24729	SHA	protein_coding		chr1	5824771	5828266	1
AT1G17050	SPS2	4.80642	4.50297	5.26742	5.3633	SPS2	protein_coding	SPS2 [Source:UniProtKB/TrEMBL;Acc:A0A178W8X1]	chr1	5828915	5831383	1
AT1G17060	CYP72C1	5.31211	5.18927	4.62552	4.4894	CYP72C1	protein_coding	cytochrome p450 72c1 [Source:TAIR;Acc:AT1G17060]	chr1	5832094	5835488	-1
AT1G17070	STIPL1	4.53338	4.67251	4.55354	4.40647	STIPL1	protein_coding	Septin and tuftelin-interacting protein 1 homolog 1 [Source:UniProtKB/Swiss-Prot;Acc:Q9SHG6]	chr1	5837590	5840332	1
AT1G17080		5.48115	5.49703	5.30333	5.38857		protein_coding	At1g17080/F6I1.24 [Source:UniProtKB/TrEMBL;Acc:Q9SHG7]	chr1	5840269	5841745	-1
AT1G17090		3.45234	3.34424	3.16019	2.93804		protein_coding	At1g17090/F6I1_23 [Source:UniProtKB/TrEMBL;Acc:Q93Z61]	chr1	5842168	5844367	-1
AT1G17100		2.56067	2.4245	1.50168	1.56603		protein_coding	HBP1 [Source:UniProtKB/TrEMBL;Acc:A0A178W6J0]	chr1	5844646	5845661	1
AT1G17110	UBP15	6.11219	6.15502	6.31047	6.43849	UBP15	protein_coding	Ubiquitin-specific protease 15 [Source:UniProtKB/TrEMBL;Acc:F4I642]	chr1	5845675	5850934	-1
AT1G17120	CAT8	4.27484	4.29575	4.19359	4.03154	CAT8	protein_coding	Cationic amino acid transporter 8	vacuolar [Source:UniProtKB/Swiss-Prot;Acc:Q9SHH0]	chr1	5851860	5853987	araport11
AT1G17130		5.71027	5.784	5.82342	5.91052		protein_coding	Family of unknown function (DUF572) [Source:TAIR;Acc:AT1G17130]	chr1	5854093	5856697	1
AT1G17140	ICR1	4.76102	4.76492	4.93615	4.75579	ICR1	protein_coding	RIP1 [Source:UniProtKB/TrEMBL;Acc:A0A178W8G4]	chr1	5856573	5858550	-1
AT1G17145		3.75545	3.66261	3.94242	3.92869		protein_coding	Putative uncharacterized protein [Source:UniProtKB/TrEMBL;Acc:Q940G8]	chr1	5860078	5862890	-1
AT1G17147	VQ1	1.236	0.801924	0.111684	0.889665	VQ1	protein_coding	VQ motif-containing protein 1 [Source:UniProtKB/Swiss-Prot;Acc:Q1G3U8]	chr1	5863109	5864059	-1
AT1G17160		4.63958	4.46729	4.63098	4.38227		protein_coding	Ribokinase [Source:UniProtKB/TrEMBL;Acc:A1A6H3]	chr1	5867535	5869436	1
AT1G17170	GSTU24	6.97998	6.77123	7.46821	7.47564	GSTU24	protein_coding	Glutathione S-transferase U24 [Source:UniProtKB/Swiss-Prot;Acc:Q9SHH6]	chr1	5869543	5870883	1
AT1G17180	GSTU25	7.4895	7.57935	7.98207	7.97643	GSTU25	protein_coding	Glutathione S-transferase U25 [Source:UniProtKB/Swiss-Prot;Acc:Q9SHH7]	chr1	5872024	5873124	1
AT1G17190	GSTU26	6.80817	6.76635	6.5749	6.95447	GSTU26	protein_coding	Glutathione S-transferase U26 [Source:UniProtKB/Swiss-Prot;Acc:Q9SHH8]	chr1	5875295	5876620	1
AT1G17200		1.10339	0.881264	1.41613	0.914017		protein_coding	CASP-like protein [Source:UniProtKB/TrEMBL;Acc:A0A178W560]	chr1	5878390	5880073	1
AT1G17210	ATILP1	6.62953	6.70756	6.58324	6.58155	ATILP1	protein_coding	F20D23.9 protein [Source:UniProtKB/TrEMBL;Acc:Q9SHI0]	chr1	5879996	5884773	-1
AT1G17220	FUG1	5.25984	5.32302	4.49764	4.31899	FUG1	protein_coding	Translation initiation factor IF-2	chloroplastic [Source:UniProtKB/Swiss-Prot;Acc:Q9SHI1]	chr1	5885007	5890500	araport11
AT1G17230		2.44432	2.24185	2.01876	2.05174		protein_coding	Leucine-rich receptor-like protein kinase family protein [Source:UniProtKB/TrEMBL;Acc:A0A1P8AVG7]	chr1	5890616	5895141	1
AT1G17232		1.69087	1.92652	1.56763	2.31465		lncRNA	Potential natural antisense gene	locus overlaps with AT1G17230 [Source:TAIR;Acc:AT1G17232]	chr1	5890616	5895132	araport11
AT1G17235	RTFL11	-1.78052	-1.51574	-0.281485	-0.562508	RTFL11	protein_coding	RTFL11 [Source:UniProtKB/TrEMBL;Acc:A0A178WGQ1]	chr1	5895351	5896250	1
AT1G17240	AtRLP2	0.671644	1.31326	0.0709878	0.208566	AtRLP2	protein_coding	receptor like protein 2 [Source:TAIR;Acc:AT1G17240]	chr1	5896385	5898931	-1
AT1G17250	AtRLP3	1.40216	1.39573	1.54293	1.83118	AtRLP3	protein_coding	RLP3 [Source:UniProtKB/TrEMBL;Acc:A0A178WD64]	chr1	5901169	5903439	-1
AT1G17255		1.98942	2.09353	1.7753	2.1207		lncRNA	other RNA [Source:TAIR;Acc:AT1G17255]	chr1	5899972	5903773	1
AT1G17260	AHA10	1.24204	0.677576	1.63998	1.48944	AHA10	protein_coding	Plasma membrane ATPase [Source:UniProtKB/TrEMBL;Acc:A0A178W776]	chr1	5904058	5908898	1
AT1G17270	OFUT5	3.51308	3.36876	3.56635	3.54064	OFUT5	protein_coding	O-fucosyltransferase 5 [Source:UniProtKB/Swiss-Prot;Acc:Q84WU0]	chr1	5909085	5911708	-1
AT1G17280	UBC34	5.36509	5.34366	5.47359	5.41314	UBC34	protein_coding	ubiquitin-conjugating enzyme 34 [Source:TAIR;Acc:AT1G17280]	chr1	5916832	5920393	-1
AT1G17285		2.13803	2.22289	3.00223	3.18436		protein_coding		chr1	5920542	5921483	1
AT1G17290	ALAAT1	7.44738	7.47858	7.46989	7.43988	ALAAT1	protein_coding	Alanine aminotransferase 1	mitochondrial [Source:UniProtKB/Swiss-Prot;Acc:F4I7I0]	chr1	5922332	5926400	araport11
AT1G17300		3.36253	3.33817	2.67258	2.99346		protein_coding		chr1	5926636	5927784	1
AT1G17310		-0.0555751	-0.0495322	0.120356	0.192148		protein_coding	MADS-box transcription factor family protein [Source:TAIR;Acc:AT1G17310]	chr1	5927925	5928833	-1
AT1G17330		4.08578	3.99643	4.11785	4.17454		protein_coding	At1g17330 [Source:UniProtKB/TrEMBL;Acc:Q8GUM8]	chr1	5929826	5931926	1
AT1G17340	SAC5	5.53306	5.54074	5.17486	5.28756	SAC5	protein_coding	Phosphoinositide phosphatase SAC5 [Source:UniProtKB/Swiss-Prot;Acc:Q8RW97]	chr1	5933780	5938817	1
AT1G17345		-2.00389	-2.53206	-0.120624	-0.234148		protein_coding	At1g17345 [Source:UniProtKB/TrEMBL;Acc:Q9LQI6]	chr1	5940292	5941525	1
AT1G17350		4.10326	4.00933	4.15969	4.24622		protein_coding	NADH:ubiquinone oxidoreductase intermediate-associated protein 30 [Source:UniProtKB/TrEMBL;Acc:F4I7I6]	chr1	5941549	5944465	1
AT1G17360		5.69259	5.68329	5.86661	5.77616		protein_coding	F28G4.18 protein [Source:UniProtKB/TrEMBL;Acc:Q9LQI8]	chr1	5946448	5951561	1
AT1G17370	UBP1B	6.02143	5.98571	5.98169	6.00421	UBP1B	protein_coding	Oligouridylate-binding protein 1B [Source:UniProtKB/Swiss-Prot;Acc:Q9LQI9]	chr1	5951542	5955143	-1
AT1G17380	TIFY11A	0.395074	1.03799	1.49985	0.809831	TIFY11A	protein_coding	Protein TIFY 11A [Source:UniProtKB/Swiss-Prot;Acc:Q9LDU5]	chr1	5955155	5957511	-1
AT1G17400		-0.724966	-0.984298	-0.619304	-0.745675		protein_coding	NGR1 [Source:UniProtKB/TrEMBL;Acc:Q58G53]	chr1	5960471	5962481	-1
AT1G17410		1.80664	1.79079	1.77738	1.91403		protein_coding	Nucleoside diphosphate kinase family protein [Source:UniProtKB/TrEMBL;Acc:F4I7J3]	chr1	5968410	5969995	-1
AT1G17420	LOX3	-1.82601	-1.41316	-1.06795	0.530185	LOX3	protein_coding	Lipoxygenase 3	chloroplastic [Source:UniProtKB/Swiss-Prot;Acc:Q9LNR3]	chr1	5977323	5981521	araport11
AT1G17430		3.83106	3.68057	3.93625	3.73495		protein_coding	Alpha/beta-Hydrolases superfamily protein [Source:UniProtKB/TrEMBL;Acc:Q9LNR2]	chr1	5982145	5984013	1
AT1G17440	TAF12B	5.86617	5.94089	5.85639	5.84082	TAF12B	protein_coding	Transcription initiation factor TFIID subunit 12b [Source:UniProtKB/Swiss-Prot;Acc:Q940A7]	chr1	5983984	5987934	-1
AT1G17450		5.39574	5.46611	5.2939	5.33138		protein_coding	B-block binding subunit of TFIIIC [Source:UniProtKB/TrEMBL;Acc:F4I7J9]	chr1	5988280	5997033	-1
AT1G17455	EFL4	3.2746	3.17934	3.11655	3.00561	EFL4	protein_coding	ELF4-L4 [Source:UniProtKB/TrEMBL;Acc:A0A178WKX5]	chr1	5997057	5998599	1
AT1G17460	TRFL3	1.95551	1.66968	2.07525	2.05024	TRFL3	protein_coding	TRF-like 3 [Source:UniProtKB/TrEMBL;Acc:F4I7K3]	chr1	5998765	6002732	1
AT1G17470	DRG1	6.41606	6.45832	6.29931	6.31622	DRG1	protein_coding	Developmentally-regulated G-protein 1 [Source:UniProtKB/Swiss-Prot;Acc:Q9LQK0]	chr1	6002888	6006410	1
AT1G17480	IQD7	2.8871	2.75862	2.82899	2.69491	IQD7	protein_coding	At1g17480 [Source:UniProtKB/TrEMBL;Acc:Q2NND9]	chr1	6006413	6008501	-1
AT1G17490		2.86324	2.84656	3.10968	3.29647		protein_coding	At1g17490/F1L3_4 [Source:UniProtKB/TrEMBL;Acc:Q9LNQ6]	chr1	6008437	6009420	1
AT1G17500	ALA4	6.94078	7.01854	7.03463	7.02104	ALA4	protein_coding	Phospholipid-transporting ATPase [Source:UniProtKB/TrEMBL;Acc:A0A178W5K3]	chr1	6017808	6023503	1
AT1G17510		2.60169	2.3988	2.86368	2.75634		protein_coding	F1L3.22 [Source:UniProtKB/TrEMBL;Acc:Q9LNQ3]	chr1	6023504	6024309	-1
AT1G17520		3.72816	3.50949	3.6822	3.6253		protein_coding	Homeodomain-like/winged-helix DNA-binding family protein [Source:TAIR;Acc:AT1G17520]	chr1	6024636	6027565	-1
AT1G17530	TIM23-1	4.47531	4.45046	4.67462	4.82774	TIM23-1	protein_coding	Mitochondrial import inner membrane translocase subunit TIM23-1 [Source:UniProtKB/Swiss-Prot;Acc:Q9LNQ1]	chr1	6027487	6029115	1
AT1G17550	HAB2	5.62786	5.67223	5.78516	5.77523	HAB2	protein_coding	Protein phosphatase 2C 7 [Source:UniProtKB/Swiss-Prot;Acc:Q9LNP9]	chr1	6034270	6037398	1
AT1G17560	HLL	3.65072	3.88483	3.9011	3.81677	HLL	protein_coding	50S ribosomal protein HLL	mitochondrial [Source:UniProtKB/Swiss-Prot;Acc:Q84JG5]	chr1	6037405	6038698	araport11
AT1G17580	XI-1	5.85441	5.89357	5.90259	5.74745	XI-1	protein_coding	Myosin-5 [Source:UniProtKB/Swiss-Prot;Acc:Q39160]	chr1	6039250	6049685	1
AT1G17590	NFYA8	4.07259	3.98789	4.16966	4.10021	NFYA8	protein_coding	Putative uncharacterized protein At1g17590 (Fragment) [Source:UniProtKB/TrEMBL;Acc:C0SUW0]	chr1	6050164	6052628	-1
AT1G17615		-1.31292	-3.17841	-0.183252	-0.87876		protein_coding	Disease resistance protein (TIR-NBS class) [Source:UniProtKB/TrEMBL;Acc:Q4PT31]	chr1	6059389	6060851	1
AT1G17620		6.81298	6.74078	6.80695	6.79513		protein_coding	At1g17620/F11A6_23 [Source:UniProtKB/TrEMBL;Acc:Q9LNP3]	chr1	6061895	6063362	1
AT1G17630	PCMP-E72	3.02261	3.11732	2.79826	2.81118	PCMP-E72	protein_coding	Putative pentatricopeptide repeat-containing protein At1g17630 [Source:UniProtKB/Swiss-Prot;Acc:Q9LNP2]	chr1	6064482	6067151	1
AT1G17640		2.42735	2.44763	2.37559	2.11544		protein_coding	RNA-binding (RRM/RBD/RNP motifs) family protein [Source:UniProtKB/TrEMBL;Acc:F4I906]	chr1	6067086	6069392	-1
AT1G17650	GLYR2	2.6349	2.40451	2.3242	2.37754	GLYR2	protein_coding	Glyoxylate/succinic semialdehyde reductase 2	chloroplastic [Source:UniProtKB/Swiss-Prot;Acc:F4I907]	chr1	6069424	6072140	araport11
AT1G17665		2.52882	2.871	2.8496	2.60359		protein_coding		chr1	6072153	6074525	-1
AT1G17680		5.02557	5.06659	5.08663	4.97918		protein_coding	Putative uncharacterized protein At1g17680 [Source:UniProtKB/TrEMBL;Acc:Q8GUP0]	chr1	6076071	6082395	1
AT1G17690	NOF1	5.67478	5.70505	5.68386	5.58463	NOF1	protein_coding	Putative uncharacterized protein At1g17690 [Source:UniProtKB/TrEMBL;Acc:Q8H1E7]	chr1	6082722	6088381	-1
AT1G17710		-4.18122	-4.15221	8.02111	7.85473		protein_coding	Inorganic pyrophosphatase 2 [Source:UniProtKB/Swiss-Prot;Acc:Q9FZ62]	chr1	6090405	6092027	-1
AT1G17720	PP2AB2	6.88887	6.87565	7.07808	7.04397	PP2AB2	protein_coding	Serine/threonine-protein phosphatase 2A 55 kDa regulatory subunit B [Source:UniProtKB/TrEMBL;Acc:Q0WW19]	chr1	6093185	6098443	-1
AT1G17730	CHMP1A	4.919	4.86299	4.89429	5.00837	CHMP1A	protein_coding	ESCRT-related protein CHMP1A [Source:UniProtKB/Swiss-Prot;Acc:Q8LE58]	chr1	6099039	6100397	1
AT1G17745	PGDH	7.37139	7.30329	7.76951	7.82008	PGDH	protein_coding	D-3-phosphoglycerate dehydrogenase [Source:TAIR;Acc:AT1G17745]	chr1	6100964	6105347	1
AT1G17750	PEPR2	3.37735	3.26411	3.62196	3.58615	PEPR2	protein_coding	Leucine-rich repeat receptor-like protein kinase PEPR2 [Source:UniProtKB/Swiss-Prot;Acc:Q9FZ59]	chr1	6106323	6110120	1
AT1G17760	CSTF77	5.44237	5.3742	5.56222	5.52785	CSTF77	protein_coding	Cleavage stimulation factor subunit 77 [Source:UniProtKB/Swiss-Prot;Acc:Q8GUP1]	chr1	6110107	6116617	-1
AT1G17780		3.83848	3.69443	3.56946	3.64374		protein_coding		chr1	6123567	6125339	1
AT1G17790	GTE5	3.12439	3.22245	3.24967	3.19588	GTE5	protein_coding	Transcription factor GTE5	chloroplastic [Source:UniProtKB/Swiss-Prot;Acc:Q8H1D7]	chr1	6125278	6127567	araport11
AT1G17830		1.43505	1.33926	3.50669	3.43377		protein_coding	At1g17830 [Source:UniProtKB/TrEMBL;Acc:Q9LMU5]	chr1	6135751	6138500	-1
AT1G17840	ABCG11	3.64652	3.67802	4.13188	3.67911	ABCG11	protein_coding	ABC transporter G family member 11 [Source:UniProtKB/Swiss-Prot;Acc:Q8RXN0]	chr1	6142402	6146521	1
AT1G17850	STR8	3.09405	3.16418	2.99577	3.099	STR8	protein_coding	Rhodanese-like domain-containing protein 8	chloroplastic [Source:UniProtKB/Swiss-Prot;Acc:F4I933]	chr1	6145926	6148940	araport11
AT1G17860	KTI2	8.34369	8.25692	8.5712	8.42997	KTI2	protein_coding	Kunitz trypsin inhibitor 2 [Source:UniProtKB/Swiss-Prot;Acc:Q9LMU2]	chr1	6149178	6150038	1
AT1G17870	EGY3	1.84866	1.71744	1.75727	2.03423	EGY3	protein_coding	Probable zinc metallopeptidase EGY3	chloroplastic [Source:UniProtKB/Swiss-Prot;Acc:Q9LMU1]	chr1	6149939	6152222	araport11
AT1G17880	BTF3	8.16066	8.21256	8.09084	8.18887	BTF3	protein_coding	Basic transcription factor 3 [Source:UniProtKB/Swiss-Prot;Acc:Q9SMW7]	chr1	6152384	6153982	-1
AT1G17890	GER2	6.55443	6.6581	6.58249	6.6527	GER2	protein_coding	Putative GDP-L-fucose synthase 2 [Source:UniProtKB/Swiss-Prot;Acc:Q9LMU0]	chr1	6154264	6155804	-1
AT1G17920	HDG12	2.02377	2.39989	2.32008	2.25152	HDG12	protein_coding	Putative uncharacterized protein At1g17920 (Fragment) [Source:UniProtKB/TrEMBL;Acc:C0SUW2]	chr1	6161870	6165820	-1
AT1G17930	MAIN	3.68324	3.81417	3.9444	3.88755	MAIN	protein_coding	Protein MAINTENANCE OF MERISTEMS [Source:UniProtKB/Swiss-Prot;Acc:Q9LMT7]	chr1	6166220	6168845	-1
AT1G17940		3.3824	3.48636	3.828	3.93226		protein_coding	At1g17940 [Source:UniProtKB/TrEMBL;Acc:Q9LMT6]	chr1	6169285	6173273	-1
AT1G17950	MYB52	1.75679	1.84751	2.31851	2.48672	MYB52	protein_coding	Transcription factor MYB52 [Source:UniProtKB/Swiss-Prot;Acc:Q6R0C4]	chr1	6177481	6179289	1
AT1G17960		2.29893	2.29375	2.2108	1.6991		protein_coding	Probable threonine--tRNA ligase	cytoplasmic [Source:UniProtKB/Swiss-Prot;Acc:Q8GZ45]	chr1	6180865	6183806	araport11
AT1G17970		3.3682	3.17897	2.89735	3.33394		protein_coding	At1g17970/F2H15_16 [Source:UniProtKB/TrEMBL;Acc:Q944L9]	chr1	6184717	6187499	1
AT1G17980	PAPS1	5.34102	5.2818	5.30202	5.30831	PAPS1	protein_coding	Nuclear poly(A) polymerase 1 [Source:UniProtKB/Swiss-Prot;Acc:Q9LMT2]	chr1	6187465	6191708	-1
AT1G18030		3.07534	3.07571	3.07618	3.16805		protein_coding	Probable protein phosphatase 2C 8 [Source:UniProtKB/Swiss-Prot;Acc:Q9LMT1]	chr1	6204259	6206988	1
AT1G18040	CDKD-3	4.36076	4.55324	4.32054	4.30042	CDKD-3	protein_coding	Cyclin-dependent kinase D-3 [Source:UniProtKB/Swiss-Prot;Acc:Q9LMT0]	chr1	6206871	6209528	-1
AT1G18060		3.24992	3.03502	2.36032	1.98009		protein_coding	AT1g18060/T10F20.23 [Source:UniProtKB/TrEMBL;Acc:Q9LM40]	chr1	6211832	6213591	-1
AT1G18070		7.63549	7.673	7.62917	7.58838		protein_coding	T10F20.8 protein [Source:UniProtKB/TrEMBL;Acc:Q9LMS7]	chr1	6213651	6218384	-1
AT1G18080	RACK1A	9.0358	9.13016	8.95787	9.0356	RACK1A	protein_coding	RACK1A_AT [Source:UniProtKB/TrEMBL;Acc:A0A178WHX3]	chr1	6222201	6224242	1
AT1G18090		3.37561	3.10218	3.28151	3.14589		protein_coding	5'-3' exonuclease family protein [Source:UniProtKB/TrEMBL;Acc:Q94A33]	chr1	6224405	6227822	1
AT1G18100	MFT	2.61331	2.4469	3.00464	3.65953	MFT	protein_coding	Protein MOTHER of FT and TFL1 [Source:UniProtKB/Swiss-Prot;Acc:Q9XFK7]	chr1	6227217	6230194	-1
AT1G18140	LAC1	6.21972	6.11242	5.79679	5.16539	LAC1	protein_coding	Laccase-1 [Source:UniProtKB/Swiss-Prot;Acc:Q9LMS3]	chr1	6238839	6241510	-1
AT1G18150	MPK8	6.69874	6.56524	6.69351	6.669	MPK8	protein_coding	Mitogen-activated protein kinase 8 [Source:UniProtKB/Swiss-Prot;Acc:Q9LM33]	chr1	6244298	6247830	-1
AT1G18160		6.25954	6.30734	6.2306	6.17697		protein_coding	Protein kinase superfamily protein [Source:UniProtKB/TrEMBL;Acc:F4IAN2]	chr1	6248619	6254080	1
AT1G18170	FKBP17-2	1.33669	1.15772	0.881414	0.845963	FKBP17-2	protein_coding	Peptidyl-prolyl cis-trans isomerase FKBP17-2	chloroplastic [Source:UniProtKB/Swiss-Prot;Acc:Q9LDY5]	chr1	6254094	6255734	araport11
AT1G18180		2.43318	2.61121	3.22037	3.10242		protein_coding	Protein of unknown function (DUF1295) [Source:TAIR;Acc:AT1G18180]	chr1	6255736	6257900	1
AT1G18190	GC2	5.52478	5.55287	5.62037	5.62118	GC2	protein_coding	Golgin candidate 2 [Source:UniProtKB/Swiss-Prot;Acc:B0F9L7]	chr1	6257851	6261501	-1
AT1G18200	RABA6B	3.07545	2.93076	2.74255	2.70951	RABA6B	protein_coding	RABA6b [Source:UniProtKB/TrEMBL;Acc:A0A178WEX4]	chr1	6265416	6267076	-1
AT1G18210	CML27	5.88852	5.9407	6.04914	6.15307	CML27	protein_coding	Probable calcium-binding protein CML27 [Source:UniProtKB/Swiss-Prot;Acc:Q9LE22]	chr1	6266609	6268939	-1
AT1G18250	ATLP-1	5.79634	5.86428	6.08995	6.08635	ATLP-1	protein_coding	Pathogenesis-related thaumatin superfamily protein [Source:UniProtKB/TrEMBL;Acc:F4IAP1]	chr1	6276777	6278258	-1
AT1G18260	HRD3A	6.28463	6.33496	6.39326	6.35841	HRD3A	protein_coding	ERAD-associated E3 ubiquitin-protein ligase component HRD3A [Source:UniProtKB/Swiss-Prot;Acc:Q9LM25]	chr1	6278788	6282144	-1
AT1G18265		0.247068	-0.294708	-0.322229	0.0494064		protein_coding	Protein FLOURY 1-like [Source:UniProtKB/Swiss-Prot;Acc:Q9LM24]	chr1	6282233	6283348	-1
AT1G18270		7.45371	7.50445	7.11086	7.05928		protein_coding	Ketose-bisphosphate aldolase class-II family protein [Source:UniProtKB/TrEMBL;Acc:F4IAP5]	chr1	6283370	6293993	-1
AT1G18290		1.90102	1.72099	0.631755	1.20761		protein_coding	DUF4228 domain protein [Source:UniProtKB/TrEMBL;Acc:Q9LE02]	chr1	6297219	6298328	1
AT1G18300	NUDT4	1.51602	1.2842	1.73414	1.41241	NUDT4	protein_coding	Nudix hydrolase 4 [Source:UniProtKB/Swiss-Prot;Acc:Q9LE73]	chr1	6299669	6301139	1
AT1G18320		1.23588	0.785064	1.13464	1.41406		nontranslating_CDS	Mitochondrial import inner membrane translocase subunit Tim17/Tim22/Tim23 family protein [Source:TAIR;Acc:AT1G18320]	chr1	6304360	6305689	1
AT1G18330	RVE7	2.65383	2.57136	2.04823	2.5508	RVE7	protein_coding	Protein REVEILLE 7 [Source:UniProtKB/Swiss-Prot;Acc:B3H5A8]	chr1	6305814	6308243	-1
AT1G18335		3.24354	3.12923	3.29636	3.44181		protein_coding	Acyl-CoA N-acyltransferases (NAT) superfamily protein [Source:TAIR;Acc:AT1G18335]	chr1	6308925	6311373	-1
AT1G18340	TFB4	3.63198	3.66568	3.59057	3.71227	TFB4	protein_coding	RNA polymerase II transcription factor B subunit 4 [Source:UniProtKB/Swiss-Prot;Acc:Q8LF41]	chr1	6311443	6313931	-1
AT1G18360		3.11999	3.07613	3.00985	2.95747		protein_coding	Alpha/beta-Hydrolases superfamily protein [Source:UniProtKB/TrEMBL;Acc:Q8VYJ0]	chr1	6316695	6319427	-1
AT1G18370	KIN7A	6.09262	6.14821	6.11956	5.94004	KIN7A	protein_coding	Kinesin-like protein KIN-7A [Source:UniProtKB/Swiss-Prot;Acc:Q8S905]	chr1	6319450	6324378	-1
AT1G18390		5.11162	5.16242	4.91909	4.73036		protein_coding	Protein kinase superfamily protein [Source:TAIR;Acc:AT1G18390]	chr1	6325536	6330179	1
AT1G18410		2.0593	1.87363	3.10922	3.30495		protein_coding	P-loop containing nucleoside triphosphate hydrolases superfamily protein [Source:TAIR;Acc:AT1G18410]	chr1	6336300	6342527	-1
AT1G18415		3.53694	3.66619	3.93975	3.79251		lncRNA	other RNA [Source:TAIR;Acc:AT1G18415]	chr1	6342940	6345787	-1
AT1G18420	ALMT3	4.18805	4.37971	4.9137	5.00038	ALMT3	protein_coding	Putative aluminum-activated malate transporter 3 [Source:UniProtKB/Swiss-Prot;Acc:Q9LPQ8]	chr1	6343330	6345689	1
AT1G18440		3.16823	3.27604	3.24012	3.16987		protein_coding	Peptidyl-tRNA hydrolase	chloroplastic [Source:UniProtKB/Swiss-Prot;Acc:Q8GW64]	chr1	6345974	6347918	araport11
AT1G18450	ARP4	5.65708	5.66556	5.72183	5.73494	ARP4	protein_coding	Actin-related protein 4 [Source:UniProtKB/Swiss-Prot;Acc:Q84M92]	chr1	6348048	6352010	1
AT1G18460		5.63484	5.70934	5.38275	5.3445		protein_coding	Alpha/beta-Hydrolases superfamily protein [Source:UniProtKB/TrEMBL;Acc:Q8LPF5]	chr1	6352325	6356113	1
AT1G18470		5.07942	5.09229	5.2152	4.93188		protein_coding	At1g18470 [Source:UniProtKB/TrEMBL;Acc:Q8LBF1]	chr1	6355695	6360344	-1
AT1G18480	SLP2	5.02339	5.01096	5.13213	5.16055	SLP2	protein_coding	Shewanella-like protein phosphatase 2 [Source:UniProtKB/Swiss-Prot;Acc:Q944L7]	chr1	6361586	6363061	1
AT1G18485	PCMP-H8	1.33904	1.12457	0.925498	1.22389	PCMP-H8	protein_coding	Pentatricopeptide repeat-containing protein At1g18485 [Source:UniProtKB/Swiss-Prot;Acc:Q0WN60]	chr1	6363042	6366263	1
AT1G18490	PCO3	3.27508	3.27632	3.13567	3.163	PCO3	protein_coding	Plant cysteine oxidase 3 [Source:UniProtKB/Swiss-Prot;Acc:Q1G3U6]	chr1	6366520	6368879	1
AT1G18500	IPMS1	6.57416	6.65503	6.60341	6.63608	IPMS1	protein_coding	2-isopropylmalate synthase 1	chloroplastic [Source:UniProtKB/Swiss-Prot;Acc:Q9LPR4]	chr1	6368966	6373080	araport11
AT1G18540	RPL6A	8.72997	8.8046	8.76348	8.77392	RPL6A	protein_coding	60S ribosomal protein L6-1 [Source:UniProtKB/Swiss-Prot;Acc:Q9FZ76]	chr1	6376639	6378580	-1
AT1G18550	KIN8A	4.16142	4.14386	4.09451	4.06157	KIN8A	protein_coding	Kinesin-like protein KIN-8A [Source:UniProtKB/Swiss-Prot;Acc:F4ICA0]	chr1	6381441	6384587	-1
AT1G18560		3.13149	3.36242	2.98497	3.19897		protein_coding	BED zinc finger and hAT dimerization domain-containing protein [Source:UniProtKB/TrEMBL;Acc:F4ICA1]	chr1	6385186	6388180	1
AT1G18570	MYB51	2.13663	2.5597	2.92279	3.57559	MYB51	protein_coding	Transcription factor MYB51 [Source:UniProtKB/Swiss-Prot;Acc:O49782]	chr1	6389399	6391386	1
AT1G18580	GAUT11	5.04962	5.13218	5.00729	5.11283	GAUT11	protein_coding	Hexosyltransferase [Source:UniProtKB/TrEMBL;Acc:A0A178WM53]	chr1	6395769	6398274	1
AT1G18590	SOT17	5.9343	6.01518	6.55556	6.38673	SOT17	protein_coding	Sulfotransferase [Source:UniProtKB/TrEMBL;Acc:A0A178WDI6]	chr1	6398531	6400029	1
AT1G18600	RBL12	4.49331	4.29416	4.34544	4.28624	RBL12	protein_coding	RBL12 [Source:UniProtKB/TrEMBL;Acc:A0A178WDJ5]	chr1	6400282	6402794	1
AT1G18610		3.69327	3.8809	3.53847	3.59587		protein_coding	F25I16.5 protein [Source:UniProtKB/TrEMBL;Acc:Q9FZ82]	chr1	6405607	6409532	1
AT1G18620		4.56906	4.48104	4.80692	4.66269		protein_coding		chr1	6409655	6414569	1
AT1G18630	RBG6	4.13859	3.98703	3.87906	3.98206	RBG6	protein_coding	GR-RBP6 [Source:UniProtKB/TrEMBL;Acc:A0A178WQQ6]	chr1	6414609	6416459	1
AT1G18640	PSP	4.69719	4.66044	4.93102	4.88452	PSP	protein_coding	Phosphoserine phosphatase	chloroplastic [Source:UniProtKB/Swiss-Prot;Acc:O82796]	chr1	6416169	6418693	araport11
AT1G18650	PDCB3	2.50883	2.37192	2.77739	2.62648	PDCB3	protein_coding	PLASMODESMATA CALLOSE-BINDING PROTEIN 3 [Source:UniProtKB/Swiss-Prot;Acc:Q9FZ86]	chr1	6418838	6421188	-1
AT1G18660		5.90904	5.77157	5.51221	5.57032		protein_coding	Zinc finger (C3HC4-type RING finger) family protein [Source:UniProtKB/TrEMBL;Acc:F4ICB5]	chr1	6420856	6425898	1
AT1G18670	IBS1	5.91165	5.96218	5.58503	5.49462	IBS1	protein_coding	Protein kinase superfamily protein [Source:TAIR;Acc:AT1G18670]	chr1	6426709	6431093	-1
AT1G18680		0.902698	1.18272	1.28701	1.3683		protein_coding	F6A14.21 protein [Source:UniProtKB/TrEMBL;Acc:Q9M9T9]	chr1	6431938	6433552	-1
AT1G18690	XXT4	3.79577	4.00919	3.95974	3.9162	XXT4	protein_coding	Xyloglucan 6-xylosyltransferase 4 [Source:UniProtKB/Swiss-Prot;Acc:Q9M9U0]	chr1	6433517	6437236	1
AT1G18700		5.30652	5.50665	5.46472	5.45089		protein_coding	DNAJ heat shock N-terminal domain-containing protein [Source:TAIR;Acc:AT1G18700]	chr1	6437474	6444076	1
AT1G18720		6.89444	6.81328	6.63917	6.62333		protein_coding	At1g18720/F6A14_17 [Source:UniProtKB/TrEMBL;Acc:Q9M9U3]	chr1	6457775	6460405	-1
AT1G18740		4.32124	4.48462	4.46849	4.09521		protein_coding	At1g18740/F6A14_15 [Source:UniProtKB/TrEMBL;Acc:Q9M9U5]	chr1	6463849	6465476	1
AT1G18745		1.78594	1.33117	1.64651	1.60089		ncRNA		chr1	6465487	6466454	-1
AT1G18750	AGL65	0.414413	0.566655	0.67143	0.242486	AGL65	protein_coding	AGAMOUS-like 65 [Source:TAIR;Acc:AT1G18750]	chr1	6466667	6469984	1
AT1G18773		-0.227429	-1.01526	-0.285767	-0.921866		protein_coding		chr1	6474802	6475979	1
AT1G18800	NRP2	6.22649	6.30407	6.22551	6.12224	NRP2	protein_coding	NRP2 [Source:UniProtKB/TrEMBL;Acc:A0A178W8U0]	chr1	6481113	6483646	-1
AT1G18830	SEC31A	-0.555017	-0.141269	-1.80128	-1.08655	SEC31A	protein_coding	Protein transport protein SEC31 homolog A [Source:UniProtKB/Swiss-Prot;Acc:F4ICD9]	chr1	6489233	6494634	1
AT1G18835	MIF3	0.12061	-0.54147	0.60595	0.731336	MIF3	protein_coding	MIF3 [Source:UniProtKB/TrEMBL;Acc:A0A178W7X3]	chr1	6495844	6496491	-1
AT1G18840	IQD30	5.93328	6.01986	5.99201	5.94587	IQD30	protein_coding	At1g18840 [Source:UniProtKB/TrEMBL;Acc:Q501D2]	chr1	6500803	6504567	-1
AT1G18850		4.62331	4.6333	4.47691	4.51095		protein_coding	F6A14.6 protein [Source:UniProtKB/TrEMBL;Acc:Q9M9V4]	chr1	6504677	6506542	-1
AT1G18860	WRKY61	4.59587	4.61432	4.561	4.32692	WRKY61	protein_coding	WRKY DNA-binding protein 61 [Source:TAIR;Acc:AT1G18860]	chr1	6508797	6511397	1
AT1G18870	ICS2	3.08531	3.02069	2.72002	4.21173	ICS2	protein_coding	Isochorismate synthase 2	chloroplastic [Source:UniProtKB/Swiss-Prot;Acc:Q9M9V6]	chr1	6515373	6519395	araport11
AT1G18880	NPF2.9	6.47308	6.47326	5.96208	5.83379	NPF2.9	protein_coding	Protein NRT1/ PTR FAMILY 2.9 [Source:UniProtKB/Swiss-Prot;Acc:Q9M9V7]	chr1	6520721	6523368	1
AT1G18890	CPK10	5.69044	5.57432	5.43667	5.47045	CPK10	protein_coding	Calcium-dependent protein kinase 10 [Source:UniProtKB/Swiss-Prot;Acc:Q9M9V8]	chr1	6522764	6526075	-1
AT1G18900		4.84822	4.86327	4.71184	4.74612		protein_coding	Pentatricopeptide repeat (PPR) superfamily protein [Source:UniProtKB/TrEMBL;Acc:F4IDY2]	chr1	6528984	6532697	1
AT1G18910		5.96759	5.88739	5.80803	5.80647		protein_coding	Zinc finger protein BRUTUS-like At1g18910 [Source:UniProtKB/Swiss-Prot;Acc:F4IDY5]	chr1	6532559	6538145	-1
AT1G18940		3.0186	2.85785	3.46881	3.21023		protein_coding	F14D16.8 [Source:UniProtKB/TrEMBL;Acc:Q9LMD4]	chr1	6543781	6545802	1
AT1G18950		5.75655	5.74451	5.80299	5.88068		protein_coding	DDT domain superfamily [Source:TAIR;Acc:AT1G18950]	chr1	6546177	6552108	1
AT1G18970	GLP1	5.09269	4.64149	6.19361	5.62655	GLP1	protein_coding	Germin-like protein subfamily T member 1 [Source:UniProtKB/Swiss-Prot;Acc:P92995]	chr1	6554496	6555610	-1
AT1G18980		6.59969	6.47172	6.51974	6.10442		protein_coding	At1g18980 [Source:UniProtKB/TrEMBL;Acc:Q29PR5]	chr1	6557181	6558115	-1
AT1G19000		7.16505	7.17062	6.91841	6.84209		protein_coding	AT1G19000 protein [Source:UniProtKB/TrEMBL;Acc:Q9LMC7]	chr1	6560491	6562791	-1
AT1G19010		2.57132	2.26783	2.10357	2.23986		protein_coding	Putative uncharacterized protein At1g19010 [Source:UniProtKB/TrEMBL;Acc:Q9C5J5]	chr1	6565494	6567662	1
AT1G19020		3.24992	2.84937	4.13056	3.83109		protein_coding	CDP-diacylglycerol-glycerol-3-phosphate 3-phosphatidyltransferase [Source:UniProtKB/TrEMBL;Acc:Q8VYY6]	chr1	6568002	6568705	1
AT1G19025		1.97781	1.74064	1.86026	1.89238		protein_coding	DNA repair metallo-beta-lactamase family protein [Source:UniProtKB/TrEMBL;Acc:F4IDZ7]	chr1	6568674	6570939	1
AT1G19050	ARR7	3.887	3.79106	3.17059	2.60113	ARR7	protein_coding	At1g19050 [Source:UniProtKB/TrEMBL;Acc:Q2HIJ6]	chr1	6577833	6579314	-1
AT1G19070		-0.17927	-0.459068	0.141248	-0.0784237		protein_coding	F-box protein At1g19070 [Source:UniProtKB/Swiss-Prot;Acc:Q3E7S2]	chr1	6584454	6584705	1
AT1G19080	TTN10	2.31779	2.17872	2.40355	2.53103	TTN10	protein_coding	At1g19080 [Source:UniProtKB/TrEMBL;Acc:Q6NNH6]	chr1	6584241	6586517	1
AT1G19100	MORC6	3.7838	3.87283	3.84234	3.93832	MORC6	protein_coding	Protein MICRORCHIDIA 6 [Source:UniProtKB/Swiss-Prot;Acc:Q56Y74]	chr1	6594883	6601355	1
AT1G19110		6.55679	6.52368	6.16662	6.02321		protein_coding	Inter-alpha-trypsin inhibitor heavy chain-like protein [Source:UniProtKB/TrEMBL;Acc:Q8L798]	chr1	6602105	6606028	1
AT1G19115		0.936356	0.655629	0.771921	0.579216		protein_coding		chr1	6606237	6607943	1
AT1G19120	LSM1A	4.55893	4.57442	4.69757	4.71757	LSM1A	protein_coding	LSM1A [Source:UniProtKB/TrEMBL;Acc:A0A178W3J1]	chr1	6608115	6609369	1
AT1G19130		5.1943	5.21483	5.31278	5.32617		protein_coding	Putative uncharacterized protein At1g19130/F14D16_18 [Source:UniProtKB/TrEMBL;Acc:Q8GYZ3]	chr1	6609325	6610613	-1
AT1G19140		5.53968	5.44763	5.31767	5.35075		protein_coding	FUNCTIONS IN: molecular_function unknown; INVOLVED IN: ubiquinone biosynthetic process; LOCATED IN: mitochondrion; EXPRESSED IN: 24 plant structures; EXPRESSED DURING: 15 growth stages; CONTAINS InterPro DOMAIN/s: COQ9 (InterPro:IPR013718)		chr1	6610652	6612609	araport11
AT1G19170		4.13985	4.3221	4.10354	4.22518		protein_coding	Pectin lyase-like superfamily protein [Source:UniProtKB/TrEMBL;Acc:F4IE17]	chr1	6616602	6619006	1
AT1G19180	TIFY10A	5.37883	5.26154	5.76597	5.83369	TIFY10A	protein_coding	TIFY10A [Source:UniProtKB/TrEMBL;Acc:A0A178W7G1]	chr1	6621777	6623668	1
AT1G19190	CXE1	2.95508	2.86461	3.0181	2.74762	CXE1	protein_coding	Probable carboxylesterase 1 [Source:UniProtKB/Swiss-Prot;Acc:Q9LMA7]	chr1	6623823	6624977	1
AT1G19200		1.06092	0.751961	4.06518	3.87003		protein_coding	Protein of unknown function (DUF581) [Source:TAIR;Acc:AT1G19200]	chr1	6625012	6626217	-1
AT1G19220	ARF19	5.65373	5.63933	5.60357	5.60638	ARF19	protein_coding	Auxin response factor 19 [Source:UniProtKB/Swiss-Prot;Acc:Q8RYC8]	chr1	6627683	6633133	-1
AT1G19230	RBOHE	5.4542	5.42171	5.94997	6.05307	RBOHE	protein_coding	Respiratory burst oxidase homolog protein E [Source:UniProtKB/Swiss-Prot;Acc:O81211]	chr1	6643942	6649375	1
AT1G19240		2.44967	2.29706	2.23155	2.545		protein_coding	Putative uncharacterized protein At1g19240 [Source:UniProtKB/TrEMBL;Acc:Q9LMA2]	chr1	6649243	6650446	-1
AT1G19250	FMO1	0.849375	1.10556	1.82539	1.91289	FMO1	protein_coding	Probable flavin-containing monooxygenase 1 [Source:UniProtKB/Swiss-Prot;Acc:Q9LMA1]	chr1	6650476	6653195	-1
AT1G19270	DA1	4.63137	4.62334	5.19352	4.99692	DA1	protein_coding	DA1 [Source:UniProtKB/TrEMBL;Acc:A0A178WC71]	chr1	6662417	6666032	1
AT1G19290		4.21152	4.259	4.21178	4.03257		protein_coding	Putative pentatricopeptide repeat-containing protein At1g19290 [Source:UniProtKB/Swiss-Prot;Acc:Q9LN69]	chr1	6666074	6669576	1
AT1G19300	GATL1	3.96733	3.92914	3.76432	3.65593	GATL1	protein_coding	Probable galacturonosyltransferase-like 1 [Source:UniProtKB/Swiss-Prot;Acc:Q9LN68]	chr1	6671095	6672777	-1
AT1G19310		3.42074	3.19502	3.61296	3.65599		protein_coding	At1g19310/F18O14_14 [Source:UniProtKB/TrEMBL;Acc:Q9LN67]	chr1	6676210	6677680	-1
AT1G19330		3.04747	2.81149	3.34878	2.69571		protein_coding		chr1	6680423	6683559	-1
AT1G19340		2.00369	2.35023	2.17375	2.26211		protein_coding	Methyltransferase-like protein 2 [Source:UniProtKB/Swiss-Prot;Acc:Q8LFA9]	chr1	6684467	6687116	1
AT1G19350	BES1	5.3022	5.33641	5.17476	5.23554	BES1	protein_coding	Brassinosteroid signaling positive regulator (BZR1) family protein [Source:UniProtKB/TrEMBL;Acc:F4HP45]	chr1	6688463	6691216	1
AT1G19360	RRA3	6.71608	6.68468	6.7519	6.79913	RRA3	protein_coding	Arabinosyltransferase RRA3 [Source:UniProtKB/Swiss-Prot;Acc:Q9LN62]	chr1	6690399	6692566	-1
AT1G19370		5.21718	5.27547	5.14156	5.28647		protein_coding	F18O14.9 [Source:UniProtKB/TrEMBL;Acc:Q9LN61]	chr1	6692724	6695055	-1
AT1G19380		1.96781	2.03808	2.98079	2.97873		protein_coding	At1g19380 [Source:UniProtKB/TrEMBL;Acc:Q9LN60]	chr1	6697874	6698858	1
AT1G19394		-0.235944	-0.313105	-0.385188	0.184191		protein_coding	unknown protein; Has 35333 Blast hits to 34131 proteins in 2444 species: Archae - 798; Bacteria - 22429; Metazoa - 974; Fungi - 991; Plants - 531; Viruses - 0; Other Eukaryotes - 9610 (source: NCBI BLink). [Source:TAIR;Acc:AT1G19394]	chr1	6709773	6710670	1
AT1G19396		-0.311329	-1.05298	-0.931951	0.0904727		protein_coding	unknown protein. [Source:TAIR;Acc:AT1G19396]	chr1	6709778	6711788	1
AT1G19397		1.22904	1.06692	1.19764	1.22722		protein_coding	unknown protein; Has 30201 Blast hits to 17322 proteins in 780 species: Archae - 12; Bacteria - 1396; Metazoa - 17338; Fungi - 3422; Plants - 5037; Viruses - 0; Other Eukaryotes - 2996 (source: NCBI BLink). [Source:TAIR;Acc:AT1G19397]	chr1	6710851	6711787	1
AT1G19400		4.51995	4.45441	4.32813	4.17751		protein_coding	Erythronate-4-phosphate dehydrogenase family protein [Source:UniProtKB/TrEMBL;Acc:Q8VYC6]	chr1	6712022	6714483	-1
AT1G19430		5.26416	5.42008	5.22565	5.22796		protein_coding	Probable methyltransferase PMT28 [Source:UniProtKB/Swiss-Prot;Acc:Q9LN50]	chr1	6724413	6728075	-1
AT1G19440	KCS4	5.54488	5.45703	5.2561	5.29754	KCS4	protein_coding	3-ketoacyl-CoA synthase 4 [Source:UniProtKB/Swiss-Prot;Acc:Q9LN49]	chr1	6728747	6730931	1
AT1G19450		6.64238	6.52911	6.75725	6.87228		protein_coding	Sugar transporter ERD6-like 4 [Source:UniProtKB/Swiss-Prot;Acc:Q93YP9]	chr1	6731411	6735024	-1
AT1G19480		3.52199	3.36719	3.32314	3.45436		protein_coding	At1g19480 [Source:UniProtKB/TrEMBL;Acc:Q0V7V4]	chr1	6744353	6746635	1
AT1G19485		4.61808	4.69155	4.67659	4.6835		protein_coding	Transducin/WD40 repeat-like superfamily protein [Source:UniProtKB/TrEMBL;Acc:F4HP69]	chr1	6746778	6751609	1
AT1G19490		2.70796	2.74618	2.90464	2.95686		protein_coding	Basic-leucine zipper (BZIP) transcription factor family protein [Source:UniProtKB/TrEMBL;Acc:Q8L5Y2]	chr1	6751544	6754073	-1
AT1G19520	NFD5	6.64652	6.7285	6.7266	6.60337	NFD5	protein_coding	pentatricopeptide (PPR) repeat-containing protein [Source:TAIR;Acc:AT1G19520]	chr1	6759859	6762847	1
AT1G19530		-0.680843	-1.36166	-0.212348	-0.341391		protein_coding	DNA polymerase epsilon catalytic subunit A [Source:UniProtKB/TrEMBL;Acc:Q93WK6]	chr1	6763765	6765049	1
AT1G19540		-0.726296	-0.578352	-0.071229	-0.305411		protein_coding	At1g19540 [Source:UniProtKB/TrEMBL;Acc:Q29PX7]	chr1	6765653	6768290	1
AT1G19570	DHAR1	8.39748	8.42902	8.68939	8.2285	DHAR1	protein_coding	Glutathione S-transferase DHAR1	mitochondrial [Source:UniProtKB/Swiss-Prot;Acc:Q9FWR4]	chr1	6773302	6774523	araport11
AT1G19580	GAMMACA1	5.37635	5.40437	5.4728	5.44658	GAMMACA1	protein_coding	GAMMA CA1 [Source:UniProtKB/TrEMBL;Acc:A0A178WHZ1]	chr1	6774683	6777568	1
AT1G19600		6.11868	6.12665	6.05655	5.95692		protein_coding	At1g19600 [Source:UniProtKB/TrEMBL;Acc:Q9LN35]	chr1	6778887	6781222	1
AT1G19650	SFH4	2.50641	2.07981	3.39202	3.53613	SFH4	protein_coding	Phosphatidylinositol/phosphatidylcholine transfer protein SFH4 [Source:UniProtKB/Swiss-Prot;Acc:F4HP88]	chr1	6796137	6799764	-1
AT1G19660	BBD2	5.12902	5.21807	4.42528	4.21246	BBD2	protein_coding	Bifunctional nuclease 2 [Source:UniProtKB/Swiss-Prot;Acc:Q93VH2]	chr1	6799969	6802906	-1
AT1G19680		4.10277	4.22917	4.01891	4.01063		protein_coding	At1g19680 [Source:UniProtKB/TrEMBL;Acc:Q9FXG6]	chr1	6805430	6807862	1
AT1G19690		3.63025	3.68416	3.89497	4.01243		protein_coding	At1g19690 [Source:UniProtKB/TrEMBL;Acc:Q147R9]	chr1	6807715	6809642	-1
AT1G19700	BLH10	5.95191	5.83191	5.82871	5.83976	BLH10	protein_coding	BEL1-like homeodomain protein 10 [Source:UniProtKB/Swiss-Prot;Acc:Q9FXG8]	chr1	6809585	6813063	-1
AT1G19710		5.2396	5.09921	5.3438	5.54404		protein_coding	At1g19710 [Source:UniProtKB/TrEMBL;Acc:Q67Z55]	chr1	6814704	6816876	1
AT1G19715	JAL3	4.37223	4.37995	4.08187	4.14714	JAL3	protein_coding	Jacalin-related lectin 3 [Source:UniProtKB/Swiss-Prot;Acc:F4HQX1]	chr1	6816702	6819542	-1
AT1G19720	DYW7	2.55149	2.82368	2.21728	1.82652	DYW7	protein_coding	Pentatricopeptide repeat-containing protein At1g19720 [Source:UniProtKB/Swiss-Prot;Acc:Q9FXH1]	chr1	6819564	6822711	-1
AT1G19730	TRX4	2.87624	2.94508	3.02591	3.21	TRX4	protein_coding	Thioredoxin H4 [Source:UniProtKB/Swiss-Prot;Acc:Q39239]	chr1	6822847	6824071	-1
AT1G19740		3.37482	3.42531	3.18303	3.23356		protein_coding	ATP-dependent protease La (LON) domain protein [Source:UniProtKB/TrEMBL;Acc:Q9FXH3]	chr1	6824246	6825459	1
AT1G19750		0.459018	0.742659	0.95313	0.770706		protein_coding	Transducin/WD40 repeat-like superfamily protein [Source:UniProtKB/TrEMBL;Acc:F4HQX6]	chr1	6826830	6830330	1
AT1G19770	PUP14	5.55359	5.64747	5.60938	5.26035	PUP14	protein_coding	PUP14 [Source:UniProtKB/TrEMBL;Acc:A0A178WHV5]	chr1	6832325	6833837	1
AT1G19790	SRS7	1.98457	1.97426	1.9498	1.63702	SRS7	protein_coding	Protein SHI RELATED SEQUENCE 7 [Source:UniProtKB/Swiss-Prot;Acc:Q9FXH7]	chr1	6838120	6840313	-1
AT1G19800	TGD1	4.49937	4.60087	4.53768	4.65187	TGD1	protein_coding	Protein TRIGALACTOSYLDIACYLGLYCEROL 1	chloroplastic [Source:UniProtKB/Swiss-Prot;Acc:Q8L4R0]	chr1	6846338	6848128	araport11
AT1G19835	FPP4	7.06694	7.10391	6.98182	6.83761	FPP4	protein_coding	Filament-like plant protein 4 [Source:UniProtKB/Swiss-Prot;Acc:Q0WSY2]	chr1	6855899	6860563	-1
AT1G19840		2.83716	2.18405	2.62858	2.84062		protein_coding	F6F9.11 protein [Source:UniProtKB/TrEMBL;Acc:Q9FXI2]	chr1	6872275	6873358	-1
AT1G19850	ARF5	5.08574	5.19569	5.92857	5.74773	ARF5	protein_coding	Auxin response factor [Source:UniProtKB/TrEMBL;Acc:A0A178W993]	chr1	6886669	6891404	1
AT1G19860		4.64476	4.88954	4.57497	4.69701		protein_coding	Zinc finger C-x8-C-x5-C-x3-H type family protein [Source:TAIR;Acc:AT1G19860]	chr1	6891382	6894752	-1
AT1G19870	IQD32	7.47544	7.48315	7.53742	7.45347	IQD32	protein_coding	Protein IQ-DOMAIN 32 [Source:UniProtKB/Swiss-Prot;Acc:Q9FXI5]	chr1	6895009	6898818	-1
AT1G19880		6.35079	6.41144	6.42017	6.3984		protein_coding	Regulator of chromosome condensation (RCC1) family protein [Source:UniProtKB/TrEMBL;Acc:F4HQZ1]	chr1	6900337	6904155	-1
AT1G19900		5.74644	5.76906	4.09095	4.03891		protein_coding	At1g19900/F6F9_4 [Source:UniProtKB/TrEMBL;Acc:Q93Z02]	chr1	6906899	6908805	-1
AT1G19910	VHA-C2	7.83193	7.81489	7.57225	7.64282	VHA-C2	protein_coding	V-type proton ATPase proteolipid subunit [Source:UniProtKB/TrEMBL;Acc:A0A178W2T3]	chr1	6913001	6914634	1
AT1G19920	APS2	6.70687	6.73654	6.76056	6.70716	APS2	protein_coding	ATP sulfurylase 2 [Source:UniProtKB/Swiss-Prot;Acc:Q43870]	chr1	6914518	6916823	-1
AT1G19940	AtGH9B5	2.43058	2.33285	2.23613	2.304	AtGH9B5	protein_coding	Endoglucanase 2 [Source:UniProtKB/Swiss-Prot;Acc:Q9FXI9]	chr1	6918159	6921979	-1
AT1G19950	HVA22H	3.71743	3.81874	3.68624	3.78849	HVA22H	protein_coding	HVA22-like protein h [Source:UniProtKB/Swiss-Prot;Acc:Q8LEM6]	chr1	6924091	6926741	1
AT1G19960		3.41769	3.05211	3.29934	3.17851		protein_coding	Putative uncharacterized protein At1g19960 [Source:UniProtKB/TrEMBL;Acc:Q9LNS5]	chr1	6927736	6928656	1
AT1G19968		0.934674	0.496975	-4.21504	-0.86923		ncRNA	other RNA [Source:TAIR;Acc:AT1G19968]	chr1	6930261	6930985	1
AT1G19970		2.79019	2.64408	2.75277	2.8702		protein_coding	ER lumen protein retaining receptor family protein [Source:UniProtKB/TrEMBL;Acc:F4HR00]	chr1	6931012	6932826	-1
AT1G19980		2.90554	2.84856	2.94344	2.7524		protein_coding	Cytomatrix protein-like protein [Source:UniProtKB/TrEMBL;Acc:Q84JE5]	chr1	6933015	6935053	1
AT1G19990		3.8757	3.84726	4.14389	4.05772		protein_coding		chr1	6935218	6936928	1
AT1G20010	TUBB5	7.60807	7.65601	7.44679	7.42276	TUBB5	protein_coding	Tubulin beta-5 chain [Source:UniProtKB/Swiss-Prot;Acc:P29513]	chr1	6937719	6940832	-1
AT1G20020	LFNR2	2.67733	2.63254	1.59769	1.52808	LFNR2	protein_coding	Ferredoxin--NADP reductase	leaf isozyme 2	chloroplastic [Source:UniProtKB/Swiss-Prot;Acc:Q8W493]	chr1	6942625	3	araport11
AT1G20030		2.2777	1.98203	2.96518	3.25777		protein_coding	Pathogenesis-related thaumatin superfamily protein [Source:UniProtKB/TrEMBL;Acc:Q9LNT0]	chr1	6945425	6947344	1
AT1G20050	HYD1	6.60844	6.57305	6.6374	6.71	HYD1	protein_coding	Probable 3-beta-hydroxysteroid-Delta(8)	Delta(7)-isomerase [Source:UniProtKB/Swiss-Prot;Acc:O48962]	chr1	6949043	6950509	araport11
AT1G20060		4.27303	4.27453	4.09443	4.11636		protein_coding	ATP binding microtubule motor family protein [Source:TAIR;Acc:AT1G20060]	chr1	6950393	6956400	-1
AT1G20065		0.115083	-0.276224	0.689098	0.543623		protein_coding	DNA-directed RNA polymerase I subunit RPA12-like protein [Source:UniProtKB/TrEMBL;Acc:Q1G3U4]	chr1	6956374	6958075	1
AT1G20070		4.16409	4.45704	3.89435	4.15407		protein_coding	Putative uncharacterized protein At1g20070 [Source:UniProtKB/TrEMBL;Acc:Q9LNT3]	chr1	6958010	6959148	-1
AT1G20080	SYT2	-0.878518	-0.549968	-3.34794	-1.95388	SYT2	protein_coding	Synaptotagmin-2 [Source:UniProtKB/Swiss-Prot;Acc:B6ETT4]	chr1	6962030	6965443	1
AT1G20090	ARAC4	6.08958	6.00524	6.19367	6.20162	ARAC4	protein_coding	RAC-like GTP-binding protein ARAC4 [Source:UniProtKB/TrEMBL;Acc:Q0WU07]	chr1	6966842	6969009	1
AT1G20100		6.2218	6.17005	6.39346	6.49512		protein_coding	DNA ligase-like protein [Source:UniProtKB/TrEMBL;Acc:Q9LNT6]	chr1	6969025	6971036	-1
AT1G20110	FREE1	7.16339	7.18788	7.08682	7.17388	FREE1	protein_coding	Protein FREE1 [Source:UniProtKB/Swiss-Prot;Acc:Q9ASS2]	chr1	6971424	6975130	1
AT1G20140	ASK4	4.09899	4.18482	4.1864	4.14625	ASK4	protein_coding	SK4 [Source:UniProtKB/TrEMBL;Acc:A0A178W187]	chr1	6986312	6987863	1
AT1G20160	CRSP	5.23223	5.55856	4.90608	5.17834	CRSP	protein_coding	CO(2)-response secreted protease [Source:UniProtKB/Swiss-Prot;Acc:Q9LNU1]	chr1	6990642	6993989	-1
AT1G20190	EXPA11	4.55456	4.44361	4.47335	4.70716	EXPA11	protein_coding	Expansin-A11 [Source:UniProtKB/Swiss-Prot;Acc:Q9LNU3]	chr1	6998335	6999839	-1
AT1G20200	RPN3A	6.71954	6.81664	6.57194	6.63922	RPN3A	protein_coding	26S proteasome non-ATPase regulatory subunit 3 homolog A [Source:UniProtKB/Swiss-Prot;Acc:Q9LNU4]	chr1	7001087	7004432	-1
AT1G20220		6.99704	6.94798	7.05157	7.16996		protein_coding	Alba DNA/RNA-binding protein [Source:UniProtKB/TrEMBL;Acc:Q944A2]	chr1	7004824	7007717	-1
AT1G20225		6.13777	6.07227	5.78857	5.79658		protein_coding	Putative uncharacterized protein At1g20220 [Source:UniProtKB/TrEMBL;Acc:Q8W456]	chr1	7007756	7009380	-1
AT1G20230	PCMP-H21	2.33511	2.09038	2.21264	1.99531	PCMP-H21	protein_coding	Pentatricopeptide repeat-containing protein At1g20230 [Source:UniProtKB/Swiss-Prot;Acc:Q9LNU6]	chr1	7009568	7012107	1
AT1G20260	VHA-B3	8.63687	8.57228	8.54256	8.57088	VHA-B3	protein_coding	VAB3 [Source:UniProtKB/TrEMBL;Acc:A0A178WCF6]	chr1	7016599	7020690	1
AT1G20270	P4H3	4.19228	3.94507	4.29116	4.19166	P4H3	protein_coding	Probable prolyl 4-hydroxylase 3 [Source:UniProtKB/Swiss-Prot;Acc:Q9LN20]	chr1	7020664	7023162	-1
AT1G20300		4.13804	4.3956	4.31548	4.12105		protein_coding	Pentatricopeptide repeat-containing protein At1g20300	mitochondrial [Source:UniProtKB/Swiss-Prot;Acc:Q9LN22]	chr1	7029629	7031535	araport11
AT1G20330	SMT2	7.12996	7.16918	7.15876	7.20274	SMT2	protein_coding	24-methylenesterol C-methyltransferase 2 [Source:UniProtKB/Swiss-Prot;Acc:Q39227]	chr1	7038527	7040231	-1
AT1G20340	DRT112	3.78681	3.87129	2.54926	1.84027	DRT112	protein_coding	Plastocyanin major isoform	chloroplastic [Source:UniProtKB/Swiss-Prot;Acc:P42699]	chr1	7042046	7043392	araport11
AT1G20370		5.03969	5.18698	5.02819	5.0026		protein_coding	F14O10.3 protein [Source:UniProtKB/TrEMBL;Acc:Q9LN29]	chr1	7051577	7053745	-1
AT1G20380		5.21515	5.38403	5.17611	5.3042		protein_coding	Prolyl oligopeptidase family protein [Source:UniProtKB/TrEMBL;Acc:F4HSS5]	chr1	7061442	7065242	1
AT1G20410		4.76276	4.68421	4.69526	4.6715		protein_coding	Pseudouridine synthase family protein [Source:UniProtKB/TrEMBL;Acc:F4HSS8]	chr1	7078804	7082566	-1
AT1G20430		4.80361	4.8637	5.09739	5.22979		protein_coding	Putative uncharacterized protein [Source:UniProtKB/TrEMBL;Acc:Q94B54]	chr1	7083012	7083910	-1
AT1G20440	COR47	10.0779	9.97484	9.09891	9.21394	COR47	protein_coding	Dehydrin COR47 [Source:UniProtKB/Swiss-Prot;Acc:P31168]	chr1	7084409	7086873	-1
AT1G20450	ERD10	8.83273	8.73202	8.07711	8.04427	ERD10	protein_coding	Dehydrin ERD10 [Source:UniProtKB/Swiss-Prot;Acc:P42759]	chr1	7087903	7089606	-1
AT1G20460		3.98115	3.85844	4.03136	4.17818		protein_coding	Putative uncharacterized protein At1g20460 [Source:UniProtKB/TrEMBL;Acc:Q8L6Z1]	chr1	7090941	7093442	1
AT1G20480	4CLL2	3.84402	3.81842	4.13542	4.17948	4CLL2	protein_coding	4-coumarate--CoA ligase-like 2 [Source:UniProtKB/Swiss-Prot;Acc:Q84P25]	chr1	7094833	7097147	-1
AT1G20490		3.05794	3.26425	2.80926	3.25732		protein_coding	AMP-dependent synthetase and ligase family protein [Source:TAIR;Acc:AT1G20490]	chr1	7097211	7099892	-1
AT1G20510	4CLL5	5.48071	5.63002	5.91317	6.07795	4CLL5	protein_coding	4-coumarate--CoA ligase-like 5 [Source:UniProtKB/Swiss-Prot;Acc:Q84P21]	chr1	7103362	7106121	-1
AT1G20515		-1.74749	-1.88901	-0.671062	-1.0012		lncRNA	other RNA [Source:TAIR;Acc:AT1G20515]	chr1	7106128	7108108	1
AT1G20530		-0.125128	-0.0247641	1.03653	0.695806		protein_coding	F5M15.15 [Source:UniProtKB/TrEMBL;Acc:Q9LMW0]	chr1	7108203	7110634	-1
AT1G20540		3.76075	3.87921	4.11835	4.09119		protein_coding	Putative uncharacterized protein At1g20540 [Source:UniProtKB/TrEMBL;Acc:Q8RWD8]	chr1	7112611	7115362	1
AT1G20550	OFUT6	3.59553	3.54548	3.71141	3.5284	OFUT6	protein_coding	O-fucosyltransferase 6 [Source:UniProtKB/Swiss-Prot;Acc:F4HSU3]	chr1	7115241	7118331	-1
AT1G20560	AAE1	5.42832	5.34129	5.53866	5.59742	AAE1	protein_coding	Probable acyl-activating enzyme 1	peroxisomal [Source:UniProtKB/Swiss-Prot;Acc:F4HUK6]	chr1	7119671	7121871	araport11
AT1G20570		1.74344	1.71111	1.94995	1.86057		protein_coding	Spc97 / Spc98 family of spindle pole body (SBP) component [Source:TAIR;Acc:AT1G20570]	chr1	7121853	7126559	-1
AT1G20575	DPMS1	4.63752	4.51563	4.91911	4.85447	DPMS1	protein_coding	Dolichol-phosphate mannosyltransferase subunit 1 [Source:UniProtKB/Swiss-Prot;Acc:Q9LM93]	chr1	7126747	7128762	-1
AT1G20580	SMD3B	6.31254	6.26541	6.37276	6.35338	SMD3B	protein_coding	Small nuclear ribonucleoprotein SmD3b [Source:UniProtKB/Swiss-Prot;Acc:Q9LM92]	chr1	7128867	7130799	1
AT1G20610	CYCB2-3	5.04511	5.0314	4.59743	4.61536	CYCB2-3	protein_coding	Cyclin-B2-3 [Source:UniProtKB/Swiss-Prot;Acc:Q9LDM4]	chr1	7134659	7137828	-1
AT1G20620	CAT3	7.81843	7.83231	7.72583	7.11727	CAT3	protein_coding	catalase 3 [Source:TAIR;Acc:AT1G20620]	chr1	7142972	7146540	1
AT1G20630	CAT1	4.16597	4.42867	4.36346	4.37363	CAT1	protein_coding	Catalase [Source:UniProtKB/TrEMBL;Acc:A0A178WIQ0]	chr1	7146636	7150180	1
AT1G20640	NLP4	5.60258	5.63284	5.59386	5.48449	NLP4	protein_coding	Protein NLP4 [Source:UniProtKB/Swiss-Prot;Acc:Q9LE38]	chr1	7154410	7158287	1
AT1G20650	PBL21	3.75857	3.55404	3.45263	3.02352	PBL21	protein_coding	ASG5 [Source:UniProtKB/TrEMBL;Acc:A0A178W8H8]	chr1	7157826	7160590	-1
AT1G20670		4.90695	4.97491	5.06878	5.13713		protein_coding	At1g20670 [Source:UniProtKB/TrEMBL;Acc:Q9LM88]	chr1	7164082	7168041	-1
AT1G20691		0.762371	0.289438	1.31271	1.28514		lncRNA	Potential natural antisense gene	locus overlaps with AT1G20690 [Source:TAIR;Acc:AT1G20691]	chr1	7174336	7176647	araport11
AT1G20693	HMGB2	7.44818	7.35197	7.60137	7.54598	HMGB2	protein_coding	High mobility group B protein 2 [Source:UniProtKB/Swiss-Prot;Acc:O49596]	chr1	7176747	7178895	1
AT1G20696	HMGB3	7.47804	7.41322	7.87454	7.85608	HMGB3	protein_coding	high mobility group B3 [Source:TAIR;Acc:AT1G20696]	chr1	7179273	7181574	1
AT1G20700	WOX14	2.59844	2.45456	2.09932	2.12081	WOX14	protein_coding	WUSCHEL-related homeobox 14 [Source:UniProtKB/Swiss-Prot;Acc:Q9LM84]	chr1	7182558	7184056	1
AT1G20720		3.99032	3.90272	3.84762	3.99002		protein_coding	RAD3-like DNA-binding helicase protein [Source:TAIR;Acc:AT1G20720]	chr1	7185288	7192841	-1
AT1G20760		6.28982	6.26862	6.19545	6.22789		protein_coding	Calcium-binding EF hand family protein [Source:UniProtKB/TrEMBL;Acc:Q9LM78]	chr1	7209298	7214993	1
AT1G20770		5.40388	5.46785	5.35968	5.26608		protein_coding	At1g20770 [Source:UniProtKB/TrEMBL;Acc:Q9LM77]	chr1	7215010	7216897	-1
AT1G20780	PUB44	5.26825	5.18671	5.28121	5.34382	PUB44	protein_coding	RING-type E3 ubiquitin transferase [Source:UniProtKB/TrEMBL;Acc:A0A178W875]	chr1	7217021	7220842	1
AT1G20810	FKBP18	1.7338	1.52436	1.09756	0.975889	FKBP18	protein_coding	Peptidyl-prolyl cis-trans isomerase FKBP18	chloroplastic [Source:UniProtKB/Swiss-Prot;Acc:Q9LM71]	chr1	7231981	7233657	araport11
AT1G20816	OEP21A	1.9363	2.12094	1.90903	1.76659	OEP21A	protein_coding	Outer envelope pore protein 21A	chloroplastic [Source:UniProtKB/Swiss-Prot;Acc:Q6ID99]	chr1	7233654	7235128	araport11
AT1G20823	ATL80	2.95293	3.10464	3.61706	3.58199	ATL80	protein_coding	RING-H2 finger protein ATL80 [Source:UniProtKB/Swiss-Prot;Acc:Q9LM69]	chr1	7238693	7239698	1
AT1G20830	MCD1	2.76896	2.79148	2.95108	2.93082	MCD1	protein_coding	Protein MULTIPLE CHLOROPLAST DIVISION SITE 1 [Source:UniProtKB/Swiss-Prot;Acc:Q8GWA7]	chr1	7242896	7244978	1
AT1G20840	MSSP1	8.34049	8.40963	7.8699	7.73525	MSSP1	protein_coding	TMT1 [Source:UniProtKB/TrEMBL;Acc:A0A178W059]	chr1	7244939	7248494	-1
AT1G20850	XCP2	6.32083	6.32	5.62059	5.70657	XCP2	protein_coding	Cysteine protease XCP2 [Source:UniProtKB/Swiss-Prot;Acc:Q9LM66]	chr1	7252111	7253747	1
AT1G20860	PHT1;8	-3.86328	-4.01734	3.40152	2.79963	PHT1;8	protein_coding	phosphate transporter 1;8 [Source:TAIR;Acc:AT1G20860]	chr1	7253998	7258952	-1
AT1G20870	IDM3	0.105348	-0.2621	0.305437	-0.765743	IDM3	protein_coding	Increased DNA methylation 3 [Source:UniProtKB/Swiss-Prot;Acc:Q9SYQ0]	chr1	7259023	7261524	-1
AT1G20880		4.01953	4.17057	4.09606	4.00898		protein_coding	RNA-binding (RRM/RBD/RNP motifs) family protein [Source:UniProtKB/TrEMBL;Acc:F4HUQ5]	chr1	7262009	7265555	-1
AT1G20890		3.65527	3.52753	3.68027	3.59981		protein_coding	At1g20890 [Source:UniProtKB/TrEMBL;Acc:Q6NL19]	chr1	7265794	7267377	-1
AT1G20900	AHL27	5.65639	5.69572	5.41393	5.28601	AHL27	protein_coding	AT-hook motif nuclear-localized protein 27 [Source:UniProtKB/Swiss-Prot;Acc:Q9S7C9]	chr1	7272526	7274072	1
AT1G20910	ARID6	3.82663	3.993	3.79535	3.82279	ARID6	protein_coding	AT-rich interactive domain-containing protein 6 [Source:UniProtKB/Swiss-Prot;Acc:C0SUW7]	chr1	7276943	7281236	-1
AT1G20920	RH42	5.55708	5.56857	5.61249	5.72489	RH42	protein_coding	DEAD-box ATP-dependent RNA helicase 42 [Source:UniProtKB/Swiss-Prot;Acc:Q8H0U8]	chr1	7285042	7289943	1
AT1G20930	CDKB2-2	4.66655	4.63761	5.03218	4.81542	CDKB2-2	protein_coding	Cyclin-dependent kinase B2-2 [Source:UniProtKB/Swiss-Prot;Acc:Q8LG64]	chr1	7292389	7294746	-1
AT1G20950	PFP-ALPHA1	7.78416	7.79227	7.7192	7.77681	PFP-ALPHA1	protein_coding	Pyrophosphate--fructose 6-phosphate 1-phosphotransferase subunit alpha [Source:UniProtKB/TrEMBL;Acc:A0A178WMV9]	chr1	7297239	7301633	-1
AT1G20960	BRR2A	8.41931	8.5374	8.42888	8.35965	BRR2A	protein_coding	DExH-box ATP-dependent RNA helicase DExH12 [Source:UniProtKB/Swiss-Prot;Acc:Q9SYP1]	chr1	7301599	7310271	-1
AT1G20970		7.56702	7.65499	7.69332	7.67561		protein_coding	FUNCTIONS IN: molecular_function unknown; INVOLVED IN: biological_process unknown; LOCATED IN: plasma membrane	vacuole; EXPRESSED IN: guard cell		chr1	7313901	1	araport11
AT1G20980	SPL14	6.9069	7.02077	7.02993	6.99636	SPL14	protein_coding	Squamosa promoter-binding-like protein 14 [Source:UniProtKB/Swiss-Prot;Acc:Q8RY95]	chr1	7324471	7329441	1
AT1G20990		-0.391237	-0.569444	-0.354812	-0.834074		protein_coding	Cysteine/Histidine-rich C1 domain family protein [Source:UniProtKB/TrEMBL;Acc:F4HWC5]	chr1	7330256	7332100	-1
AT1G21000		5.09799	4.79946	4.81261	4.49819		protein_coding	At1g21000/F9H16_1 [Source:UniProtKB/TrEMBL;Acc:Q93V70]	chr1	7337605	7339452	1
AT1G21010		4.25908	4.20418	4.65553	4.17276		protein_coding	At1g21010 [Source:UniProtKB/TrEMBL;Acc:Q7XJ58]	chr1	7346156	7347283	1
AT1G21050		4.66565	4.70336	4.59975	4.50061		protein_coding	Protein of unknown function	DUF617 [Source:TAIR;Acc:AT1G21050]	chr1	7366590	7368203	araport11
AT1G21060		2.23558	2.32853	2.47999	2.4824		protein_coding	Protein of unknown function	DUF547 [Source:TAIR;Acc:AT1G21060]	chr1	7371657	7374114	araport11
AT1G21065		3.86109	3.89042	4.00006	4.00754		protein_coding	Putative uncharacterized protein At1g21065 [Source:UniProtKB/TrEMBL;Acc:Q9LPU1]	chr1	7374115	7375789	1
AT1G21070	URGT2	3.2681	3.24843	3.57564	3.58113	URGT2	protein_coding	UDP-rhamnose/UDP-galactose transporter 2 [Source:UniProtKB/Swiss-Prot;Acc:Q9LPU2]	chr1	7375869	7378227	-1
AT1G21080		6.03495	6.03038	6.11116	6.12653		protein_coding	DNAJ heat shock N-terminal domain-containing protein [Source:UniProtKB/TrEMBL;Acc:F4HWD5]	chr1	7378538	7382661	-1
AT1G21090		4.80237	4.81738	4.89971	4.92375		protein_coding	At1g21090 [Source:UniProtKB/TrEMBL;Acc:Q0V805]	chr1	7384560	7386580	1
AT1G21100	IGMT1	4.37248	4.40618	2.01275	1.21245	IGMT1	protein_coding	Indole glucosinolate O-methyltransferase 1 [Source:UniProtKB/Swiss-Prot;Acc:Q9LPU5]	chr1	7386762	7388512	-1
AT1G21110	IGMT3	6.77096	6.67364	5.90075	5.91028	IGMT3	protein_coding	Indole glucosinolate O-methyltransferase 3 [Source:UniProtKB/Swiss-Prot;Acc:Q9LPU6]	chr1	7389981	7391603	-1
AT1G21120		4.21516	3.89032	3.2215	3.42611		protein_coding	O-methyltransferase family protein [Source:TAIR;Acc:AT1G21120]	chr1	7395179	7396823	-1
AT1G21130	IGMT4	2.45945	2.34253	2.87616	2.7354	IGMT4	protein_coding	Indole glucosinolate O-methyltransferase 4 [Source:UniProtKB/Swiss-Prot;Acc:Q9LPU8]	chr1	7398814	7400736	-1
AT1G21140		4.20275	4.43639	2.79328	2.87942		protein_coding	Vacuolar iron transporter homolog 1 [Source:UniProtKB/Swiss-Prot;Acc:Q9LPU9]	chr1	7404328	7405426	1
AT1G21150		1.17567	1.55543	1.39452	1.15243		protein_coding	Mitochondrial transcription termination factor family protein [Source:TAIR;Acc:AT1G21150]	chr1	7406218	7407870	-1
AT1G21160		5.00955	5.01958	5.2018	5.14771		protein_coding	Eukaryotic translation initiation factor 2 (eIF-2) family protein (Fragment) [Source:UniProtKB/TrEMBL;Acc:C0SUW8]	chr1	7407931	7413295	-1
AT1G21170	SEC5B	5.84201	5.79364	6.0187	5.86978	SEC5B	protein_coding	Exocyst complex component SEC5 [Source:TAIR;Acc:AT1G21170]	chr1	7412830	7419643	1
AT1G21190	LSM3A	4.5406	4.47091	4.58299	4.5502	LSM3A	protein_coding	Sm-like protein LSM3A [Source:UniProtKB/Swiss-Prot;Acc:Q9LMN4]	chr1	7419664	7420957	-1
AT1G21200		4.09043	4.06584	4.0373	4.17904		protein_coding	F16F4.11 protein [Source:UniProtKB/TrEMBL;Acc:Q9LMN5]	chr1	7421148	7423673	1
AT1G21210	WAK4	1.72046	1.20138	1.99519	1.68847	WAK4	protein_coding	Wall-associated receptor kinase 4 [Source:UniProtKB/Swiss-Prot;Acc:Q9LMN6]	chr1	7423704	7427041	1
AT1G21270	WAK2	-0.17113	0.470286	0.590983	0.105335	WAK2	protein_coding	Wall-associated receptor kinase 2 [Source:UniProtKB/Swiss-Prot;Acc:Q9LMP1]	chr1	7444749	7448483	1
AT1G21280		2.4407	2.12967	2.47806	2.35319		protein_coding	Copia-like polyprotein/retrotransposon [Source:UniProtKB/TrEMBL;Acc:Q84JT5]	chr1	7447490	7448483	-1
AT1G21310	EXT3	13.6538	13.6722	13.7227	13.7061	EXT3	protein_coding	Extensin-3 [Source:UniProtKB/Swiss-Prot;Acc:Q9FS16]	chr1	7453245	7455009	-1
AT1G21313		2.53402	3.202	2.42431	3.27073		protein_coding	Transmembrane protein [Source:UniProtKB/TrEMBL;Acc:A0A1P8ATC7]	chr1	7453735	7454256	1
AT1G21320	NSRB	-0.348203	-1.02162	2.99851	3.59298	NSRB	protein_coding	Nuclear speckle RNA-binding protein B [Source:UniProtKB/Swiss-Prot;Acc:F4HWF9]	chr1	7462327	7466164	-1
AT1G21326		-1.49845	-1.34351	-0.274305	-1.14536		protein_coding	F16F4.1 protein [Source:UniProtKB/TrEMBL;Acc:Q9LMP5]	chr1	7468765	7469995	-1
AT1G21340	DOF1.2	-0.238592	-0.998483	0.213005	-0.359657	DOF1.2	protein_coding	Dof zinc finger protein DOF1.2 [Source:UniProtKB/Swiss-Prot;Acc:P68349]	chr1	7476022	7476899	1
AT1G21350		2.02403	1.97287	2.1736	2.39779		protein_coding	Thioredoxin superfamily protein [Source:TAIR;Acc:AT1G21350]	chr1	7476902	7479258	-1
AT1G21360	GLTP2	3.12952	3.02912	3.04601	2.58276	GLTP2	protein_coding	Glycolipid transfer protein 2 [Source:UniProtKB/Swiss-Prot;Acc:Q6NLQ3]	chr1	7481184	7483513	1
AT1G21370		5.27635	5.28342	5.37373	5.46046		protein_coding		chr1	7483781	7485666	1
AT1G21380	TOL3	7.02911	7.02354	6.91875	6.92388	TOL3	protein_coding	TOM1-like protein 3 [Source:UniProtKB/Swiss-Prot;Acc:Q9LPL6]	chr1	7485636	7488780	-1
AT1G21390	emb2170	4.14026	3.91917	3.90666	3.47767	emb2170	protein_coding	Emb2170 [Source:UniProtKB/TrEMBL;Acc:A0A178W1S8]	chr1	7489046	7490803	-1
AT1G21400		0.338564	0.596721	0.50383	0.858646		protein_coding	Thiamin diphosphate-binding fold (THDP-binding) superfamily protein [Source:TAIR;Acc:AT1G21400]	chr1	7493213	7496741	1
AT1G21410	SKP2A	2.43948	2.19649	2.54909	2.48147	SKP2A	protein_coding	F-box protein SKP2A [Source:UniProtKB/Swiss-Prot;Acc:Q9LPL4]	chr1	7496998	7499616	1
AT1G21440		6.40796	6.4488	6.95255	6.87824		protein_coding	At1g21440 [Source:UniProtKB/TrEMBL;Acc:Q501F7]	chr1	7502082	7504275	-1
AT1G21450	SCL1	5.52729	5.44574	5.3703	5.36019	SCL1	protein_coding	Scarecrow-like protein 1 [Source:UniProtKB/Swiss-Prot;Acc:Q9SDQ3]	chr1	7508701	7511801	1
AT1G21460	SWEET1	-0.710182	-1.31462	0.624864	-0.516254	SWEET1	protein_coding	Bidirectional sugar transporter SWEET1 [Source:UniProtKB/Swiss-Prot;Acc:Q8L9J7]	chr1	7511750	7513481	-1
AT1G21480		3.99456	4.07495	4.11329	4.12396		protein_coding	Exostosin family protein [Source:UniProtKB/TrEMBL;Acc:F4HY10]	chr1	7518946	7521552	-1
AT1G21510		1.32713	1.31283	0.991452	0.433632		protein_coding	F24J8.12 protein [Source:UniProtKB/TrEMBL;Acc:Q9LPK8]	chr1	7531312	7532745	-1
AT1G21520		-3.14812	-4.55812	0.512861	0.852903		protein_coding	Putative uncharacterized protein At1g21520 [Source:UniProtKB/TrEMBL;Acc:Q8GYE6]	chr1	7534019	7534927	-1
AT1G21529		-5.08963	-5.08963	1.33065	0.501966		ncRNA		chr1	7543924	7544678	-1
AT1G21530	AEE10	-0.110679	-0.142015	-0.684126	-0.988292	AEE10	protein_coding	Probable acyl-activating enzyme 10 [Source:UniProtKB/Swiss-Prot;Acc:Q9LPK7]	chr1	7545149	7546988	-1
AT1G21550	CML44	-1.50933	-0.911062	-0.602778	0.00892132	CML44	protein_coding	Probable calcium-binding protein CML44 [Source:UniProtKB/Swiss-Prot;Acc:Q9LPK5]	chr1	7552987	7553975	-1
AT1G21560		4.57123	4.5248	4.8652	4.82802		protein_coding	F14J8.16 protein [Source:UniProtKB/TrEMBL;Acc:Q9LPK4]	chr1	7554671	7557112	1
AT1G21580		6.67626	6.71571	6.79214	6.81414		protein_coding	Zinc finger C-x8-C-x5-C-x3-H type family protein [Source:TAIR;Acc:AT1G21580]	chr1	7557140	7565914	-1
AT1G21590		4.81477	4.83843	4.69904	4.65641		protein_coding	At1g21590/F24J8_9 [Source:UniProtKB/TrEMBL;Acc:Q8VZG4]	chr1	7566229	7570014	-1
AT1G21600	PTAC6	4.38379	4.38155	3.92414	3.77512	PTAC6	protein_coding	AT1G21600 protein [Source:UniProtKB/TrEMBL;Acc:Q9XI19]	chr1	7570845	7573847	-1
AT1G21610		5.49254	5.46111	5.58829	5.52198		protein_coding	Wound-responsive family protein [Source:UniProtKB/TrEMBL;Acc:F4HY28]	chr1	7573830	7578963	1
AT1G21630		7.5887	7.69365	7.53362	7.5593		protein_coding	Calcium-binding EF hand family protein [Source:UniProtKB/TrEMBL;Acc:F4HY32]	chr1	7581008	7588153	1
AT1G21640	NADK2	5.73315	5.77637	5.85474	5.74952	NADK2	protein_coding	NAD kinase 2 [Source:UniProtKB/TrEMBL;Acc:F4HY34]	chr1	7588414	7592890	1
AT1G21650	SECA2	4.48447	4.52309	4.33851	4.31594	SECA2	protein_coding	Protein translocase subunit SecA [Source:UniProtKB/TrEMBL;Acc:F4HY36]	chr1	7592664	7604229	-1
AT1G21651		-0.331839	-0.322281	-0.288184	-0.709987		protein_coding	Putative SecA-type chloroplast protein transport factor [Source:UniProtKB/TrEMBL;Acc:Q8VZ06]	chr1	7600805	7604215	-1
AT1G21660		6.52898	6.51944	6.28353	6.27203		protein_coding	At1g21660 [Source:UniProtKB/TrEMBL;Acc:Q9XI12]	chr1	7605620	7609223	1
AT1G21670		3.35314	3.20352	3.80104	3.77861		protein_coding	DPP6 amino-terminal domain protein [Source:UniProtKB/TrEMBL;Acc:Q9XI11]	chr1	7610241	7612721	1
AT1G21680		4.73098	4.75582	4.82049	4.34512		protein_coding	DPP6 N-terminal domain-like protein [Source:UniProtKB/TrEMBL;Acc:Q9XI10]	chr1	7612834	7615374	1
AT1G21690	EMB1968	4.44414	4.39284	4.51296	4.42727	EMB1968	protein_coding	ATPase family associated with various cellular activities (AAA) [Source:UniProtKB/TrEMBL;Acc:F4HY43]	chr1	7615505	7618628	1
AT1G21700	SWI3C	5.54444	5.59677	5.68906	5.60525	SWI3C	protein_coding	SWI/SNF complex subunit SWI3C [Source:UniProtKB/Swiss-Prot;Acc:Q9XI07]	chr1	7620001	7624166	-1
AT1G21710	OGG1	3.94109	3.88438	3.97971	4.02863	OGG1	protein_coding	OGG1 [Source:UniProtKB/TrEMBL;Acc:A0A178WC14]	chr1	7624320	7626138	1
AT1G21720	PBC1	6.41666	6.43056	6.43408	6.57799	PBC1	protein_coding	Proteasome subunit beta type [Source:UniProtKB/TrEMBL;Acc:A0A178WJZ7]	chr1	7626182	7628290	1
AT1G21730	KIN7C	5.39087	5.44377	5.32839	5.3468	KIN7C	protein_coding	Kinesin-like protein KIN-7C	mitochondrial [Source:UniProtKB/Swiss-Prot;Acc:Q8W5R6]	chr1	7630107	7636658	araport11
AT1G21740		4.96257	5.12788	5.22539	5.36196		protein_coding	DUF630 family protein	putative (DUF630 and DUF632) [Source:UniProtKB/TrEMBL;Acc:Q9XI02]	chr1	7640906	7645240	araport11
AT1G21750	PDIL1-1	9.12931	9.20302	9.37934	9.46044	PDIL1-1	protein_coding	Protein disulfide isomerase-like 1-1 [Source:UniProtKB/Swiss-Prot;Acc:Q9XI01]	chr1	7645610	7648855	1
AT1G21760	SKIP32	4.33125	4.35872	4.86281	4.64654	SKIP32	protein_coding	F-box protein 7 [Source:UniProtKB/Swiss-Prot;Acc:Q9XI00]	chr1	7649194	7651816	1
AT1G21770		5.37175	5.31606	5.22956	5.10215		protein_coding	Acyl-CoA N-acyltransferases (NAT) superfamily protein [Source:UniProtKB/TrEMBL;Acc:Q8H0Y9]	chr1	7651646	7652288	-1
AT1G21780		5.47891	5.43698	5.41304	5.3784		protein_coding	BTB/POZ domain-containing protein At1g21780 [Source:UniProtKB/Swiss-Prot;Acc:Q9XHZ8]	chr1	7651882	7654014	1
AT1G21790		3.20629	3.15388	2.96102	2.87769		protein_coding	F8K7.23 [Source:UniProtKB/TrEMBL;Acc:Q9XHZ7]	chr1	7654088	7655981	1
AT1G21810	FPP2	1.87045	1.67847	1.63853	0.99169	FPP2	protein_coding	Filament-like plant protein 2 [Source:UniProtKB/Swiss-Prot;Acc:Q9SFF4]	chr1	7656319	7659167	-1
AT1G21830		2.43365	2.60698	2.54842	2.93223		protein_coding	At1g21820 [Source:UniProtKB/TrEMBL;Acc:Q8VY47]	chr1	7660947	7662725	-1
AT1G21840	UREF	1.9139	2.11651	1.73299	2.04622	UREF	protein_coding	Urease accessory protein F [Source:UniProtKB/Swiss-Prot;Acc:Q9XHZ3]	chr1	7666414	7667794	1
AT1G21880	LYM1	6.05766	6.18816	6.08704	6.01533	LYM1	protein_coding	LYP2 [Source:UniProtKB/TrEMBL;Acc:A0A178W9K9]	chr1	7680390	7682641	1
AT1G21900		5.67326	5.60557	5.68971	5.58956		protein_coding	Transmembrane emp24 domain-containing protein p24delta5 [Source:UniProtKB/Swiss-Prot;Acc:Q8RWM6]	chr1	7690802	7692459	-1
AT1G21910	ERF012	2.81459	2.86318	3.71222	3.59158	ERF012	protein_coding	DREB26 [Source:UniProtKB/TrEMBL;Acc:A0A178W3Q9]	chr1	7696427	7697831	1
AT1G21920		6.50103	6.45771	5.70508	5.75184		protein_coding	Histone H3 K4-specific methyltransferase SET7/9 family protein [Source:UniProtKB/TrEMBL;Acc:Q9SFE3]	chr1	7704173	7706254	-1
AT1G21930		4.21014	4.36796	4.35501	4.36731		protein_coding	At1g21930 [Source:UniProtKB/TrEMBL;Acc:Q84VW7]	chr1	7712819	7714459	1
AT1G21980	PIP5K1	6.4258	6.30411	6.5082	6.62343	PIP5K1	protein_coding	Phosphatidylinositol 4-phosphate 5-kinase 1 [Source:UniProtKB/Swiss-Prot;Acc:Q56YP2]	chr1	7734661	7738772	1
AT1G22020	SHM6	5.15002	5.08983	5.18334	5.08112	SHM6	protein_coding	Serine hydroxymethyltransferase 6 [Source:UniProtKB/Swiss-Prot;Acc:Q9LM59]	chr1	7754281	7758029	1
AT1G22030		4.04056	3.89626	3.38619	3.26432		protein_coding	BPS1-like protein [Source:UniProtKB/TrEMBL;Acc:Q9LM58]	chr1	7759077	7760929	-1
AT1G22040		4.50658	4.45521	4.43316	4.39878		protein_coding	F-box/kelch-repeat protein At1g22040 [Source:UniProtKB/Swiss-Prot;Acc:Q9LM55]	chr1	7767924	7770216	1
AT1G22050	MUB6	3.03683	2.9645	2.968	2.82267	MUB6	protein_coding	Membrane-anchored ubiquitin-fold protein 6 [Source:UniProtKB/Swiss-Prot;Acc:Q8GWJ6]	chr1	7771659	7773154	1
AT1G22060		6.38871	6.38727	6.42084	6.28239		protein_coding	LOCATED IN: vacuole; EXPRESSED IN: 23 plant structures; EXPRESSED DURING: 13 growth stages; BEST Arabidopsis thaliana protein match is: FBD		chr1	7773063	7781539	araport11
AT1G22065		2.54505	2.46468	2.18617	2.11777		protein_coding	Putative uncharacterized protein [Source:UniProtKB/TrEMBL;Acc:Q1G3T6]	chr1	7785708	7786477	1
AT1G22070	TGA3	5.20179	5.2062	5.81599	5.72065	TGA3	protein_coding	At1g22070 [Source:UniProtKB/TrEMBL;Acc:Q147Q9]	chr1	7789133	7792139	1
AT1G22110		-0.65917	-0.381577	-1.37099	-1.28		protein_coding	F2E2.18 [Source:UniProtKB/TrEMBL;Acc:Q9LM48]	chr1	7800507	7804061	-1
AT1G22140		1.95973	2.16078	2.34214	2.16934		protein_coding	At1g22140/F2E2_13 [Source:UniProtKB/TrEMBL;Acc:Q93Z58]	chr1	7814663	7815722	-1
AT1G22150	SULTR1;3	0.851532	0.602867	3.99348	4.61551	SULTR1;3	protein_coding	Sulfate transporter 1.3 [Source:UniProtKB/Swiss-Prot;Acc:Q9FEP7]	chr1	7817609	7821576	1
AT1G22160		1.44406	0.617902	2.24888	1.85934		protein_coding	Putative uncharacterized protein [Source:UniProtKB/TrEMBL;Acc:Q8VY80]	chr1	7823066	7823971	1
AT1G22170		5.3263	5.12061	6.37513	6.23026		protein_coding	At1g22170 [Source:UniProtKB/TrEMBL;Acc:Q9LM13]	chr1	7826268	7828326	1
AT1G22180		4.98655	4.79009	4.90938	4.78161		protein_coding	F16L1.9 protein [Source:UniProtKB/TrEMBL;Acc:Q9LM14]	chr1	7828326	7830424	-1
AT1G22190	RAP2-13	5.73066	5.63131	5.71867	5.91823	RAP2-13	protein_coding	Ethylene-responsive transcription factor RAP2-13 [Source:UniProtKB/Swiss-Prot;Acc:Q9LM15]	chr1	7835781	7837411	1
AT1G22200		5.81568	5.76487	5.70569	5.84084		protein_coding	Endoplasmic reticulum vesicle transporter protein [Source:UniProtKB/TrEMBL;Acc:Q9LM16]	chr1	7837563	7840898	-1
AT1G22210	TPPC	-5.08963	-3.92046	-2.58197	-0.0261204	TPPC	protein_coding	Probable trehalose-phosphate phosphatase C [Source:UniProtKB/Swiss-Prot;Acc:F4I1A6]	chr1	7841432	7844056	1
AT1G22220		3.46884	3.40939	4.71144	4.97467		protein_coding	AUF2 [Source:UniProtKB/TrEMBL;Acc:A0A178W7K5]	chr1	7846459	7847836	1
AT1G22230		3.48427	3.17032	3.29586	3.35882		protein_coding	Nucleolar GTP-binding protein [Source:UniProtKB/TrEMBL;Acc:Q5XVK1]	chr1	7849776	7851164	1
AT1G22250		-1.37824	-2.99596	-0.613355	-0.643888		protein_coding	F16L1.2 protein [Source:UniProtKB/TrEMBL;Acc:Q9LM21]	chr1	7858864	7859766	1
AT1G22260	ZYP1A	1.04465	1.03091	1.20853	1.58675	ZYP1A	protein_coding	Synaptonemal complex protein 1 [Source:UniProtKB/Swiss-Prot;Acc:Q9LME2]	chr1	7859630	7865263	-1
AT1G22270		4.15908	4.22943	3.98713	3.83259		protein_coding	Multifunctional methyltransferase subunit TRM112-like protein At1g22270 [Source:UniProtKB/Swiss-Prot;Acc:Q8LFJ5]	chr1	7865435	7866176	1
AT1G22275	ZYP1B	0.90204	0.747782	0.158667	0.634527	ZYP1B	protein_coding	Synaptonemal complex protein 2 [Source:UniProtKB/Swiss-Prot;Acc:P61430]	chr1	7867067	7872715	1
AT1G22280	PAPP2C	5.65824	5.61475	5.75588	5.71498	PAPP2C	protein_coding	Phytochrome-associated protein phosphatase type 2C [Source:UniProtKB/TrEMBL;Acc:F4I1B4]	chr1	7873867	7876018	1
AT1G22290		-0.0626185	-0.509099	1.02868	1.85819		protein_coding	14-3-3 family protein [Source:UniProtKB/TrEMBL;Acc:F4I1B7]	chr1	7876640	7877962	-1
AT1G22300	GRF10	8.97181	8.93636	8.78554	8.74576	GRF10	protein_coding	GRF10 [Source:UniProtKB/TrEMBL;Acc:A0A178W0Z4]	chr1	7878759	7881395	-1
AT1G22310	MBD8	3.63737	3.72717	3.99435	3.95135	MBD8	protein_coding	Methyl-CpG-binding domain-containing protein 8 [Source:UniProtKB/Swiss-Prot;Acc:Q9LME6]	chr1	7881503	7883824	-1
AT1G22330		4.13683	3.87697	3.82602	4.04685		protein_coding	RNA-binding (RRM/RBD/RNP motifs) family protein [Source:UniProtKB/TrEMBL;Acc:Q9LME7]	chr1	7886323	7889534	1
AT1G22340	UGT85A7	-0.683572	-0.664141	0.382181	0.614236	UGT85A7	protein_coding	UDP-glycosyltransferase 85A7 [Source:UniProtKB/Swiss-Prot;Acc:Q9LME8]	chr1	7890259	7892118	-1
AT1G22360	UGT85A2	6.97486	7.05238	7.45649	7.54918	UGT85A2	protein_coding	UDP-glycosyltransferase 85A2 [Source:UniProtKB/Swiss-Prot;Acc:Q9ZWJ3]	chr1	7894807	7897761	-1
AT1G22400	UGT85A1	3.67871	4.05871	4.83088	5.07537	UGT85A1	protein_coding	UDP-glycosyltransferase 85A1 [Source:UniProtKB/Swiss-Prot;Acc:Q9SK82]	chr1	7903660	7906969	-1
AT1G22403		1.69543	1.91528	2.09111	1.99575		ncRNA	other RNA [Source:TAIR;Acc:AT1G22403]	chr1	7908568	7909708	-1
AT1G22410		9.1945	9.14693	9.4787	9.51836		protein_coding	Phospho-2-dehydro-3-deoxyheptonate aldolase [Source:UniProtKB/TrEMBL;Acc:Q9SK84]	chr1	7911843	7915004	1
AT1G22430		3.30597	3.0297	2.36476	1.88702		protein_coding	Alcohol dehydrogenase-like 1 [Source:UniProtKB/Swiss-Prot;Acc:Q9SK86]	chr1	7919077	7921893	1
AT1G22440		6.83911	6.81795	6.54159	6.70771		protein_coding	Alcohol dehydrogenase-like 2 [Source:UniProtKB/Swiss-Prot;Acc:Q9SK87]	chr1	7922276	7925097	1
AT1G22450	COX6B-1	7.61828	7.67577	7.57298	7.62187	COX6B-1	protein_coding	COX6B [Source:UniProtKB/TrEMBL;Acc:A0A178WPQ4]	chr1	7925121	7927345	1
AT1G22460	OFUT7	3.51819	3.36307	3.53032	3.44509	OFUT7	protein_coding	O-fucosyltransferase 7 [Source:UniProtKB/Swiss-Prot;Acc:B7ZWR7]	chr1	7927287	7930657	-1
AT1G22470		2.23539	2.19925	2.25662	2.45511		protein_coding	At1g22470/F12K8_18 [Source:UniProtKB/TrEMBL;Acc:Q8L443]	chr1	7932777	7933604	-1
AT1G22480		-1.36792	-2.13822	-2.70132	-2.46692		protein_coding	At1g22480 [Source:UniProtKB/TrEMBL;Acc:Q9SK90]	chr1	7933973	7935382	-1
AT1G22490		0.476466	0.539028	0.977748	1.48468		protein_coding	basic helix-loop-helix (bHLH) DNA-binding superfamily protein [Source:TAIR;Acc:AT1G22490]	chr1	7938195	7940805	-1
AT1G22500	ATL15	5.93521	5.9652	4.89236	4.92843	ATL15	protein_coding	E3 ubiquitin-protein ligase ATL15 [Source:UniProtKB/Swiss-Prot;Acc:Q9SK92]	chr1	7949476	7950900	1
AT1G22510		2.56289	2.64368	3.14298	3.1016		protein_coding	E3 ubiquitin-protein ligase RNF170-like protein (DUF 1232) [Source:UniProtKB/TrEMBL;Acc:F4I1E4]	chr1	7950818	7952832	-1
AT1G22520		4.79932	4.76263	4.74124	4.76806		protein_coding	Domain of unknown function (DUF543) [Source:TAIR;Acc:AT1G22520]	chr1	7952974	7954546	-1
AT1G22530	PATL2	8.04736	7.826	7.818	7.98692	PATL2	protein_coding	Patellin-2 [Source:UniProtKB/Swiss-Prot;Acc:Q56ZI2]	chr1	7955445	7958564	-1
AT1G22540	NPF5.10	4.6094	4.53847	4.32497	4.26024	NPF5.10	protein_coding	Protein NRT1/ PTR FAMILY 5.10 [Source:UniProtKB/Swiss-Prot;Acc:Q0WP01]	chr1	7963813	7966436	1
AT1G22550	NPF5.16	5.10442	5.21902	4.49636	4.2587	NPF5.16	protein_coding	Protein NRT1/ PTR FAMILY 5.16 [Source:UniProtKB/Swiss-Prot;Acc:Q9SK96]	chr1	7966500	7968692	-1
AT1G22570	NPF5.15	2.41472	2.32347	2.97393	2.89443	NPF5.15	protein_coding	Protein NRT1/ PTR FAMILY 5.15 [Source:UniProtKB/Swiss-Prot;Acc:Q9SK99]	chr1	7976424	7978810	-1
AT1G22590	AGL87	-0.548649	-1.98168	-1.2848	-0.905981	AGL87	protein_coding	AGAMOUS-like 87 [Source:UniProtKB/TrEMBL;Acc:Q7X9H1]	chr1	7981722	7984334	1
AT1G22610		5.51458	5.59809	5.47952	5.46116		protein_coding	C2 calcium/lipid-binding plant phosphoribosyltransferase family protein [Source:UniProtKB/TrEMBL;Acc:Q9SKA3]	chr1	7994262	7997588	1
AT1G22620	SAC1	5.2885	5.39847	5.1669	4.9975	SAC1	protein_coding	ATSAC1 [Source:UniProtKB/TrEMBL;Acc:A0A178WK36]	chr1	7994166	8002989	-1
AT1G22630		-0.504699	0.0961989	-1.72399	-1.77361		protein_coding	At1g22630/F12K8_2 [Source:UniProtKB/TrEMBL;Acc:Q9SKA5]	chr1	8003223	8004304	1
AT1G22640	MYB3	3.89113	3.81998	4.1544	4.28569	MYB3	protein_coding	MYB3 [Source:UniProtKB/TrEMBL;Acc:A0A178WFN1]	chr1	8006064	8007465	1
AT1G22650	INVD	2.54063	2.69961	2.67133	2.6769	INVD	protein_coding	Probable alkaline/neutral invertase D [Source:UniProtKB/Swiss-Prot;Acc:F4I2X9]	chr1	8013353	8016150	-1
AT1G22660		4.1497	4.19028	4.27443	4.26103		protein_coding	Polynucleotide adenylyltransferase family protein [Source:TAIR;Acc:AT1G22660]	chr1	8017281	8021930	1
AT1G22700	PYG7	3.48748	3.603	3.21552	3.32445	PYG7	protein_coding	Tetratricopeptide repeat domain-containing protein PYG7	chloroplastic [Source:UniProtKB/Swiss-Prot;Acc:B9DHG0]	chr1	8028158	8030136	araport11
AT1G22710	SUC2	4.29246	4.52775	4.24213	3.85533	SUC2	protein_coding	Sucrose transport protein SUC2 [Source:UniProtKB/Swiss-Prot;Acc:Q39231]	chr1	8030587	8033156	-1
AT1G22730		5.58196	5.42858	5.44903	5.49057		protein_coding	MA3 domain-containing protein [Source:UniProtKB/TrEMBL;Acc:O80548]	chr1	8046073	8049039	1
AT1G22740	RABG3B	3.9383	3.90428	3.12645	3.4307	RABG3B	protein_coding	Ras-related protein RABG3b [Source:UniProtKB/Swiss-Prot;Acc:O04157]	chr1	8049090	8050784	1
AT1G22750		4.82975	4.80146	4.59497	4.60999		protein_coding	AT1G22750 protein [Source:UniProtKB/TrEMBL;Acc:O64379]	chr1	8050770	8052930	1
AT1G22770	GI	5.92916	5.86818	5.88932	6.33724	GI	protein_coding	Protein GIGANTEA [Source:UniProtKB/Swiss-Prot;Acc:Q9SQI2]	chr1	8061751	8067790	1
AT1G22780	RPS18C	7.41225	7.49543	7.49032	7.55286	RPS18C	protein_coding	40S ribosomal protein S18 [Source:UniProtKB/Swiss-Prot;Acc:P34788]	chr1	8067864	8069356	1
AT1G22790		4.54041	4.54365	4.46793	4.57638		protein_coding	Low affinity potassium transport system protein [Source:UniProtKB/TrEMBL;Acc:Q8L8X4]	chr1	8069377	8071593	1
AT1G22830	PCMP-E24	3.19344	3.01665	2.94084	2.78907	PCMP-E24	protein_coding	Pentatricopeptide repeat-containing protein At1g22830 [Source:UniProtKB/Swiss-Prot;Acc:Q4V389]	chr1	8075996	8079137	1
AT1G22840	CYTC-1	7.35011	7.31913	7.38928	7.45164	CYTC-1	protein_coding	CYTC-1 [Source:UniProtKB/TrEMBL;Acc:A0A178W284]	chr1	8079287	8080574	1
AT1G22850		3.89536	3.99095	4.09019	4.04078		protein_coding	At1g22850/F29G20_19 [Source:UniProtKB/TrEMBL;Acc:O23137]	chr1	8080482	8082882	-1
AT1G22860		4.99243	5.08919	5.27102	5.19145		protein_coding	Vacuolar sorting protein 39 [Source:TAIR;Acc:AT1G22860]	chr1	8083184	8089273	1
AT1G22870		4.23915	4.39868	4.52882	4.52569		protein_coding	Kinase family with ARM repeat domain-containing protein [Source:UniProtKB/TrEMBL;Acc:F4I313]	chr1	8089267	8094505	1
AT1G22880	CEL5	5.2297	5.66566	5.60946	5.92901	CEL5	protein_coding	Endoglucanase 3 [Source:UniProtKB/Swiss-Prot;Acc:Q2V4L8]	chr1	8095449	8097790	1
AT1G22882	SUN3	5.31961	5.26874	5.51837	5.4638	SUN3	protein_coding	SUN domain-containing protein 3 [Source:UniProtKB/Swiss-Prot;Acc:F4I316]	chr1	8098392	8101464	1
AT1G22885		3.17235	3.08136	3.14425	3.01684		protein_coding		chr1	8101424	8102500	1
AT1G22900	DIR11	-0.62857	-0.775884	0.568246	0.687632	DIR11	protein_coding	Dirigent protein 11 [Source:UniProtKB/Swiss-Prot;Acc:Q67YM6]	chr1	8103612	8104605	-1
AT1G22910		5.30398	5.37695	4.73	4.56527		protein_coding	RNA-binding (RRM/RBD/RNP motifs) family protein [Source:UniProtKB/TrEMBL;Acc:F4I321]	chr1	8104993	8108361	1
AT1G22920	CSN5A	5.31141	5.21454	5.27072	5.293	CSN5A	protein_coding	COP9 signalosome complex subunit 5a [Source:UniProtKB/Swiss-Prot;Acc:Q8LAZ7]	chr1	8109574	8112061	-1
AT1G22930		7.6978	7.66609	7.70824	7.67108		protein_coding	Putative uncharacterized protein At1g22930 [Source:UniProtKB/TrEMBL;Acc:O23129]	chr1	8117286	8122151	1
AT1G22940	TH1	3.12041	3.41059	3.16197	3.38727	TH1	protein_coding	Thiamine biosynthetic bifunctional enzyme TH1	chloroplastic [Source:UniProtKB/Swiss-Prot;Acc:Q5M731]	chr1	8122339	8125068	araport11
AT1G22950		4.56715	4.48514	4.42905	4.41795		protein_coding	Uncharacterized PKHD-type hydroxylase At1g22950 [Source:UniProtKB/Swiss-Prot;Acc:Q3ED68]	chr1	8125023	8127286	-1
AT1G22960		4.33933	4.42644	4.40165	4.48676		protein_coding	Pentatricopeptide repeat-containing protein At1g22960	mitochondrial [Source:UniProtKB/Swiss-Prot;Acc:P0C7Q9]	chr1	8127442	8130456	araport11
AT1G22970		3.82679	3.9024	3.96568	3.96693		protein_coding	At1g22970/F19G10_8 [Source:UniProtKB/TrEMBL;Acc:O23126]	chr1	8130598	8132435	-1
AT1G22980		2.21399	1.89941	1.91857	1.8571		protein_coding		chr1	8132396	8134388	-1
AT1G22985	ERF069	0.958128	1.16628	0.875837	0.987287	ERF069	protein_coding	CRF7 [Source:UniProtKB/TrEMBL;Acc:A0A178W874]	chr1	8135180	8136034	-1
AT1G22990	HIPP22	1.62475	1.89585	2.18324	2.15121	HIPP22	protein_coding	HIPP22 [Source:UniProtKB/TrEMBL;Acc:A0A178WF89]	chr1	8139114	8140233	1
AT1G23000		3.15801	3.31492	2.94915	3.0664		protein_coding	Heavy metal transport/detoxification superfamily protein [Source:TAIR;Acc:AT1G23000]	chr1	8143227	8145174	1
AT1G23010	LPR1	4.13268	3.82838	3.79304	3.76764	LPR1	protein_coding	Multicopper oxidase LPR1 [Source:UniProtKB/Swiss-Prot;Acc:F4I4K5]	chr1	8147118	8149891	1
AT1G23020	FRO3	6.67017	6.61606	6.27312	6.37248	FRO3	protein_coding	Ferric reduction oxidase 3	mitochondrial [Source:UniProtKB/Swiss-Prot;Acc:F4I4K7]	chr1	8149868	8153796	araport11
AT1G23030	PUB11	5.94323	5.9154	5.78205	5.98505	PUB11	protein_coding	RING-type E3 ubiquitin transferase [Source:UniProtKB/TrEMBL;Acc:A0A178WCR1]	chr1	8156504	8159185	1
AT1G23040		5.09033	5.15415	5.14463	5.35389		protein_coding	At1g23040 [Source:UniProtKB/TrEMBL;Acc:O23120]	chr1	8164782	8166716	1
AT1G23050		0.604028	0.649197	0.468504	0.670786		protein_coding	At1g23050 [Source:UniProtKB/TrEMBL;Acc:O23119]	chr1	8168443	8169267	1
AT1G23052		1.71878	1.57165	0.478287	-0.0188447		ncRNA		chr1	8168443	8169267	-1
AT1G23060		2.59956	2.66631	2.61163	2.9111		protein_coding	MDP40 [Source:UniProtKB/TrEMBL;Acc:A0A178W2Z1]	chr1	8170693	8173085	-1
AT1G23080	PIN7	6.40348	6.41146	6.58499	6.59101	PIN7	protein_coding	Auxin efflux carrier component 7 [Source:UniProtKB/Swiss-Prot;Acc:Q940Y5]	chr1	8180189	8183650	-1
AT1G23090	SULTR3;3	1.02797	1.25539	0.870517	1.20468	SULTR3;3	protein_coding	Probable sulfate transporter 3.3 [Source:UniProtKB/Swiss-Prot;Acc:Q9SXS2]	chr1	8184925	8189234	-1
AT1G23100		3.94712	3.97615	4.09398	4.37866		protein_coding	GroES-like family protein [Source:UniProtKB/TrEMBL;Acc:Q8LDC9]	chr1	8195776	8196475	1
AT1G23110		-0.257042	-0.368677	4.60824	4.61582		protein_coding	Fold protein [Source:UniProtKB/TrEMBL;Acc:Q6DSU0]	chr1	8196447	8198331	-1
AT1G23120		2.93601	2.80922	3.06224	3.27018		protein_coding	Polyketide cyclase/dehydrase and lipid transport superfamily protein [Source:TAIR;Acc:AT1G23120]	chr1	8198586	8199616	1
AT1G23140	CAR8	2.81538	2.66569	5.25883	5.22212	CAR8	protein_coding	Protein C2-DOMAIN ABA-RELATED 8 [Source:UniProtKB/Swiss-Prot;Acc:O49303]	chr1	8202146	8203301	-1
AT1G23150		4.53385	4.59777	4.86312	4.614		protein_coding	Putative uncharacterized protein At1g23150 [Source:UniProtKB/TrEMBL;Acc:Q84JS3]	chr1	8206549	8207618	1
AT1G23160		2.49757	3.21142	3.23566	3.46683		protein_coding	Auxin-responsive GH3 family protein [Source:UniProtKB/TrEMBL;Acc:O49301]	chr1	8209226	8211486	1
AT1G23170		4.80415	4.91047	4.95466	5.08609		protein_coding	Protein of unknown function DUF2359	transmembrane [Source:TAIR;Acc:AT1G23170]	chr1	8212556	8215807	araport11
AT1G23180		4.33611	4.40275	4.38937	4.17737		protein_coding	ARM repeat superfamily protein [Source:UniProtKB/TrEMBL;Acc:Q8H0U3]	chr1	8215721	8219641	1
AT1G23190	PGM3	8.05061	8.04587	7.94477	8.05568	PGM3	protein_coding	Probable phosphoglucomutase	cytoplasmic 1 [Source:UniProtKB/Swiss-Prot;Acc:O49299]	chr1	8219808	8224547	araport11
AT1G23200	PME6	2.00314	2.02737	2.45055	1.94551	PME6	protein_coding	Probable pectinesterase/pectinesterase inhibitor 6 [Source:UniProtKB/Swiss-Prot;Acc:O49298]	chr1	8227133	8229661	1
AT1G23205		3.05316	3.08396	1.93654	2.552		protein_coding	At1g23205 [Source:UniProtKB/TrEMBL;Acc:O49297]	chr1	8233953	8235019	-1
AT1G23210	AtGH9B6	1.90223	2.12761	2.42522	2.53059	AtGH9B6	protein_coding	Endoglucanase 4 [Source:UniProtKB/Swiss-Prot;Acc:O49296]	chr1	8240145	8242261	1
AT1G23220		3.46517	3.65362	3.5295	3.22135		protein_coding	Dynein light chain type 1 family protein [Source:UniProtKB/TrEMBL;Acc:Q9LR39]	chr1	8242369	8244403	1
AT1G23230	MED23	6.22369	6.29262	6.19526	6.17443	MED23	protein_coding	Mediator of RNA polymerase II transcription subunit 23 [Source:UniProtKB/Swiss-Prot;Acc:F4I4P3]	chr1	8244418	8251937	1
AT1G23260	UEV1A	5.63889	5.52799	5.7567	5.72033	UEV1A	protein_coding	UEV1A [Source:UniProtKB/TrEMBL;Acc:A0A178WAQ1]	chr1	8256854	8258725	-1
AT1G23280		5.98115	5.942	5.92218	5.93653		protein_coding	Protein MAK16 homolog [Source:UniProtKB/TrEMBL;Acc:F4I4Q1]	chr1	8260608	8262795	-1
AT1G23290	RPL27AB	7.20928	7.25303	7.18666	7.2834	RPL27AB	protein_coding	60S ribosomal protein L27a-2 [Source:UniProtKB/Swiss-Prot;Acc:Q9LR33]	chr1	8262925	8263739	1
AT1G23300	DTX32	0.838004	0.663664	0.0383336	0.482211	DTX32	protein_coding	Protein DETOXIFICATION 32 [Source:UniProtKB/Swiss-Prot;Acc:F4I4Q3]	chr1	8262939	8266048	-1
AT1G23310	GGAT1	5.9123	5.6683	5.37768	5.256	GGAT1	protein_coding	Glutamate--glyoxylate aminotransferase 1 [Source:UniProtKB/Swiss-Prot;Acc:Q9LR30]	chr1	8268385	8272021	-1
AT1G23330		5.477	5.34825	5.163	5.35148		protein_coding	Alpha/beta-Hydrolases superfamily protein [Source:UniProtKB/TrEMBL;Acc:Q9LR26]	chr1	8279554	8282421	-1
AT1G23340		3.54353	3.651	3.69354	3.89356		protein_coding	At1g23340 [Source:UniProtKB/TrEMBL;Acc:Q8GY67]	chr1	8283644	8286969	-1
AT1G23360	MENG	2.3797	2.2753	2.53151	2.37039	MENG	protein_coding	2-phytyl-1	4-beta-naphthoquinone methyltransferase	chloroplastic [Source:UniProtKB/Swiss-Prot;Acc:Q3ED65]	chr1	8295078	3	araport11
AT1G23380	KNAT6	3.85806	3.78011	3.83436	3.55479	KNAT6	protein_coding	KNOTTED1-like homeobox gene 6 [Source:TAIR;Acc:AT1G23380]	chr1	8297241	8302651	-1
AT1G23390		4.8745	4.80382	4.45484	4.19078		protein_coding	F-box/Kelch repeat-containing F-box family protein [Source:UniProtKB/TrEMBL;Acc:C4PVQ8]	chr1	8308965	8310916	-1
AT1G23400	CAF2	3.72994	3.72233	3.28545	3.38985	CAF2	protein_coding	CAF2 [Source:UniProtKB/TrEMBL;Acc:A0A178WC04]	chr1	8311984	8315876	-1
AT1G23410	RPS27AA	5.40468	5.52682	5.69404	5.80052	RPS27AA	protein_coding	Ubiquitin-40S ribosomal protein S27a-1 [Source:UniProtKB/Swiss-Prot;Acc:P59271]	chr1	8314853	8315737	1
AT1G23440		6.49854	6.34672	6.34995	6.26436		protein_coding	Peptidase C15	pyroglutamyl peptidase I-like protein [Source:UniProtKB/TrEMBL;Acc:Q9C5G6]	chr1	8321611	8324497	araport11
AT1G23450		0.159646	0.464947	0.612248	0.681606		protein_coding	Tetratricopeptide repeat (TPR)-like superfamily protein [Source:TAIR;Acc:AT1G23450]	chr1	8324698	8326697	1
AT1G23460		3.96012	4.07502	3.79122	3.89118		protein_coding	Pectin lyase-like superfamily protein [Source:UniProtKB/TrEMBL;Acc:F4I672]	chr1	8326747	8329782	1
AT1G23465		-0.0653551	-0.492876	-0.589527	0.065193		protein_coding	At1g23470 [Source:UniProtKB/TrEMBL;Acc:Q5BIV4]	chr1	8329924	8331104	1
AT1G23480	CSLA3	4.88515	4.81796	4.96109	4.8756	CSLA3	protein_coding	Glycosyltransferase (Fragment) [Source:UniProtKB/TrEMBL;Acc:W8Q7B4]	chr1	8332862	8336414	1
AT1G23490	ARF2-A	7.47478	7.56014	7.52889	7.60502	ARF2-A	protein_coding	ADP-ribosylation factor 2-B [Source:UniProtKB/Swiss-Prot;Acc:P0DH91]	chr1	8336593	8338827	1
AT1G23530		2.5857	2.42921	2.25472	2.67355		protein_coding	At1g23530 [Source:UniProtKB/TrEMBL;Acc:Q9ZUE1]	chr1	8345595	8346733	1
AT1G23540	PERK12	1.44862	0.813013	2.69822	2.60461	PERK12	protein_coding	Proline-rich receptor-like protein kinase PERK12 [Source:UniProtKB/Swiss-Prot;Acc:Q9ZUE0]	chr1	8346827	8350068	-1
AT1G23550	SRO2	1.75449	1.61407	1.68524	1.97006	SRO2	protein_coding	Probable inactive poly [ADP-ribose] polymerase SRO2 [Source:UniProtKB/Swiss-Prot;Acc:Q9ZUD9]	chr1	8350728	8352791	1
AT1G23560		4.00435	4.12307	4.30332	4.25531		protein_coding	F5O8.12 protein [Source:UniProtKB/TrEMBL;Acc:Q9ZUD8]	chr1	8352615	8354619	-1
AT1G23710		2.61734	2.57103	2.30963	2.28564		protein_coding	At1g23710 [Source:UniProtKB/TrEMBL;Acc:Q9ZUC4]	chr1	8385188	8386522	1
AT1G23720		10.5832	10.6119	9.99939	10.1555		protein_coding	Proline-rich extensin-like family protein [Source:TAIR;Acc:AT1G23720]	chr1	8388297	8391623	1
AT1G23730	BCA3	-2.5118	-2.86026	-0.736478	0.145934	BCA3	protein_coding	Beta carbonic anhydrase 3 [Source:UniProtKB/Swiss-Prot;Acc:Q9ZUC2]	chr1	8395466	8398387	1
AT1G23740	AOR	1.88127	2.05357	0.913049	0.649577	AOR	protein_coding	NADPH-dependent alkenal/one oxidoreductase	chloroplastic [Source:UniProtKB/Swiss-Prot;Acc:Q9ZUC1]	chr1	8398115	8399836	araport11
AT1G23750		4.61675	4.84185	5.16377	5.26901		protein_coding	F5O8.30 protein [Source:UniProtKB/TrEMBL;Acc:Q9ZUC0]	chr1	8400056	8401550	1
AT1G23760	PGL1	4.29795	4.4178	2.78256	3.17805	PGL1	protein_coding	Polygalacturonase 1 beta-like protein 1 [Source:UniProtKB/Swiss-Prot;Acc:P92982]	chr1	8401808	8404301	1
AT1G23780	SKIP22	5.24858	5.16809	5.21767	5.22829	SKIP22	protein_coding	F-box family protein [Source:UniProtKB/TrEMBL;Acc:C1PI94]	chr1	8406663	8408530	-1
AT1G23790		3.65674	3.69449	3.59444	3.5547		protein_coding	At1g23790 [Source:UniProtKB/TrEMBL;Acc:Q9ZUB7]	chr1	8409945	8412079	1
AT1G23800	ALDH2B7	5.09033	5.16242	5.55139	5.46647	ALDH2B7	protein_coding	Aldehyde dehydrogenase family 2 member B7	mitochondrial [Source:UniProtKB/Swiss-Prot;Acc:Q8S528]	chr1	8412051	8414886	araport11
AT1G23820	SPDSYN1	7.22105	7.15865	7.22597	7.18352	SPDSYN1	protein_coding	Spermidine synthase 1 [Source:UniProtKB/Swiss-Prot;Acc:Q9ZUB3]	chr1	8420265	8422985	1
AT1G23830		2.85687	2.75004	2.91154	2.72562		protein_coding	At1g23830/F5O8_36 [Source:UniProtKB/TrEMBL;Acc:Q9ZUB2]	chr1	8422960	8424088	-1
AT1G23850		3.29082	3.07109	3.22186	3.38968		protein_coding	Putative uncharacterized protein At1g23850 [Source:UniProtKB/TrEMBL;Acc:Q9LRA9]	chr1	8425724	8427235	-1
AT1G23860	RSZ21	4.1734	4.27566	4.212	4.36925	RSZ21	protein_coding	SRZ21 [Source:UniProtKB/TrEMBL;Acc:A0A178WC08]	chr1	8427257	8429498	-1
AT1G23870	TPS9	6.57351	6.77174	5.76011	5.6183	TPS9	protein_coding	Probable alpha	alpha-trehalose-phosphate synthase [UDP-forming] 9 [Source:UniProtKB/Swiss-Prot;Acc:Q9LRA7]	chr1	8432179	8435656	araport11
AT1G23880		2.85452	2.80104	2.92533	2.79301		protein_coding	At1g23880/T23E23_8 [Source:UniProtKB/TrEMBL;Acc:Q8S9K1]	chr1	8435657	8438811	1
AT1G23890		3.77482	3.76219	4.14829	4.32325		protein_coding	NHL domain-containing protein [Source:UniProtKB/TrEMBL;Acc:F4I7N5]	chr1	8438766	8440866	-1
AT1G23900	GAMMA-ADR	6.45326	6.48539	6.42036	6.49055	GAMMA-ADR	protein_coding	AP-1 complex subunit gamma-1 [Source:UniProtKB/Swiss-Prot;Acc:Q84K16]	chr1	8441073	8447681	1
AT1G23935		3.30871	3.54035	3.27668	3.15343		protein_coding		chr1	8461757	8469573	1
AT1G23950		4.77987	4.64423	4.97119	4.96936		protein_coding	UPF0725 protein At1g23950 [Source:UniProtKB/Swiss-Prot;Acc:Q9LR97]	chr1	8469533	8471417	-1
AT1G23960		5.14847	4.90434	5.4508	5.40074		protein_coding	UPF0725 protein At1g23960 [Source:UniProtKB/Swiss-Prot;Acc:Q8RXM6]	chr1	8478391	8480356	-1
AT1G23970		3.03122	3.31974	3.20477	3.1638		protein_coding	UPF0725 protein At1g23970 [Source:UniProtKB/Swiss-Prot;Acc:Q94A88]	chr1	8481997	8483875	-1
AT1G23980	ATL47	3.44512	3.42795	3.24292	3.02221	ATL47	protein_coding	RING-H2 finger protein ATL47 [Source:UniProtKB/Swiss-Prot;Acc:Q8GW38]	chr1	8484703	8486002	-1
AT1G24020	MLP423	-0.0604078	-0.854147	-0.084967	0.0722991	MLP423	protein_coding	MLP-like protein 423 [Source:UniProtKB/Swiss-Prot;Acc:Q93VR4]	chr1	8500119	8502065	-1
AT1G24030	PBL28	2.86348	2.75394	2.42351	2.09617	PBL28	protein_coding	Probable serine/threonine-protein kinase PBL28 [Source:UniProtKB/Swiss-Prot;Acc:Q84M95]	chr1	8503217	8505460	1
AT1G24040		3.3178	2.98278	2.99692	2.71545		protein_coding	Acyl-CoA N-acyltransferases (NAT) superfamily protein [Source:UniProtKB/TrEMBL;Acc:Q9LR91]	chr1	8503777	8506837	-1
AT1G24050		6.30615	6.29637	6.35607	6.33949		protein_coding	At1g24050/T23E23_11 [Source:UniProtKB/TrEMBL;Acc:Q8L466]	chr1	8506968	8508909	1
AT1G24090		2.65226	2.78539	2.85158	2.95681		protein_coding	RNase H domain-containing protein [Source:UniProtKB/TrEMBL;Acc:F4I7R5]	chr1	8520443	8523193	1
AT1G24095		2.65165	2.91257	3.02622	3.12387		protein_coding	Putative thiol-disulfide oxidoreductase DCC [Source:UniProtKB/TrEMBL;Acc:Q9LR85]	chr1	8523225	8524929	1
AT1G24100	UGT74B1	6.98394	6.91571	7.22701	7.22664	UGT74B1	protein_coding	Glycosyltransferase [Source:UniProtKB/TrEMBL;Acc:A0A178WKT6]	chr1	8525334	8527087	-1
AT1G24120	ATJ16	4.89702	4.79738	4.70335	4.586	ATJ16	protein_coding	Chaperone protein dnaJ 16 [Source:UniProtKB/Swiss-Prot;Acc:Q8VXV4]	chr1	8529064	8532262	-1
AT1G24130		1.97707	1.69077	1.729	1.54162		protein_coding	F3I6.5 protein [Source:UniProtKB/TrEMBL;Acc:O48679]	chr1	8534146	8535660	-1
AT1G24140	3MMP	-2.77503	-1.01974	-0.299944	-0.574566	3MMP	protein_coding	Metalloendoproteinase 3-MMP [Source:UniProtKB/Swiss-Prot;Acc:Q5XF51]	chr1	8535999	8537780	-1
AT1G24150	ATFH4	5.23046	5.29658	5.49255	5.38603	ATFH4	protein_coding	formin homologue 4 [Source:TAIR;Acc:AT1G24150]	chr1	8549191	8552086	1
AT1G24160		5.80414	5.89859	6.02108	5.95213		protein_coding	F3I6.9 protein [Source:UniProtKB/TrEMBL;Acc:O48683]	chr1	8553313	8556750	-1
AT1G24170	GATL8	6.31909	6.25574	6.56761	6.3094	GATL8	protein_coding	Hexosyltransferase [Source:UniProtKB/TrEMBL;Acc:A0A178WGI0]	chr1	8557215	8559066	-1
AT1G24180	IAR4	8.79865	8.74877	8.62915	8.63445	IAR4	protein_coding	Pyruvate dehydrogenase E1 component subunit alpha-2	mitochondrial [Source:UniProtKB/Swiss-Prot;Acc:Q8H1Y0]	chr1	8560420	8563502	araport11
AT1G24190	SNL3	6.28015	6.28422	6.25586	6.18105	SNL3	protein_coding	SIN3-like 3 [Source:TAIR;Acc:AT1G24190]	chr1	8563510	8570580	-1
AT1G24210		0.0987528	-0.0203587	0.0676371	-0.256909		protein_coding	At1g24210 [Source:UniProtKB/TrEMBL;Acc:Q8LCT6]	chr1	8573544	8575184	-1
AT1G24240		3.66049	3.82795	3.76542	3.73347		protein_coding	At1g24240/F3I6_17 [Source:UniProtKB/TrEMBL;Acc:O48691]	chr1	8586335	8588180	1
AT1G24265		2.52924	2.40877	2.53623	2.42364		protein_coding	Protein of unknown function (DUF1664) [Source:TAIR;Acc:AT1G24265]	chr1	8600391	8603913	1
AT1G24267		5.49943	5.45074	5.97623	5.86518		protein_coding	Protein of unknown function (DUF1664) [Source:TAIR;Acc:AT1G24267]	chr1	8604022	8607484	-1
AT1G24280	G6PD3	6.76473	6.5246	6.30244	6.34243	G6PD3	protein_coding	Glucose-6-phosphate 1-dehydrogenase [Source:UniProtKB/TrEMBL;Acc:A0A178WP00]	chr1	8609338	8612580	1
AT1G24290		2.09751	2.31679	2.11738	2.11086		protein_coding	AAA-type ATPase family protein [Source:UniProtKB/TrEMBL;Acc:O48696]	chr1	8612505	8614283	-1
AT1G24300		6.11653	6.1633	6.20426	6.18818		protein_coding	GYF domain-containing protein [Source:UniProtKB/TrEMBL;Acc:F4I983]	chr1	8614363	8620664	-1
AT1G24310	NUP54	5.16972	5.3508	5.23155	5.13175	NUP54	protein_coding	Nuclear pore complex protein NUP54 [Source:UniProtKB/Swiss-Prot;Acc:Q8GYF7]	chr1	8624014	8626405	1
AT1G24320	GCS2	2.97575	3.00258	3.3004	3.63329	GCS2	protein_coding	Alpha-glucosidase 2 [Source:UniProtKB/Swiss-Prot;Acc:Q84M89]	chr1	8626315	8631027	-1
AT1G24330	PUB6	1.3839	0.929922	1.55951	1.51295	PUB6	protein_coding	U-box domain-containing protein 6 [Source:UniProtKB/Swiss-Prot;Acc:O48700]	chr1	8631206	8635055	1
AT1G24340	EMB260	5.04137	4.90591	4.62376	4.60106	EMB260	protein_coding	FAD/NAD(P)-binding oxidoreductase family protein [Source:UniProtKB/TrEMBL;Acc:Q8GYJ7]	chr1	8635187	8638986	1
AT1G24350		4.30719	4.45189	4.43415	4.50613		protein_coding	Acid phosphatase/vanadium-dependent haloperoxidase-related protein [Source:UniProtKB/TrEMBL;Acc:F4I989]	chr1	8638520	8640825	-1
AT1G24360		7.72825	7.75587	7.82085	7.81735		protein_coding	3-oxoacyl-[acyl-carrier-protein] reductase	chloroplastic [Source:UniProtKB/Swiss-Prot;Acc:P33207]	chr1	8640582	8643503	araport11
AT1G24420		1.15222	0.532802	-0.385182	-0.0640151		protein_coding	F21J9.8 [Source:UniProtKB/TrEMBL;Acc:Q9FYM1]	chr1	8656021	8657997	1
AT1G24430		4.49012	4.5131	4.11101	3.91655		protein_coding	F21J9.9 [Source:UniProtKB/TrEMBL;Acc:Q9FYM0]	chr1	8658003	8659514	-1
AT1G24440		4.70701	4.55394	3.72443	4.00004		protein_coding	F21J9.10 [Source:UniProtKB/TrEMBL;Acc:Q9FYL9]	chr1	8661838	8664007	1
AT1G24450	NFD2	3.33426	3.38238	3.45858	3.40722	NFD2	protein_coding	Protein NUCLEAR FUSION DEFECTIVE 2 [Source:UniProtKB/Swiss-Prot;Acc:Q9FYL8]	chr1	8664097	8665569	1
AT1G24460		6.92306	7.02083	7.08584	7.00948		protein_coding	TGN-related	localized SYP41 interacting protein [Source:UniProtKB/TrEMBL;Acc:F4I9A1]	chr1	8665874	8672651	araport11
AT1G24485		-0.856853	-0.137081	-3.5232	-0.816028		protein_coding		chr1	8678858	8681894	1
AT1G24490	ALB3L1	4.92273	4.95014	4.79882	4.75082	ALB3L1	protein_coding	ALBINO3-like protein 1	chloroplastic [Source:UniProtKB/Swiss-Prot;Acc:Q9FYL3]	chr1	8682195	8685271	araport11
AT1G24510	CCT5	8.49313	8.57585	8.51423	8.46	CCT5	protein_coding	T-complex protein 1 subunit epsilon [Source:UniProtKB/Swiss-Prot;Acc:O04450]	chr1	8685271	8688247	-1
AT1G24530		4.03869	4.07716	3.68393	3.8252		protein_coding	F21J9.19 [Source:UniProtKB/TrEMBL;Acc:Q9FYL1]	chr1	8692630	8694705	1
AT1G24560		6.05359	6.00359	5.93837	5.78174		protein_coding	Paramyosin [Source:UniProtKB/TrEMBL;Acc:Q8LPK7]	chr1	8702361	8705879	1
AT1G24575		0.726049	0.331914	3.31676	2.94567		protein_coding	At1g24575 [Source:UniProtKB/TrEMBL;Acc:Q8LAL6]	chr1	8710847	8711578	-1
AT1G24600		-1.18414	-1.23335	-1.3526	-1.40743		protein_coding	At1g24600 [Source:UniProtKB/TrEMBL;Acc:Q9FYK4]	chr1	8720309	8720721	1
AT1G24610		4.1599	4.26147	4.41092	4.41021		protein_coding	F21J9.27 [Source:UniProtKB/TrEMBL;Acc:Q9FYK3]	chr1	8720651	8722825	-1
AT1G24620	CML25	2.67208	2.5858	2.73244	2.54717	CML25	protein_coding	Probable calcium-binding protein CML25 [Source:UniProtKB/Swiss-Prot;Acc:Q9FYK2]	chr1	8723627	8724711	-1
AT1G24625	ZFP7	4.53817	4.58768	4.6955	4.61975	ZFP7	protein_coding	Zinc finger protein 7 [Source:UniProtKB/Swiss-Prot;Acc:Q39266]	chr1	8725789	8727212	-1
AT1G24706	THO2	6.52381	6.58127	6.52452	6.47815	THO2	protein_coding	THO complex subunit 2 [Source:UniProtKB/Swiss-Prot;Acc:F4IAT2]	chr1	8741836	8755604	1
AT1G24735		2.60256	2.40776	2.6304	3.10087		protein_coding	S-adenosyl-L-methionine-dependent methyltransferases superfamily protein [Source:UniProtKB/TrEMBL;Acc:F4IAT4]	chr1	8757864	8759645	1
[truncated: 18,019 more rows]
[truncated: 2 more columns]
