# Supplementary material for: A CYBDOM protein impacts iron homeostasis and primary root growth under phosphate deficiency in Arabidopsis
Source: Nat Commun. 2024 Jan 11;15:423. doi: 10.1038/s41467-023-43911-x (PMC10784552; doi:10.1038/s41467-023-43911-x)
Supplement: Supplementary file 8 — Supplementary Data 5 [file 41467_2023_43911_MOESM8_ESM.xlsx]

## Sheet: Col-0 Minus Pi - Col-0 Plus Pi
Supplementary Data 5. Differential expression testing of Arabidopsis genes obtained by RNA-seq. For each pairwise comparison it is shown the gene Id, the mean expression value in the indicated condition, the log2 of the fold change (logFC), the p-value and the adjusted p-value (adj.P.Val). A moderated t-test was used for each contrast and an F-test was used for the interaction. For each group of …
Gene_ID	AveCPM_Col0_Minus_Pi	AveCPM_Col0_Plus_Pi	logFC (Minus Pi / Plus Pi)	P.Value	adj.P.Val	Fold_Change	Gene_Name	Gene_type	Description
AT1G73010	8.87717	3.51101	5.36617	3.98858982204095e-24	1.2006145431556e-19	41.2455	PS2	protein_coding	Inorganic pyrophosphatase 1 [Source:UniProtKB/Swiss-Prot;Acc:Q67YC0]
AT3G09922	7.97552	-0.918011	8.89353	8.30648663460325e-24	1.2006145431556e-19	475.576	IPS1	protein_coding	induced by phosphate starvation1 [Source:TAIR;Acc:AT3G09922]
AT5G03545	8.27033	3.06067	5.20966	3.01770698136848e-23	2.41621762584211e-19	37.0053	AT4	protein_coding	At5g03545 [Source:UniProtKB/TrEMBL;Acc:Q9LZD2]
AT3G02040	8.6667	4.22822	4.43848	8.36932081538703e-23	5.54711687206507e-19	21.6828	GDPD1	protein_coding	Glycerophosphodiester phosphodiesterase GDPD1, chloroplastic [Source:UniProtKB/Swiss-Prot;Acc:Q9SGA2]
AT5G20790	7.62192	2.58752	5.03441	1.31093683693789e-22	5.83133836999684e-19	32.7724		protein_coding
AT5G20150	9.07596	3.37291	5.70305	8.35770798397875e-22	3.04174983118732e-18	52.0942	SPX1	protein_coding	SPX domain-containing protein 1 [Source:UniProtKB/Swiss-Prot;Acc:Q8LBH4]
AT2G43535	9.23535	6.36612	2.86923	7.41976182469291e-20	2.12173389206968e-16	7.30674	ATTI4	protein_coding	Defensin-like protein 196 [Source:UniProtKB/Swiss-Prot;Acc:Q8RYE7]
AT4G33030	7.32715	4.27993	3.04722	9.69824596601198e-20	2.58839719335549e-16	8.2662	SQD1	protein_coding	UDP-sulfoquinovose synthase, chloroplastic [Source:UniProtKB/Swiss-Prot;Acc:O48917]
AT2G45130	6.65712	-1.808	8.46512	1.77272012612984e-19	4.43556734559262e-16	353.389	SPX3	protein_coding	SPX domain-containing protein 3 [Source:UniProtKB/Swiss-Prot;Acc:Q5PP62]
AT3G17790	7.6213	2.73314	4.88816	2.28179328924939e-19	4.90791828092188e-16	29.6131	PAP17	protein_coding	Purple acid phosphatase 17 [Source:UniProtKB/Swiss-Prot;Acc:Q9SCX8]
AT5G01220	8.55902	5.61959	2.93944	3.06782256431944e-19	5.84843850190307e-16	7.67111	SQD2	protein_coding	Sulfoquinovosyl transferase SQD2 [Source:UniProtKB/Swiss-Prot;Acc:Q8S4F6]
AT3G03530	7.14558	4.0272	3.11838	1.30265058119568e-18	2.08601253470351e-15	8.68412	NPC4	protein_coding	Non-specific phospholipase C4 [Source:UniProtKB/Swiss-Prot;Acc:Q9SRQ7]
AT3G47420	8.78366	5.63177	3.15188	2.66400523898586e-18	4.10195329759846e-15	8.88815	ATPS3	protein_coding	Putative glycerol-3-phosphate transporter 1 [Source:UniProtKB/Swiss-Prot;Acc:Q9C5L3]
AT1G73220	7.31973	-1.5476	8.86734	8.44096985733485e-18	1.25157698988349e-14	467.019	OCT1	protein_coding	Organic cation/carnitine transporter 1 [Source:UniProtKB/Swiss-Prot;Acc:Q9CAT6]
AT2G41100	7.07816	3.3955	3.68266	1.33168715007768e-17	1.90402726307893e-14	12.8408	CML12	protein_coding	Calmodulin-like protein 12 [Source:UniProtKB/Swiss-Prot;Acc:P25071]
AT3G56040	6.25901	3.98881	2.2702	2.7174334475901e-17	3.60133118211124e-14	4.82391	UGP3	protein_coding	UTP--glucose-1-phosphate uridylyltransferase 3, chloroplastic [Source:UniProtKB/Swiss-Prot;Acc:F4IY62]
AT3G25240	5.03737	-5.08963	10.127	6.24824140721185e-17	7.35712048518586e-14	1118.23		protein_coding	Putative uncharacterized protein [Source:UniProtKB/TrEMBL;Acc:Q9LSF2]
AT3G05630	6.26414	2.34633	3.91781	6.49763145246422e-17	7.4321765019415e-14	15.114	PLPZETA2	protein_coding	Phospholipase D zeta 2 [Source:UniProtKB/Swiss-Prot;Acc:Q9M9W8]
AT2G27190	7.82096	6.01783	1.80313	7.89469821554724e-17	8.61803698135445e-14	3.48977	PAP12	protein_coding	Fe(3+)-Zn(2+) purple acid phosphatase 12 [Source:UniProtKB/Swiss-Prot;Acc:Q38924]
AT1G08310	6.24212	2.68792	3.5542	8.86454480460957e-17	9.33903122915104e-14	11.7468		protein_coding	Alpha/beta-Hydrolases superfamily protein [Source:UniProtKB/TrEMBL;Acc:A8MRK8]
AT3G51860	6.72638	4.59952	2.12686	1.37816709052789e-16	1.3528251619515e-13	4.36764	CAX3	protein_coding	Cation exchanger 3 [Source:UniProtKB/TrEMBL;Acc:A0A1I9LSS9]
AT4G36430	7.61387	5.96979	1.64408	1.53691995510012e-16	1.46497746386853e-13	3.12548	PER49	protein_coding	Peroxidase 49 [Source:UniProtKB/Swiss-Prot;Acc:O23237]
AT4G10120	6.04927	1.89975	4.14953	1.98244057576514e-16	1.80375059114049e-13	17.7473	SPS4	protein_coding	Probable sucrose-phosphate synthase 4 [Source:UniProtKB/Swiss-Prot;Acc:F4JLK2]
AT4G15540	5.73218	3.21394	2.51824	2.18342651399354e-16	1.90440271254397e-13	5.72882		protein_coding	WAT1-related protein At4g15540 [Source:UniProtKB/Swiss-Prot;Acc:F4JK59]
AT2G38940	8.76136	6.05811	2.70325	3.99211460591908e-16	3.19640632266729e-13	6.51266	PHT1-4	protein_coding	PHT1 [Source:UniProtKB/TrEMBL;Acc:A0A178VRB1]
AT2G26660	6.43564	4.41531	2.02033	6.18011094606746e-16	4.7579723387474e-13	4.05676	SPX2	protein_coding	SPX domain-containing protein 2 [Source:UniProtKB/Swiss-Prot;Acc:O48781]
AT2G45135	4.72199	-5.08963	9.81162	7.65050563180411e-16	5.56873349933901e-13	898.653		protein_coding	RING/U-box superfamily protein [Source:UniProtKB/TrEMBL;Acc:F4IW24]
AT3G03790	7.24203	5.56887	1.67316	8.58244325847481e-16	6.13552738231751e-13	3.18911		protein_coding	Ankyrin repeat family protein / regulator of chromosome condensation (RCC1) family protein [Source:UniProtKB/TrEMBL;Acc:F4J2C4]
AT3G02870	6.92548	5.20316	1.72233	9.67425782952272e-16	6.79472347275636e-13	3.29968	VTC4	protein_coding	Inositol-phosphate phosphatase [Source:UniProtKB/Swiss-Prot;Acc:Q9M8S8]
AT3G03150	6.05287	4.0554	1.99747	1.4327141445745e-15	9.72157255320266e-13	3.99299		protein_coding	At3g03150 [Source:UniProtKB/TrEMBL;Acc:Q84VW1]
AT2G11810	5.87252	1.29535	4.57717	3.30389570735495e-15	2.0943925865663e-12	23.8707	MGD3	protein_coding	Monogalactosyldiacylglycerol synthase 3, chloroplastic [Source:UniProtKB/Swiss-Prot;Acc:Q9SI93]
AT1G08650	7.26942	5.60871	1.66072	3.34818218364998e-15	2.0943925865663e-12	3.16174	PPCK1	protein_coding	Phosphoenolpyruvate carboxylase kinase 1 [Source:UniProtKB/Swiss-Prot;Acc:Q9SPK4]
AT2G42690	5.84417	3.41504	2.42913	3.61581290362654e-15	2.19326445126947e-12	5.3857		protein_coding	Phospholipase A1-IIdelta [Source:UniProtKB/Swiss-Prot;Acc:Q9SJI7]
AT4G31240	5.76908	3.02847	2.74061	5.35728494688729e-15	3.10831225454617e-12	6.68353		protein_coding	Probable nucleoredoxin 3 [Source:UniProtKB/Swiss-Prot;Acc:Q8VZQ0]
AT1G17710	8.02111	-4.18122	12.2023	9.18841585402333e-15	4.97093297702662e-12	4712.7		protein_coding	Inorganic pyrophosphatase 2 [Source:UniProtKB/Swiss-Prot;Acc:Q9FZ62]
AT3G52190	6.8902	5.05301	1.83719	1.34182989615011e-14	6.55107537347238e-12	3.57313	PHF1	protein_coding	SEC12-like protein 1 [Source:UniProtKB/Swiss-Prot;Acc:Q8GYE0]
AT1G13750	6.039	3.90599	2.13302	1.51007261194747e-14	7.23302823915057e-12	4.38634	PAP1	protein_coding	Probable inactive purple acid phosphatase 1 [Source:UniProtKB/Swiss-Prot;Acc:Q9LMX4]
AT1G23110	4.60824	-0.257042	4.86528	1.51764593118012e-14	7.23302823915057e-12	29.1471		protein_coding	Fold protein [Source:UniProtKB/TrEMBL;Acc:Q6DSU0]
AT5G43370	7.51203	0.768613	6.74342	1.54554325759222e-14	7.27932691464084e-12	107.145	PHT1-2	protein_coding	Probable inorganic phosphate transporter 1-2 [Source:UniProtKB/Swiss-Prot;Acc:Q96243]
AT2G39510	7.12151	5.42174	1.69977	1.74215271465269e-14	7.98768146220887e-12	3.24849		protein_coding	WAT1-related protein At2g39510 [Source:UniProtKB/Swiss-Prot;Acc:O80638]
AT3G09400	4.59251	0.445308	4.1472	1.78203334218055e-14	7.98768146220887e-12	17.7187	PLL3	protein_coding	Probable protein phosphatase 2C 36 [Source:UniProtKB/Swiss-Prot;Acc:Q9SR24]
AT3G12500	9.29731	7.33926	1.95805	1.79570198231203e-14	7.98768146220887e-12	3.88535	CHI-B	protein_coding	Basic endochitinase B [Source:UniProtKB/Swiss-Prot;Acc:P19171]
AT1G54970	7.35249	4.8139	2.53859	2.23441728844855e-14	9.61856577696227e-12	5.81022	PRP1	protein_coding	Proline-rich protein 1 [Source:UniProtKB/Swiss-Prot;Acc:Q9FZ35]
AT4G19810	8.10044	6.04694	2.05351	2.46347621737145e-14	1.04917879666222e-11	4.15113		protein_coding	At4g19810 [Source:UniProtKB/TrEMBL;Acc:O81862]
AT5G57540	5.53758	2.28844	3.24914	3.47838917962822e-14	1.40660436785087e-11	9.50798	XTH13	protein_coding	Putative xyloglucan endotransglucosylase/hydrolase protein 13 [Source:UniProtKB/Swiss-Prot;Acc:Q9FKL8]
AT4G15290	3.07125	5.44995	-2.3787	3.77227487087611e-14	1.51019252180654e-11	-5.20068	CSLB5	protein_coding	Glycosyltransferase (Fragment) [Source:UniProtKB/TrEMBL;Acc:W8Q2Z8]
AT4G03960	4.89126	1.66525	3.22601	4.10365717529992e-14	1.59444349181226e-11	9.35674		protein_coding	AT4g03960/T24M8_4 [Source:UniProtKB/TrEMBL;Acc:Q940L5]
AT2G32960	7.00061	5.14877	1.85184	4.11083895273739e-14	1.59444349181226e-11	3.6096		protein_coding	At2g32960 [Source:UniProtKB/TrEMBL;Acc:Q84MD6]
AT2G01520	6.12353	8.18921	-2.06568	5.51239673223562e-14	2.06246066147963e-11	-4.18632	MLP328	protein_coding	MLP-like protein 328 [Source:UniProtKB/Swiss-Prot;Acc:Q9ZVF3]
AT3G43110	5.13843	2.30118	2.83725	5.78537324345416e-14	2.12487736172884e-11	7.14658		protein_coding	At3g43110 [Source:UniProtKB/TrEMBL;Acc:Q9M250]
AT2G18800	2.40333	4.98223	-2.5789	6.75394305314384e-14	2.39280846185452e-11	-5.97483	XTH21	protein_coding	Xyloglucan endotransglucosylase/hydrolase [Source:UniProtKB/TrEMBL;Acc:A0A178VQ29]
AT4G12550	4.67397	7.0786	-2.40463	6.8300484716414e-14	2.39854526766396e-11	-5.29499	AIR1	protein_coding	Putative lipid-binding protein AIR1 [Source:UniProtKB/Swiss-Prot;Acc:Q9S7I2]
AT3G57157	5.42372	2.90453	2.51919	7.50451984649607e-14	2.61248650030108e-11	5.73259		ncRNA	other RNA [Source:TAIR;Acc:AT3G57157]
AT3G01190	6.65356	8.60246	-1.9489	7.69733882666033e-14	2.65651088436655e-11	-3.86081	PER27	protein_coding	Peroxidase [Source:UniProtKB/TrEMBL;Acc:A0A178V802]
AT1G34510	5.45781	2.08974	3.36807	7.92490956706517e-14	2.71167375733237e-11	10.325	PER8	protein_coding	Peroxidase [Source:UniProtKB/TrEMBL;Acc:Q0WRX6]
AT4G28850	5.34753	0.997881	4.34965	8.32669885186139e-14	2.82500899860524e-11	20.3881	XTH26	protein_coding	Probable xyloglucan endotransglucosylase/hydrolase protein 26 [Source:UniProtKB/Swiss-Prot;Acc:Q9SVV2]
AT5G56540	4.52668	6.09101	-1.56433	8.4733826329097e-14	2.8506168094614e-11	-2.9574	AGP14	protein_coding	Arabinogalactan peptide 14 [Source:UniProtKB/Swiss-Prot;Acc:Q9LVC0]
AT2G39980	4.74289	1.94786	2.79503	1.27226607535701e-13	4.14096748462133e-11	6.94044		protein_coding	At2g39980/T28M21.14 [Source:UniProtKB/TrEMBL;Acc:O04201]
AT2G43510	5.3465	1.91675	3.42975	1.4228440380344e-13	4.59372082408622e-11	10.776	ATTI1	protein_coding	TI1 [Source:UniProtKB/TrEMBL;Acc:A0A178VRC4]
AT3G43190	6.05182	4.16726	1.88456	1.44124426607908e-13	4.61590183585679e-11	3.69241	SUS4	protein_coding	Sucrose synthase 4 [Source:UniProtKB/Swiss-Prot;Acc:Q9LXL5]
AT2G01530	5.73259	7.91206	-2.17947	1.84795172188037e-13	5.73495342897354e-11	-4.52986	MLP329	protein_coding	Putative uncharacterized protein At2g01530 (Fragment) [Source:UniProtKB/TrEMBL;Acc:C0SV41]
AT4G12545	5.29005	7.36785	-2.0778	1.89401685162127e-13	5.83269774136967e-11	-4.22163	AIR1B	protein_coding	Putative lipid-binding protein AIR1B [Source:UniProtKB/Swiss-Prot;Acc:Q9ZSP6]
AT1G67110	3.35405	5.33614	-1.98209	2.51850108558805e-13	7.63830851972971e-11	-3.95066	CYP735A2	protein_coding	Cytokinin hydroxylase [Source:UniProtKB/Swiss-Prot;Acc:Q9ZW95]
AT4G34950	5.01978	3.24015	1.77963	2.83295666996584e-13	8.51581617956898e-11	3.43339		protein_coding	Major facilitator superfamily protein [Source:UniProtKB/TrEMBL;Acc:Q9SW40]
AT4G21470	6.21285	4.8587	1.35415	2.85037560089485e-13	8.51581617956898e-11	2.55646	FHY	protein_coding	FMN/FHY [Source:UniProtKB/TrEMBL;Acc:A0A178V341]
AT1G58280	6.06253	4.62839	1.43415	2.88152419288746e-13	8.54510663244863e-11	2.70222		protein_coding	Phosphoglycerate mutase-like protein 2 [Source:UniProtKB/Swiss-Prot;Acc:F4IBB2]
AT2G45470	6.82853	7.82541	-0.996887	3.0690481925798e-13	9.03428495159851e-11	-1.99569	FLA8	protein_coding	Fasciclin-like arabinogalactan protein 8 [Source:UniProtKB/Swiss-Prot;Acc:O22126]
AT1G53830	4.85888	6.86409	-2.00522	3.89898060866529e-13	1.09923795554441e-10	-4.01449	PME2	protein_coding	Pectinesterase 2 [Source:UniProtKB/Swiss-Prot;Acc:Q42534]
AT4G23000	5.42844	1.96423	3.46421	3.99771663123777e-13	1.11919292038442e-10	11.0365		protein_coding	Calcineurin-like metallo-phosphoesterase superfamily protein [Source:TAIR;Acc:AT4G23000]
AT3G53620	6.87218	5.47016	1.40202	4.38427884867782e-13	1.21889041269422e-10	2.64271	PPA4	protein_coding	PPa4 [Source:UniProtKB/TrEMBL;Acc:A0A178VKC0]
AT1G75390	6.02293	4.5896	1.43333	4.51114741952831e-13	1.24551224685101e-10	2.70069	BZIP44	protein_coding	bZIP transcription factor 44 [Source:UniProtKB/Swiss-Prot;Acc:C0Z2L5]
AT4G13390	8.74287	6.63122	2.11165	4.7830132080274e-13	1.31152842993266e-10	4.32186		protein_coding	Extensin-like protein [Source:UniProtKB/TrEMBL;Acc:Q9T0L0]
AT5G51050	5.55991	3.91789	1.64201	4.89185541961943e-13	1.32549139963829e-10	3.12101		protein_coding	Mitochondrial substrate carrier family protein [Source:TAIR;Acc:AT5G51050]
AT2G02120	3.1772	5.56251	-2.38531	5.71690438401767e-13	1.49693247483161e-10	-5.22457	PDF2.1	protein_coding	Defensin-like protein 4 [Source:UniProtKB/Swiss-Prot;Acc:Q41914]
AT1G62440	6.60457	5.19951	1.40505	5.72700247050476e-13	1.49693247483161e-10	2.64828	LRX2	protein_coding	Leucine-rich repeat extensin-like protein 2 [Source:UniProtKB/Swiss-Prot;Acc:O48809]
AT5G23010	7.33459	6.0136	1.32099	5.9084098065956e-13	1.52604695611128e-10	2.49837	MAM1	protein_coding	methylthioalkylmalate synthase 1 [Source:TAIR;Acc:AT5G23010]
AT2G08820	3.8698	-3.83443	7.70424	6.00665762468719e-13	1.54147776504312e-10	208.548		lncRNA
AT4G33770	4.85431	2.72295	2.13135	6.3432829474279e-13	1.61749674851802e-10	4.38129	ITPK2	protein_coding	Inositol-tetrakisphosphate 1-kinase 2 [Source:UniProtKB/Swiss-Prot;Acc:O81893]
AT4G33790	2.8858	5.08495	-2.19915	6.96471559530892e-13	1.73183493256272e-10	-4.59208	FAR3	protein_coding	Fatty acyl-CoA reductase 3 [Source:UniProtKB/Swiss-Prot;Acc:Q93ZB9]
AT5G06630	8.90717	6.75172	2.15545	7.25199055071361e-13	1.78114226814275e-10	4.45507		protein_coding	Proline-rich extensin-like family protein [Source:UniProtKB/TrEMBL;Acc:F4K3X4]
AT2G02990	4.62061	1.55052	3.07009	8.03496809511866e-13	1.94929689188091e-10	8.39827	RNS1	protein_coding	Ribonuclease 1 [Source:UniProtKB/Swiss-Prot;Acc:P42813]
AT5G20410	4.66533	1.70134	2.96399	9.50104029409544e-13	2.21142236705708e-10	7.80277	MGD2	protein_coding	Monogalactosyldiacylglycerol synthase 2, chloroplastic [Source:UniProtKB/Swiss-Prot;Acc:O82730]
AT4G12510	4.3105	6.20335	-1.89285	9.96526067047766e-13	2.29281175679254e-10	-3.71369		protein_coding	At4g12520 [Source:UniProtKB/TrEMBL;Acc:Q9S7U3]
AT5G22410	6.42564	4.31639	2.10926	1.00663402769968e-12	2.30283352371024e-10	4.31468	PER60	protein_coding	Peroxidase 60 [Source:UniProtKB/Swiss-Prot;Acc:Q9FMR0]
AT1G78090	4.76581	5.90098	-1.13517	1.04611085985263e-12	2.36610181713787e-10	-2.19644	TPPB	protein_coding	Trehalose-phosphate phosphatase B [Source:UniProtKB/Swiss-Prot;Acc:Q9C9S4]
AT2G43620	4.34634	1.33605	3.01029	1.07969468501075e-12	2.41477636981678e-10	8.05724		protein_coding	Endochitinase At2g43620 [Source:UniProtKB/Swiss-Prot;Acc:O22841]
AT1G33700	7.1573	5.48658	1.67073	1.25762624691259e-12	2.76741871849194e-10	3.18375		protein_coding	Non-lysosomal glucosylceramidase [Source:UniProtKB/TrEMBL;Acc:A0A178WEQ9]
AT2G20520	4.82282	1.6452	3.17761	1.25810612670613e-12	2.76741871849194e-10	9.0481	FLA6	protein_coding	Fasciclin-like arabinogalactan protein 6 [Source:UniProtKB/Swiss-Prot;Acc:Q9SIL7]
AT1G02930	6.67765	4.83873	1.83893	1.40081683571614e-12	3.04784245657935e-10	3.57744	GSTF6	protein_coding	Glutathione S-transferase F6 [Source:UniProtKB/Swiss-Prot;Acc:P42760]
AT5G13820	5.95468	4.7781	1.17658	1.43178640833926e-12	3.09838578764617e-10	2.26041	TRP4	protein_coding	Telomere repeat-binding protein 4 [Source:UniProtKB/Swiss-Prot;Acc:Q9FFY9]
AT2G42600	6.76302	5.59824	1.16478	1.45126568481114e-12	3.12365432396393e-10	2.24199	PPC2	protein_coding	PPC2 [Source:UniProtKB/TrEMBL;Acc:A0A178VV64]
AT3G49960	7.98815	6.31205	1.67609	1.47077301038001e-12	3.14871265762317e-10	3.19561	PER35	protein_coding	Peroxidase 35 [Source:UniProtKB/Swiss-Prot;Acc:Q96510]
AT2G24980	9.75328	7.57204	2.18124	1.51490364057111e-12	3.19061240843627e-10	4.53544		protein_coding	Proline-rich extensin-like family protein [Source:TAIR;Acc:AT2G24980]
AT4G11650	9.50954	7.72619	1.78335	1.52409132351528e-12	3.19061240843627e-10	3.44225	OSM34	protein_coding	OSM34 [Source:UniProtKB/TrEMBL;Acc:A0A178V0T2]
AT3G03310	5.55657	4.31096	1.24561	1.53571163587826e-12	3.19061240843627e-10	2.37118	LCAT3	protein_coding	Phospholipase A(1) LCAT3 [Source:UniProtKB/Swiss-Prot;Acc:Q93V61]
AT2G46860	5.5527	3.44498	2.10772	1.53816304847929e-12	3.19061240843627e-10	4.31011	PPA3	protein_coding	PPa3 [Source:UniProtKB/TrEMBL;Acc:A0A178VZ15]
AT5G21940	2.99512	5.39033	-2.39521	1.65609959739213e-12	3.40001493753829e-10	-5.26055		protein_coding	At5g21940 [Source:UniProtKB/TrEMBL;Acc:Q9C593]
AT4G25160	5.39857	2.98288	2.4157	2.01262910291707e-12	3.98879175773178e-10	5.33577	PUB35	protein_coding	U-box domain-containing protein 35 [Source:UniProtKB/Swiss-Prot;Acc:Q9SW11]
AT3G18080	5.83063	3.99053	1.8401	2.10870847435608e-12	4.11805049084738e-10	3.58035	BGLU44	protein_coding	Beta-glucosidase 44 [Source:UniProtKB/Swiss-Prot;Acc:Q9LV33]
AT2G34210	3.37504	-5.08963	8.46467	2.21340778837512e-12	4.30153239804901e-10	353.281		protein_coding	Putative transcription elongation factor SPT5 homolog 2 [Source:UniProtKB/Swiss-Prot;Acc:O80770]
AT1G05000	6.5797	5.46612	1.11358	2.34747163370355e-12	4.54003282046802e-10	2.16382		protein_coding	Phosphotyrosine protein phosphatases superfamily protein [Source:UniProtKB/TrEMBL;Acc:F4I780]
AT4G14040	5.79983	4.43018	1.36965	2.37919520820296e-12	4.57926446948063e-10	2.58408	SBP2	protein_coding	Selenium-binding protein 2 [Source:UniProtKB/Swiss-Prot;Acc:Q93WN0]
AT1G67810	5.02073	3.05885	1.96188	2.48690131649478e-12	4.74098130021675e-10	3.8957	SUFE2	protein_coding	SufE-like protein 2, chloroplastic [Source:UniProtKB/Swiss-Prot;Acc:Q9FXE3]
AT1G74210	7.13173	6.13857	0.993166	2.75358177919302e-12	5.17544098348419e-10	1.99055	GDPD5	protein_coding	GDPD5 [Source:UniProtKB/TrEMBL;Acc:A0A178W3R5]
AT3G08510	8.04671	6.7634	1.28331	2.82680677599622e-12	5.26364569628989e-10	2.43397	PLC2	protein_coding	Phosphoinositide phospholipase C [Source:UniProtKB/TrEMBL;Acc:A0A178VDK7]
AT4G07960	5.05995	3.25411	1.80584	2.85268171574305e-12	5.28723425037302e-10	3.49633	CSLC12	protein_coding	CSLC12 [Source:UniProtKB/TrEMBL;Acc:A0A178UW53]
AT2G04160	7.35824	6.48715	0.87109	3.23135847006457e-12	5.85358393622467e-10	1.82904	AIR3	protein_coding	Subtilisin-like protease SBT5.3 [Source:UniProtKB/Swiss-Prot;Acc:Q9ZSP5]
AT1G19200	4.06518	1.06092	3.00426	3.82115719514184e-12	6.70948276975036e-10	8.02365		protein_coding	Protein of unknown function (DUF581) [Source:TAIR;Acc:AT1G19200]
AT4G12490	7.30516	5.06425	2.24091	3.88089641358504e-12	6.78462039395038e-10	4.72694		protein_coding	pEARLI1-like lipid transfer protein 2 [Source:UniProtKB/Swiss-Prot;Acc:Q9SU34]
AT3G50930	5.02867	2.87033	2.15833	4.27004940159906e-12	7.33678788599213e-10	4.46399	HSR4	protein_coding	Protein HYPER-SENSITIVITY-RELATED 4 [Source:UniProtKB/Swiss-Prot;Acc:Q8VZG2]
AT4G14070	5.30612	3.78094	1.52518	4.47636193453835e-12	7.65840485843198e-10	2.87822	AAE15	protein_coding	Long-chain-fatty-acid--[acyl-carrier-protein] ligase AEE15, chloroplastic [Source:UniProtKB/Swiss-Prot;Acc:Q8W471]
AT4G02270	7.70864	5.80293	1.90571	4.58103317160919e-12	7.80413114860435e-10	3.74694	RHS13	protein_coding	At4g02270 [Source:UniProtKB/TrEMBL;Acc:O81417]
AT5G59090	7.13541	8.06742	-0.932014	4.70625963699583e-12	7.98349145370725e-10	-1.90794	SBT4.12	protein_coding	Subtilisin-like protease SBT4.12 [Source:UniProtKB/Swiss-Prot;Acc:Q8L7D2]
AT4G37610	4.30892	6.09581	-1.78689	4.79743021367251e-12	8.10381102000697e-10	-3.45069	BT5	protein_coding	BTB/POZ and TAZ domain-containing protein 5 [Source:UniProtKB/Swiss-Prot;Acc:Q6EJ98]
AT3G44300	7.41825	6.16057	1.25767	4.8580699642156e-12	8.14142532663396e-10	2.3911	NIT2	protein_coding	NIT2 [Source:UniProtKB/TrEMBL;Acc:A0A178V952]
AT3G13110	7.81175	6.77834	1.03341	5.17452643552661e-12	8.57001320572772e-10	2.04686	SAT3	protein_coding	Serine acetyltransferase 3, mitochondrial [Source:UniProtKB/Swiss-Prot;Acc:Q39218]
AT4G25220	5.76206	3.38679	2.37527	5.18045460305268e-12	8.57001320572772e-10	5.18833	RHS15	protein_coding	Putative glycerol-3-phosphate transporter 2 [Source:UniProtKB/Swiss-Prot;Acc:Q9SB41]
AT3G23510	3.84031	5.43519	-1.59488	5.87808554756911e-12	9.52725817050128e-10	-3.02069		protein_coding	Cyclopropane-fatty-acyl-phospholipid synthase [Source:UniProtKB/TrEMBL;Acc:Q8GZ28]
AT3G19970	4.91387	3.09304	1.82083	6.24971851926456e-12	1.0048242216877e-09	3.53285		protein_coding	AT3g19970/MZE19_2 [Source:UniProtKB/TrEMBL;Acc:Q9LHE8]
AT5G08380	5.17283	3.33022	1.84261	6.35189952398497e-12	1.01716778217286e-09	3.58659	AGAL1	protein_coding	Alpha-galactosidase 1 [Source:UniProtKB/Swiss-Prot;Acc:Q9FT97]
AT5G46900	3.79792	6.51095	-2.71303	7.00650547650664e-12	1.11308904859709e-09	-6.55699		protein_coding	Bifunctional inhibitor/lipid-transfer protein/seed storage 2S albumin superfamily protein [Source:UniProtKB/TrEMBL;Acc:Q39100]
AT1G71880	6.57447	7.41626	-0.841793	7.89433415789380e-12	1.22023850840587e-09	-1.79228	SUC1	protein_coding	Sucrose transport protein SUC1 [Source:UniProtKB/Swiss-Prot;Acc:Q39232]
AT5G06730	5.40088	3.73852	1.66236	8.00139735032312e-12	1.2320305443186e-09	3.16533	PER54	protein_coding	Peroxidase 54 [Source:UniProtKB/Swiss-Prot;Acc:Q9FG34]
AT1G75750	6.25475	7.60568	-1.35093	8.57211334327233e-12	1.30485165621507e-09	-2.55077	GASA1	protein_coding	GASA1 [Source:UniProtKB/TrEMBL;Acc:A0A178W4S5]
AT4G25790	5.74292	3.6678	2.07512	8.99997887587062e-12	1.35964209176077e-09	4.2138		protein_coding	At4g25790 [Source:UniProtKB/TrEMBL;Acc:Q9SW04]
AT4G25100	8.93692	7.87803	1.05889	9.4118065707717e-12	1.41120698222575e-09	2.08333	FSD1	protein_coding	Superoxide dismutase [Fe] 1, chloroplastic [Source:UniProtKB/Swiss-Prot;Acc:P21276]
AT4G08770	7.5237	6.44358	1.08012	9.51280657071297e-12	1.42102872482061e-09	2.11421	PER37	protein_coding	Peroxidase 37 [Source:UniProtKB/Swiss-Prot;Acc:Q9LDN9]
AT3G47740	4.70127	3.05041	1.65086	9.96268398941349e-12	1.46334720373151e-09	3.14021	ABCA3	protein_coding	ABC transporter A family member 3 [Source:UniProtKB/Swiss-Prot;Acc:Q1PEH6]
AT5G05340	4.61835	-1.42769	6.04604	1.00886043465028e-11	1.46854777573542e-09	66.0755	PER52	protein_coding	Peroxidase 52 [Source:UniProtKB/Swiss-Prot;Acc:Q9FLC0]
AT3G62680	9.45177	7.58649	1.86528	1.0122114615213e-11	1.46854777573542e-09	3.64339	PRP3	protein_coding	Proline-rich protein 3 [Source:UniProtKB/Swiss-Prot;Acc:Q9LZJ7]
AT2G43610	7.6209	6.24913	1.37177	1.01243739347299e-11	1.46854777573542e-09	2.58788		protein_coding	Endochitinase At2g43610 [Source:UniProtKB/Swiss-Prot;Acc:O22842]
AT2G43050	2.44559	4.5851	-2.13951	1.02190889030522e-11	1.47686431024026e-09	-4.40612	PME16	protein_coding	Probable pectinesterase/pectinesterase inhibitor 16 [Source:UniProtKB/Swiss-Prot;Acc:Q9SKX2]
AT4G08410	7.79534	6.28423	1.5111	1.02554897898484e-11	1.47686431024026e-09	2.85028		protein_coding	Extensin-like protein [Source:UniProtKB/TrEMBL;Acc:Q9STM7]
AT5G57530	5.97919	3.71999	2.2592	1.035212900213e-11	1.48543775079309e-09	4.78727	XTH12	protein_coding	Probable xyloglucan endotransglucosylase/hydrolase protein 12 [Source:UniProtKB/Swiss-Prot;Acc:Q9FKL9]
AT5G63680	7.61743	6.68229	0.935138	1.36261374417302e-11	1.87460064035129e-09	1.91207		protein_coding	Pyruvate kinase [Source:UniProtKB/TrEMBL;Acc:A0A178UF62]
AT4G04040	5.90516	4.37112	1.53404	1.43200217138512e-11	1.94995833092625e-09	2.89595	PFP-BETA2	protein_coding	Pyrophosphate--fructose 6-phosphate 1-phosphotransferase subunit beta 2 [Source:UniProtKB/Swiss-Prot;Acc:F4JGR5]
AT1G43910	5.07006	3.63653	1.43352	1.48143207341121e-11	1.99926137082642e-09	2.70106		protein_coding	AAA-ATPase At1g43910 [Source:UniProtKB/Swiss-Prot;Acc:Q9LP11]
AT2G33790	6.0031	7.54208	-1.53898	1.48301069474323e-11	1.99926137082642e-09	-2.90589	AGP30	protein_coding	Non-classical arabinogalactan protein 30 [Source:UniProtKB/Swiss-Prot;Acc:P93013]
AT1G22170	6.37513	5.3263	1.04883	1.54319655091107e-11	2.06623179662788e-09	2.06885		protein_coding	At1g22170 [Source:UniProtKB/TrEMBL;Acc:Q9LM13]
AT5G63160	2.43606	5.43173	-2.99567	1.58329200247632e-11	2.10271107697611e-09	-7.976	BT1	protein_coding	BTB/POZ and TAZ domain-containing protein 1 [Source:UniProtKB/Swiss-Prot;Acc:Q9FMK7]
AT5G02200	3.71682	0.285787	3.43103	1.5861985943118e-11	2.10271107697611e-09	10.7856	FHL	protein_coding	Protein FAR-RED-ELONGATED HYPOCOTYL 1-LIKE [Source:UniProtKB/Swiss-Prot;Acc:A8MR65]
AT1G23140	5.25883	2.81538	2.44345	1.63006052223063e-11	2.14663957062438e-09	5.43941	CAR8	protein_coding	Protein C2-DOMAIN ABA-RELATED 8 [Source:UniProtKB/Swiss-Prot;Acc:O49303]
AT4G36850	4.0144	-1.10296	5.11736	1.65954197926115e-11	2.17829847861445e-09	34.712		protein_coding	PQ-loop repeat family protein / transmembrane family protein [Source:UniProtKB/TrEMBL;Acc:Q94AH7]
AT3G04720	8.93798	7.68293	1.25505	1.70044815561077e-11	2.21193124766361e-09	2.38676	HEL	protein_coding	Hevein-like preproprotein [Source:UniProtKB/Swiss-Prot;Acc:P43082]
AT4G17340	6.31198	7.83983	-1.52785	1.73243965438709e-11	2.23048214146112e-09	-2.88355	TIP2-2	protein_coding	TIP2 [Source:UniProtKB/TrEMBL;Acc:A0A178UVY8]
AT1G11080	4.61372	6.19306	-1.57935	1.73272704699607e-11	2.23048214146112e-09	-2.98835	scpl31	protein_coding	Carboxypeptidase [Source:UniProtKB/TrEMBL;Acc:F4I7C9]
AT1G12950	6.28219	4.81943	1.46276	1.76570479783787e-11	2.25840977241665e-09	2.75635	DTX31	protein_coding	Protein DETOXIFICATION [Source:UniProtKB/TrEMBL;Acc:A0A178WCP4]
AT3G55120	6.66249	7.54104	-0.878549	1.85320317385944e-11	2.36277502746142e-09	-1.83852	CHI1	protein_coding	Chalcone--flavonone isomerase 1 [Source:UniProtKB/Swiss-Prot;Acc:P41088]
AT4G25820	8.25289	6.42465	1.82824	1.88293225058445e-11	2.38548448480689e-09	3.55104	XTH14	protein_coding	Xyloglucan endotransglucosylase/hydrolase [Source:UniProtKB/TrEMBL;Acc:A0A178UTG4]
AT3G21720	4.4984	2.34464	2.15377	1.91659591024384e-11	2.40570483250837e-09	4.44988	ICL	protein_coding	Isocitrate lyase [Source:UniProtKB/Swiss-Prot;Acc:P28297]
AT2G15490	7.3857	6.48702	0.898683	1.94008031657001e-11	2.41960047955028e-09	1.86436	UGT73B4	protein_coding	Glycosyltransferase [Source:UniProtKB/TrEMBL;Acc:A0A178VNQ8]
AT1G12080	5.3859	6.68075	-1.29485	1.94709009490492e-11	2.4208013931498e-09	-2.45351		protein_coding	At1g12080 [Source:UniProtKB/TrEMBL;Acc:O65370]
AT3G09560	6.47678	5.41698	1.05981	1.95720319169589e-11	2.42584125623385e-09	2.08465	PAH1	protein_coding	Phosphatidate phosphatase PAH1 [Source:UniProtKB/Swiss-Prot;Acc:Q9SF47]
AT1G69880	4.30059	1.8239	2.47669	2.03297172086235e-11	2.51197499608035e-09	5.56619	TRX8	protein_coding	Thioredoxin H8 [Source:UniProtKB/Swiss-Prot;Acc:Q9CAS1]
AT1G65310	4.46526	6.28988	-1.82462	2.08594686331076e-11	2.56950143771640e-09	-3.54214	ATXTH17	protein_coding	xyloglucan endotransglucosylase/hydrolase 17 [Source:TAIR;Acc:AT1G65310]
AT1G56240	2.67502	-1.78052	4.45554	2.11796829566067e-11	2.59072323704333e-09	21.9408	PP2B13	protein_coding	F-box protein PP2-B13 [Source:UniProtKB/Swiss-Prot;Acc:Q9C7J9]
AT3G13080	6.8585	5.8551	1.00341	2.17381607317728e-11	2.63716826283573e-09	2.00473	ABCC3	protein_coding	MRP3 [Source:UniProtKB/TrEMBL;Acc:A0A178VHA7]
AT5G19430	4.85422	3.08644	1.76778	2.23304224780878e-11	2.70083424014431e-09	3.40531		protein_coding	RING/U-box superfamily protein [Source:TAIR;Acc:AT5G19430]
AT2G43920	3.199	-5.08963	8.28863	2.32187279780484e-11	2.79140707469426e-09	312.699	HOL2	protein_coding	HOL2 [Source:UniProtKB/TrEMBL;Acc:A0A178VP97]
AT1G09932	4.0919	1.83771	2.25418	2.34589031558948e-11	2.81183751180567e-09	4.77064		protein_coding	Phosphoglycerate mutase family protein [Source:UniProtKB/TrEMBL;Acc:Q8GWG7]
AT2G02010	3.63924	0.289774	3.34947	2.57280280123276e-11	3.0383359098688e-09	10.1927	GAD4	protein_coding	glutamate decarboxylase 4 [Source:TAIR;Acc:AT2G02010]
AT5G56870	5.78582	7.721	-1.93518	2.67048965295137e-11	3.13520184065265e-09	-3.82426	BGAL4	protein_coding	Beta-galactosidase 4 [Source:UniProtKB/Swiss-Prot;Acc:Q9SCV8]
AT4G04610	7.81366	7.02476	0.788898	2.69848151222152e-11	3.15880142866305e-09	1.72775	APR1	protein_coding	5'-adenylylsulfate reductase 1, chloroplastic [Source:UniProtKB/Swiss-Prot;Acc:P92979]
AT2G39040	3.83975	5.2186	-1.37885	2.73366847274412e-11	3.19066133054921e-09	-2.60061	PER24	protein_coding	Peroxidase 24 [Source:UniProtKB/Swiss-Prot;Acc:Q9ZV04]
AT5G62420	1.47432	4.00131	-2.52699	2.81812576865782e-11	3.26293524191172e-09	-5.76368		protein_coding	Aldo/keto reductase family protein [Source:UniProtKB/TrEMBL;Acc:Q9FJK0]
AT5G67400	8.84307	6.9575	1.88556	2.87442018935917e-11	3.31626910261686e-09	3.69498	PER73	protein_coding	Peroxidase [Source:UniProtKB/TrEMBL;Acc:A3KPG1]
AT3G54870	5.2487	3.91255	1.33616	3.08862798227635e-11	3.52279580177924e-09	2.52478	KINUC	protein_coding	MRH2 [Source:UniProtKB/TrEMBL;Acc:A0A178V659]
AT5G06640	10.5579	8.72471	1.8332	3.37008751189532e-11	3.81124529523212e-09	3.56326		protein_coding	Proline-rich extensin-like family protein [Source:UniProtKB/TrEMBL;Acc:Q9FG06]
AT4G00500	5.32802	4.17082	1.1572	3.59756039962951e-11	4.04563856850471e-09	2.23024		protein_coding	Alpha/beta-Hydrolases superfamily protein [Source:UniProtKB/TrEMBL;Acc:Q8W495]
AT4G22460	2.21176	4.38957	-2.1778	3.83805251382551e-11	4.26812762051363e-09	-4.52464		protein_coding	Bifunctional inhibitor/lipid-transfer protein/seed storage 2S albumin superfamily protein [Source:UniProtKB/TrEMBL;Acc:Q9SUX3]
AT5G19800	4.40855	2.2945	2.11405	4.10231430367977e-11	4.51186952839329e-09	4.32905		protein_coding	Hydroxyproline-rich glycoprotein family protein [Source:UniProtKB/TrEMBL;Acc:Q3E9B1]
AT3G08720	6.06199	4.9558	1.10619	4.49853703623591e-11	4.86741707320725e-09	2.15277	ATPK2	protein_coding	Serine/threonine-protein kinase AtPK2/AtPK19 [Source:UniProtKB/Swiss-Prot;Acc:Q39030]
AT4G21680	3.65597	1.03033	2.62564	4.59849843838684e-11	4.96216405612881e-09	6.1716	NPF7.2	protein_coding	Protein NRT1/ PTR FAMILY 7.2 [Source:UniProtKB/Swiss-Prot;Acc:Q8GXN2]
AT3G19710	8.83077	7.78338	1.04739	4.65563005983746e-11	5.01030897353583e-09	2.06678	BCAT4	protein_coding	Methionine aminotransferase BCAT4 [Source:UniProtKB/Swiss-Prot;Acc:Q9LE06]
AT5G08640	7.87903	8.74387	-0.864837	4.82122722574875e-11	5.17461154840819e-09	-1.82113	FLS1	protein_coding	Flavonol synthase/flavanone 3-hydroxylase [Source:UniProtKB/Swiss-Prot;Acc:Q96330]
AT1G12040	8.14919	6.50117	1.64802	4.85068152314423e-11	5.19230438763519e-09	3.13403	LRX1	protein_coding	Leucine-rich repeat extensin-like protein 1 [Source:UniProtKB/Swiss-Prot;Acc:O65375]
AT1G78830	7.25636	5.50804	1.74833	4.918126901105e-11	5.250461129569e-09	3.35968		protein_coding	EP1-like glycoprotein 2 [Source:UniProtKB/Swiss-Prot;Acc:Q9ZVA2]
AT4G12520	4.65916	6.11085	-1.45169	4.94303366254829e-11	5.26301621400155e-09	-2.73528		protein_coding	At4g12520 [Source:UniProtKB/TrEMBL;Acc:Q9S7U3]
AT1G30560	4.00077	-0.119708	4.12047	5.02415631210554e-11	5.32108660843474e-09	17.3935		protein_coding	G3Pp3 [Source:UniProtKB/TrEMBL;Acc:A0A178WI18]
AT4G31940	3.72153	6.70791	-2.98638	5.34894379570839e-11	5.58140667800263e-09	-7.92481	CYP82C4	protein_coding	Cytochrome P450 82C4 [Source:UniProtKB/Swiss-Prot;Acc:Q9SZ46]
AT5G57625	7.34546	5.75137	1.59409	5.35359985100917e-11	5.58140667800263e-09	3.01904		protein_coding	At5g57625 [Source:UniProtKB/TrEMBL;Acc:Q9FKL1]
AT4G15480	3.66674	5.30324	-1.63651	5.39094516809817e-11	5.59304946871574e-09	-3.10912	UGT84A1	protein_coding	UDP-glycosyltransferase 84A1 [Source:UniProtKB/Swiss-Prot;Acc:Q5XF20]
AT1G27760	7.49479	6.6512	0.84359	6.01180857601859e-11	6.10854681554133e-09	1.79451	SAT32	protein_coding	SAT32 [Source:UniProtKB/TrEMBL;Acc:A0A178WAC4]
AT4G18700	7.25381	6.3781	0.875708	6.55576441244337e-11	6.59430835396376e-09	1.83491	CIPK12	protein_coding	CBL-interacting serine/threonine-protein kinase 12 [Source:UniProtKB/Swiss-Prot;Acc:Q9SN43]
AT5G46890	4.23961	6.73557	-2.49596	6.71295965435931e-11	6.71866567006551e-09	-5.64102		protein_coding	Bifunctional inhibitor/lipid-transfer protein/seed storage 2S albumin superfamily protein [Source:UniProtKB/TrEMBL;Acc:Q9FJS1]
AT1G10682	5.78215	6.75128	-0.969132	6.73173630106252e-11	6.71974370871953e-09	-1.95766		ncRNA	other RNA [Source:TAIR;Acc:AT1G10682]
AT1G53310	10.1594	9.19155	0.96786	6.74760696134598e-11	6.71974370871953e-09	1.95594	PPC1	protein_coding	Phosphoenolpyruvate carboxylase 1 [Source:UniProtKB/Swiss-Prot;Acc:Q9MAH0]
AT3G51240	7.56887	8.32158	-0.75271	7.23142215373322e-11	7.11635436364233e-09	-1.68496	F3H	protein_coding	Naringenin,2-oxoglutarate 3-dioxygenase [Source:UniProtKB/Swiss-Prot;Acc:Q9S818]
AT1G26360	3.6025	1.2836	2.31891	7.68898847829909e-11	7.52191427038308e-09	4.98953	MES13	protein_coding	Putative methylesterase 13, chloroplastic [Source:UniProtKB/Swiss-Prot;Acc:F4IE65]
AT5G53048	5.84655	-3.46243	9.30897	8.01004524384889e-11	7.79178458573857e-09	634.279		lncRNA	other RNA [Source:TAIR;Acc:AT5G53048]
AT4G25640	6.24938	7.39094	-1.14156	8.01872220943271e-11	7.79178458573857e-09	-2.2062	ATDTX35	protein_coding	Protein DETOXIFICATION [Source:UniProtKB/TrEMBL;Acc:F4JTB2]
AT1G76430	3.82404	0.211802	3.61224	8.4765064928351e-11	8.21666975627507e-09	12.229	PHT1-9	protein_coding	Putative phosphate transporter [Source:UniProtKB/TrEMBL;Acc:Q0WRM8]
AT5G48880	5.90016	6.74361	-0.843449	8.62894170458401e-11	8.34422831404145e-09	-1.79433	KAT5	protein_coding	PKT2 [Source:UniProtKB/TrEMBL;Acc:A0A178UEC0]
AT1G64390	7.91326	8.69125	-0.777996	8.68885378864222e-11	8.36503231647707e-09	-1.71475	AtGH9C2	protein_coding	Endoglucanase 6 [Source:UniProtKB/Swiss-Prot;Acc:Q42059]
AT4G37680	6.14164	5.23595	0.905693	8.69224520071555e-11	8.36503231647707e-09	1.87344	HHP4	protein_coding	heptahelical protein 4 [Source:TAIR;Acc:AT4G37680]
AT3G10420	5.26021	3.84307	1.41714	8.84797203539467e-11	8.43380267773786e-09	2.67055	SPD1	protein_coding	P-loop containing nucleoside triphosphate hydrolases superfamily protein [Source:UniProtKB/TrEMBL;Acc:F4J3R7]
AT4G40090	8.08688	6.55711	1.52977	9.70377260583184e-11	9.07841084263255e-09	2.8874	AGP3	protein_coding	AGP3 [Source:UniProtKB/TrEMBL;Acc:A0A178USX4]
AT4G22214	4.61811	2.64565	1.97246	9.70564979928743e-11	9.07841084263255e-09	3.92436		protein_coding	Defensin-like protein 99 [Source:UniProtKB/Swiss-Prot;Acc:Q7X6T3]
AT3G56290	2.71555	4.34561	-1.63006	1.12424649491378e-10	1.03198279778241e-08	-3.09526		protein_coding	Potassium transporter [Source:UniProtKB/TrEMBL;Acc:Q9LYL4]
AT4G08400	6.99848	5.57409	1.42439	1.12648369543616e-10	1.03198279778241e-08	2.68402		protein_coding	Extensin-like protein [Source:UniProtKB/TrEMBL;Acc:Q9STM8]
AT5G19600	4.8736	6.09075	-1.21715	1.12914801879108e-10	1.03206191288316e-08	-2.32487	SULTR3;5	protein_coding	Probable sulfate transporter 3.5 [Source:UniProtKB/Swiss-Prot;Acc:Q94LW6]
AT1G67600	2.93562	-1.74216	4.67778	1.15412360361321e-10	1.05040819990005e-08	25.5948		protein_coding	Acid phosphatase/vanadium-dependent haloperoxidase-related protein [Source:UniProtKB/TrEMBL;Acc:Q9FXC5]
AT5G64000	4.01989	1.42753	2.59235	1.15446772232608e-10	1.05040819990005e-08	6.03082	SAL2	protein_coding	SAL2 phosphatase [Source:UniProtKB/Swiss-Prot;Acc:O49623]
AT4G18340	5.29215	6.76225	-1.4701	1.17425157137604e-10	1.06598610903556e-08	-2.77041		protein_coding	Beta-1,3-glucanase-like protein [Source:UniProtKB/TrEMBL;Acc:Q8L837]
AT1G05650	1.66073	4.20179	-2.54106	1.23040913574906e-10	1.11192323567896e-08	-5.82015		protein_coding	F3F20.10 protein [Source:UniProtKB/TrEMBL;Acc:Q9SYK6]
AT5G61550	5.53192	3.80588	1.72604	1.24004633163735e-10	1.11776555897083e-08	3.30817		protein_coding	U-box domain-containing protein kinase family protein [Source:UniProtKB/TrEMBL;Acc:F4K3J3]
AT4G03210	6.61869	5.56875	1.04995	1.24525013563719e-10	1.11776555897083e-08	2.07045	XTH9	protein_coding	Xyloglucan endotransglucosylase/hydrolase [Source:UniProtKB/TrEMBL;Acc:A0A178V222]
AT3G59930	2.22699	4.33125	-2.10426	1.25931347033614e-10	1.12456409061503e-08	-4.29978		protein_coding	Defensin-like protein 206 [Source:UniProtKB/Swiss-Prot;Acc:Q94JR6]
AT1G02850	6.01335	4.83888	1.17447	1.26125112825635e-10	1.12456409061503e-08	2.25709	BGLU11	protein_coding	Beta-glucosidase 11 [Source:UniProtKB/Swiss-Prot;Acc:B3H5Q1]
AT5G14330	7.36011	5.96745	1.39266	1.28988240801086e-10	1.14669538437695e-08	2.62562		protein_coding	Putative uncharacterized protein F18O22_120 [Source:UniProtKB/TrEMBL;Acc:Q9LY96]
AT3G28580	3.99984	0.471068	3.52877	1.29180101502225e-10	1.14669538437695e-08	11.5416		protein_coding	AAA-ATPase At3g28580 [Source:UniProtKB/Swiss-Prot;Acc:Q9LJJ7]
AT3G16390	6.82769	5.38011	1.44759	1.31994481876183e-10	1.16650487581261e-08	2.72751	NSP3	protein_coding	Nitrile-specifier protein 3 [Source:UniProtKB/Swiss-Prot;Acc:O04318]
AT2G06850	6.31636	7.17727	-0.860907	1.33029801717928e-10	1.17306499602985e-08	-1.81618	XTH4	protein_coding	Xyloglucan endotransglucosylase/hydrolase protein 4 [Source:UniProtKB/Swiss-Prot;Acc:Q39099]
AT5G06860	8.3854	7.46203	0.923367	1.34935425904596e-10	1.18465018435627e-08	1.89654	PGIP1	protein_coding	PGIP1 [Source:UniProtKB/TrEMBL;Acc:A0A178UBN4]
AT5G60660	4.52327	6.05779	-1.53452	1.39019816505388e-10	1.21517889388138e-08	-2.89692	PIP2-4	protein_coding	PIP2F [Source:UniProtKB/TrEMBL;Acc:A0A178UG45]
AT3G63380	4.90633	2.94262	1.96371	1.44117247637274e-10	1.25153793750773e-08	3.90064	ACA12	protein_coding	Calcium-transporting ATPase [Source:UniProtKB/TrEMBL;Acc:A0A178VEV7]
AT3G01260	5.00263	6.48705	-1.48442	1.51211917112644e-10	1.30311021414726e-08	-2.79805		protein_coding	Galactose mutarotase-like superfamily protein [Source:UniProtKB/TrEMBL;Acc:F4J5Z7]
AT3G54700	2.47453	-5.08963	7.56416	1.59855394532587e-10	1.3645311012191e-08	189.251	PHT1-7	protein_coding	Probable inorganic phosphate transporter 1-7 [Source:UniProtKB/Swiss-Prot;Acc:Q494P0]
AT2G03090	6.94468	7.7769	-0.832216	1.71682773872312e-10	1.44697856193772e-08	-1.78042	EXPA15	protein_coding	EXPA15 [Source:UniProtKB/TrEMBL;Acc:A0A178VZP8]
AT5G23020	8.56745	7.85441	0.713035	1.73770685291547e-10	1.45843513940499e-08	1.63925	MAM3	protein_coding	Methylthioalkylmalate synthase 3, chloroplastic [Source:UniProtKB/Swiss-Prot;Acc:Q9FN52]
AT4G26320	1.95582	4.11473	-2.1589	1.74645813505361e-10	1.462713493279e-08	-4.46575	AGP13	protein_coding	Arabinogalactan peptide 13 [Source:UniProtKB/Swiss-Prot;Acc:Q9STQ3]
AT5G57610	5.81881	4.69116	1.12764	1.780202249471e-10	1.48670278814072e-08	2.18502		protein_coding	Kinase superfamily with octicosapeptide/Phox/Bem1p domain-containing protein [Source:UniProtKB/TrEMBL;Acc:Q9FKL3]
AT3G05900	6.68873	7.69128	-1.00255	1.96746402755704e-10	1.61404620654136e-08	-2.00354		protein_coding	Neurofilament protein-like protein [Source:UniProtKB/TrEMBL;Acc:F4J9K9]
AT3G29670	2.92498	-0.856589	3.78157	1.98243437074912e-10	1.61968933874633e-08	13.752	PMAT2	protein_coding	Phenolic glucoside malonyltransferase 2 [Source:UniProtKB/Swiss-Prot;Acc:Q9LRQ8]
AT2G43590	5.58976	7.23138	-1.64162	2.01710477691956e-10	1.64465932055392e-08	-3.12016		protein_coding	Endochitinase At2g43590 [Source:UniProtKB/Swiss-Prot;Acc:O24658]
AT2G23790	6.24117	5.39049	0.850681	2.04777931581348e-10	1.66627636441619e-08	1.80335		protein_coding	Calcium uniporter protein 2, mitochondrial [Source:UniProtKB/Swiss-Prot;Acc:O64823]
AT1G64590	5.85138	4.15835	1.69303	2.07343697791539e-10	1.68032340028066e-08	3.23335		protein_coding	At1g64590/F1N19_15 [Source:UniProtKB/TrEMBL;Acc:Q9SGV6]
AT1G21100	2.01275	4.37248	-2.35973	2.08012283400263e-10	1.6823361118477e-08	-5.13276	IGMT1	protein_coding	Indole glucosinolate O-methyltransferase 1 [Source:UniProtKB/Swiss-Prot;Acc:Q9LPU5]
AT3G59140	5.95776	5.04124	0.916522	2.2676056529571e-10	1.80839292251962e-08	1.88756	ABCC10	protein_coding	ABC transporter C family member 10 [Source:UniProtKB/Swiss-Prot;Acc:Q9LYS2]
AT1G79040	4.41571	5.65914	-1.24343	2.30470170094273e-10	1.83432262217776e-08	-2.36761	PSBR	protein_coding	PSBR [Source:UniProtKB/TrEMBL;Acc:A0A178WET2]
AT5G20400	6.33467	5.54801	0.786661	2.31555716479437e-10	1.83566367396788e-08	1.72508		protein_coding	2-oxoglutarate (2OG) and Fe(II)-dependent oxygenase superfamily protein [Source:UniProtKB/TrEMBL;Acc:Q84K82]
AT4G01830	3.57594	0.990815	2.58513	2.3255125017864e-10	1.83991240111693e-08	6.00068	ABCB5	protein_coding	ABC transporter B family member 5 [Source:UniProtKB/Swiss-Prot;Acc:Q9SYI3]
AT5G44530	4.72248	5.6542	-0.931714	2.40441476205452e-10	1.89112653406858e-08	-1.90754		protein_coding	Subtilase family protein [Source:TAIR;Acc:AT5G44530]
AT2G02820	4.60358	5.68939	-1.08581	2.43860642399512e-10	1.91425822702393e-08	-2.12257	MYB88	protein_coding	Transcription factor MYB88 [Source:UniProtKB/Swiss-Prot;Acc:F4IRB4]
AT1G23760	2.78256	4.29795	-1.51539	2.57473080482359e-10	2.00929382144849e-08	-2.85876	PGL1	protein_coding	Polygalacturonase 1 beta-like protein 1 [Source:UniProtKB/Swiss-Prot;Acc:P92982]
AT1G30500	3.4254	1.35169	2.0737	2.58608812251101e-10	2.01423058164602e-08	4.20965	NFYA7	protein_coding	Nuclear transcription factor Y subunit A-7 [Source:UniProtKB/Swiss-Prot;Acc:Q84JP1]
AT5G24140	6.10642	4.31982	1.7866	2.62749252037453e-10	2.03994286200032e-08	3.45001	SQP2	protein_coding	squalene monooxygenase 2 [Source:TAIR;Acc:AT5G24140]
AT1G19850	5.92857	5.08574	0.842837	2.62929139429527e-10	2.03994286200032e-08	1.79357	ARF5	protein_coding	Auxin response factor [Source:UniProtKB/TrEMBL;Acc:A0A178W993]
AT1G78370	7.64148	6.83753	0.803952	2.72423972464603e-10	2.10952056356826e-08	1.74588	GSTU20	protein_coding	Glutathione S-transferase U20 [Source:UniProtKB/Swiss-Prot;Acc:Q8L7C9]
AT5G01210	4.86913	6.03547	-1.16634	2.84450596046785e-10	2.18573803495911e-08	-2.24442		protein_coding	AT5g01210/F7J8_190 [Source:UniProtKB/TrEMBL;Acc:Q9LFB5]
AT1G72890	3.88357	1.7482	2.13538	2.8783882167229e-10	2.20331537033049e-08	4.39352		protein_coding	Disease resistance protein (TIR-NBS class) [Source:UniProtKB/TrEMBL;Acc:F4IF04]
AT3G63260	6.60865	5.69668	0.911973	3.00001008827267e-10	2.29203060828069e-08	1.88162	ATMRK1	protein_coding	ATMRK1 [Source:UniProtKB/TrEMBL;Acc:A0A178VBW7]
AT1G65060	5.19275	6.34998	-1.15722	3.04599602935967e-10	2.32273152455972e-08	-2.23028	4CL3	protein_coding	4-coumarate--CoA ligase 3 [Source:UniProtKB/Swiss-Prot;Acc:Q9S777]
AT3G02020	7.37731	6.38627	0.991032	3.10904196196463e-10	2.36630011226791e-08	1.98761	AK3	protein_coding	Aspartokinase 3, chloroplastic [Source:UniProtKB/Swiss-Prot;Acc:Q9S702]
AT2G39530	4.14491	5.60625	-1.46134	3.14188690639359e-10	2.3822405380788e-08	-2.75364		protein_coding	CASP-like protein 4D1 [Source:UniProtKB/Swiss-Prot;Acc:Q8GWD5]
AT3G45700	2.89663	4.53946	-1.64283	3.16726009650345e-10	2.39290690219716e-08	-3.12277	NPF2.4	protein_coding	Protein NRT1/ PTR FAMILY 2.4 [Source:UniProtKB/Swiss-Prot;Acc:Q9M173]
AT1G71130	4.28181	2.16976	2.11205	3.16790892282684e-10	2.39290690219716e-08	4.32304	ERF070	protein_coding	Ethylene-responsive transcription factor ERF070 [Source:UniProtKB/Swiss-Prot;Acc:Q9C995]
AT1G16400	7.72885	6.95385	0.775004	3.17437398754682e-10	2.39327473102541e-08	1.7112	CYP79F2	protein_coding	Hexahomomethionine N-hydroxylase [Source:UniProtKB/Swiss-Prot;Acc:Q9FUY7]
AT5G60270	4.11512	1.91814	2.19699	3.32131211361029e-10	2.48069793202004e-08	4.58521	LECRK17	protein_coding	L-type lectin-domain containing receptor kinase I.7 [Source:UniProtKB/Swiss-Prot;Acc:Q9LSS0]
AT3G50350	6.49131	5.34479	1.14652	3.35510411269333e-10	2.50127072714273e-08	2.2138		protein_coding	Membrane insertase, putative (DUF1685) [Source:UniProtKB/TrEMBL;Acc:Q9SND2]
AT4G39770	0.0845176	2.88757	-2.80305	3.45497395156314e-10	2.56616748009052e-08	-6.97917	TPPH	protein_coding	Probable trehalose-phosphate phosphatase H [Source:UniProtKB/Swiss-Prot;Acc:Q8GWG2]
AT1G22220	4.71144	3.46884	1.2426	3.50798016328176e-10	2.60071255290411e-08	2.36624		protein_coding	AUF2 [Source:UniProtKB/TrEMBL;Acc:A0A178W7K5]
AT5G37260	4.98771	6.08673	-1.09903	3.51478947460673e-10	2.60094421120898e-08	-2.1421	RVE2	protein_coding	Protein REVEILLE 2 [Source:UniProtKB/Swiss-Prot;Acc:F4K5X6]
AT4G34310	5.71076	4.61285	1.09791	3.52997351223641e-10	2.60736087802348e-08	2.14045		protein_coding	Alpha/beta-Hydrolases superfamily protein [Source:UniProtKB/TrEMBL;Acc:F4JKN4]
AT3G07490	3.93665	1.79349	2.14316	3.60857137567427e-10	2.65074397162832e-08	4.4173	CML3	protein_coding	CML3 [Source:UniProtKB/TrEMBL;Acc:A0A178V7U1]
AT3G15990	5.01993	3.78545	1.23448	3.67996823933163e-10	2.68863968091164e-08	2.35296	SULTR3;4	protein_coding	Probable sulfate transporter 3.4 [Source:UniProtKB/Swiss-Prot;Acc:Q9LW86]
AT1G14540	3.01531	4.98289	-1.96758	3.68030810096313e-10	2.68863968091164e-08	-3.91111	PER4	protein_coding	Peroxidase [Source:UniProtKB/TrEMBL;Acc:A0A178WND9]
AT5G35190	9.2041	7.62728	1.57682	3.71924221228191e-10	2.71213374729497e-08	2.98311		protein_coding	Proline-rich extensin-like family protein [Source:UniProtKB/TrEMBL;Acc:Q9LHS1]
AT1G19900	4.09095	5.74644	-1.65549	4.02281191698163e-10	2.91228304311831e-08	-3.1503		protein_coding	At1g19900/F6F9_4 [Source:UniProtKB/TrEMBL;Acc:Q93Z02]
AT5G05500	6.90126	5.37458	1.52668	4.05763896822411e-10	2.93219347389682e-08	2.88122		protein_coding	At5g05500 [Source:UniProtKB/TrEMBL;Acc:Q9FFG5]
AT3G02850	2.01433	4.0528	-2.03847	4.07712845062421e-10	2.94096865571693e-08	-4.1081	SKOR	protein_coding	SKOR [Source:UniProtKB/TrEMBL;Acc:A0A178VHK5]
AT2G47010	4.59085	3.29199	1.29887	4.13040923536424e-10	2.97404322533403e-08	2.46036		protein_coding	At2g47010/F14M4.16 [Source:UniProtKB/TrEMBL;Acc:Q944A3]
AT1G25550	7.00332	6.14647	0.856851	4.16495713306462e-10	2.99353489883499e-08	1.81108	HHO3	protein_coding	Transcription factor HHO3 [Source:UniProtKB/Swiss-Prot;Acc:Q9FPE8]
AT4G22080	5.61023	3.84502	1.76522	4.234755291923e-10	3.038247192775e-08	3.39925	RHS14	protein_coding	Probable pectate lyase 16 [Source:UniProtKB/Swiss-Prot;Acc:O65456]
AT3G07350	4.30791	2.71368	1.59423	4.35560024259955e-10	3.11378750200412e-08	3.01932		protein_coding	F21O3.6 protein [Source:UniProtKB/TrEMBL;Acc:Q9SRT1]
AT4G19690	5.47708	7.79823	-2.32115	4.39179400069531e-10	3.13406561539815e-08	-4.9973	IRT1	protein_coding	Fe(2+) transport protein 1 [Source:UniProtKB/Swiss-Prot;Acc:Q38856]
AT5G57560	4.27529	2.86704	1.40825	4.46869092272335e-10	3.17524893672462e-08	2.65416	XTH22	protein_coding	Xyloglucan endotransglucosylase/hydrolase [Source:UniProtKB/TrEMBL;Acc:A0A178UQX4]
AT1G15380	6.00297	6.7897	-0.786724	4.47119630170155e-10	3.17524893672462e-08	-1.72515		protein_coding	GLYI4 [Source:UniProtKB/TrEMBL;Acc:A0A178W6B2]
AT3G25780	6.24028	5.49322	0.747067	4.47329869688936e-10	3.17524893672462e-08	1.67838	AOC3	protein_coding	Allene oxide cyclase 3, chloroplastic [Source:UniProtKB/Swiss-Prot;Acc:Q9LS01]
AT5G23840	2.84433	4.67686	-1.83253	4.70789230798353e-10	3.32408748955578e-08	-3.56162		protein_coding	MD-2-related lipid recognition domain-containing protein [Source:UniProtKB/TrEMBL;Acc:Q9FF96]
AT2G38740	6.50851	5.62821	0.880299	4.97885794635404e-10	3.49690524604101e-08	1.84076	SGPP	protein_coding	Haloacid dehalogenase-like hydrolase domain-containing protein Sgpp [Source:UniProtKB/Swiss-Prot;Acc:Q9ZVJ5]
AT4G02330	5.61722	4.62942	0.987803	4.9985688074171e-10	3.50460076420554e-08	1.98316	PME41	protein_coding	Probable pectinesterase/pectinesterase inhibitor 41 [Source:UniProtKB/Swiss-Prot;Acc:Q8RXK7]
AT1G49570	3.8128	1.3596	2.4532	5.12788492519669e-10	3.58271806449082e-08	5.47629	PER10	protein_coding	Peroxidase [Source:UniProtKB/TrEMBL;Acc:A0A178WK78]
AT5G10430	6.73302	7.77504	-1.04202	5.15494452535995e-10	3.59534928794879e-08	-2.05911	AGP4	protein_coding	ATAGP4 [Source:UniProtKB/TrEMBL;Acc:A0A178UE88]
AT3G49350	6.14905	5.18577	0.963276	5.16899113482078e-10	3.59792739598633e-08	1.94973		protein_coding	At3g49350 [Source:UniProtKB/TrEMBL;Acc:Q4V3B4]
AT1G52120	3.29861	-0.557815	3.85642	5.74902004986839e-10	3.95457506316892e-08	14.4844	JAL12	protein_coding	Jacalin-related lectin 12 [Source:UniProtKB/Swiss-Prot;Acc:Q0WMR0]
AT4G14060	4.26171	2.1256	2.13612	5.85597769607228e-10	4.00749078777022e-08	4.39577		protein_coding	AT4g14060/dl3070w [Source:UniProtKB/TrEMBL;Acc:O23267]
AT1G66180	5.64255	6.50304	-0.860493	5.89709491754969e-10	4.02187901071864e-08	-1.81566		protein_coding	Eukaryotic aspartyl protease family protein [Source:UniProtKB/TrEMBL;Acc:Q9C8C9]
AT1G61080	4.16686	1.6441	2.52277	6.08561218369757e-10	4.12934573156184e-08	5.74683		protein_coding	Hydroxyproline-rich glycoprotein family protein [Source:TAIR;Acc:AT1G61080]
AT4G36670	3.29989	5.01159	-1.7117	6.1681978709707e-10	4.17830175239325e-08	-3.27546	PLT6	protein_coding	At4g36670 [Source:UniProtKB/TrEMBL;Acc:A4VCM1]
AT5G47060	5.62944	4.72091	0.908527	6.30167601183759e-10	4.24002180601522e-08	1.87713		protein_coding	Putative uncharacterized protein [Source:UniProtKB/TrEMBL;Acc:Q9FGQ9]
AT4G31248	3.57542	1.06249	2.51293	6.32757593976913e-10	4.24318551378086e-08	5.70777		lncRNA	other RNA [Source:TAIR;Acc:AT4G31248]
AT5G59680	3.90461	5.48616	-1.58155	6.7598174065991e-10	4.50287071640247e-08	-2.99292		protein_coding	Probable LRR receptor-like serine/threonine-protein kinase At5g59680 [Source:UniProtKB/Swiss-Prot;Acc:Q9FN93]
AT1G12090	6.60237	7.30716	-0.704789	6.99185618244278e-10	4.63765154256757e-08	-1.62991	ELP	protein_coding	ELP [Source:UniProtKB/TrEMBL;Acc:A0A178W1A4]
AT1G70900	5.56284	4.63984	0.923005	7.16713003038763e-10	4.71922505981148e-08	1.89606		protein_coding	F15H11.13 protein [Source:UniProtKB/TrEMBL;Acc:Q9SSK4]
AT3G18560	4.16504	5.47603	-1.311	7.23423020805142e-10	4.75558574957521e-08	-2.48113		protein_coding	AT3g18560/K24M9_5 [Source:UniProtKB/TrEMBL;Acc:Q9LII3]
AT3G10720	6.86486	5.99951	0.865348	7.37516714882878e-10	4.83236402023259e-08	1.82178	PME25	protein_coding	Probable pectinesterase/pectinesterase inhibitor 25 [Source:UniProtKB/Swiss-Prot;Acc:Q94CB1]
AT1G66270	10.0334	9.21012	0.823287	7.75522988498131e-10	5.0565614530186e-08	1.76943	BGLU21	protein_coding	BGLU21 [Source:UniProtKB/TrEMBL;Acc:A0A178WA93]
AT3G60280	4.81599	3.09948	1.71652	8.03851679278827e-10	5.21348533705826e-08	3.28642	UCC3	protein_coding	Uclacyanin-3 [Source:UniProtKB/Swiss-Prot;Acc:Q96316]
AT4G01700	6.37358	5.5546	0.818982	8.20847929947694e-10	5.30885719346139e-08	1.76416		protein_coding	At4g01700 [Source:UniProtKB/TrEMBL;Acc:Q9ZSI6]
AT4G35100	8.16165	8.84442	-0.682767	8.3856711865323e-10	5.41470903680055e-08	-1.60522	PIP2-7	protein_coding	Aquaporin PIP2-7 [Source:UniProtKB/Swiss-Prot;Acc:P93004]
AT4G37410	9.56669	10.5805	-1.0138	8.50445559115936e-10	5.48256642731842e-08	-2.01922	CYP81F4	protein_coding	Cytochrome P450 81F4 [Source:UniProtKB/Swiss-Prot;Acc:Q9SZU1]
AT4G28250	7.04753	7.81832	-0.770789	8.64914706615587e-10	5.56688028370553e-08	-1.7062	EXPB3	protein_coding	EXPB3 [Source:UniProtKB/TrEMBL;Acc:A0A178USU9]
AT3G13784	4.53066	2.79642	1.73423	8.84787284775882e-10	5.65353290431091e-08	3.32703	CWINV5	protein_coding	Beta-fructofuranosidase, insoluble isoenzyme CWINV5 [Source:UniProtKB/Swiss-Prot;Acc:Q9LIB9]
AT3G44510	4.71805	3.33731	1.38074	8.85438659889829e-10	5.65353290431091e-08	2.60402		protein_coding	Alpha/beta-Hydrolases superfamily protein [Source:UniProtKB/TrEMBL;Acc:F4J341]
AT3G59710	3.8371	2.19851	1.63858	8.91507258483826e-10	5.67762301521033e-08	3.1136		protein_coding	NAD(P)-binding Rossmann-fold superfamily protein [Source:UniProtKB/TrEMBL;Acc:A0A1I9LQ55]
AT2G15970	6.55099	7.67104	-1.12004	8.92047978360219e-10	5.67762301521033e-08	-2.17354	COR413PM1	protein_coding	WCOR413-like protein [Source:UniProtKB/TrEMBL;Acc:A0A178VY40]
AT4G37220	3.63626	-0.757686	4.39394	8.96093508666026e-10	5.68529437811976e-08	21.0237		protein_coding	Cold-regulated 413 plasma membrane protein 4 [Source:UniProtKB/Swiss-Prot;Acc:O23164]
AT1G68740	6.37674	5.45155	0.925186	9.05312084075052e-10	5.7166031504512e-08	1.89893	PHO1-H1	protein_coding	Phosphate transporter PHO1 homolog 1 [Source:UniProtKB/Swiss-Prot;Acc:Q93ZF5]
AT1G10960	4.74593	5.80721	-1.06128	9.54502199411190e-10	5.98942649705761e-08	-2.08679	FD1	protein_coding	Ferredoxin-1, chloroplastic [Source:UniProtKB/Swiss-Prot;Acc:O04090]
AT1G68670	5.97337	4.99939	0.973979	9.93520873226934e-10	6.21478353730736e-08	1.96425	HHO2	protein_coding	Transcription factor HHO2 [Source:UniProtKB/Swiss-Prot;Acc:Q8VZS3]
AT1G22150	3.99348	0.851532	3.14195	1.0424827950509e-09	6.48055220761923e-08	8.82715	SULTR1;3	protein_coding	Sulfate transporter 1.3 [Source:UniProtKB/Swiss-Prot;Acc:Q9FEP7]
AT5G41080	7.69948	6.86816	0.831323	1.12838319244258e-09	6.96050735381297e-08	1.77932	GDPD2	protein_coding	Glycerophosphodiester phosphodiesterase GDPD2 [Source:UniProtKB/Swiss-Prot;Acc:Q9FLM1]
AT4G29905	4.62782	6.60298	-1.97515	1.16224413347073e-09	7.13639288947353e-08	-3.9317		protein_coding	Putative uncharacterized protein [Source:UniProtKB/TrEMBL;Acc:Q940I1]
AT2G44450	6.66952	5.68758	0.981939	1.17973695871686e-09	7.2327089441456e-08	1.97512	BGLU15	protein_coding	Beta-glucosidase 15 [Source:UniProtKB/Swiss-Prot;Acc:O64879]
AT5G19790	5.5184	4.11079	1.40761	1.21456366018683e-09	7.40088912814605e-08	2.65297	RAP2-11	protein_coding	Ethylene-responsive transcription factor RAP2-11 [Source:UniProtKB/Swiss-Prot;Acc:Q6J9S1]
AT5G01870	7.13631	6.02684	1.10946	1.22418044303953e-09	7.43684975062893e-08	2.15766	LTP10	protein_coding	Non-specific lipid-transfer protein [Source:UniProtKB/TrEMBL;Acc:A0A178UD43]
AT1G51830	7.09121	8.24026	-1.14905	1.275991900372e-09	7.68166311872072e-08	-2.21767		protein_coding	Leucine-rich repeat protein kinase family protein [Source:TAIR;Acc:AT1G51830]
AT3G50820	2.05102	3.85663	-1.80561	1.29144391019281e-09	7.75137413802982e-08	-3.49578	PSBO2	protein_coding	Oxygen-evolving enhancer protein 1-2, chloroplastic [Source:UniProtKB/Swiss-Prot;Acc:Q9S841]
AT1G59850	4.00854	1.85362	2.15493	1.33723843167697e-09	8.01422206193948e-08	4.45346	TOR1L5	protein_coding	TORTIFOLIA1-like protein 5 [Source:UniProtKB/Swiss-Prot;Acc:Q9XIE4]
AT2G25240	5.04179	3.00432	2.03748	1.34287742285871e-09	8.03598725661069e-08	4.10527		protein_coding	Serpin-Z10 [Source:UniProtKB/Swiss-Prot;Acc:Q9SIR9]
AT2G34930	3.82177	1.47024	2.35153	1.39777266018235e-09	8.29013209131382e-08	5.10364		protein_coding	Disease resistance family protein / LRR family protein [Source:UniProtKB/TrEMBL;Acc:O64757]
AT5G47740	4.58689	2.83152	1.75537	1.39984245734329e-09	8.29013209131382e-08	3.37612		protein_coding	Adenine nucleotide alpha hydrolases-like superfamily protein [Source:UniProtKB/TrEMBL;Acc:F4JYN2]
AT2G23910	5.02668	6.36988	-1.3432	1.41883815625917e-09	8.38009697274797e-08	-2.53713		protein_coding	At2g23910 [Source:UniProtKB/TrEMBL;Acc:O82219]
AT1G35720	11.364	10.523	0.841003	1.41922009979595e-09	8.38009697274797e-08	1.7913	ANN1	protein_coding	Annexin [Source:UniProtKB/TrEMBL;Acc:A0A178WGZ8]
AT2G47550	5.79797	4.6495	1.14847	1.42206976091736e-09	8.38455682011276e-08	2.21679	PME20	protein_coding	Probable pectinesterase/pectinesterase inhibitor 20 [Source:UniProtKB/Swiss-Prot;Acc:O22256]
AT5G05270	7.15946	7.87996	-0.720495	1.47467189075605e-09	8.66916512107601e-08	-1.64775	CHI3	protein_coding	Probable chalcone--flavonone isomerase 3 [Source:UniProtKB/Swiss-Prot;Acc:Q8VZW3]
AT1G75160	2.53294	-0.277383	2.81033	1.56110232705599e-09	9.11037471739932e-08	7.01444		protein_coding	Protein of unknown function (DUF620) [Source:TAIR;Acc:AT1G75160]
AT1G79860	3.5032	1.65858	1.84462	1.58152804614498e-09	9.2027461917686e-08	3.59158	ROPGEF12	protein_coding	Rop guanine nucleotide exchange factor 12 [Source:UniProtKB/Swiss-Prot;Acc:Q9CA89]
AT1G09070	6.44439	5.43535	1.00904	1.58405628975391e-09	9.2040797538473e-08	2.01257	SRC2	protein_coding	Protein SRC2 homolog [Source:UniProtKB/Swiss-Prot;Acc:O04023]
AT1G69920	3.15185	-1.18604	4.33789	1.6125964973034e-09	9.34279134197458e-08	20.2225	GSTU12	protein_coding	Glutathione S-transferase U12 [Source:UniProtKB/Swiss-Prot;Acc:Q6NMS0]
AT3G52720	2.64669	-0.656005	3.3027	1.63367513377348e-09	9.45123559327854e-08	9.86758	ACA1	protein_coding	Alpha carbonic anhydrase 1, chloroplastic [Source:UniProtKB/Swiss-Prot;Acc:O04846]
AT4G12090	4.96488	3.15474	1.81014	1.71532724775172e-09	9.86658204547301e-08	3.50677		protein_coding	Protein cornichon homolog 5 [Source:UniProtKB/Swiss-Prot;Acc:Q9SZ74]
AT2G44790	8.06557	8.95332	-0.887755	1.72150943810226e-09	9.88793527187745e-08	-1.85029	UCC2	protein_coding	Uclacyanin-2 [Source:UniProtKB/Swiss-Prot;Acc:O80517]
AT2G28190	6.21738	6.98605	-0.768676	1.74814099339254e-09	1.00265152621027e-07	-1.70371	CSD2	protein_coding	Superoxide dismutase [Cu-Zn] 2, chloroplastic [Source:UniProtKB/Swiss-Prot;Acc:O78310]
AT5G04960	7.96707	6.60378	1.36329	1.76077964385554e-09	1.0070150323159e-07	2.57271	PME46	protein_coding	Pectinesterase [Source:UniProtKB/TrEMBL;Acc:A0A178UR22]
AT5G49520	4.91976	3.66383	1.25593	1.81761743267306e-09	1.0350852958696e-07	2.38821	WRKY48	protein_coding	Probable WRKY transcription factor 48 [Source:UniProtKB/Swiss-Prot;Acc:Q9FGZ4]
AT1G62980	6.57823	5.16063	1.4176	1.8523209821937e-09	1.05334969035714e-07	2.67141	EXPA18	protein_coding	Expansin-A18 [Source:UniProtKB/Swiss-Prot;Acc:Q9LQ07]
AT2G29460	3.54033	1.58029	1.96004	1.87539748722168e-09	1.06495975891394e-07	3.89073	GSTU4	protein_coding	Glutathione S-transferase U4 [Source:UniProtKB/Swiss-Prot;Acc:Q9ZW27]
AT2G24600	3.8359	1.01615	2.81975	1.95827873588421e-09	1.10887879649772e-07	7.06041		protein_coding	Ankyrin repeat family protein [Source:UniProtKB/TrEMBL;Acc:F4IPR3]
AT1G17830	3.50669	1.43505	2.07164	2.11909794679643e-09	1.18485987712358e-07	4.20364		protein_coding	At1g17830 [Source:UniProtKB/TrEMBL;Acc:Q9LMU5]
AT1G63750	3.16955	0.387837	2.78172	2.12526976256243e-09	1.18500069184435e-07	6.87669		protein_coding	Disease resistance protein (TIR-NBS-LRR class) family [Source:UniProtKB/TrEMBL;Acc:Q9CAE0]
AT3G22142	2.62008	4.69768	-2.07761	2.15994231616084e-09	1.20265828491214e-07	-4.22106		protein_coding	Bifunctional inhibitor/lipid-transfer protein/seed storage 2S albumin superfamily protein [Source:UniProtKB/TrEMBL;Acc:Q9LIE8]
AT4G38410	3.24265	0.967399	2.27525	2.2168928390123e-09	1.23094435391149e-07	4.84083		protein_coding	At4g38410 [Source:UniProtKB/TrEMBL;Acc:Q8GY17]
AT2G29000	2.72532	-0.76139	3.48671	2.22143630902368e-09	1.23175874231931e-07	11.21		protein_coding	Leucine-rich repeat protein kinase family protein [Source:UniProtKB/TrEMBL;Acc:F4IJP7]
AT1G44575	2.92067	4.23535	-1.31468	2.24198408598115e-09	1.23971810632831e-07	-2.48748	PSBS	protein_coding	Photosystem II 22 kDa protein, chloroplastic [Source:UniProtKB/Swiss-Prot;Acc:Q9XF91]
AT1G78120	5.68038	6.51922	-0.838837	2.2773571394533e-09	1.25754090649481e-07	-1.78861	TPR12	protein_coding	TPR12 [Source:UniProtKB/TrEMBL;Acc:A0A178W863]
AT1G30870	7.55859	6.33813	1.22046	2.35824874007771e-09	1.29684244588285e-07	2.33021	PER7	protein_coding	Peroxidase 7 [Source:UniProtKB/Swiss-Prot;Acc:Q9SY33]
AT5G10180	6.00327	4.84002	1.16325	2.3713530577599e-09	1.30225992200768e-07	2.23962	SULTR2;1	protein_coding	Sulfate transporter 2.1 [Source:UniProtKB/Swiss-Prot;Acc:O04722]
AT5G19890	4.29601	0.968366	3.32764	2.44897775063297e-09	1.34120896400602e-07	10.0397	PER59	protein_coding	Peroxidase 59 [Source:UniProtKB/Swiss-Prot;Acc:Q39034]
AT5G66570	4.25831	5.43605	-1.17773	2.5340227569893e-09	1.37835688931127e-07	-2.26221	PSBO1	protein_coding	Oxygen-evolving enhancer protein 1-1, chloroplastic [Source:UniProtKB/Swiss-Prot;Acc:P23321]
AT1G24575	3.31676	0.726049	2.59071	2.87372547855513e-09	1.54425135313391e-07	6.02394		protein_coding	At1g24575 [Source:UniProtKB/TrEMBL;Acc:Q8LAL6]
AT3G48360	3.95079	6.07549	-2.1247	2.92382881392937e-09	1.56487383338033e-07	-4.36112	BT2	protein_coding	BTB/POZ and TAZ domain-containing protein 2 [Source:UniProtKB/Swiss-Prot;Acc:Q94BN0]
AT3G60330	7.6037	6.07287	1.53083	2.97950914745259e-09	1.59254565032199e-07	2.88951	AHA7	protein_coding	Plasma membrane ATPase [Source:UniProtKB/TrEMBL;Acc:A0A1I9LS30]
AT1G20860	3.40152	-3.86328	7.2648	3.03020590378343e-09	1.61341193489157e-07	153.788	PHT1;8	protein_coding	phosphate transporter 1;8 [Source:TAIR;Acc:AT1G20860]
AT1G45249	5.81519	5.00466	0.810528	3.03063839496044e-09	1.61341193489157e-07	1.75385	ABF2	protein_coding	abscisic acid responsive elements-binding factor 2 [Source:TAIR;Acc:AT1G45249]
AT4G34580	6.32776	5.05436	1.27341	3.04601200346122e-09	1.61944282266356e-07	2.41732	SFH1	protein_coding	SRH1 [Source:UniProtKB/TrEMBL;Acc:A0A178V672]
AT5G24600	2.83557	-0.0670778	2.90264	3.06977825731612e-09	1.62775500335621e-07	7.47796		protein_coding	At5g24600 [Source:UniProtKB/TrEMBL;Acc:Q9FLU4]
AT2G18150	7.39512	6.7105	0.684617	3.08867974333566e-09	1.63561117519444e-07	1.60728	PER15	protein_coding	Peroxidase 15 [Source:UniProtKB/Swiss-Prot;Acc:Q9SI16]
AT4G17615	4.86695	3.77838	1.08857	3.18156907257693e-09	1.68257511560825e-07	2.12663	CBL1	protein_coding	calcineurin B-like protein 1 [Source:TAIR;Acc:AT4G17615]
AT3G54590	10.8571	9.28395	1.57316	3.19516254257667e-09	1.6875347919461e-07	2.97557	EXT2	protein_coding	Extensin-2 [Source:UniProtKB/Swiss-Prot;Acc:Q9M1G9]
AT1G69240	5.14774	3.78937	1.35837	3.26883020882578e-09	1.72416796548263e-07	2.56395	MES15	protein_coding	RHS9 [Source:UniProtKB/TrEMBL;Acc:A0A178W505]
AT4G09570	6.31446	5.56992	0.744541	3.54860428338293e-09	1.85705652131964e-07	1.67544	CPK4	protein_coding	Calcium-dependent protein kinase 4 [Source:UniProtKB/Swiss-Prot;Acc:Q38869]
AT4G35720	3.34658	4.54669	-1.2001	3.65475742626422e-09	1.91011173372143e-07	-2.29756		protein_coding	DUF241 domain protein, putative (DUF241) [Source:UniProtKB/TrEMBL;Acc:O81803]
AT1G12110	8.31046	9.53452	-1.22406	3.68138075588073e-09	1.92151756428852e-07	-2.33603	NPF6.3	protein_coding	NRT1.1 [Source:UniProtKB/TrEMBL;Acc:A0A178W8F7]
AT3G25760	2.46906	-4.38069	6.84974	3.72850059943041e-09	1.94105062415601e-07	115.339	AOC1	protein_coding	At3g25760 [Source:UniProtKB/TrEMBL;Acc:Q2HIV2]
AT5G44130	3.34132	5.37693	-2.03561	3.77225216075794e-09	1.95619615289875e-07	-4.09997	FLA13	protein_coding	Fasciclin-like arabinogalactan protein 13 [Source:UniProtKB/Swiss-Prot;Acc:Q9FFH6]
AT5G07680	4.04077	5.46115	-1.42038	3.78224169362312e-09	1.95883911982546e-07	-2.67657	NAC079	protein_coding	NAC4 [Source:UniProtKB/TrEMBL;Acc:A0A178UL34]
AT3G19030	3.85345	5.22971	-1.37626	3.9538637884472e-09	2.03718124719042e-07	-2.59594		protein_coding	AT3g19030/K13E13_15 [Source:UniProtKB/TrEMBL;Acc:Q9LJ63]
AT1G30320	5.17522	4.06846	1.10676	4.10591418286556e-09	2.11009202049859e-07	2.15361		protein_coding	Putative uncharacterized protein At1g30320 [Source:UniProtKB/TrEMBL;Acc:Q9C8G3]
AT3G30725	2.73	-0.261162	2.99116	4.19892145133616e-09	2.14961152663417e-07	7.95112	GDU6	protein_coding	Protein GLUTAMINE DUMPER 6 [Source:UniProtKB/Swiss-Prot;Acc:Q3EAV6]
AT4G23400	5.83533	6.88131	-1.04598	4.22366106456768e-09	2.15951528810859e-07	-2.06477	PIP1-5	protein_coding	PIP1D [Source:UniProtKB/TrEMBL;Acc:A0A178V129]
AT2G46530	3.65643	2.00779	1.64864	4.32809586887962e-09	2.20727375814939e-07	3.13538	ARF11	protein_coding	Auxin response factor 11 [Source:UniProtKB/Swiss-Prot;Acc:Q9ZPY6]
AT3G52060	6.8629	7.96178	-1.09888	4.37002685867178e-09	2.22582258600593e-07	-2.14188		protein_coding	At3g52060 [Source:UniProtKB/TrEMBL;Acc:Q9SUZ8]
AT3G52748	4.242	2.69713	1.54487	4.5243709404626e-09	2.2927679269681e-07	2.91778		ncRNA	other RNA [Source:TAIR;Acc:AT3G52748]
AT3G53420	8.7151	9.63141	-0.916303	4.62795894863158e-09	2.33933975441309e-07	-1.88727	PIP2-1	protein_coding	PIP2A [Source:UniProtKB/TrEMBL;Acc:A0A178V8P4]
AT1G21320	2.99851	-0.348203	3.34671	4.81161824711016e-09	2.42629500124012e-07	10.1733	NSRB	protein_coding	Nuclear speckle RNA-binding protein B [Source:UniProtKB/Swiss-Prot;Acc:F4HWF9]
AT1G16410	2.09265	-3.52158	5.61422	4.93984992603673e-09	2.48757172250257e-07	48.9835	CYP79F1	protein_coding	Dihomomethionine N-hydroxylase [Source:UniProtKB/Swiss-Prot;Acc:Q949U1]
AT2G39730	3.83013	4.90579	-1.07565	5.05404754445366e-09	2.53233716388808e-07	-2.10768	RCA	protein_coding	Ribulose bisphosphate carboxylase/oxygenase activase, chloroplastic [Source:UniProtKB/Swiss-Prot;Acc:P10896]
AT5G50760	4.35063	5.57481	-1.22418	5.13082827734868e-09	2.56438925412456e-07	-2.33622		protein_coding	At5g50760 [Source:UniProtKB/TrEMBL;Acc:Q9LUE5]
AT4G26010	8.11212	6.81063	1.30148	5.24809464883552e-09	2.61321170611295e-07	2.46482		protein_coding	Peroxidase superfamily protein [Source:TAIR;Acc:AT4G26010]
AT3G47620	4.3115	5.2139	-0.902404	5.28122077488352e-09	2.62318104840803e-07	-1.86918	TCP14	protein_coding	Transcription factor TCP14 [Source:UniProtKB/Swiss-Prot;Acc:Q93Z00]
AT4G30460	3.24628	4.36643	-1.12016	5.33424464822094e-09	2.64387706983943e-07	-2.1737		protein_coding	Glycine-rich protein [Source:UniProtKB/TrEMBL;Acc:Q9M0B4]
AT5G24660	4.40885	2.58405	1.8248	5.33609599947609e-09	2.64387706983943e-07	3.54258	LSU2	protein_coding	Protein RESPONSE TO LOW SULFUR 2 [Source:UniProtKB/Swiss-Prot;Acc:Q9FIR9]
AT5G24380	6.39298	5.56433	0.828647	5.38869992650378e-09	2.66664045559521e-07	1.77602	YSL2	protein_coding	Metal-nicotianamine transporter YSL2 [Source:UniProtKB/Swiss-Prot;Acc:Q6R3K9]
AT1G48370	5.42062	4.313	1.10762	5.40119501175626e-09	2.66904131632734e-07	2.1549	YSL8	protein_coding	Probable metal-nicotianamine transporter YSL8 [Source:UniProtKB/Swiss-Prot;Acc:Q6R3K4]
AT3G26470	6.45397	5.70897	0.745007	5.41355235264475e-09	2.66904131632734e-07	1.67598		protein_coding	Powdery mildew resistance protein, RPW8 domain-containing protein [Source:UniProtKB/TrEMBL;Acc:Q9LIM8]
AT3G59370	3.7486	5.12186	-1.37326	5.63172346959253e-09	2.76638548934561e-07	-2.59056		protein_coding	At3g59370 [Source:UniProtKB/TrEMBL;Acc:Q9LX34]
AT1G09530	3.33776	1.42859	1.90917	5.91382908597202e-09	2.89077208336757e-07	3.75592	PIF3	protein_coding	Transcription factor PIF3 [Source:UniProtKB/Swiss-Prot;Acc:O80536]
AT1G70460	6.41347	5.27527	1.1382	5.96815590706678e-09	2.91377016565258e-07	2.20106	PERK13	protein_coding	RHS10 [Source:UniProtKB/TrEMBL;Acc:A0A178WB53]
AT5G17340	4.0219	-0.985085	5.00698	6.0341626807201e-09	2.94240765846466e-07	32.1552		protein_coding	At5g17340 [Source:UniProtKB/TrEMBL;Acc:Q9FYN3]
AT3G51910	3.22419	4.64924	-1.42505	6.15566802306965e-09	2.99610084063021e-07	-2.68523	HSFA7A	protein_coding	Heat stress transcription factor A-7a [Source:UniProtKB/Swiss-Prot;Acc:Q9SV12]
AT2G32830	2.73811	-2.16091	4.89902	6.15924212379143e-09	2.99610084063021e-07	29.8369	PHT1-5	protein_coding	Probable inorganic phosphate transporter 1-5 [Source:UniProtKB/Swiss-Prot;Acc:Q8GYF4]
AT5G04770	3.40005	4.62478	-1.22474	6.27146084390857e-09	3.04329289000043e-07	-2.33713	CAT6	protein_coding	CAT6 [Source:UniProtKB/TrEMBL;Acc:A0A178UKC8]
AT3G19430	4.79105	6.06063	-1.26958	6.40025182909044e-09	3.098279101884e-07	-2.41092		protein_coding	Late embryogenesis abundant protein-related / LEA protein-like protein [Source:UniProtKB/TrEMBL;Acc:A0A178VGJ3]
AT4G23700	5.96617	4.47932	1.48685	6.67143490314987e-09	3.2101469340469e-07	2.80276	CHX17	protein_coding	Cation/H(+) antiporter 17 [Source:UniProtKB/Swiss-Prot;Acc:Q9SUQ7]
AT4G19200	6.62718	5.59787	1.02931	6.78355548365187e-09	3.25750904146001e-07	2.04105		protein_coding	At4g19200 [Source:UniProtKB/TrEMBL;Acc:Q9M0L8]
AT1G80180	3.31918	5.00398	-1.6848	6.85523308558413e-09	3.2834739298879e-07	-3.21496		protein_coding	MAPK kinase substrate protein At1g80180 [Source:UniProtKB/Swiss-Prot;Acc:Q9SSC1]
AT2G36390	6.41819	5.53785	0.880346	6.86483408931451e-09	3.2834739298879e-07	1.84082	SBE2.1	protein_coding	SBE2.1 [Source:UniProtKB/TrEMBL;Acc:A0A178VXI8]
AT5G43150	6.0528	5.24519	0.807609	7.16379373474137e-09	3.40612017074389e-07	1.75031		protein_coding	At5g43150 [Source:UniProtKB/TrEMBL;Acc:Q9FMG8]
AT2G39800	6.82039	5.99935	0.821038	7.21661269351264e-09	3.42310275559343e-07	1.76668	P5CSA	protein_coding	Delta-1-pyrroline-5-carboxylate synthase A [Source:UniProtKB/Swiss-Prot;Acc:P54887]
AT1G27030	6.912	6.31146	0.600544	7.33070557715964e-09	3.46928994151258e-07	1.51629		protein_coding	At1g27030/T7N9_9 [Source:UniProtKB/TrEMBL;Acc:Q9LFY3]
AT4G24230	5.34326	3.94264	1.40062	7.53358943523987e-09	3.55241130094691e-07	2.64015	ACBP3	protein_coding	Acyl-CoA-binding domain 3 [Source:UniProtKB/TrEMBL;Acc:B3H4G6]
AT1G03870	7.64884	8.25276	-0.603918	7.55927177310131e-09	3.56032807252162e-07	-1.51984	FLA9	protein_coding	At1g03870 [Source:UniProtKB/TrEMBL;Acc:B3LF88]
AT1G22500	4.89236	5.93521	-1.04285	7.86117366339064e-09	3.67656806588997e-07	-2.0603	ATL15	protein_coding	E3 ubiquitin-protein ligase ATL15 [Source:UniProtKB/Swiss-Prot;Acc:Q9SK92]
AT5G19970	3.38731	4.76291	-1.3756	7.91666820025583e-09	3.69820180547307e-07	-2.59476		protein_coding	unknown protein; Has 1807 Blast hits to 1807 proteins in 277 species: Archae - 0; Bacteria - 0; Metazoa - 736; Fungi - 347; Plants - 385; Viruses - 0; Other Eukaryotes - 339 (source: NCBI BLink). [Source:TAIR;Acc:AT5G19970]
AT5G62630	6.00258	6.78806	-0.78548	7.94546580196746e-09	3.70301254849785e-07	-1.72367	HIPL2	protein_coding	HIPL2 protein [Source:UniProtKB/Swiss-Prot;Acc:Q94F08]
AT1G48930	7.06902	5.8006	1.26842	7.99795482046895e-09	3.71881676286474e-07	2.40898	AtGH9C1	protein_coding	Endoglucanase 5 [Source:UniProtKB/Swiss-Prot;Acc:Q9M995]
AT3G06390	2.92921	4.57306	-1.64385	8.02909324692945e-09	3.72575662600075e-07	-3.12499		protein_coding	CASP-like protein 1D2 [Source:UniProtKB/Swiss-Prot;Acc:Q9SQU2]
AT3G09925	6.59377	5.39662	1.19714	8.03149315141792e-09	3.72575662600075e-07	2.29285		protein_coding	Pollen Ole e 1 allergen and extensin family protein [Source:UniProtKB/TrEMBL;Acc:F4J2H2]
AT5G55250	2.4845	4.23543	-1.75093	8.05319673317932e-09	3.72718702908787e-07	-3.36575	IAMT1	protein_coding	Indole-3-acetate O-methyltransferase 1 [Source:UniProtKB/Swiss-Prot;Acc:Q9FLN8]
AT1G06180	4.7402	3.69058	1.04963	8.4579398964373e-09	3.89649212674305e-07	2.06999	ATMYB13	protein_coding	Transcription factor MYB13 [Source:UniProtKB/Swiss-Prot;Acc:Q9LNC9]
AT5G63270	4.05953	2.35301	1.70652	8.49810350619329e-09	3.90600546230703e-07	3.26372		protein_coding	RPM1-interacting protein 4 (RIN4) family protein [Source:UniProtKB/TrEMBL;Acc:Q9FMJ6]
AT1G05660	3.59618	4.755	-1.15882	8.74201954169170e-09	4.00432506100784e-07	-2.23274		protein_coding	F3F20.11 protein [Source:UniProtKB/TrEMBL;Acc:Q9SYK7]
AT3G47380	3.22913	1.21902	2.01011	8.7942109007154e-09	4.02362787656275e-07	4.02812	PMEI11	protein_coding	Pectinesterase inhibitor 11 [Source:UniProtKB/Swiss-Prot;Acc:Q9STY5]
AT5G10450	7.73452	8.34429	-0.609775	8.94007436545409e-09	4.07799828015294e-07	-1.52602	GRF6	protein_coding	G-box regulating factor 6 [Source:TAIR;Acc:AT5G10450]
AT5G04950	7.12041	8.50642	-1.386	8.99099862787811e-09	4.09494469930003e-07	-2.61354	NAS1	protein_coding	Nicotianamine synthase 1 [Source:UniProtKB/Swiss-Prot;Acc:Q9FF79]
AT3G12900	-4.21381	2.08881	-6.30261	9.09045087532517e-09	4.13553534480418e-07	-78.9362		protein_coding	2-oxoglutarate (2OG) and Fe(II)-dependent oxygenase superfamily protein [Source:UniProtKB/TrEMBL;Acc:Q9LE86]
AT2G40900	5.72516	6.53065	-0.805495	9.4023102010415e-09	4.26287753780856e-07	-1.74775		protein_coding	WAT1-related protein At2g40900 [Source:UniProtKB/Swiss-Prot;Acc:F4IJ08]
AT5G26660	4.32198	5.28123	-0.959256	9.94927627735021e-09	4.46035080053122e-07	-1.94431	MYB86	protein_coding	Transcription factor MYB86 [Source:UniProtKB/Swiss-Prot;Acc:Q8LPH6]
AT4G38970	4.28288	5.58282	-1.29993	1.00164899157262e-08	4.48546037232868e-07	-2.46217	FBA2	protein_coding	Fructose-bisphosphate aldolase [Source:UniProtKB/TrEMBL;Acc:A0A178UW98]
AT1G01453	3.49877	1.33676	2.16201	1.00749452409128e-08	4.50659617625365e-07	4.47537		protein_coding
AT5G14200	9.00337	8.41524	0.588132	1.02932533072491e-08	4.59398108029444e-07	1.5033	IMDH3	protein_coding	3-isopropylmalate dehydrogenase [Source:UniProtKB/TrEMBL;Acc:Q5XF32]
AT4G14630	5.43769	3.65036	1.78733	1.03756008608145e-08	4.62557689155732e-07	3.45176	GLP9	protein_coding	At4g14630 [Source:UniProtKB/TrEMBL;Acc:Q56XY5]
AT2G22330	6.60477	7.27111	-0.666341	1.05494511125496e-08	4.68505956391293e-07	-1.58704	CYP79B3	protein_coding	cytochrome P450, family 79, subfamily B, polypeptide 3 [Source:TAIR;Acc:AT2G22330]
AT5G24313	3.96886	2.6404	1.32846	1.05558368552967e-08	4.68505956391293e-07	2.51134		protein_coding	At5g24313 [Source:UniProtKB/TrEMBL;Acc:Q8L8Z4]
AT1G05990	3.31144	1.17957	2.13187	1.0619726262088e-08	4.7047712602666e-07	4.38286	CML7	protein_coding	Calmodulin-like protein 7 [Source:UniProtKB/Swiss-Prot;Acc:Q9LNE7]
AT4G35750	7.90116	7.00079	0.900365	1.06588635078253e-08	4.71510432787046e-07	1.86654		protein_coding	At4g35750 [Source:UniProtKB/TrEMBL;Acc:O81806]
AT2G22122	1.65912	3.56636	-1.90724	1.11484265724427e-08	4.90996820023293e-07	-3.75091		protein_coding	At2g22122 [Source:UniProtKB/TrEMBL;Acc:Q8LF43]
AT2G37180	5.36485	6.30674	-0.941887	1.12176965101369e-08	4.91883091004183e-07	-1.92104	PIP2-3	protein_coding	Aquaporin PIP2-3 [Source:UniProtKB/Swiss-Prot;Acc:P30302]
AT3G12350	5.31876	4.55043	0.768325	1.15181730929277e-08	5.03954690275701e-07	1.70329		protein_coding	F-box protein At3g12350 [Source:UniProtKB/Swiss-Prot;Acc:Q84WW1]
AT5G63130	3.64411	1.72287	1.92124	1.20028136100032e-08	5.22873384181578e-07	3.78749		protein_coding	At5g63130 [Source:UniProtKB/TrEMBL;Acc:Q9FML0]
AT2G46880	1.60999	-5.08963	6.69962	1.21811693549304e-08	5.28343373732702e-07	103.941	PAP14	protein_coding	Probable inactive purple acid phosphatase 14 [Source:UniProtKB/Swiss-Prot;Acc:Q84LR6]
AT4G19680	4.31481	2.90519	1.40962	1.23832901628736e-08	5.35948798249171e-07	2.65667	IRT2	protein_coding	Fe(2+) transport protein 2 [Source:UniProtKB/Swiss-Prot;Acc:O81850]
AT1G07560	3.78173	5.0574	-1.27567	1.24684933900228e-08	5.38472129855632e-07	-2.42111		protein_coding	Probable LRR receptor-like serine/threonine-protein kinase At1g07560 [Source:UniProtKB/Swiss-Prot;Acc:C0LGD9]
AT2G43500	4.42618	3.20329	1.22289	1.25018726225421e-08	5.39331862684104e-07	2.33414		protein_coding	Plant regulator RWP-RK family protein [Source:TAIR;Acc:AT2G43500]
AT1G32100	4.37695	5.50532	-1.12837	1.27666734473715e-08	5.48391636042996e-07	-2.18612	PRR1	protein_coding	Pinoresinol reductase 1 [Source:UniProtKB/Swiss-Prot;Acc:Q9FVQ6]
AT2G37220	6.23683	6.8553	-0.618473	1.2882289699291e-08	5.52764829390585e-07	-1.53525	CP29B	protein_coding	RNA-binding protein CP29B, chloroplastic [Source:UniProtKB/Swiss-Prot;Acc:Q9ZUU4]
AT1G62560	4.45384	3.17792	1.27592	1.32664876961391e-08	5.6561295892144e-07	2.42153	FMOGS-OX3	protein_coding	Flavin-containing monooxygenase FMO GS-OX3 [Source:UniProtKB/Swiss-Prot;Acc:Q9SXE1]
AT5G57685	5.12784	5.98582	-0.857978	1.35595643191225e-08	5.76879487727685e-07	-1.8125	GDU3	protein_coding	Protein GLUTAMINE DUMPER 3 [Source:UniProtKB/Swiss-Prot;Acc:Q9FHH5]
AT2G04170	6.76564	6.15891	0.606729	1.36979572409618e-08	5.81531304543653e-07	1.5228		protein_coding	Putative uncharacterized protein [Source:UniProtKB/TrEMBL;Acc:Q6RF45]
AT1G06120	1.80049	3.98154	-2.18105	1.37681464594498e-08	5.83274047997476e-07	-4.53483		protein_coding	Delta-9 desaturase-like 3 protein [Source:UniProtKB/Swiss-Prot;Acc:Q9FPD5]
AT1G73600	6.52393	7.24268	-0.718752	1.39032361434741e-08	5.88374371847615e-07	-1.64576		protein_coding	S-adenosyl-L-methionine-dependent methyltransferases superfamily protein [Source:TAIR;Acc:AT1G73600]
AT1G20440	9.09891	10.0779	-0.97904	1.39838437353091e-08	5.90537130906504e-07	-1.97115	COR47	protein_coding	Dehydrin COR47 [Source:UniProtKB/Swiss-Prot;Acc:P31168]
AT4G24740	6.41053	5.75986	0.650666	1.41115981121597e-08	5.94677598760211e-07	1.56989	AFC2	protein_coding	At4g24740 [Source:UniProtKB/TrEMBL;Acc:Q1EBU3]
AT5G53420	5.19464	4.24858	0.946058	1.41746198881314e-08	5.96705291904788e-07	1.9266		protein_coding	CCT motif family protein [Source:UniProtKB/TrEMBL;Acc:Q8L602]
AT1G08830	7.44743	8.34773	-0.900296	1.45094659146587e-08	6.08642135789006e-07	-1.86645	CSD1	protein_coding	Superoxide dismutase [Cu-Zn] 1 [Source:UniProtKB/Swiss-Prot;Acc:P24704]
AT4G17030	4.73578	3.40505	1.33073	1.49561866971314e-08	6.25659329397032e-07	2.5153	EXLB1	protein_coding	Expansin-like protein [Source:UniProtKB/TrEMBL;Acc:Q0WRS3]
AT5G43180	4.54131	5.36004	-0.81873	1.51679020097469e-08	6.33853642023179e-07	-1.76385		protein_coding	At5g43180 [Source:UniProtKB/TrEMBL;Acc:Q9LUH6]
AT5G50010	3.37717	4.41175	-1.03458	1.52460823062523e-08	6.36456370227848e-07	-2.04852	BHLH145	protein_coding	Transcription factor bHLH145 [Source:UniProtKB/Swiss-Prot;Acc:Q9FGB0]
AT1G72070	2.998	0.453356	2.54465	1.54247183622909e-08	6.43242890537452e-07	5.83466		protein_coding	Chaperone DnaJ-domain superfamily protein [Source:UniProtKB/TrEMBL;Acc:F4IBN6]
AT3G16400	9.45065	10.3314	-0.880751	1.65897413224851e-08	6.88956124589593e-07	-1.84133	NSP1	protein_coding	Nitrile-specifier protein 1 [Source:UniProtKB/Swiss-Prot;Acc:Q9SDM9]
AT3G52820	3.7272	1.65214	2.07505	1.66807844494215e-08	6.91302820546727e-07	4.2136	PAP22	protein_coding	Purple acid phosphatase 22 [Source:UniProtKB/Swiss-Prot;Acc:Q8S340]
AT3G27190	7.26623	6.65217	0.614057	1.68050027394787e-08	6.9573058911302e-07	1.53056	UKL2	protein_coding	Uridine kinase-like protein 2, chloroplastic [Source:UniProtKB/Swiss-Prot;Acc:Q9LK34]
AT4G33420	5.59201	6.26279	-0.670782	1.70588267490212e-08	7.04743092723465e-07	-1.59194		protein_coding	Peroxidase superfamily protein [Source:TAIR;Acc:AT4G33420]
AT3G06020	4.09441	2.25215	1.84225	1.743132603558e-08	7.1721038695623e-07	3.5857	FAF4	protein_coding	Protein FANTASTIC FOUR 4 [Source:UniProtKB/Swiss-Prot;Acc:Q9SFG6]
AT1G14185	2.25188	4.05973	-1.80785	1.74756353784782e-08	7.17558550504612e-07	-3.5012		protein_coding	At1g14180/F7A19_27 [Source:UniProtKB/TrEMBL;Acc:Q9XI69]
AT2G21540	2.87477	4.36815	-1.49339	1.75526838126603e-08	7.19246820630546e-07	-2.81549	SFH3	protein_coding	Phosphatidylinositol/phosphatidylcholine transfer protein SFH3 [Source:UniProtKB/Swiss-Prot;Acc:Q93ZE9]
AT4G22710	2.54833	-1.03724	3.58557	1.80826919897857e-08	7.38696419509265e-07	12.0051	CYP706A2	protein_coding	Cytochrome P450 - like protein [Source:UniProtKB/TrEMBL;Acc:O49652]
AT4G35160	5.72943	6.58409	-0.85466	1.85181576820847e-08	7.5494493344662e-07	-1.80833		protein_coding	O-methyltransferase family protein [Source:UniProtKB/TrEMBL;Acc:Q9T003]
AT1G12740	5.5736	6.44149	-0.867886	1.86178890469724e-08	7.58238626761439e-07	-1.82499	CYP87A2	protein_coding	Cytochrome P450, family 87, subfamily A, polypeptide 2 [Source:UniProtKB/TrEMBL;Acc:Q9LN73]
AT1G21920	5.70508	6.50103	-0.795944	1.88327366890303e-08	7.66209126634795e-07	-1.73621		protein_coding	Histone H3 K4-specific methyltransferase SET7/9 family protein [Source:UniProtKB/TrEMBL;Acc:Q9SFE3]
AT5G13330	4.93379	3.92438	1.00941	1.92559263317749e-08	7.80832924769173e-07	2.01309	ERF113	protein_coding	Rap2.6L [Source:UniProtKB/TrEMBL;Acc:A0A178UKL8]
AT2G28780	5.92566	6.66702	-0.741362	1.92918591957983e-08	7.80920415616369e-07	-1.67175		protein_coding	P-hydroxybenzoic acid efflux pump subunit [Source:UniProtKB/TrEMBL;Acc:Q84W96]
AT1G03230	7.44406	6.64103	0.803032	1.95226969009918e-08	7.87874644893453e-07	1.74476		protein_coding	Eukaryotic aspartyl protease family protein [Source:UniProtKB/TrEMBL;Acc:Q9ZVS5]
AT4G29740	2.99513	4.55211	-1.55698	1.98073273601396e-08	7.97753061907272e-07	-2.94237	CKX4	protein_coding	Cytokinin dehydrogenase 4 [Source:UniProtKB/Swiss-Prot;Acc:Q9FUJ2]
AT5G15830	3.42767	4.46357	-1.0359	2.0132027039469e-08	8.10015648741811e-07	-2.0504	AtbZIP3	protein_coding	At5g15830 [Source:UniProtKB/TrEMBL;Acc:Q9LFU3]
AT2G24550	5.74072	6.68396	-0.943235	2.0580808151283e-08	8.26411307450818e-07	-1.92284		protein_coding	At2g24550/F25P17.15 [Source:UniProtKB/TrEMBL;Acc:Q945P6]
AT3G27170	6.25206	7.14391	-0.891853	2.07654531526884e-08	8.32126044711982e-07	-1.85556	CLC-B	protein_coding	Chloride channel protein [Source:UniProtKB/TrEMBL;Acc:A0A178VKG6]
AT1G01780	5.39972	4.54316	0.856554	2.07684205458885e-08	8.32126044711982e-07	1.81071	PLIM2B	protein_coding	LIM domain-containing protein PLIM2b [Source:UniProtKB/Swiss-Prot;Acc:Q1ECF5]
AT1G11460	3.17522	1.44024	1.73498	2.07996972143875e-08	8.32126044711982e-07	3.32875		protein_coding	WAT1-related protein At1g11460 [Source:UniProtKB/Swiss-Prot;Acc:F4I8W6]
AT4G30450	1.57891	3.24773	-1.66882	2.08062689403181e-08	8.32126044711982e-07	-3.17955		protein_coding	At4g30450 [Source:UniProtKB/TrEMBL;Acc:Q9M0B5]
AT4G37800	5.49672	4.5019	0.994822	2.14129018106169e-08	8.54680070873617e-07	1.99283	XTH7	protein_coding	Probable xyloglucan endotransglucosylase/hydrolase protein 7 [Source:UniProtKB/Swiss-Prot;Acc:Q8LER3]
AT2G46140	6.67147	6.05617	0.615301	2.15406332696263e-08	8.58922024219341e-07	1.53188		protein_coding	Desiccation-related protein At2g46140 [Source:UniProtKB/Swiss-Prot;Acc:O82355]
AT5G17050	5.71768	6.50804	-0.790363	2.18984653471208e-08	8.71291884388373e-07	-1.72951	UGT78D2	protein_coding	Glycosyltransferase [Source:UniProtKB/TrEMBL;Acc:A0A178U9P1]
AT4G30110	4.98658	3.74443	1.24215	2.19161444666806e-08	8.71291884388373e-07	2.36551	HMA2	protein_coding	Cadmium/zinc-transporting ATPase HMA2 [Source:UniProtKB/Swiss-Prot;Acc:Q9SZW4]
AT2G18193	5.39927	4.58945	0.809817	2.19542304313081e-08	8.71940139967249e-07	1.75299		protein_coding	AAA-ATPase At2g18193 [Source:UniProtKB/Swiss-Prot;Acc:Q8GW96]
AT1G13930	7.72558	8.43444	-0.70886	2.32993367029623e-08	9.20795306580843e-07	-1.63451		protein_coding	At1g13930/F16A14.27 [Source:UniProtKB/TrEMBL;Acc:Q9XI93]
AT1G08165	3.84389	-3.31353	7.15742	2.34310957705323e-08	9.2354641423276e-07	142.757		protein_coding
AT2G36830	8.82913	9.6567	-0.827571	2.43169599378348e-08	9.52549094081486e-07	-1.77469	TIP1-1	protein_coding	Aquaporin TIP1-1 [Source:UniProtKB/Swiss-Prot;Acc:P25818]
AT1G63600	3.37702	1.27017	2.10685	2.44990476562969e-08	9.57807494015811e-07	4.3075		protein_coding	Receptor-like protein kinase-related family protein [Source:TAIR;Acc:AT1G63600]
AT4G23420	4.57006	5.42076	-0.850699	2.49688871198133e-08	9.75223831175226e-07	-1.80337		protein_coding	NAD(P)-binding Rossmann-fold superfamily protein [Source:UniProtKB/TrEMBL;Acc:F4JNJ2]
AT5G03640	4.65932	3.19	1.46932	2.52528272919958e-08	9.85352522229785e-07	2.76891		protein_coding	Protein kinase superfamily protein [Source:UniProtKB/TrEMBL;Acc:Q9LZS4]
AT4G19500	5.08178	4.27355	0.808231	2.53864338250968e-08	9.88869024845442e-07	1.75106		protein_coding	Nucleoside-triphosphatase/transmembrane receptor/nucleotide binding/ATP binding protein [Source:UniProtKB/TrEMBL;Acc:F4JT78]
AT5G07990	5.73956	6.43919	-0.699627	2.54587025303011e-08	9.89748748220347e-07	-1.62408	CYP75B1	protein_coding	TT7 [Source:UniProtKB/TrEMBL;Acc:A0A178UNZ9]
AT5G62680	6.52518	7.19261	-0.667426	2.54643855389658e-08	9.89748748220347e-07	-1.58824	NPF2.11	protein_coding	GTR2 [Source:UniProtKB/TrEMBL;Acc:A0A178UEQ7]
AT3G51570	2.29758	-0.404141	2.70172	2.57037514704589e-08	9.98083400939235e-07	6.50579		protein_coding	Disease resistance protein (TIR-NBS-LRR class) family [Source:UniProtKB/TrEMBL;Acc:Q9SCZ2]
AT5G63990	5.85869	5.15398	0.704714	2.59062719007685e-08	1.00399969920171e-06	1.62982	SAL3	protein_coding	Probable SAL3 phosphatase [Source:UniProtKB/Swiss-Prot;Acc:Q8GY63]
AT5G05840	3.37461	1.73551	1.6391	2.64801135512249e-08	1.02228048785896e-06	3.11471		protein_coding	Emb [Source:UniProtKB/TrEMBL;Acc:Q9FFJ4]
AT2G37170	7.79711	8.71114	-0.914026	2.79420844081119e-08	1.07046259061661e-06	-1.8843	PIP2B	protein_coding	plasma membrane intrinsic protein 2 [Source:TAIR;Acc:AT2G37170]
AT4G25760	4.07759	2.74753	1.33006	2.80164849505839e-08	1.07228676721958e-06	2.51413	GDU2	protein_coding	Protein GLUTAMINE DUMPER 2 [Source:UniProtKB/Swiss-Prot;Acc:Q9SW07]
AT4G14580	4.9968	4.00046	0.996338	2.83430544054433e-08	1.08374960846945e-06	1.99493	CIPK4	protein_coding	CBL-interacting serine/threonine-protein kinase 4 [Source:UniProtKB/Swiss-Prot;Acc:Q9SUL7]
AT1G71695	4.88177	3.85462	1.02715	2.89087662791529e-08	1.10117369097964e-06	2.038	PER12	protein_coding	Peroxidase [Source:UniProtKB/TrEMBL;Acc:A0A178WB34]
AT4G30470	5.05845	5.86627	-0.807818	2.95319750694179e-08	1.12002927035401e-06	-1.75056		protein_coding	Cinnamoyl-CoA reductase-like protein [Source:UniProtKB/TrEMBL;Acc:Q9M0B3]
AT4G14130	5.06738	5.9766	-0.909216	2.95934862803945e-08	1.12014626239059e-06	-1.87802	XTH15	protein_coding	Xyloglucan endotransglucosylase/hydrolase protein 15 [Source:UniProtKB/Swiss-Prot;Acc:Q38911]
AT4G13770	8.01396	7.40704	0.606914	3.00595263800655e-08	1.1356032772341e-06	1.523	CYP83A1	protein_coding	Cytochrome P450 83A1 [Source:UniProtKB/Swiss-Prot;Acc:P48421]
AT3G19960	6.35544	5.68074	0.674692	3.00679291069629e-08	1.1356032772341e-06	1.59626	ATM1	protein_coding	Myosin 1 [Source:UniProtKB/TrEMBL;Acc:F4JCF9]
AT5G42590	4.68988	5.48008	-0.790197	3.03620558915429e-08	1.1456310514251e-06	-1.72931	CYP71A16	protein_coding	Cytochrome P450 71A16 [Source:UniProtKB/Swiss-Prot;Acc:Q9FH66]
AT1G06000	6.72281	7.45692	-0.734107	3.05387719761381e-08	1.15121393342063e-06	-1.66337	UGT89C1	protein_coding	Glycosyltransferase (Fragment) [Source:UniProtKB/TrEMBL;Acc:W8PVE7]
AT1G20450	8.07711	8.83273	-0.755612	3.0900821393145e-08	1.16376621227955e-06	-1.68835	ERD10	protein_coding	Dehydrin ERD10 [Source:UniProtKB/Swiss-Prot;Acc:P42759]
AT4G00680	5.82357	4.74528	1.07829	3.11308451630963e-08	1.17132730757462e-06	2.11154	ADF8	protein_coding	actin depolymerizing factor 8 [Source:TAIR;Acc:AT4G00680]
AT4G02380	6.51217	7.30966	-0.797491	3.13404792519575e-08	1.17700257633477e-06	-1.73808	SAG21	protein_coding	senescence-associated gene 21 [Source:TAIR;Acc:AT4G02380]
AT1G30420	6.08433	5.40376	0.680573	3.1638621164954e-08	1.18486488280427e-06	1.60278	ABCC11	protein_coding	ABC transporter C family member 11 [Source:UniProtKB/Swiss-Prot;Acc:Q9C8H1]
AT1G56250	2.4349	-2.02852	4.46342	3.17953314114251e-08	1.18851008190942e-06	22.0609	VBF	protein_coding	F-box protein VBF [Source:UniProtKB/Swiss-Prot;Acc:Q9C7K0]
AT2G03720	5.4606	4.28544	1.17516	3.19565949540104e-08	1.19231157724963e-06	2.25818	MRH6	protein_coding	Adenine nucleotide alpha hydrolases-like superfamily protein [Source:UniProtKB/TrEMBL;Acc:A0A1P8AY58]
AT3G16850	5.15084	5.83344	-0.682598	3.20733172555801e-08	1.19555231192728e-06	-1.60503		protein_coding	Pectin lyase-like superfamily protein [Source:UniProtKB/TrEMBL;Acc:Q94C86]
AT1G13260	4.04232	5.57491	-1.53259	3.22836903234206e-08	1.20224879943275e-06	-2.89304	RAV1	protein_coding	AP2/ERF and B3 domain-containing transcription factor RAV1 [Source:UniProtKB/Swiss-Prot;Acc:Q9ZWM9]
AT1G34540	2.84039	-0.193869	3.03426	3.25350044542267e-08	1.20938381459657e-06	8.19227	CYP94D1	protein_coding	CYP94D1 [Source:UniProtKB/TrEMBL;Acc:A0A178WEM5]
AT2G45910	6.21736	5.43505	0.782311	3.33795716445828e-08	1.23733126964743e-06	1.71988	PUB33	protein_coding	U-box domain-containing protein 33 [Source:UniProtKB/Swiss-Prot;Acc:Q8GUH1]
AT5G25460	8.24047	8.98041	-0.739942	3.3538877726251e-08	1.24208643005803e-06	-1.67011		protein_coding	At5g25460 [Source:UniProtKB/TrEMBL;Acc:Q94F20]
AT5G40890	6.57487	7.41167	-0.836798	3.3804042534626e-08	1.25074957378116e-06	-1.78608	CLC-A	protein_coding	Chloride channel protein CLC-a [Source:UniProtKB/Swiss-Prot;Acc:P92941]
AT3G24715	3.06529	4.26872	-1.20343	3.39166111892624e-08	1.25375587474693e-06	-2.30286		protein_coding	Kinase superfamily with octicosapeptide/Phox/Bem1p domain-containing protein [Source:UniProtKB/TrEMBL;Acc:Q9LRY7]
AT2G35000	4.16371	5.0691	-0.905392	3.404107644956e-08	1.25603728532874e-06	-1.87305	ATL9	protein_coding	E3 ubiquitin-protein ligase ATL9 [Source:UniProtKB/Swiss-Prot;Acc:O64763]
AT1G12420	5.05587	4.22594	0.829931	3.44365147158821e-08	1.26712447622759e-06	1.7776	ACR8	protein_coding	ACT domain-containing protein ACR8 [Source:UniProtKB/Swiss-Prot;Acc:Q9LNA5]
AT2G36970	2.58239	-3.763	6.34538	3.58059767957081e-08	1.31118092227692e-06	81.3113	UGT86A1	protein_coding	Glycosyltransferase (Fragment) [Source:UniProtKB/TrEMBL;Acc:W8Q6X6]
AT3G10710	6.41592	4.98582	1.4301	3.58303424332056e-08	1.31118092227692e-06	2.69465	PME24	protein_coding	Putative pectinesterase/pectinesterase inhibitor 24 [Source:UniProtKB/Swiss-Prot;Acc:Q9SG77]
AT2G19880	6.76881	6.04857	0.720238	3.69069106909971e-08	1.34688355752359e-06	1.64745		protein_coding	Nucleotide-diphospho-sugar transferases superfamily protein [Source:TAIR;Acc:AT2G19880]
AT1G49900	2.56588	-2.12187	4.68775	3.70269329895245e-08	1.35003300118636e-06	25.7723		protein_coding	C2H2 type zinc finger transcription factor family [Source:UniProtKB/TrEMBL;Acc:Q9C538]
AT1G12200	5.91185	5.13495	0.776901	3.71677862739569e-08	1.35315534711768e-06	1.71345		protein_coding	Flavin-containing monooxygenase [Source:UniProtKB/TrEMBL;Acc:A0A178W1K3]
AT4G29780	3.73851	2.13983	1.59868	3.71905854808818e-08	1.35315534711768e-06	3.02867		protein_coding	Nuclease [Source:UniProtKB/TrEMBL;Acc:Q84J48]
AT4G34210	1.14535	-4.77288	5.91823	3.81198157276854e-08	1.37982703692781e-06	60.4733	ASK11	protein_coding	SKP1-like protein 11 [Source:UniProtKB/Swiss-Prot;Acc:O49484]
AT1G65840	9.0483	8.44861	0.59969	3.8354522209805e-08	1.38706860175911e-06	1.51539	PAO4	protein_coding	Probable polyamine oxidase 4 [Source:UniProtKB/Swiss-Prot;Acc:Q8H191]
AT3G46370	2.20665	-1.22466	3.4313	3.8997496233009e-08	1.40846406446266e-06	10.7876		protein_coding	Leucine-rich repeat protein kinase family protein [Source:UniProtKB/TrEMBL;Acc:Q9SNA0]
AT1G02220	6.03767	5.1668	0.870865	3.90165021603908e-08	1.40846406446266e-06	1.82876	NAC003	protein_coding	NAC domain-containing protein 3 [Source:UniProtKB/Swiss-Prot;Acc:Q5PP28]
AT1G51420	7.08337	6.47572	0.607649	3.91828268161714e-08	1.41319395383658e-06	1.52377	ATSPP1	protein_coding	sucrose-phosphatase 1 [Source:TAIR;Acc:AT1G51420]
AT2G27080	5.47146	4.36891	1.10255	3.96602423691613e-08	1.42655718149776e-06	2.14734	NHL13	protein_coding	NDR1/HIN1-like protein 13 [Source:UniProtKB/Swiss-Prot;Acc:Q9ZVD2]
AT4G30320	4.3135	2.86235	1.45115	3.97331104864363e-08	1.4278952829569e-06	2.73425		protein_coding	CAP (Cysteine-rich secretory proteins, Antigen 5, and Pathogenesis-related 1 protein) superfamily protein [Source:UniProtKB/TrEMBL;Acc:Q9M0C8]
AT4G28260	6.74944	6.04626	0.703182	4.00776424235898e-08	1.43769564228136e-06	1.62809		protein_coding	Acyl-UDP-N-acetylglucosamine O-acyltransferase [Source:UniProtKB/TrEMBL;Acc:Q9M0I1]
AT5G22020	5.53135	6.19574	-0.664396	4.01389815992804e-08	1.43860697345174e-06	-1.5849		protein_coding	At5g22020 [Source:UniProtKB/TrEMBL;Acc:Q9C586]
AT4G39830	3.25102	1.24862	2.0024	4.04570621531437e-08	1.44871022024951e-06	4.00667		protein_coding	At4g39830 [Source:UniProtKB/TrEMBL;Acc:O65670]
AT1G21529	1.33065	-5.08963	6.42028	4.10504930286635e-08	1.46605950013713e-06	85.6439		ncRNA
AT5G57340	4.01871	2.78578	1.23293	4.13348969166025e-08	1.47486743597082e-06	2.35044		protein_coding	Putative uncharacterized protein [Source:UniProtKB/TrEMBL;Acc:Q9LVC4]
AT4G00130	2.24248	-3.24456	5.48704	4.15690276491473e-08	1.48058225347506e-06	44.8501		protein_coding	Probable transcription factor At4g00130 [Source:UniProtKB/Swiss-Prot;Acc:Q1PED2]
AT2G32295	4.47803	5.28367	-0.805645	4.2286679995799e-08	1.50346798130712e-06	-1.74793		protein_coding	EXS (ERD1/XPR1/SYG1) family protein [Source:UniProtKB/TrEMBL;Acc:F4ISV2]
AT4G27410	4.06318	5.29668	-1.23351	4.27211426369418e-08	1.5175671910624e-06	-2.35138	RD26	protein_coding	NAC (No Apical Meristem) domain transcriptional regulator superfamily protein [Source:UniProtKB/TrEMBL;Acc:F4JIU9]
AT5G61440	4.34699	5.39866	-1.05167	4.28316086068786e-08	1.51879594239839e-06	-2.07293	ACHT5	protein_coding	Thioredoxin-like 1-2, chloroplastic [Source:UniProtKB/Swiss-Prot;Acc:Q9XFI1]
AT3G16920	4.04927	5.20712	-1.15784	4.28892640394616e-08	1.51949451022638e-06	-2.23124	CTL2	protein_coding	Chitinase-like protein [Source:UniProtKB/TrEMBL;Acc:A0A1I9LSA0]
AT2G29670	4.00972	2.78211	1.22761	4.30564115218851e-08	1.52406753215486e-06	2.34179		protein_coding	At2g29670/T27A16.23 [Source:UniProtKB/TrEMBL;Acc:O82388]
AT1G21110	5.90075	6.77096	-0.870208	4.34854220241329e-08	1.5351811157973e-06	-1.82793	IGMT3	protein_coding	Indole glucosinolate O-methyltransferase 3 [Source:UniProtKB/Swiss-Prot;Acc:Q9LPU6]
AT5G12330	4.56014	3.45321	1.10694	4.41269362933397e-08	1.55508606299961e-06	2.15388	LRP1	protein_coding	Lateral root primordium (LRP) protein-related [Source:TAIR;Acc:AT5G12330]
AT5G67080	1.85813	-1.02866	2.88679	4.6440851849667e-08	1.62660810406786e-06	7.39622	MAPKKK19	protein_coding	Mitogen-activated protein kinase kinase kinase 19 [Source:UniProtKB/TrEMBL;Acc:Q9FHA5]
AT4G01480	7.66041	6.97327	0.687142	4.6618747919238e-08	1.63112076262129e-06	1.61009	PPA5	protein_coding	PPa5 [Source:UniProtKB/TrEMBL;Acc:A0A178V127]
AT2G31900	4.92079	5.57083	-0.650033	4.66511783284553e-08	1.63112076262129e-06	-1.5692	XIF	protein_coding	myosin-like protein XIF [Source:TAIR;Acc:AT2G31900]
AT1G30840	5.50921	6.10184	-0.592629	4.91441760855864e-08	1.70784543872428e-06	-1.50799	PUP4	protein_coding	Probable purine permease 4 [Source:UniProtKB/Swiss-Prot;Acc:Q9SY29]
AT3G51600	4.38093	3.25874	1.12219	5.0930079036465e-08	1.76073815556636e-06	2.17678	LTP5	protein_coding	Non-specific lipid-transfer protein 5 [Source:UniProtKB/Swiss-Prot;Acc:Q9XFS7]
AT4G35060	4.86004	5.69857	-0.838522	5.18270533426956e-08	1.79020211692966e-06	-1.78822	HIPP25	protein_coding	HIPP25 [Source:UniProtKB/TrEMBL;Acc:A0A178V323]
AT3G48850	3.08868	1.25839	1.83029	5.21653866423888e-08	1.79878474491076e-06	3.55609	MPT2	protein_coding	Mitochondrial phosphate carrier protein 2, mitochondrial [Source:UniProtKB/Swiss-Prot;Acc:Q9M2Z8]
AT1G01620	7.9694	8.52314	-0.553741	5.2510589041122e-08	1.80757430926249e-06	-1.46789	PIP1-3	protein_coding	TMP-B [Source:UniProtKB/TrEMBL;Acc:A0A178WIA6]
AT3G10985	6.00755	6.6355	-0.627945	5.34670365620057e-08	1.83733849074964e-06	-1.54536	SAG20	protein_coding	Senescence associated gene 20 [Source:UniProtKB/Swiss-Prot;Acc:Q94AK6]
AT3G04350	5.57184	4.7976	0.774238	5.48481534469535e-08	1.87514173791233e-06	1.71029		protein_coding	AT3g04350/T6K12_3 [Source:UniProtKB/TrEMBL;Acc:Q9M8Z1]
AT4G02050	6.61835	5.72238	0.895969	5.57412823730962e-08	1.90242668245911e-06	1.86086	STP7	protein_coding	Sugar transport protein 7 [Source:UniProtKB/Swiss-Prot;Acc:O04249]
AT3G22740	3.19892	1.67501	1.52391	5.71780814876297e-08	1.94153292135349e-06	2.8757	HMT3	protein_coding	Homocysteine S-methyltransferase 3 [Source:UniProtKB/Swiss-Prot;Acc:Q8LAX0]
AT3G11280	5.7162	6.5063	-0.790096	5.79901708826136e-08	1.9674394077242e-06	-1.72919		protein_coding	Duplicated homeodomain-like superfamily protein [Source:UniProtKB/TrEMBL;Acc:Q9C773]
AT5G61420	6.58958	5.90013	0.689447	5.8098817966362e-08	1.96945645932713e-06	1.61267	MYB28	protein_coding	PMG1 [Source:UniProtKB/TrEMBL;Acc:A0A178UN88]
AT1G71870	4.83803	5.65213	-0.8141	6.01649154142149e-08	2.03432620244314e-06	-1.7582	DTX54	protein_coding	Protein DETOXIFICATION 54 [Source:UniProtKB/Swiss-Prot;Acc:Q9LE20]
AT1G60950	4.09955	5.05916	-0.959611	6.02230056389438e-08	2.034571989662e-06	-1.94479	FD2	protein_coding	Ferredoxin [Source:UniProtKB/TrEMBL;Acc:A0A178W2W5]
AT1G76180	7.5841	8.39665	-0.812543	6.03074748509007e-08	2.0357077977917e-06	-1.7563	ERD14	protein_coding	Dehydrin ERD14 [Source:UniProtKB/Swiss-Prot;Acc:P42763]
AT3G05490	6.29417	5.40217	0.891999	6.05772284333166e-08	2.0430907860989e-06	1.85575	RALFL22	protein_coding	RALFL22 [Source:UniProtKB/TrEMBL;Acc:A0A178VIZ8]
AT1G76890	4.62132	5.50176	-0.88044	6.09380835061791e-08	2.0535313426653e-06	-1.84094	GT-2	protein_coding	Trihelix transcription factor GT-2 [Source:UniProtKB/Swiss-Prot;Acc:Q39117]
AT4G20160	3.18512	1.30555	1.87957	6.10030658648426e-08	2.0539922109614e-06	3.67965		protein_coding
AT4G08620	3.66896	1.73534	1.93363	6.1354156778604e-08	2.06407757350809e-06	3.82014	SULTR1;1	protein_coding	Sulfate transporter 1.1 [Source:UniProtKB/Swiss-Prot;Acc:Q9SAY1]
AT4G29060	4.66895	5.50271	-0.833759	6.1734739252216e-08	2.07513732260556e-06	-1.78232	emb2726	protein_coding	Elongation factor Ts, mitochondrial [Source:UniProtKB/TrEMBL;Acc:Q9SZD6]
AT5G06720	3.87645	2.37805	1.4984	6.3165518139418e-08	2.1178964432106e-06	2.82529	PER53	protein_coding	Peroxidase 53 [Source:UniProtKB/Swiss-Prot;Acc:Q42578]
AT5G55400	5.59685	4.90818	0.688665	6.56632559581846e-08	2.19429281221199e-06	1.61179	FIM3	protein_coding	Fimbrin-3 [Source:UniProtKB/Swiss-Prot;Acc:Q9FJ70]
AT3G11670	5.08172	4.11924	0.962472	6.62405954399215e-08	2.21173978135264e-06	1.94865	DGD1	protein_coding	DGD1 [Source:UniProtKB/TrEMBL;Acc:A0A178VKL1]
AT5G19440	8.12565	7.60658	0.519068	6.6459557944864e-08	2.21720161897057e-06	1.43303		protein_coding	At5g19440 [Source:UniProtKB/TrEMBL;Acc:Q29Q34]
AT5G39720	2.4003	-1.43662	3.83692	6.67988405176704e-08	2.22504068434711e-06	14.2898	AIG2LA	protein_coding	At5g39720 [Source:UniProtKB/TrEMBL;Acc:A2RVP6]
AT1G62510	2.71482	4.14232	-1.4275	6.78382993401725e-08	2.25567979716318e-06	-2.68979		protein_coding	At1g62510 [Source:UniProtKB/TrEMBL;Acc:Q9SXE6]
AT1G66760	4.30874	3.27495	1.03379	6.95046361930631e-08	2.30725423329443e-06	2.04739	DTX9	protein_coding	Protein DETOXIFICATION 9 [Source:UniProtKB/Swiss-Prot;Acc:Q9C9M8]
AT3G07400	5.46421	4.7412	0.723006	7.09769953317093e-08	2.35417815336342e-06	1.65062		protein_coding	F21O3.11 protein [Source:UniProtKB/TrEMBL;Acc:Q9SRS6]
AT4G08290	0.777676	3.48073	-2.70305	7.13935190542176e-08	2.36603322998058e-06	-6.51179		protein_coding	WAT1-related protein At4g08290 [Source:UniProtKB/Swiss-Prot;Acc:Q9SUF1]
AT5G54370	6.92408	7.62687	-0.702788	7.24930371433314e-08	2.40048490404974e-06	-1.62765		protein_coding	At5g54370 [Source:UniProtKB/TrEMBL;Acc:Q9FG54]
AT3G23730	4.07973	4.93306	-0.85333	7.25822269377096e-08	2.40145196134237e-06	-1.80667	XTH16	protein_coding	Probable xyloglucan endotransglucosylase/hydrolase protein 16 [Source:UniProtKB/Swiss-Prot;Acc:Q8LG58]
AT4G25250	3.84939	5.06604	-1.21665	7.32726268281586e-08	2.41829871594271e-06	-2.32406	PMEI4	protein_coding	Pectinesterase inhibitor 4 [Source:UniProtKB/Swiss-Prot;Acc:Q9SB38]
AT3G47770	3.57265	2.00889	1.56376	7.33787236392153e-08	2.41980545483719e-06	2.95622	ABCA6	protein_coding	ABC transporter A family member 6 [Source:UniProtKB/Swiss-Prot;Acc:Q9STT6]
AT1G13300	5.79327	6.58879	-0.795522	7.38618422756205e-08	2.43328400464201e-06	-1.73571	HRS1	protein_coding	Transcription factor HRS1 [Source:UniProtKB/Swiss-Prot;Acc:Q9FX67]
AT5G19040	3.54258	4.60989	-1.06731	7.40413674315206e-08	2.43563854047124e-06	-2.09552	IPT5	protein_coding	Adenylate isopentenyltransferase 5, chloroplastic [Source:UniProtKB/Swiss-Prot;Acc:Q94ID2]
AT3G22910	2.93905	0.241277	2.69777	7.4859536167616e-08	2.46053092851752e-06	6.488	ACA13	protein_coding	Putative calcium-transporting ATPase 13, plasma membrane-type [Source:UniProtKB/Swiss-Prot;Acc:Q9LIK7]
AT5G20280	7.66532	6.8488	0.816524	7.56446028187907e-08	2.48119592225599e-06	1.76116	SPS1	protein_coding	Sucrose-phosphate synthase 1 [Source:UniProtKB/Swiss-Prot;Acc:Q94BT0]
AT2G33770	7.87955	8.45342	-0.573867	7.75076094756737e-08	2.53715424182267e-06	-1.48851	UBC24	protein_coding	Probable ubiquitin-conjugating enzyme E2 24 [Source:UniProtKB/Swiss-Prot;Acc:Q8VY10]
AT5G58330	3.93297	5.00066	-1.0677	7.96717302799485e-08	2.60373718369589e-06	-2.09608		protein_coding	Malate dehydrogenase [NADP], chloroplastic [Source:UniProtKB/Swiss-Prot;Acc:Q8H1E2]
AT5G56630	7.67839	7.13896	0.539428	8.17875590873835e-08	2.66201881341814e-06	1.4534	PFK7	protein_coding	ATP-dependent 6-phosphofructokinase 7 [Source:UniProtKB/Swiss-Prot;Acc:Q9C5J7]
AT5G42500	4.40973	5.25303	-0.843297	8.19511334172409e-08	2.66517601561805e-06	-1.79415	DIR2	protein_coding	Dirigent protein 2 [Source:UniProtKB/Swiss-Prot;Acc:Q9FIG7]
AT3G54150	3.14393	1.17732	1.96661	8.36590611931569e-08	2.71851205828478e-06	3.90849		protein_coding	Embryonic abundant protein-like [Source:UniProtKB/TrEMBL;Acc:Q9M389]
AT4G34620	4.04677	4.99484	-0.948066	8.3987463746001e-08	2.72697009213901e-06	-1.92928	RPS16-1	protein_coding	SSR16 [Source:UniProtKB/TrEMBL;Acc:A0A178UZA3]
AT4G37790	4.45544	5.22787	-0.772433	8.71616558533973e-08	2.81066655184962e-06	-1.70815	HAT22	protein_coding	Homeobox-leucine zipper protein HAT22 [Source:UniProtKB/Swiss-Prot;Acc:P46604]
AT1G59725	3.1828	1.57088	1.61192	8.83608740208239e-08	2.84131665104391e-06	3.05659		protein_coding	DNAJ heat shock family protein [Source:UniProtKB/TrEMBL;Acc:Q9XIF5]
AT1G51840	4.81623	6.05902	-1.24279	9.5694100955421e-08	3.0574761673179e-06	-2.36655		protein_coding	protein kinase-related [Source:TAIR;Acc:AT1G51840]
AT4G15210	1.47918	-4.41095	5.89013	9.69881731441368e-08	3.09276684500489e-06	59.3071	BAM5	protein_coding	Beta-amylase 5 [Source:UniProtKB/Swiss-Prot;Acc:P25853]
AT1G71200	2.51746	-0.341139	2.8586	9.70699796175208e-08	3.09276684500489e-06	7.25309		protein_coding	basic helix-loop-helix (bHLH) DNA-binding superfamily protein [Source:TAIR;Acc:AT1G71200]
AT5G48070	5.67068	4.86443	0.806251	9.83341850835202e-08	3.12437362351877e-06	1.74866	XTH20	protein_coding	Xyloglucan endotransglucosylase/hydrolase protein 20 [Source:UniProtKB/Swiss-Prot;Acc:Q9FI31]
AT3G12977	2.68662	4.19015	-1.50354	9.86377134296021e-08	3.13153229138833e-06	-2.83537		protein_coding	NAC (No Apical Meristem) domain transcriptional regulator superfamily protein [Source:UniProtKB/TrEMBL;Acc:Q9LSI1]
AT4G22212	4.90711	5.77011	-0.862999	9.87481525372422e-08	3.1325543095689e-06	-1.81882		protein_coding	Defensin-like protein 98 [Source:UniProtKB/Swiss-Prot;Acc:Q94AZ8]
AT4G00550	5.61886	4.63986	0.979005	9.91724545255806e-08	3.13855339484355e-06	1.97111	DGD2	protein_coding	Digalactosyldiacylglycerol synthase 2, chloroplastic [Source:UniProtKB/Swiss-Prot;Acc:Q8W1S1]
AT5G44240	7.25527	6.75198	0.503286	1.00107944632318e-07	3.16023203702922e-06	1.41744	ALA2	protein_coding	Phospholipid-transporting ATPase [Source:UniProtKB/TrEMBL;Acc:F4K8T6]
AT3G08970	4.45924	3.26457	1.19467	1.00173214142731e-07	3.16023203702922e-06	2.28893	ERDJ3A	protein_coding	TMS1 [Source:UniProtKB/TrEMBL;Acc:A0A178VJB6]
AT1G73660	4.60703	5.48571	-0.878685	1.02030639653942e-07	3.21376445940671e-06	-1.8387	SIS8	protein_coding	Probable serine/threonine-protein kinase SIS8 [Source:UniProtKB/Swiss-Prot;Acc:Q9C9U5]
AT5G53250	5.08578	6.00689	-0.921113	1.03199613825049e-07	3.24547787892537e-06	-1.89358	AGP22	protein_coding	ATAGP22 [Source:UniProtKB/TrEMBL;Acc:A0A178UC75]
AT3G04320	4.86206	3.89396	0.968099	1.03672161984743e-07	3.25522457482132e-06	1.95626		protein_coding	Kunitz family trypsin and protease inhibitor protein [Source:UniProtKB/TrEMBL;Acc:A0A1I9LR55]
AT5G43350	9.22521	8.20579	1.01942	1.03927213657026e-07	3.26040962089412e-06	2.02711	PHT1-1	protein_coding	Inorganic phosphate transporter 1-1 [Source:UniProtKB/Swiss-Prot;Acc:Q8VYM2]
AT4G20450	3.73702	2.01231	1.72472	1.04564596753434e-07	3.27297815983345e-06	3.30515		protein_coding	Probable LRR receptor-like serine/threonine-protein kinase At4g20450 [Source:UniProtKB/Swiss-Prot;Acc:C0LGQ7]
AT5G13930	9.93957	10.5549	-0.615349	1.05576786873545e-07	3.3020789731996e-06	-1.53193	CHS	protein_coding	TT4 [Source:UniProtKB/TrEMBL;Acc:A0A178UKS9]
AT3G08860	4.16773	2.96524	1.20249	1.0898437954688e-07	3.3980378900154e-06	2.30137	PYD4	protein_coding	Alanine--glyoxylate aminotransferase 2 homolog 3, mitochondrial [Source:UniProtKB/Swiss-Prot;Acc:Q9SR86]
AT5G46110	2.5415	3.92706	-1.38555	1.09927434673825e-07	3.42477425660071e-06	-2.61272	APE2	protein_coding	Glucose-6-phosphate/phosphate translocator-like protein [Source:UniProtKB/TrEMBL;Acc:A0A219I0W9]
AT3G13100	4.84653	4.0762	0.770327	1.19099349992297e-07	3.68187133404758e-06	1.70566	ABCC7	protein_coding	ABC transporter C family member 7 [Source:UniProtKB/Swiss-Prot;Acc:Q9LK62]
AT5G44610	6.30528	5.28915	1.01614	1.2139074315242e-07	3.73827462412615e-06	2.02249	PCAP2	protein_coding	Plasma membrane-associated cation-binding protein 2 [Source:UniProtKB/Swiss-Prot;Acc:Q9LU05]
AT1G64720	5.66196	6.27066	-0.6087	1.22360691853305e-07	3.76524822264045e-06	-1.52488	CP5	protein_coding	Polyketide cyclase/dehydrase and lipid transport superfamily protein [Source:UniProtKB/TrEMBL;Acc:Q9XIR9]
AT3G63210	6.07266	6.77789	-0.70523	1.22563915993937e-07	3.76860507903323e-06	-1.6304	MARD1	protein_coding	Protein MARD1 [Source:UniProtKB/Swiss-Prot;Acc:Q8LGS1]
AT1G47530	6.19018	6.70963	-0.51945	1.22973057254663e-07	3.77538602310826e-06	-1.43341	DTX33	protein_coding	Protein DETOXIFICATION 33 [Source:UniProtKB/Swiss-Prot;Acc:Q9SX83]
AT2G41070	4.38976	3.31819	1.07156	1.23201671286276e-07	3.77950628986574e-06	2.10171	EEL	protein_coding	Basic-leucine zipper (bZIP) transcription factor family protein [Source:TAIR;Acc:AT2G41070]
AT3G58990	7.16929	6.4578	0.711489	1.23498065635588e-07	3.78569797829644e-06	1.63749	IPMI1	protein_coding	3-isopropylmalate dehydratase small subunit 2 [Source:UniProtKB/Swiss-Prot;Acc:Q9LYT7]
AT5G60950	5.68966	5.0401	0.649555	1.26107038146939e-07	3.85092995055269e-06	1.56868	COBL5	protein_coding	COBRA-like protein 5 [Source:UniProtKB/Swiss-Prot;Acc:Q9FME5]
AT5G49770	5.27951	4.11151	1.16801	1.2635923979279e-07	3.85569040081139e-06	2.24701		protein_coding	Probable leucine-rich repeat receptor-like protein kinase At5g49770 [Source:UniProtKB/Swiss-Prot;Acc:Q9LT96]
AT1G29050	5.1215	5.73229	-0.610787	1.28168943213795e-07	3.89902391536556e-06	-1.52709	TBL38	protein_coding	Protein trichome birefringence-like 38 [Source:UniProtKB/Swiss-Prot;Acc:Q8VY22]
AT5G27000	4.63602	5.30382	-0.667797	1.29536912822929e-07	3.93568096470558e-06	-1.58865	KIN14G	protein_coding	Kinesin-like protein KIN-14G [Source:UniProtKB/Swiss-Prot;Acc:O81635]
AT1G06680	3.75999	4.72555	-0.965559	1.29570552817154e-07	3.93568096470558e-06	-1.95282	PSBP1	protein_coding	Oxygen-evolving enhancer protein 2-1, chloroplastic [Source:UniProtKB/Swiss-Prot;Acc:Q42029]
AT2G17280	5.39759	4.44569	0.9519	1.32955215167778e-07	4.02931800456233e-06	1.93442	PGM	protein_coding	Phosphoglycerate mutase-like protein [Source:UniProtKB/Swiss-Prot;Acc:Q8GY96]
AT4G18480	4.25469	5.04902	-0.794328	1.34787957705865e-07	4.07560505951404e-06	-1.73427	CHLI1	protein_coding	Magnesium-chelatase subunit ChlI-1, chloroplastic [Source:UniProtKB/Swiss-Prot;Acc:P16127]
AT5G59780	5.53418	6.25783	-0.723643	1.35625430202585e-07	4.09783280960778e-06	-1.65135	MYB59	protein_coding	Transcription factor MYB59 [Source:UniProtKB/Swiss-Prot;Acc:Q4JL84]
AT5G23980	6.13004	4.26177	1.86826	1.35791593911541e-07	4.09824607223118e-06	3.65093	FRO4	protein_coding	Ferric reduction oxidase 4 [Source:UniProtKB/Swiss-Prot;Acc:Q8W110]
AT2G35060	5.8098	5.23596	0.573838	1.38995699076852e-07	4.17759295558762e-06	1.48848	KUP11	protein_coding	Potassium transporter [Source:UniProtKB/TrEMBL;Acc:F4IIZ3]
AT3G05690	4.8343	3.7857	1.0486	1.40044947609174e-07	4.19966998695556e-06	2.06852	UNE8	protein_coding	Nuclear factor Y, subunit A2 [Source:UniProtKB/TrEMBL;Acc:A0A1I9LSX7]
AT4G17220	3.45759	4.5724	-1.11481	1.43483525130604e-07	4.29956545290314e-06	-2.16567	MAP70.5	protein_coding	Microtubule-associated protein 70-5 [Source:UniProtKB/Swiss-Prot;Acc:Q8GYX3]
AT1G03820	5.92774	6.68327	-0.75553	1.45298174899254e-07	4.34743433028156e-06	-1.68825		protein_coding	At1g03820 [Source:UniProtKB/TrEMBL;Acc:Q9ZWA4]
AT5G10230	4.36704	5.45158	-1.08454	1.45658495082562e-07	4.35496056171419e-06	-2.1207	ANNAT7	protein_coding	Annexin D7 [Source:UniProtKB/Swiss-Prot;Acc:Q9LX07]
AT1G02570	3.09613	1.52548	1.57064	1.46397583716411e-07	4.37379169142001e-06	2.97037		protein_coding	Putative uncharacterized protein [Source:UniProtKB/TrEMBL;Acc:Q1PFZ3]
AT4G03330	3.67343	2.23942	1.434	1.51755179510093e-07	4.52036224442491e-06	2.70196	SYP123	protein_coding	SYP123 [Source:UniProtKB/TrEMBL;Acc:A0A178V4Y6]
AT2G18690	5.15452	3.87455	1.27997	1.53407073708246e-07	4.56617010322374e-06	2.42833		protein_coding	Expressed protein [Source:UniProtKB/TrEMBL;Acc:Q9ZV49]
AT2G20230	5.30287	5.93015	-0.627281	1.54807931974715e-07	4.59786422824468e-06	-1.54465	TOM2AH2	protein_coding	Tetraspanin-18 [Source:UniProtKB/Swiss-Prot;Acc:Q93XY5]
AT4G39940	6.98824	6.34335	0.644894	1.54816430525899e-07	4.59786422824468e-06	1.56362	APK2	protein_coding	Adenylyl-sulfate kinase 2, chloroplastic [Source:UniProtKB/Swiss-Prot;Acc:O49196]
AT5G42510	5.67347	4.55555	1.11791	1.55983113373914e-07	4.62565034134169e-06	2.17033	DIR1	protein_coding	Dirigent protein 1 [Source:UniProtKB/Swiss-Prot;Acc:Q9FIG6]
AT1G55110	4.58949	3.75797	0.831517	1.63090870934358e-07	4.80793809056414e-06	1.77956	IDD7	protein_coding	Protein indeterminate-domain 7 [Source:UniProtKB/Swiss-Prot;Acc:Q8H1F5]
AT5G25810	4.3751	5.53382	-1.15872	1.66743858495945e-07	4.88684013984382e-06	-2.23259	TINY	protein_coding	Tny [Source:UniProtKB/TrEMBL;Acc:A0A178URN2]
AT1G02360	5.48976	6.50791	-1.01815	1.67852128862461e-07	4.91212874771912e-06	-2.02532		protein_coding	Chitinase family protein [Source:TAIR;Acc:AT1G02360]
AT1G21140	2.79328	4.20275	-1.40948	1.68819200897663e-07	4.93682095598031e-06	-2.65641		protein_coding	Vacuolar iron transporter homolog 1 [Source:UniProtKB/Swiss-Prot;Acc:Q9LPU9]
AT3G23870	4.21271	3.0579	1.1548	1.75390354746733e-07	5.11776782939556e-06	2.22654		protein_coding	Probable magnesium transporter NIPA1 [Source:UniProtKB/Swiss-Prot;Acc:Q9LIR9]
AT1G62280	1.39991	3.10743	-1.70751	1.756390784366e-07	5.1212926920108e-06	-3.26597	SLAH1	protein_coding	SLAH1 [Source:UniProtKB/TrEMBL;Acc:A0A178W8P4]
AT5G13630	5.6572	6.40474	-0.747535	1.760558621243e-07	5.12597846129761e-06	-1.67892	CHLH	protein_coding	Magnesium-chelatase subunit ChlH, chloroplastic [Source:UniProtKB/Swiss-Prot;Acc:Q9FNB0]
AT4G38950	5.78457	4.83941	0.945151	1.77099290991711e-07	5.15261120317017e-06	1.92539	KIN7F	protein_coding	Kinesin-like protein KIN-7F [Source:UniProtKB/Swiss-Prot;Acc:F4JUI9]
AT3G47340	7.15098	5.71927	1.43171	1.7772254179981e-07	5.16698927989368e-06	2.69766	ASN1	protein_coding	DIN6 [Source:UniProtKB/TrEMBL;Acc:A0A178VBT4]
AT3G53260	8.01208	8.79827	-0.786191	1.77889952609021e-07	5.16810331113899e-06	-1.72452	PAL2	protein_coding	Phenylalanine ammonia-lyase 2 [Source:UniProtKB/Swiss-Prot;Acc:P45724]
AT5G07010	4.73013	3.65728	1.07284	1.82122816905237e-07	5.27958352786695e-06	2.10358	SOT15	protein_coding	Sulfotransferase [Source:UniProtKB/TrEMBL;Acc:A0A178UG65]
AT2G01880	6.02637	5.11322	0.913153	1.83321228446257e-07	5.31047905905749e-06	1.88316	PAP7	protein_coding	Purple acid phosphatase 7 [Source:UniProtKB/Swiss-Prot;Acc:Q8S341]
AT1G04160	5.66989	4.91332	0.756574	1.84091266680231e-07	5.32832125692332e-06	1.68947	XI-B	protein_coding	Myosin-8 [Source:UniProtKB/Swiss-Prot;Acc:F4I460]
AT3G45710	6.3034	7.35742	-1.05402	1.84203342648296e-07	5.32832125692332e-06	-2.07631	NPF2.5	protein_coding	Protein NRT1/ PTR FAMILY 2.5 [Source:UniProtKB/Swiss-Prot;Acc:Q9M172]
AT5G41750	2.73471	0.890642	1.84407	1.84909294456593e-07	5.34487992366444e-06	3.59021		protein_coding	Disease resistance protein (TIR-NBS-LRR class) family [Source:UniProtKB/TrEMBL;Acc:Q9LSX5]
AT5G19220	4.36059	3.17251	1.18808	1.88801125753529e-07	5.43383484429676e-06	2.27849	ADG2	protein_coding	Glucose-1-phosphate adenylyltransferase large subunit 1, chloroplastic [Source:UniProtKB/Swiss-Prot;Acc:P55229]
AT4G37950	-2.52998	2.64305	-5.17303	1.93236039609592e-07	5.53758884017926e-06	-36.0777		protein_coding	Putative uncharacterized protein At4g37950 [Source:UniProtKB/TrEMBL;Acc:Q84W85]
AT1G65670	-0.286122	2.11329	-2.39941	1.98755293862204e-07	5.66735714706516e-06	-5.27589	CYP702A1	protein_coding	Cytochrome P450 family protein [Source:UniProtKB/TrEMBL;Acc:Q1PFG4]
AT3G47480	3.16863	-1.06882	4.23745	1.99046736725273e-07	5.67162779933067e-06	18.8625	CML47	protein_coding	Probable calcium-binding protein CML47 [Source:UniProtKB/Swiss-Prot;Acc:Q9SN89]
AT4G26620	5.47513	4.72332	0.751809	2.0181581597567e-07	5.74235563380951e-06	1.6839		protein_coding	Sucrase-like protein [Source:UniProtKB/TrEMBL;Acc:Q8LFZ9]
AT4G23496	2.49713	3.91179	-1.41467	2.03447727862882e-07	5.78467779635128e-06	-2.66598	SP1L5	protein_coding	Protein SPIRAL1-like 5 [Source:UniProtKB/Swiss-Prot;Acc:Q8LGD1]
AT3G22620	7.00697	7.75134	-0.744375	2.04136127702124e-07	5.80013182145268e-06	-1.67525		protein_coding	Bifunctional inhibitor/lipid-transfer protein/seed storage 2S albumin superfamily protein [Source:UniProtKB/TrEMBL;Acc:Q9LJ85]
AT3G10910	4.33035	5.23349	-0.903137	2.12212683368971e-07	5.99980407202923e-06	-1.87013	ATL72	protein_coding	RING-H2 finger protein ATL72 [Source:UniProtKB/Swiss-Prot;Acc:Q9SG96]
AT2G37130	8.85598	9.70195	-0.845969	2.13954286214277e-07	6.04477480190709e-06	-1.79747	PER21	protein_coding	Peroxidase 21 [Source:UniProtKB/Swiss-Prot;Acc:Q42580]
AT2G44380	4.61177	5.83813	-1.22636	2.15836710201181e-07	6.08936353502048e-06	-2.33976		protein_coding	At2g44380 [Source:UniProtKB/TrEMBL;Acc:O64872]
AT3G11230	4.74919	3.89319	0.855999	2.24597619919477e-07	6.30542855249393e-06	1.81001		protein_coding	Protein yippee-like [Source:UniProtKB/TrEMBL;Acc:A8MQA7]
AT4G13700	1.60154	-4.34052	5.94206	2.29350042222489e-07	6.42943364446944e-06	61.4808	ATPAP23	protein_coding	purple acid phosphatase 23 [Source:TAIR;Acc:AT4G13700]
AT5G19560	4.0202	2.24891	1.77129	2.34835533291963e-07	6.56522747193467e-06	3.4136	ATROPGEF10	protein_coding	ROP uanine nucleotide exchange factor 10 [Source:TAIR;Acc:AT5G19560]
AT5G65158	1.80986	-1.58127	3.39113	2.35360270504439e-07	6.57396708138246e-06	10.4913	PLAT3	protein_coding	PLAT domain-containing protein 3 [Source:UniProtKB/Swiss-Prot;Acc:Q2V2V3]
AT1G66200	10.8903	11.8779	-0.987609	2.38709390038505e-07	6.6456826987493e-06	-1.9829	ATGSR2	protein_coding	Glutamine synthetase [Source:UniProtKB/TrEMBL;Acc:F4ID91]
AT5G26340	5.81031	5.01799	0.79232	2.40433737940894e-07	6.68903701509782e-06	1.73186	STP13	protein_coding	STP13 [Source:UniProtKB/TrEMBL;Acc:A0A178UHA7]
AT3G56940	4.12707	4.87798	-0.750911	2.43355695565667e-07	6.76093123960854e-06	-1.68286	CRD1	protein_coding	Magnesium-protoporphyrin IX monomethyl ester [oxidative] cyclase, chloroplastic [Source:UniProtKB/Swiss-Prot;Acc:Q9M591]
AT3G13782	4.75641	3.94376	0.812651	2.442921395832e-07	6.77754089818007e-06	1.75644	NAP1;4	protein_coding	NFA4 [Source:UniProtKB/TrEMBL;Acc:A0A178VHH5]
AT2G22080	5.81055	5.17137	0.639184	2.46195912922019e-07	6.82090462139801e-06	1.55745		protein_coding	At2g22080 [Source:UniProtKB/TrEMBL;Acc:Q7XA71]
AT1G17220	4.49764	5.25984	-0.762192	2.48102555130896e-07	6.86897489080934e-06	-1.69607	FUG1	protein_coding	Translation initiation factor IF-2, chloroplastic [Source:UniProtKB/Swiss-Prot;Acc:Q9SHI1]
AT3G48000	8.04365	7.58653	0.457119	2.50099696935603e-07	6.91470391375686e-06	1.3728	ALDH2B4	protein_coding	Aldehyde dehydrogenase family 2 member B4, mitochondrial [Source:UniProtKB/Swiss-Prot;Acc:Q9SU63]
AT1G70850	9.28697	10.0732	-0.786244	2.51741386470818e-07	6.94805245167411e-06	-1.72458	MLP34	protein_coding	MLP-like protein 34 [Source:UniProtKB/Swiss-Prot;Acc:Q9SSK7]
AT2G17820	5.68178	6.31301	-0.631229	2.52491697014541e-07	6.96160647264471e-06	-1.54888	AHK1	protein_coding	Histidine kinase 1 [Source:UniProtKB/Swiss-Prot;Acc:Q9SXL4]
AT4G09030	6.27162	5.66736	0.604258	2.5477891263101e-07	7.01500618175369e-06	1.5202	AGP10	protein_coding	Classical arabinogalactan protein 10 [Source:UniProtKB/Swiss-Prot;Acc:Q9M0S4]
AT5G19860	5.82908	6.4884	-0.65932	2.56626976240878e-07	7.06103392909093e-06	-1.57934		protein_coding	At5g19860 [Source:UniProtKB/TrEMBL;Acc:Q7XA63]
AT2G28160	5.01841	5.96015	-0.941746	2.56960631741333e-07	7.06535846918443e-06	-1.92085	FIT	protein_coding	Transcription factor FER-LIKE IRON DEFICIENCY-INDUCED TRANSCRIPTION FACTOR [Source:UniProtKB/Swiss-Prot;Acc:Q0V7X4]
AT4G00370	4.97606	5.64651	-0.670457	2.61118354786652e-07	7.16983005180304e-06	-1.59158	PHT4;4	protein_coding	Ascorbate transporter, chloroplastic [Source:UniProtKB/Swiss-Prot;Acc:Q8GX78]
AT1G22360	7.45649	6.97486	0.481626	2.63569761420411e-07	7.23218082844738e-06	1.39632	UGT85A2	protein_coding	UDP-glycosyltransferase 85A2 [Source:UniProtKB/Swiss-Prot;Acc:Q9ZWJ3]
AT1G70210	3.74428	4.52388	-0.779597	2.64922491499816e-07	7.26280483630068e-06	-1.71665	CYCD1-1	protein_coding	Cyclin-D1-1 [Source:UniProtKB/Swiss-Prot;Acc:P42751]
AT3G23530	6.39151	7.028	-0.636495	2.65048655288887e-07	7.26280483630068e-06	-1.55455		protein_coding	AT3g23510/MEE5_5 [Source:UniProtKB/TrEMBL;Acc:Q8VZH1]
AT1G25275	4.77011	3.84862	0.921488	2.67754315561678e-07	7.32488701518928e-06	1.89407		protein_coding	AT1G25275 protein [Source:UniProtKB/TrEMBL;Acc:B9DG55]
AT5G13750	6.53743	6.00074	0.536694	2.67863181052034e-07	7.32488701518928e-06	1.45064	ZIFL1	protein_coding	ZIFL1 [Source:UniProtKB/TrEMBL;Acc:A0A178UFA6]
AT3G15370	2.39631	0.366415	2.02989	2.72539376242021e-07	7.44259303442911e-06	4.08375	ATEXPA12	protein_coding	Expansin 12 [Source:UniProtKB/TrEMBL;Acc:A0A1I9LSN2]
AT1G01580	5.56441	7.33823	-1.77382	2.73803830632812e-07	7.47202628190456e-06	-3.41959	FRO2	protein_coding	ferric reduction oxidase 2 [Source:TAIR;Acc:AT1G01580]
AT1G33590	6.5366	5.78288	0.753717	2.75583088825267e-07	7.51545870438061e-06	1.68613		protein_coding	Leucine-rich repeat (LRR) family protein [Source:TAIR;Acc:AT1G33590]
AT5G26310	5.30668	4.39757	0.909108	2.78190829232729e-07	7.57110241842492e-06	1.87788	UGT72E3	protein_coding	Glycosyltransferase (Fragment) [Source:UniProtKB/TrEMBL;Acc:W8QN72]
AT2G46600	4.95944	4.00337	0.95607	2.78677798096002e-07	7.57405768430099e-06	1.94002	KIC	protein_coding	Calcium-binding protein KIC [Source:UniProtKB/Swiss-Prot;Acc:Q9ZPX9]
AT3G14810	2.47137	3.59307	-1.1217	2.8082814717147e-07	7.62215189414416e-06	-2.17604	MSL5	protein_coding	Mechanosensitive ion channel protein 5 [Source:UniProtKB/Swiss-Prot;Acc:Q9LH74]
AT1G72200	4.18307	5.19731	-1.01424	2.84731673556347e-07	7.71241395071367e-06	-2.01984	ATL11	protein_coding	RING-H2 finger protein ATL11 [Source:UniProtKB/Swiss-Prot;Acc:Q84W40]
AT1G08230	3.36745	1.70346	1.66399	2.87733291994219e-07	7.77268192422171e-06	3.16892	GAT1	protein_coding	GABA transporter 1 [Source:UniProtKB/Swiss-Prot;Acc:F4HW02]
AT3G59940	1.72717	3.68716	-1.95999	2.88421429171482e-07	7.78601719180789e-06	-3.89059	SKIP20	protein_coding	F-box/kelch-repeat protein SKIP20 [Source:UniProtKB/Swiss-Prot;Acc:Q9M1Y1]
AT1G55330	3.32957	4.41264	-1.08307	2.90573924935401e-07	7.8388386191805e-06	-2.11854	AGP21	protein_coding	ATAGP21 [Source:UniProtKB/TrEMBL;Acc:A0A178W6X6]
AT5G64550	4.07203	2.99267	1.07935	2.93659562253779e-07	7.91321837219063e-06	2.11309		protein_coding	Emb [Source:UniProtKB/TrEMBL;Acc:Q9FLG3]
AT1G07320	3.97732	4.73994	-0.762621	2.96190529269587e-07	7.95663019350831e-06	-1.69657	RPL4	protein_coding	RPL4 [Source:UniProtKB/TrEMBL;Acc:A0A178WQG5]
AT5G21120	1.79607	-1.36528	3.16134	2.96967872577919e-07	7.9683725273354e-06	8.94663	EIL2	protein_coding	ETHYLENE-INSENSITIVE3-like 2 [Source:TAIR;Acc:AT5G21120]
AT1G18590	6.55556	5.9343	0.621263	2.98350015961706e-07	8.00009681112587e-06	1.53822	SOT17	protein_coding	Sulfotransferase [Source:UniProtKB/TrEMBL;Acc:A0A178WDI6]
AT2G46420	3.87909	4.63968	-0.760594	2.99001764011108e-07	8.0122065732401e-06	-1.69419		protein_coding	At2g46420/F11C10.11 [Source:UniProtKB/TrEMBL;Acc:Q9SKD8]
AT3G25795	2.60755	0.942666	1.66489	3.02577884679663e-07	8.10261072593019e-06	3.17089		ncRNA	other RNA [Source:TAIR;Acc:AT3G25795]
AT5G18170	5.99195	6.50179	-0.509841	3.05316683158525e-07	8.15957816660106e-06	-1.42389	GDH1	protein_coding	Glutamate dehydrogenase [Source:UniProtKB/TrEMBL;Acc:A0A178UEK9]
AT1G62750	4.81911	5.56671	-0.747596	3.12749856172645e-07	8.33042431271833e-06	-1.67899	CPEFG	protein_coding	Elongation factor G, chloroplastic [Source:UniProtKB/Swiss-Prot;Acc:Q9SI75]
AT2G34020	6.32241	5.5888	0.73361	3.13171570184878e-07	8.3361107983919e-06	1.66279		protein_coding	Calcium-binding EF-hand family protein [Source:TAIR;Acc:AT2G34020]
AT2G41560	6.06001	6.60882	-0.548809	3.15283328866658e-07	8.3756156521883e-06	-1.46288	ACA4	protein_coding	Calcium-transporting ATPase 4, plasma membrane-type [Source:UniProtKB/Swiss-Prot;Acc:O22218]
AT4G13620	3.50276	4.56429	-1.06153	3.16106315801624e-07	8.39190997798554e-06	-2.08714	ERF062	protein_coding	Ethylene-responsive transcription factor ERF062 [Source:UniProtKB/Swiss-Prot;Acc:Q9SVQ0]
AT1G07550	1.82741	3.17491	-1.3475	3.2772175337202e-07	8.66094253707171e-06	-2.54471		protein_coding	Probable LRR receptor-like serine/threonine-protein kinase At1g07550 [Source:UniProtKB/Swiss-Prot;Acc:C0LGD8]
AT5G07340	6.8109	6.31037	0.500531	3.27754607175492e-07	8.66094253707171e-06	1.41473		protein_coding	Calreticulin family protein [Source:UniProtKB/TrEMBL;Acc:F4K6M8]
AT4G38420	4.73949	3.31174	1.42775	3.32346123960183e-07	8.74762966904797e-06	2.69026	sks9	protein_coding	Putative pectinesterase [Source:UniProtKB/TrEMBL;Acc:Q8VYB3]
AT3G23410	4.65887	3.85134	0.807535	3.33416454019852e-07	8.75508426880345e-06	1.75022	FAO3	protein_coding	Long-chain-alcohol oxidase FAO3 [Source:UniProtKB/Swiss-Prot;Acc:Q9LW56]
AT5G35735	5.81516	5.18799	0.627178	3.33841946103851e-07	8.75821000676382e-06	1.54454		protein_coding	Cytochrome b561 and DOMON domain-containing protein At5g35735 [Source:UniProtKB/Swiss-Prot;Acc:Q9FKH6]
AT2G34500	3.79841	4.96547	-1.16707	3.44045657457846e-07	9.00819087682629e-06	-2.24555	CYP710A1	protein_coding	CYP710A1 [Source:UniProtKB/TrEMBL;Acc:A0A178VRK5]
AT3G54810	6.86247	6.36174	0.500729	3.49971765003081e-07	9.15138448081865e-06	1.41493	GATA8	protein_coding	GATA transcription factor [Source:UniProtKB/TrEMBL;Acc:B9DHF1]
AT4G24040	2.41662	0.835391	1.58123	3.5672321463093e-07	9.3036203091431e-06	2.99226	TRE1	protein_coding	Trehalase [Source:UniProtKB/Swiss-Prot;Acc:Q9SU50]
AT1G35910	3.46793	1.72435	1.74358	3.60930004371905e-07	9.40108770008123e-06	3.34865	TPPD	protein_coding	Probable trehalose-phosphate phosphatase D [Source:UniProtKB/Swiss-Prot;Acc:Q67XC9]
AT4G01390	6.78813	6.05402	0.734117	3.61970162547881e-07	9.42205038195179e-06	1.66338		protein_coding	TRAF-like family protein [Source:UniProtKB/TrEMBL;Acc:F4JI18]
AT1G33790	4.37617	2.97049	1.40568	3.63440945608095e-07	9.44804858212628e-06	2.64943	JAL4	protein_coding	Jacalin-related lectin 4 [Source:UniProtKB/Swiss-Prot;Acc:Q9LQ31]
AT5G65500	2.81215	0.93386	1.87829	3.64321354218043e-07	9.46478980841346e-06	3.67639		protein_coding	U-box domain-containing protein kinase family protein [Source:TAIR;Acc:AT5G65500]
AT3G58810	4.46396	5.45929	-0.995334	3.65137930509744e-07	9.47547853843895e-06	-1.99354	MTPA2	protein_coding	Metal tolerance protein A2 [Source:UniProtKB/TrEMBL;Acc:Q3EAH9]
AT4G24670	3.44133	4.46373	-1.02241	3.65386982710662e-07	9.47547853843895e-06	-2.0313	TAR2	protein_coding	Tryptophan aminotransferase-related protein 2 [Source:UniProtKB/Swiss-Prot;Acc:Q94A02]
AT3G02910	5.51404	6.11017	-0.59613	3.65442845165353e-07	9.47547853843895e-06	-1.51166		protein_coding	Putative gamma-glutamylcyclotransferase At3g02910 [Source:UniProtKB/Swiss-Prot;Acc:Q9M8T3]
AT5G52310	5.18447	6.10236	-0.917891	3.6571193826644e-07	9.47631827608975e-06	-1.88935	RD29A	protein_coding	Low-temperature-induced 78 kDa protein [Source:UniProtKB/Swiss-Prot;Acc:Q06738]
AT5G47110	3.97625	4.75918	-0.782926	3.69729689572119e-07	9.56185942656991e-06	-1.72062	LIL3.2	protein_coding	Light-harvesting complex-like protein 3 isotype 2, chloroplastic [Source:UniProtKB/Swiss-Prot;Acc:Q6NKS4]
AT3G57010	6.84384	7.31517	-0.471334	3.73390477735688e-07	9.65029979707588e-06	-1.38639	SSL8	protein_coding	Protein STRICTOSIDINE SYNTHASE-LIKE 8 [Source:UniProtKB/Swiss-Prot;Acc:Q9M1J7]
AT1G74470	4.82857	5.61043	-0.781861	3.76881701302308e-07	9.70294664304605e-06	-1.71935	CHLP	protein_coding	Geranylgeranyl diphosphate reductase, chloroplastic [Source:UniProtKB/Swiss-Prot;Acc:Q9CA67]
AT2G16430	6.55779	5.79086	0.76693	3.7971514634948e-07	9.75517817366023e-06	1.70165	PAP10	protein_coding	Purple acid phosphatase [Source:UniProtKB/TrEMBL;Acc:A0A178VZQ7]
AT1G49500	3.18406	4.46593	-1.28187	3.82444469429931e-07	9.80203706092053e-06	-2.43154		protein_coding	At1g49500/F13F21_6 [Source:UniProtKB/TrEMBL;Acc:Q9XIB7]
AT1G80380	4.67384	5.79988	-1.12603	3.88326463555469e-07	9.93371350925217e-06	-2.18258	GLYK	protein_coding	D-glycerate 3-kinase, chloroplastic [Source:UniProtKB/Swiss-Prot;Acc:Q944I4]
AT2G40250	-1.13262	1.51897	-2.65159	3.90478756650941e-07	9.98239242896792e-06	-6.28358		protein_coding	GDSL esterase/lipase At2g40250 [Source:UniProtKB/Swiss-Prot;Acc:Q9SIZ6]
AT5G17300	2.43088	3.58992	-1.15904	3.95980829766294e-07	1.01101380987652e-05	-2.23309	RVE1	protein_coding	Protein REVEILLE 1 [Source:UniProtKB/Swiss-Prot;Acc:F4KGY6]
AT1G13670	3.24582	4.19146	-0.945642	3.96440850699344e-07	1.01154321331406e-05	-1.92605		protein_coding	At1g13670 [Source:UniProtKB/TrEMBL;Acc:Q9LMY0]
AT1G31950	5.95091	5.35392	0.596982	3.99535193837678e-07	1.01814079886045e-05	1.51255		protein_coding	Terpenoid cyclases/Protein prenyltransferases superfamily protein [Source:TAIR;Acc:AT1G31950]
AT2G36430	1.14647	2.90022	-1.75375	4.08650163382455e-07	1.03938377642015e-05	-3.37234		protein_coding	Putative uncharacterized protein At2g36430 [Source:UniProtKB/TrEMBL;Acc:Q9SJR2]
AT1G62975	3.98195	4.7295	-0.747552	4.11152251957429e-07	1.044062656839e-05	-1.67894	BHLH125	protein_coding	Transcription factor bHLH125 [Source:UniProtKB/Swiss-Prot;Acc:Q9LQ08]
AT1G33780	5.30336	4.59017	0.713188	4.13583126028328e-07	1.04793587768469e-05	1.63942		protein_coding	Electron transporter, putative (DUF179) [Source:UniProtKB/TrEMBL;Acc:Q8W467]
AT3G13730	4.75929	5.49475	-0.735463	4.15052121332291e-07	1.05099282893213e-05	-1.66493	CYP90D1	protein_coding	CYP90D1 [Source:UniProtKB/TrEMBL;Acc:A0A178VDZ8]
AT4G05070	3.84683	4.72825	-0.881419	4.16130018726144e-07	1.05239097723831e-05	-1.84219		protein_coding	AT4g05070 protein [Source:UniProtKB/TrEMBL;Acc:Q9S9T1]
AT5G57655	5.95734	6.72275	-0.765402	4.21896267669371e-07	1.06328957749184e-05	-1.69984	XYLA	protein_coding	Xylose isomerase [Source:UniProtKB/TrEMBL;Acc:A0A178UDJ9]
AT2G15890	2.94824	4.38571	-1.43747	4.22033056560558e-07	1.06328957749184e-05	-2.70846	MEE14	protein_coding	CCG-binding protein 1 [Source:UniProtKB/Swiss-Prot;Acc:Q9XIM0]
AT2G23600	3.30464	4.335	-1.03036	4.22374335543338e-07	1.06348013516616e-05	-2.04254	ACL	protein_coding	acetone-cyanohydrin lyase [Source:TAIR;Acc:AT2G23600]
AT1G68290	1.7008	-2.14297	3.84377	4.28912080619565e-07	1.07775149384955e-05	14.3578	ENDO2	protein_coding	Endonuclease 2 [Source:UniProtKB/Swiss-Prot;Acc:Q9C9G4]
AT4G04830	6.06648	6.60167	-0.535188	4.29119218962928e-07	1.07775149384955e-05	-1.44913	MSRB5	protein_coding	Peptide methionine sulfoxide reductase B5 [Source:UniProtKB/Swiss-Prot;Acc:Q9ZS91]
AT3G21770	7.85244	7.4202	0.432241	4.38227233415708e-07	1.09649931641028e-05	1.34933	PER30	protein_coding	Peroxidase 30 [Source:UniProtKB/Swiss-Prot;Acc:Q9LSY7]
AT2G44260	5.65157	4.75929	0.892282	4.47499051627019e-07	1.11690629880524e-05	1.85611		protein_coding	Plant protein of unknown function (DUF946) [Source:TAIR;Acc:AT2G44260]
AT4G20820	3.27851	4.4414	-1.16289	4.51722380812499e-07	1.1253424887024e-05	-2.23905		protein_coding	Berberine bridge enzyme-like 18 [Source:UniProtKB/Swiss-Prot;Acc:Q9SVG5]
AT1G70690	4.37726	5.34422	-0.96696	4.56773475407235e-07	1.1343963594574e-05	-1.95472	CRRSP2	protein_coding	PDLP5 [Source:UniProtKB/TrEMBL;Acc:A0A178WPB2]
AT5G65090	4.36493	3.54918	0.815748	4.5821626746928e-07	1.13656939602634e-05	1.76021	IP5P5	protein_coding	Type I inositol polyphosphate 5-phosphatase 5 [Source:UniProtKB/Swiss-Prot;Acc:Q66GQ6]
AT3G04420	4.082	2.82871	1.25328	4.63686542168406e-07	1.14658598080111e-05	2.38383	anac048	protein_coding	AT3g04420/T27C4_6 [Source:UniProtKB/TrEMBL;Acc:Q8W4R4]
AT4G04640	3.53708	4.70549	-1.16841	4.65584808413399e-07	1.15056927284086e-05	-2.24763	ATPC1	protein_coding	ATP synthase gamma chain 1, chloroplastic [Source:UniProtKB/Swiss-Prot;Acc:Q01908]
AT5G25280	5.05173	5.79759	-0.745857	4.77876025883852e-07	1.17876086384683e-05	-1.67697		protein_coding	AT5g25280/F18G18_20 [Source:UniProtKB/TrEMBL;Acc:Q93WB2]
AT1G56220	5.63185	6.30609	-0.674238	4.90305244967774e-07	1.20718820276998e-05	-1.59575		protein_coding	Dormancy/auxin associated family protein [Source:TAIR;Acc:AT1G56220]
AT1G18970	6.19361	5.09269	1.10093	4.93496547182532e-07	1.2128079048438e-05	2.14492	GLP1	protein_coding	Germin-like protein subfamily T member 1 [Source:UniProtKB/Swiss-Prot;Acc:P92995]
AT2G43100	7.48344	6.83187	0.651562	4.94059575654075e-07	1.2134466902905e-05	1.57087	IPMI2	protein_coding	IPMI2 [Source:UniProtKB/TrEMBL;Acc:A0A178VZE1]
AT4G28840	4.12958	3.20578	0.923797	4.94531781467828e-07	1.21386176206518e-05	1.8971	SPEAR3	protein_coding	Protein SPEAR3 [Source:UniProtKB/Swiss-Prot;Acc:Q6IDB0]
AT4G04990	2.07493	3.62451	-1.54957	5.06611867383857e-07	1.24047091736057e-05	-2.92731		protein_coding	AT4g04990 protein [Source:UniProtKB/TrEMBL;Acc:Q9S9T8]
AT5G09570	2.18497	-3.3469	5.53187	5.12412001743885e-07	1.25161086502835e-05	46.2657		protein_coding	At5g09570 [Source:UniProtKB/TrEMBL;Acc:Q9LXC2]
AT5G39760	5.00222	4.22517	0.77705	5.14250772198003e-07	1.25533630574237e-05	1.71362	ZHD10	protein_coding	Zinc-finger homeodomain protein 10 [Source:UniProtKB/Swiss-Prot;Acc:Q9FIW9]
AT3G54580	11.9439	10.8208	1.12317	5.17014108255618e-07	1.26131278549089e-05	2.17825		protein_coding	Proline-rich extensin-like family protein [Source:UniProtKB/TrEMBL;Acc:F4JCZ1]
AT1G17060	4.62552	5.31211	-0.686593	5.20023418099136e-07	1.2648005783828e-05	-1.60948	CYP72C1	protein_coding	cytochrome p450 72c1 [Source:TAIR;Acc:AT1G17060]
AT5G16110	6.64008	7.09508	-0.455002	5.33011056878487e-07	1.29481581620591e-05	-1.37078		protein_coding	Putative uncharacterized protein T21H19_30 [Source:UniProtKB/TrEMBL;Acc:Q9LF17]
AT4G05200	4.64801	5.41163	-0.763613	5.45438093321332e-07	1.32339809866825e-05	-1.69774	CRK25	protein_coding	cysteine-rich RLK (RECEPTOR-like protein kinase) 25 [Source:TAIR;Acc:AT4G05200]
AT5G14930	4.18608	3.31224	0.873843	5.47348144245916e-07	1.32722808035984e-05	1.83254	SAG101	protein_coding	Senescence-associated carboxylesterase 101 [Source:UniProtKB/Swiss-Prot;Acc:Q4F883]
AT4G31250	5.06216	4.08978	0.972389	5.53839984749425e-07	1.3421567766016e-05	1.96209		protein_coding	Probable LRR receptor-like serine/threonine-protein kinase At4g31250 [Source:UniProtKB/Swiss-Prot;Acc:C0LGR9]
AT4G29180	5.94475	4.95257	0.992176	5.56184621675892e-07	1.34702329970796e-05	1.98918	RHS16	protein_coding	RHS16 [Source:UniProtKB/TrEMBL;Acc:A0A178V2M3]
AT5G54710	1.98785	-0.28187	2.26972	5.62952818991619e-07	1.36259088001877e-05	4.82229		protein_coding	Ankyrin repeat family protein [Source:TAIR;Acc:AT5G54710]
AT5G04970	4.62107	5.36432	-0.74325	5.64470049234547e-07	1.36543770097014e-05	-1.67394	PME47	protein_coding	Probable pectinesterase/pectinesterase inhibitor 47 [Source:UniProtKB/Swiss-Prot;Acc:Q9FF77]
AT5G57070	5.84076	6.3844	-0.543637	5.64826794685813e-07	1.3654755977326e-05	-1.45764		protein_coding	Hydroxyproline-rich glycoprotein family protein [Source:UniProtKB/TrEMBL;Acc:F4KAI4]
AT4G01140	3.19424	4.20012	-1.00588	5.67461278017644e-07	1.37091114710412e-05	-2.00817		protein_coding	At4g01140 [Source:UniProtKB/TrEMBL;Acc:Q9M152]
AT3G20460	4.23263	3.11988	1.11275	5.68050145092373e-07	1.37091114710412e-05	2.16258		protein_coding	Putative sugar transporter ERD6-like 13 [Source:UniProtKB/Swiss-Prot;Acc:Q9LTP6]
AT4G36648	7.24881	6.74119	0.507615	5.74311867075233e-07	1.3809398982614e-05	1.4217		ncRNA	other RNA [Source:TAIR;Acc:AT4G36648]
AT3G09910	3.0327	1.69254	1.34016	5.7591780121988e-07	1.38293359206967e-05	2.5318	RABC2B	protein_coding	RABC2b [Source:UniProtKB/TrEMBL;Acc:A0A178V665]
AT5G49350	4.53118	3.76721	0.763971	5.77216560670409e-07	1.38372980777719e-05	1.69816		protein_coding	At5g49350 [Source:UniProtKB/TrEMBL;Acc:Q84Q60]
AT3G07310	2.42552	3.99652	-1.571	5.81731577010158e-07	1.39205271691719e-05	-2.97111		protein_coding	F21O3.2 protein [Source:UniProtKB/TrEMBL;Acc:Q9S7A6]
AT1G50560	4.61929	5.44531	-0.82602	5.83492073416626e-07	1.39459830848724e-05	-1.77279	CYP705A25	protein_coding	Cytochrome P450, family 705, subfamily A, polypeptide 25 [Source:UniProtKB/TrEMBL;Acc:Q9LPS6]
AT1G42550	2.11299	3.64004	-1.52706	5.88938488703701e-07	1.4052572560092e-05	-2.88197	PMI1	protein_coding	Protein PLASTID MOVEMENT IMPAIRED 1 [Source:UniProtKB/Swiss-Prot;Acc:Q9C8E6]
AT1G17180	7.98207	7.4895	0.492572	5.89004764845741e-07	1.4052572560092e-05	1.40695	GSTU25	protein_coding	Glutathione S-transferase U25 [Source:UniProtKB/Swiss-Prot;Acc:Q9SHH7]
AT4G20840	4.34339	5.11989	-0.776499	5.89470988315066e-07	1.40553195629573e-05	-1.71297		protein_coding	Berberine bridge enzyme-like 21 [Source:UniProtKB/Swiss-Prot;Acc:Q9SVG3]
AT2G28970	3.58832	4.41932	-0.830997	5.92799518456674e-07	1.41262713820801e-05	-1.77891		protein_coding	Leucine-rich repeat protein kinase family protein [Source:UniProtKB/TrEMBL;Acc:O81067]
AT3G25900	5.55823	4.96531	0.592922	5.93282849898685e-07	1.41293787107936e-05	1.5083	HMT-1	protein_coding	Homocysteine S-methyltransferase 1 [Source:UniProtKB/Swiss-Prot;Acc:Q9SDL7]
AT1G64500	2.1313	3.53828	-1.40697	6.09699649174661e-07	1.44858847211029e-05	-2.6518		protein_coding	F1N19.7 [Source:UniProtKB/TrEMBL;Acc:Q9SGW5]
AT1G20340	2.54926	3.78681	-1.23756	6.13493358209181e-07	1.45673743194225e-05	-2.35799	DRT112	protein_coding	Plastocyanin major isoform, chloroplastic [Source:UniProtKB/Swiss-Prot;Acc:P42699]
AT3G51330	6.63777	7.55855	-0.920785	6.14113439378894e-07	1.45722034455925e-05	-1.89314		protein_coding	Eukaryotic aspartyl protease family protein [Source:UniProtKB/TrEMBL;Acc:Q84WU7]
AT4G20360	6.26582	6.74846	-0.482649	6.14424724388272e-07	1.45722034455925e-05	-1.39731	TUFA	protein_coding	Elongation factor Tu, chloroplastic [Source:UniProtKB/Swiss-Prot;Acc:P17745]
AT5G48000	7.09787	7.83792	-0.740048	6.34135359326941e-07	1.4959914540539e-05	-1.67023	CYP708A2	protein_coding	Cytochrome P450, family 708, subfamily A, polypeptide 2 [Source:UniProtKB/TrEMBL;Acc:F4K051]
AT2G39310	8.51789	9.33145	-0.813562	6.39883590273675e-07	1.5077751414371e-05	-1.75755	JAL22	protein_coding	Jacalin-related lectin 22 [Source:UniProtKB/Swiss-Prot;Acc:O80950]
AT5G10280	5.7308	5.10164	0.629154	6.41582528821345e-07	1.51088911522551e-05	1.54666	MYB92	protein_coding	MYB transcription factor [Source:UniProtKB/TrEMBL;Acc:Q9SBF3]
AT1G15550	4.26978	5.01737	-0.747593	6.51566427195663e-07	1.53169761282156e-05	-1.67899	GA3OX1	protein_coding	Gibberellin 3-beta-dioxygenase 1 [Source:UniProtKB/Swiss-Prot;Acc:Q39103]
AT1G14780	5.05457	4.32744	0.727129	6.55764523295021e-07	1.54066179140803e-05	1.65534		protein_coding	MACPF domain-containing protein At1g14780 [Source:UniProtKB/Swiss-Prot;Acc:Q8L612]
AT4G01870	6.86556	6.27465	0.590913	6.77485469037749e-07	1.58425544786549e-05	1.5062		protein_coding	tolB protein-related [Source:TAIR;Acc:AT4G01870]
AT4G17790	5.00904	4.2255	0.783547	6.85934089270924e-07	1.60214033429826e-05	1.72136		protein_coding	Putative uncharacterized protein AT4g17790 [Source:UniProtKB/TrEMBL;Acc:O23619]
AT5G15970	5.9782	6.81802	-0.839819	7.02076359225392e-07	1.63083109681128e-05	-1.78983	KIN2	protein_coding	KIN2 [Source:UniProtKB/TrEMBL;Acc:A0A178UTE3]
AT3G51450	3.71292	2.66114	1.05177	7.02291255158776e-07	1.63083109681128e-05	2.07308	SSL7	protein_coding	Protein STRICTOSIDINE SYNTHASE-LIKE 7 [Source:UniProtKB/Swiss-Prot;Acc:Q9SD04]
AT4G35450	6.15686	6.64825	-0.491387	7.11950217067661e-07	1.65134501680688e-05	-1.4058	AKR2	protein_coding	Ankyrin repeat-containing protein 2 [Source:UniProtKB/TrEMBL;Acc:F4JN13]
AT3G51820	3.27195	4.32435	-1.0524	7.25525537853591e-07	1.67797165698617e-05	-2.07398	CHLG	protein_coding	Chlorophyll synthase, chloroplastic [Source:UniProtKB/Swiss-Prot;Acc:Q38833]
AT1G77690	6.67169	7.16095	-0.489258	7.33269074990975e-07	1.69490150971066e-05	-1.40372	LAX3	protein_coding	LAX3 [Source:UniProtKB/TrEMBL;Acc:A0A178W1L1]
AT1G45015	-0.643495	1.78718	-2.43068	7.43038729923556e-07	1.71253958052732e-05	-5.39146		protein_coding	At1g45015 [Source:UniProtKB/TrEMBL;Acc:Q9MAK7]
AT1G49860	4.51205	5.7658	-1.25374	7.56989904244452e-07	1.74268739657978e-05	-2.3846	GSTF14	protein_coding	Glutathione S-transferase F14 [Source:UniProtKB/Swiss-Prot;Acc:Q9C6C8]
AT5G65690	5.67657	4.88655	0.790024	7.57964740092329e-07	1.74292707667181e-05	1.7291	PCK2	protein_coding	phosphoenolpyruvate carboxykinase 2 [Source:TAIR;Acc:AT5G65690]
AT1G31480	5.45525	4.78024	0.675014	7.60348061603653e-07	1.74740380586915e-05	1.59661	SGR2	protein_coding	Phospholipase SGR2 [Source:UniProtKB/Swiss-Prot;Acc:Q8W5R2]
AT3G01480	2.4096	3.68633	-1.27673	7.64303219651398e-07	1.75548566239381e-05	-2.42289	CYP38	protein_coding	Peptidyl-prolyl cis-trans isomerase CYP38, chloroplastic [Source:UniProtKB/Swiss-Prot;Acc:Q9SSA5]
AT2G32260	6.62812	6.13912	0.489001	7.68937272517653e-07	1.76511667247544e-05	1.40347	CCT1	protein_coding	Choline-phosphate cytidylyltransferase 1 [Source:UniProtKB/Swiss-Prot;Acc:Q9ZV56]
AT4G03420	3.44168	4.42123	-0.979554	7.77793555918257e-07	1.78238049328171e-05	-1.97186		protein_coding	AT4g03420/F9H3_4 [Source:UniProtKB/TrEMBL;Acc:Q8S9K9]
AT5G27600	6.48934	5.89724	0.592098	7.80100499195553e-07	1.78664435839787e-05	1.50744	LACS7	protein_coding	Long chain acyl-CoA synthetase 7, peroxisomal [Source:UniProtKB/Swiss-Prot;Acc:Q8LKS5]
AT1G12560	5.98541	5.0182	0.967203	7.82407547535691e-07	1.79090358822435e-05	1.95505	EXPA7	protein_coding	EXPA7 [Source:UniProtKB/TrEMBL;Acc:A0A178W749]
AT3G27960	5.29209	6.00767	-0.715578	7.92762907133465e-07	1.81356972709606e-05	-1.64214	KLCR2	protein_coding	Protein KINESIN LIGHT CHAIN-RELATED 2 [Source:UniProtKB/Swiss-Prot;Acc:Q9LII8]
AT5G62350	6.26822	6.81059	-0.542362	7.99167317859119e-07	1.82613381296644e-05	-1.45635		protein_coding	Plant invertase/pectin methylesterase inhibitor superfamily protein [Source:UniProtKB/TrEMBL;Acc:Q9LVA4]
AT5G48430	2.94156	4.61321	-1.67165	7.99976931561234e-07	1.82694104267669e-05	-3.18578		protein_coding	At5g48430 [Source:UniProtKB/TrEMBL;Acc:Q9LV70]
AT1G68725	1.5867	3.03129	-1.44459	8.09706743428907e-07	1.84600226460324e-05	-2.72186	AGP19	protein_coding	Lysine-rich arabinogalactan protein 19 [Source:UniProtKB/Swiss-Prot;Acc:Q9S740]
AT5G60680	4.32547	5.1542	-0.828729	8.24976643010727e-07	1.8789927067538e-05	-1.77612		protein_coding	Emb [Source:UniProtKB/TrEMBL;Acc:Q9FF51]
AT2G46940	3.26428	1.735	1.52927	8.25115946064142e-07	1.8789927067538e-05	2.88641		protein_coding
AT3G10340	4.66342	5.50694	-0.843519	8.26472912864248e-07	1.88101288195607e-05	-1.79442	PAL4	protein_coding	Phenylalanine ammonia-lyase 4 [Source:UniProtKB/Swiss-Prot;Acc:Q9SS45]
AT1G73650	4.81662	5.61537	-0.798746	8.2762219008023e-07	1.88148931048677e-05	-1.73959		protein_coding	Protein of unknown function (DUF1295) [Source:TAIR;Acc:AT1G73650]
AT4G34350	7.17101	6.52323	0.647776	8.44268680581639e-07	1.91389877454164e-05	1.56675	ISPH	protein_coding	4-hydroxy-3-methylbut-2-enyl diphosphate reductase, chloroplastic [Source:UniProtKB/Swiss-Prot;Acc:Q94B35]
AT5G41700	6.82629	7.29272	-0.46643	8.54213912659108e-07	1.93425338118748e-05	-1.38169	UBC8	protein_coding	ubiquitin conjugating enzyme 8 [Source:TAIR;Acc:AT5G41700]
AT2G01950	6.49348	6.99335	-0.499865	8.61339892810351e-07	1.94696331561788e-05	-1.41408	BRL2	protein_coding	Leucine-rich repeat receptor-like protein kinase (Fragment) [Source:UniProtKB/TrEMBL;Acc:C0LGJ7]
AT5G08050	1.9346	3.30764	-1.37304	8.61712669954988e-07	1.94696331561788e-05	-2.59017		protein_coding	Putative uncharacterized protein F13G24.250 [Source:UniProtKB/TrEMBL;Acc:Q9SD79]
AT3G21230	6.00301	5.46771	0.535293	8.6177224241267e-07	1.94696331561788e-05	1.44924	4CL4	protein_coding	4-coumarate--CoA ligase 4 [Source:UniProtKB/Swiss-Prot;Acc:Q9LU36]
AT1G52190	1.26619	3.11475	-1.84856	8.68895075408076e-07	1.96084247175236e-05	-3.60141	NPF1.2	protein_coding	Protein NRT1/ PTR FAMILY 1.2 [Source:UniProtKB/Swiss-Prot;Acc:Q9M817]
AT3G52180	4.02176	2.9369	1.08486	8.72567960540196e-07	1.96802173139528e-05	2.12118	DSP4	protein_coding	SEX4 [Source:UniProtKB/TrEMBL;Acc:A0A178VES0]
AT1G54100	7.45981	7.01397	0.445845	8.76548887086822e-07	1.97588728297488e-05	1.36211	ALDH7B4	protein_coding	ALDH7B4 [Source:UniProtKB/TrEMBL;Acc:A0A178W3F2]
AT1G72150	7.82942	8.55398	-0.724559	9.03628553312383e-07	2.02763576441959e-05	-1.6524	PATL1	protein_coding	Patellin-1 [Source:UniProtKB/Swiss-Prot;Acc:Q56WK6]
AT5G18910	2.26667	-0.00849762	2.27516	9.04120291556629e-07	2.02763576441959e-05	4.84053		protein_coding	At5g18910 [Source:UniProtKB/TrEMBL;Acc:Q8GXZ5]
AT1G09540	2.63294	3.68121	-1.04827	9.05413898590881e-07	2.02839059967472e-05	-2.06805	MYB61	protein_coding	MYB61 [Source:UniProtKB/TrEMBL;Acc:A0A178WLE4]
AT1G18880	5.96208	6.47308	-0.511004	9.19522982253896e-07	2.05539827311851e-05	-1.42504	NPF2.9	protein_coding	Protein NRT1/ PTR FAMILY 2.9 [Source:UniProtKB/Swiss-Prot;Acc:Q9M9V7]
AT1G22070	5.81599	5.20179	0.6142	9.25637857479981e-07	2.06560679968526e-05	1.53071	TGA3	protein_coding	At1g22070 [Source:UniProtKB/TrEMBL;Acc:Q147Q9]
AT1G15670	4.61199	5.36382	-0.751832	9.2638952449319e-07	2.06613249156325e-05	-1.68393		protein_coding	F-box/kelch-repeat protein At1g15670 [Source:UniProtKB/Swiss-Prot;Acc:Q9LMR5]
AT3G56880	4.90588	4.14725	0.758624	9.34488950990974e-07	2.08303622850627e-05	1.69188		protein_coding	Putative uncharacterized protein At3g56880 [Source:UniProtKB/TrEMBL;Acc:Q9LES0]
AT2G46660	-2.28434	0.941523	-3.22587	9.43637862883445e-07	2.09992207908148e-05	-9.35584	CYP78A6	protein_coding	Cytochrome P450 78A6 [Source:UniProtKB/Swiss-Prot;Acc:Q9ZNR0]
AT4G36570	1.64898	-1.02493	2.67392	9.46229269310847e-07	2.1045190315328e-05	6.3816	ATRL3	protein_coding	RAD-like 3 [Source:TAIR;Acc:AT4G36570]
AT2G39780	7.06876	6.54942	0.519335	9.49848937958817e-07	2.11139657869202e-05	1.43329	RNS2	protein_coding	Ribonuclease 2 [Source:UniProtKB/Swiss-Prot;Acc:P42814]
AT5G16590	6.06667	6.58207	-0.515405	9.52684312926678e-07	2.11652407234776e-05	-1.4294	LRR1	protein_coding	Probable inactive receptor kinase At5g16590 [Source:UniProtKB/Swiss-Prot;Acc:Q9FMD7]
AT5G64100	8.25515	8.96402	-0.708865	9.54116124655962e-07	2.1185293918179e-05	-1.63452	PER69	protein_coding	Peroxidase [Source:UniProtKB/TrEMBL;Acc:A0A178U798]
AT5G38940	4.99573	3.78606	1.20968	9.56505101998823e-07	2.12265661050005e-05	2.31286		protein_coding	RmlC-like cupins superfamily protein [Source:TAIR;Acc:AT5G38940]
AT1G27740	4.14196	3.22161	0.920353	9.5986071293735e-07	2.12892320120409e-05	1.89258	BHLH54	protein_coding	Transcription factor bHLH54 [Source:UniProtKB/Swiss-Prot;Acc:Q8LEG1]
AT5G38700	3.02136	1.49819	1.52318	9.81911289608098e-07	2.17662439469383e-05	2.87423		protein_coding	Cotton fiber protein [Source:UniProtKB/TrEMBL;Acc:Q570M0]
AT3G22890	8.74113	8.288	0.453134	9.83018534160648e-07	2.17787293838336e-05	1.36901	APS1	protein_coding	ATP sulfurylase 1, chloroplastic [Source:UniProtKB/Swiss-Prot;Acc:Q9LIK9]
AT2G35990	2.09245	-0.424845	2.51729	9.85522349126825e-07	2.18221248478669e-05	5.72507	LOG2	protein_coding	Cytokinin riboside 5'-monophosphate phosphoribohydrolase LOG2 [Source:UniProtKB/Swiss-Prot;Acc:Q5BPS0]
AT5G10740	5.16477	4.45623	0.708538	9.9341594968807e-07	2.19726044916089e-05	1.63415		protein_coding	Probable protein phosphatase 2C 69 [Source:UniProtKB/Swiss-Prot;Acc:Q8LAY8]
AT5G17860	2.27349	-0.063354	2.33685	9.98088246645168e-07	2.20573618989491e-05	5.05198	CCX1	protein_coding	Cation/calcium exchanger 1 [Source:UniProtKB/Swiss-Prot;Acc:Q9FKP1]
AT4G27520	5.15071	5.81628	-0.66557	9.98349896610276e-07	2.20573618989491e-05	-1.58619	ENODL2	protein_coding	Early nodulin-like protein 2 [Source:UniProtKB/Swiss-Prot;Acc:Q9T076]
AT4G39320	2.68018	3.84603	-1.16585	1.00415209301571e-06	2.21610942071614e-05	-2.24366		protein_coding	AT4g39320/T22F8_220 [Source:UniProtKB/TrEMBL;Acc:Q9T038]
AT1G14220	4.11065	2.982	1.12865	1.00715259951974e-06	2.22150673108393e-05	2.18653		protein_coding	F7A19.32 protein [Source:UniProtKB/TrEMBL;Acc:Q9XI64]
AT3G49790	1.41636	3.38203	-1.96567	1.01118882070667e-06	2.22918134626492e-05	-3.90594		protein_coding	At3g49790 [Source:UniProtKB/TrEMBL;Acc:Q9M2X9]
AT1G59590	2.61803	3.80637	-1.18833	1.01474540974956e-06	2.23579073934584e-05	-2.2789	ZCF37	protein_coding	At1g59590 [Source:UniProtKB/TrEMBL;Acc:Q9SLT9]
AT1G61100	7.02769	6.57475	0.452936	1.02040846648686e-06	2.24456222787554e-05	1.36882		protein_coding	CSL1 [Source:UniProtKB/TrEMBL;Acc:F4HRR0]
AT5G09470	1.70572	-2.42318	4.12889	1.02508671509053e-06	2.25314540804637e-05	17.4953	PUMP6	protein_coding	DIC3 [Source:UniProtKB/TrEMBL;Acc:A0A178UKG1]
AT1G30130	5.44456	6.00178	-0.557216	1.02592740252026e-06	2.25314540804637e-05	-1.47143		protein_coding	AT1G30130 protein [Source:UniProtKB/TrEMBL;Acc:Q9C6Z4]
AT1G16720	5.0214	5.6363	-0.614904	1.02599892063459e-06	2.25314540804637e-05	-1.53146	HCF173	protein_coding	high chlorophyll fluorescence phenotype 173 [Source:TAIR;Acc:AT1G16720]
AT5G65210	8.10003	8.67936	-0.579327	1.03797179089181e-06	2.27641397631274e-05	-1.49415	TGA1	protein_coding	Transcription factor TGA1 [Source:UniProtKB/Swiss-Prot;Acc:Q39237]
AT1G49450	2.81624	4.38154	-1.5653	1.03830042482566e-06	2.27641397631274e-05	-2.95938		protein_coding	F13F21.11 protein [Source:UniProtKB/TrEMBL;Acc:Q9XIB2]
AT5G26820	4.03425	4.83686	-0.802604	1.0659424490838e-06	2.33446061305365e-05	-1.74425	IREG3	protein_coding	Solute carrier family 40 member 3, chloroplastic [Source:UniProtKB/Swiss-Prot;Acc:Q8W4E7]
AT3G44940	3.87747	4.58752	-0.71005	1.06827519962034e-06	2.33829028658287e-05	-1.63586		protein_coding	Enabled-like protein (DUF1635) [Source:UniProtKB/TrEMBL;Acc:Q84JJ0]
AT4G24340	4.1432	3.19569	0.94751	1.07333485332997e-06	2.34679888138788e-05	1.92854		protein_coding	At4g24340 [Source:UniProtKB/TrEMBL;Acc:Q8GW53]
AT5G48180	7.13707	6.64156	0.495515	1.07630676714539e-06	2.35072913889244e-05	1.40982	NSP5	protein_coding	Nitrile-specifier protein 5 [Source:UniProtKB/Swiss-Prot;Acc:Q93XW5]
AT5G10210	2.89242	3.90022	-1.0078	1.0806300441222e-06	2.35631498836536e-05	-2.01084		protein_coding	At5g10210 [Source:UniProtKB/TrEMBL;Acc:Q9LX09]
AT1G22400	4.83088	3.67871	1.15218	1.08781051569785e-06	2.36939097853361e-05	2.22249	UGT85A1	protein_coding	UDP-glycosyltransferase 85A1 [Source:UniProtKB/Swiss-Prot;Acc:Q9SK82]
AT1G33540	2.76097	1.33624	1.42473	1.09040758460623e-06	2.37375623937607e-05	2.68464	SCPL18	protein_coding	Serine carboxypeptidase-like 18 [Source:UniProtKB/Swiss-Prot;Acc:Q9C7Z9]
AT2G24580	5.20423	5.86561	-0.661386	1.10957849769106e-06	2.41155622022606e-05	-1.5816		protein_coding	Probable sarcosine oxidase [Source:UniProtKB/Swiss-Prot;Acc:Q9SJA7]
AT1G69310	5.66845	6.20085	-0.532396	1.11895790714846e-06	2.43062185864252e-05	-1.44633	WRKY57	protein_coding	At1g69310 [Source:UniProtKB/TrEMBL;Acc:Q147N6]
AT1G20850	5.62059	6.32083	-0.700242	1.13974603243203e-06	2.4704164949856e-05	-1.62478	XCP2	protein_coding	Cysteine protease XCP2 [Source:UniProtKB/Swiss-Prot;Acc:Q9LM66]
AT4G38390	3.81311	2.54675	1.26637	1.15389957543783e-06	2.49838916187552e-05	2.40555	RHS17	protein_coding	RHS17 [Source:UniProtKB/TrEMBL;Acc:A0A178V2M6]
AT1G55920	7.21585	6.64648	0.569369	1.17471211009298e-06	2.53659248195591e-05	1.48387	SAT1	protein_coding	Serine acetyltransferase 1, chloroplastic [Source:UniProtKB/Swiss-Prot;Acc:Q42588]
AT2G40230	3.74445	4.73606	-0.991614	1.19142093182324e-06	2.5643734185275e-05	-1.98841		protein_coding	HXXXD-type acyl-transferase family protein [Source:UniProtKB/TrEMBL;Acc:Q9XEF2]
AT1G47510	2.43757	0.0798562	2.35771	1.19634785697606e-06	2.57359430984307e-05	5.12557	IP5P11	protein_coding	Type IV inositol polyphosphate 5-phosphatase 11 [Source:UniProtKB/Swiss-Prot;Acc:Q5EAF2]
AT5G49850	5.5305	4.80284	0.72766	1.20374730646329e-06	2.58395815908585e-05	1.65595	JAL46	protein_coding	Jacalin-related lectin 46 [Source:UniProtKB/Swiss-Prot;Acc:Q9LTA8]
AT5G24100	4.52381	5.16934	-0.645526	1.21699913161591e-06	2.60541942433751e-05	-1.56431		protein_coding	Inactive leucine-rich repeat receptor-like serine/threonine-protein kinase At5g24100 [Source:UniProtKB/Swiss-Prot;Acc:Q9FL63]
AT3G17600	3.0635	1.3002	1.7633	1.22237989380734e-06	2.61311250403985e-05	3.39475	IAA31	protein_coding	Auxin-responsive protein [Source:UniProtKB/TrEMBL;Acc:A0A178V8S2]
AT5G42050	8.66151	8.08448	0.577024	1.22255076186907e-06	2.61311250403985e-05	1.49177		protein_coding	DCD (Development and Cell Death) domain protein [Source:UniProtKB/TrEMBL;Acc:Q8RXN8]
AT4G30140	5.22726	6.17444	-0.947179	1.22507783258868e-06	2.61572085065894e-05	-1.9281	CDEF1	protein_coding	CDEF1 [Source:UniProtKB/TrEMBL;Acc:A0A178V2L8]
AT5G06990	3.81176	2.2662	1.54556	1.23500697118096e-06	2.63411129910807e-05	2.91917		protein_coding	Expressed protein [Source:UniProtKB/TrEMBL;Acc:Q9FL47]
AT4G38740	8.81805	8.22771	0.590346	1.23653669812376e-06	2.63594449215318e-05	1.50561	CYP18-3	protein_coding	Peptidyl-prolyl cis-trans isomerase [Source:UniProtKB/TrEMBL;Acc:A0A178V2S8]
AT5G62720	5.17403	5.81772	-0.64369	1.2371833193675e-06	2.63594449215318e-05	-1.56232		protein_coding	At5g62720 [Source:UniProtKB/TrEMBL;Acc:Q8GZ51]
AT5G14640	7.03253	6.57805	0.45448	1.26152115912407e-06	2.68117282780616e-05	1.37029	ASK5	protein_coding	Shaggy-related protein kinase epsilon [Source:UniProtKB/Swiss-Prot;Acc:Q8VZD5]
AT5G20960	7.78205	8.19027	-0.408216	1.31372499894353e-06	2.77392756369755e-05	-1.32704	AAO1	protein_coding	Indole-3-acetaldehyde oxidase [Source:UniProtKB/Swiss-Prot;Acc:Q7G193]
AT4G15740	3.62404	2.3134	1.31064	1.32267905622058e-06	2.78989111363197e-05	2.48051		protein_coding	Calcium-dependent lipid-binding (CaLB domain) family protein [Source:UniProtKB/TrEMBL;Acc:O23425]
AT5G20140	3.69675	2.28783	1.40892	1.32523751872658e-06	2.79381563057924e-05	2.65539		protein_coding	SOUL heme-binding family protein [Source:UniProtKB/TrEMBL;Acc:F4K452]
AT4G37700	1.06378	3.06705	-2.00327	1.32603720430508e-06	2.79403018090262e-05	-4.00909		protein_coding	At4g37700 [Source:UniProtKB/TrEMBL;Acc:Q9SZG2]
AT5G61250	2.98924	4.06501	-1.07577	1.3682431524193e-06	2.8728801649989e-05	-2.10784	AtGUS1	protein_coding	GUS1 [Source:UniProtKB/TrEMBL;Acc:A0A178UBZ8]
AT4G39955	5.80983	5.29587	0.513952	1.3684824086159e-06	2.8728801649989e-05	1.42796		protein_coding	Alpha/beta-Hydrolases superfamily protein [Source:UniProtKB/TrEMBL;Acc:Q058J1]
AT3G49780	3.14324	4.44215	-1.29891	1.37113805803061e-06	2.87543955029845e-05	-2.46042	PSK3	protein_coding	Phytosulfokines 3 [Source:UniProtKB/Swiss-Prot;Acc:Q9M2Y0]
AT1G66280	9.5977	9.16434	0.433365	1.38992206968023e-06	2.91025837539635e-05	1.35038	BGLU22	protein_coding	Beta-glucosidase 22 [Source:UniProtKB/Swiss-Prot;Acc:Q9C8Y9]
AT3G14850	2.85811	3.99827	-1.14015	1.39541545658191e-06	2.91870754382446e-05	-2.20404	TBL41	protein_coding	Protein trichome birefringence-like 41 [Source:UniProtKB/Swiss-Prot;Acc:F4IWA8]
AT5G18470	3.32682	1.93541	1.39141	1.39804181214391e-06	2.92267393772164e-05	2.62335		protein_coding	Curculin-like (Mannose-binding) lectin family protein [Source:UniProtKB/TrEMBL;Acc:Q94K76]
AT1G66470	5.05808	4.22887	0.829216	1.45154712897123e-06	3.02820415639575e-05	1.77672	BHLH83	protein_coding	RHD6 [Source:UniProtKB/TrEMBL;Acc:A0A178W430]
AT4G11210	4.62128	5.63413	-1.01284	1.45849567411775e-06	3.03953231741957e-05	-2.01789	DIR14	protein_coding	Dirigent protein [Source:UniProtKB/TrEMBL;Acc:A0A178V5P7]
AT2G28250	6.19109	6.6677	-0.476612	1.47692790781153e-06	3.07634400943427e-05	-1.39147	NCRK	protein_coding	NCRK [Source:UniProtKB/TrEMBL;Acc:A0A178VW29]
AT4G12720	5.65763	5.06324	0.594389	1.48177416370821e-06	3.08333938387702e-05	1.50983	AtNUDT7	protein_coding	MutT/nudix family protein [Source:UniProtKB/TrEMBL;Acc:F4JRE7]
AT3G44990	7.99738	8.53256	-0.535174	1.53383827661625e-06	3.17999386670405e-05	-1.44912	XTH31	protein_coding	Xyloglucan endotransglucosylase/hydrolase protein 31 [Source:UniProtKB/Swiss-Prot;Acc:P93046]
AT2G36420	4.77722	5.34378	-0.566564	1.54563154199934e-06	3.20112846106579e-05	-1.48099		protein_coding	Nucleolin-like protein [Source:UniProtKB/TrEMBL;Acc:Q9SJR3]
AT5G11540	3.47811	4.39442	-0.91631	1.55736416262117e-06	3.22042959123843e-05	-1.88728	GULLO3	protein_coding	L-gulonolactone oxidase 3 [Source:UniProtKB/Swiss-Prot;Acc:Q9LYD8]
AT3G09020	2.65303	3.81298	-1.15995	1.55951194452766e-06	3.22320604993395e-05	-2.2345		protein_coding	Alpha 1,4-glycosyltransferase family protein [Source:UniProtKB/TrEMBL;Acc:Q9S790]
AT2G24850	2.00619	-1.06065	3.06684	1.57293695080585e-06	3.24759968481492e-05	8.37938	TAT3	protein_coding	Probable aminotransferase TAT3 [Source:UniProtKB/Swiss-Prot;Acc:Q9SK47]
AT2G37660	3.82078	4.68908	-0.8683	1.58634118831421e-06	3.27097365136588e-05	-1.82551		protein_coding	Uncharacterized protein At2g37660, chloroplastic [Source:UniProtKB/Swiss-Prot;Acc:O80934]
AT2G22630	1.76596	3.28734	-1.52138	1.63973165059045e-06	3.36296193133905e-05	-2.87065	AGL17	protein_coding	AGL17 [Source:UniProtKB/TrEMBL;Acc:A0A178W215]
AT5G05960	7.29312	6.8681	0.425016	1.6596611232213e-06	3.40035176085166e-05	1.34259		protein_coding	At5g05960 [Source:UniProtKB/TrEMBL;Acc:Q8LBY9]
AT4G04840	2.29893	3.65288	-1.35396	1.67229610894465e-06	3.42098632731171e-05	-2.55612	MSRB6	protein_coding	MSRB6 [Source:UniProtKB/TrEMBL;Acc:A0A178V4R5]
AT4G23980	5.70775	5.13012	0.577625	1.67671107499352e-06	3.42583945148339e-05	1.49239	ARF9	protein_coding	Auxin response factor 9 [Source:UniProtKB/Swiss-Prot;Acc:Q9XED8]
AT3G19320	-0.074207	2.07457	-2.14877	1.67809141338835e-06	3.42583945148339e-05	-4.43451		protein_coding	Leucine-rich repeat (LRR) family protein [Source:UniProtKB/TrEMBL;Acc:Q9LT85]
AT3G22840	4.5164	5.53588	-1.01947	1.68458258273864e-06	3.43733838518648e-05	-2.02718	ELIP1	protein_coding	ELIP1 [Source:UniProtKB/TrEMBL;Acc:A0A178VCA8]
AT1G16390	1.82236	3.38266	-1.5603	1.68817677617085e-06	3.44094427844576e-05	-2.94915	OCT3	protein_coding	Organic cation/carnitine transporter 3 [Source:UniProtKB/Swiss-Prot;Acc:Q9SA38]
AT5G64940	5.47458	5.99457	-0.519988	1.69625106338546e-06	3.44884281724599e-05	-1.43394	ATATH13	protein_coding	Protein ACTIVITY OF BC1 COMPLEX KINASE 8, chloroplastic [Source:UniProtKB/Swiss-Prot;Acc:Q93Y08]
AT2G25900	2.07712	3.37594	-1.29882	1.71331341809017e-06	3.47999946117817e-05	-2.46027	ATCTH	protein_coding	Zinc finger CCCH domain-containing protein 23 [Source:UniProtKB/Swiss-Prot;Acc:O82307]
AT5G45280	6.94465	6.47182	0.472827	1.71987658801853e-06	3.48802124238773e-05	1.38783	PAE11	protein_coding	Pectin acetylesterase 11 [Source:UniProtKB/Swiss-Prot;Acc:Q9FH82]
AT2G18980	7.04439	7.54361	-0.499225	1.74656565757237e-06	3.53498531523014e-05	-1.41345	PER16	protein_coding	Peroxidase 16 [Source:UniProtKB/Swiss-Prot;Acc:Q96518]
AT1G72230	4.83402	5.63771	-0.803692	1.77652402699176e-06	3.59093532057992e-05	-1.74556		protein_coding	At1g72230/T9N14_17 [Source:UniProtKB/TrEMBL;Acc:Q9C7T2]
AT2G33240	3.7385	2.63822	1.10028	1.77690035221782e-06	3.59093532057992e-05	2.14396	XI-D	protein_coding	Myosin-10 [Source:UniProtKB/Swiss-Prot;Acc:F4IVR7]
AT4G14860	1.7118	-1.65237	3.36417	1.79017788028145e-06	3.61229744249938e-05	10.2971	OFP11	protein_coding	Transcription repressor OFP11 [Source:UniProtKB/Swiss-Prot;Acc:O23341]
AT2G36690	3.18865	4.13781	-0.949164	1.79312867654e-06	3.61642888849383e-05	-1.93075		protein_coding	2-oxoglutarate (2OG) and Fe(II)-dependent oxygenase superfamily protein [Source:UniProtKB/TrEMBL;Acc:F4INZ9]
AT1G31710	5.87101	6.36978	-0.498765	1.79799423708443e-06	3.62259191179859e-05	-1.413		protein_coding	Amine oxidase [Source:UniProtKB/TrEMBL;Acc:F4IAX1]
AT3G50610	2.77125	1.17764	1.5936	1.79998133520489e-06	3.62477126627729e-05	3.01802	CEP9	protein_coding	Precursor of CEP9 [Source:UniProtKB/Swiss-Prot;Acc:A0A1I9LMX5]
AT3G24480	6.35392	6.87512	-0.521202	1.80914970693646e-06	3.64140268313193e-05	-1.43515	LRX4	protein_coding	Leucine-rich repeat extensin-like protein 4 [Source:UniProtKB/Swiss-Prot;Acc:Q9LHF1]
AT5G49900	4.66146	5.27777	-0.616307	1.81148056990076e-06	3.64243159896569e-05	-1.53295		protein_coding	Non-lysosomal glucosylceramidase [Source:UniProtKB/TrEMBL;Acc:Q8GUI9]
AT4G29690	7.18714	6.59097	0.59617	1.83871184708624e-06	3.68792535502258e-05	1.5117		protein_coding	Alkaline-phosphatase-like family protein [Source:UniProtKB/TrEMBL;Acc:Q9SU82]
AT1G60050	2.93923	0.41383	2.5254	1.86789532783592e-06	3.73523084688227e-05	5.75733		protein_coding	WAT1-related protein [Source:UniProtKB/TrEMBL;Acc:A0A178WGH0]
AT5G64870	0.986437	-2.81493	3.80137	1.90385037822866e-06	3.8014337178058e-05	13.942	FLOT3	protein_coding	Flotillin-like protein 3 [Source:UniProtKB/Swiss-Prot;Acc:Q9LV90]
AT3G29810	4.66933	3.39968	1.26965	1.90644046280565e-06	3.80391043952375e-05	2.41103	COBL2	protein_coding	COBRA-like protein 2 [Source:UniProtKB/Swiss-Prot;Acc:Q8L8Q7]
AT5G18350	2.11365	-1.17394	3.28758	1.90699112057855e-06	3.80391043952375e-05	9.76475		protein_coding	Disease resistance protein (TIR-NBS-LRR class) family [Source:UniProtKB/TrEMBL;Acc:F4JWL7]
AT1G54940	4.06076	2.82964	1.23112	1.9200045056953e-06	3.82605576809386e-05	2.34749	GUX4	protein_coding	Putative UDP-glucuronate:xylan alpha-glucuronosyltransferase 4 [Source:UniProtKB/Swiss-Prot;Acc:Q9FZ37]
AT3G29250	6.95567	7.59666	-0.640992	1.9234279421004e-06	3.83097085741528e-05	-1.5594	SDR4	protein_coding	Short-chain dehydrogenase reductase 4 [Source:UniProtKB/Swiss-Prot;Acc:F4J2Z7]
AT1G19968	-4.21504	0.934674	-5.14971	1.94207134298208e-06	3.86233900372303e-05	-35.4991		ncRNA	other RNA [Source:TAIR;Acc:AT1G19968]
AT1G44130	1.56368	-1.36281	2.92649	1.95309609992568e-06	3.88233611044809e-05	7.60259		protein_coding	Eukaryotic aspartyl protease family protein [Source:UniProtKB/TrEMBL;Acc:Q9C6Y5]
AT5G67420	6.38943	6.84807	-0.458642	1.97422394852805e-06	3.91516983283876e-05	-1.37425	LBD37	protein_coding	LOB domain-containing protein 37 [Source:UniProtKB/Swiss-Prot;Acc:Q9FN11]
AT1G54000	9.6798	9.21591	0.463896	1.9766573356326e-06	3.91556159201957e-05	1.37926	GLL22	protein_coding	GDSL esterase/lipase 22 [Source:UniProtKB/Swiss-Prot;Acc:Q1H583]
AT5G09290	2.84275	1.41423	1.42851	1.99341836460924e-06	3.94485965441257e-05	2.69169	SAL4	protein_coding	3'(2'),5'-bisphosphate nucleotidase-like protein [Source:UniProtKB/TrEMBL;Acc:Q0WTK9]
AT4G19960	4.86591	3.94098	0.924929	1.99827399320046e-06	3.95251487370491e-05	1.89859	KUP9	protein_coding	K+ uptake permease 9 [Source:TAIR;Acc:AT4G19960]
AT1G23750	5.16377	4.61675	0.547025	2.01097590053365e-06	3.97371220147897e-05	1.46107		protein_coding	F5O8.30 protein [Source:UniProtKB/TrEMBL;Acc:Q9ZUC0]
AT1G30360	8.2244	8.86426	-0.639856	2.01726234657368e-06	3.98416777418503e-05	-1.55817	ERD4	protein_coding	Hyperosmolality-gated Ca2+ permeable channel 3.1 [Source:UniProtKB/TrEMBL;Acc:A0A097NUQ9]
AT2G28960	5.02634	5.88033	-0.853982	2.02179385129024e-06	3.99114867073736e-05	-1.80748		protein_coding	Probable LRR receptor-like serine/threonine-protein kinase At2g28960 [Source:UniProtKB/Swiss-Prot;Acc:C0LGL4]
AT2G37460	5.36237	6.04996	-0.687591	2.05625177645239e-06	4.05517160682242e-05	-1.61059		protein_coding	WAT1-related protein At2g37460 [Source:UniProtKB/Swiss-Prot;Acc:Q9ZUS1]
AT5G03170	3.69054	4.59585	-0.905302	2.06728763343404e-06	4.07252464285775e-05	-1.87294	FLA11	protein_coding	Fasciclin-like arabinogalactan protein 11 [Source:UniProtKB/Swiss-Prot;Acc:Q8LEJ6]
AT5G65640	7.37815	6.75138	0.626774	2.06810276238443e-06	4.07252464285775e-05	1.54411	BHLH93	protein_coding	Transcription factor bHLH93 [Source:UniProtKB/Swiss-Prot;Acc:Q9LSL1]
AT1G03250	5.29923	4.72916	0.570078	2.09064038468397e-06	4.10680555252395e-05	1.4846		protein_coding	unknown protein; Has 89 Blast hits to 89 proteins in 31 species: Archae - 0; Bacteria - 0; Metazoa - 31; Fungi - 0; Plants - 48; Viruses - 0; Other Eukaryotes - 10 (source: NCBI BLink). [Source:TAIR;Acc:AT1G03250]
AT2G48080	4.9962	5.66434	-0.668137	2.11749023988275e-06	4.15547079722873e-05	-1.58902		protein_coding	Oxidoreductase, 2OG-Fe(II) oxygenase family protein [Source:UniProtKB/TrEMBL;Acc:F4IN63]
AT1G10370	3.93251	4.66757	-0.735053	2.12804611926411e-06	4.17414004598821e-05	-1.66446	GSTU17	protein_coding	Glutathione S-transferase U17 [Source:UniProtKB/Swiss-Prot;Acc:Q9FUS8]
AT1G12520	5.07096	5.62654	-0.555579	2.13657494454881e-06	4.18881691136469e-05	-1.46976	CCS	protein_coding	Copper chaperone for superoxide dismutase, chloroplastic/cytosolic [Source:UniProtKB/Swiss-Prot;Acc:Q9LD47]
AT3G07070	5.39788	4.5385	0.859375	2.14500128643496e-06	4.20327858546927e-05	1.81425	PBL26	protein_coding	Probable serine/threonine-protein kinase PBL26 [Source:UniProtKB/Swiss-Prot;Acc:Q9SFT7]
AT4G12030	6.32564	5.69443	0.63121	2.15063326299682e-06	4.21225303575414e-05	1.54886	BASS5	protein_coding	Probable sodium/metabolite cotransporter BASS5, chloroplastic [Source:UniProtKB/Swiss-Prot;Acc:F4JPW1]
AT1G65680	-0.980854	1.76279	-2.74364	2.15518031020858e-06	4.21909479407777e-05	-6.6976	EXPB2	protein_coding	Putative expansin-B2 [Source:UniProtKB/Swiss-Prot;Acc:Q9SHY6]
AT4G22540	6.4428	5.99871	0.444094	2.1815662871793e-06	4.26657668495046e-05	1.36046	ORP2A	protein_coding	ORP2A [Source:UniProtKB/TrEMBL;Acc:A0A178UYT2]
AT1G76520	5.65046	5.0687	0.581767	2.1900585144238e-06	4.28109387531458e-05	1.49668	PILS3	protein_coding	Protein PIN-LIKES 3 [Source:UniProtKB/Swiss-Prot;Acc:Q9C9K5]
AT1G17745	7.76951	7.37139	0.398119	2.1983174864735e-06	4.2930459635844e-05	1.31779	PGDH	protein_coding	D-3-phosphoglycerate dehydrogenase [Source:TAIR;Acc:AT1G17745]
AT2G32990	5.88878	6.36422	-0.475443	2.28207086800074e-06	4.45443320963147e-05	-1.39035	AtGH9B8	protein_coding	Endoglucanase 11 [Source:UniProtKB/Swiss-Prot;Acc:O48766]
AT4G13000	2.72514	1.12219	1.60295	2.3224924447151e-06	4.52230848889709e-05	3.03764		protein_coding	AGC (cAMP-dependent, cGMP-dependent and protein kinase C) kinase family protein [Source:UniProtKB/TrEMBL;Acc:Q9SV69]
AT5G61590	2.95446	4.30436	-1.3499	2.33405385867215e-06	4.5337948655061e-05	-2.54895	ERF107	protein_coding	Ethylene-responsive transcription factor ERF107 [Source:UniProtKB/Swiss-Prot;Acc:Q9FKG2]
AT5G66880	5.26877	4.62655	0.642216	2.34609264977173e-06	4.55276166461277e-05	1.56072	SRK2I	protein_coding	Serine/threonine-protein kinase SRK2I [Source:UniProtKB/Swiss-Prot;Acc:Q39193]
AT1G54890	5.02246	4.31255	0.70991	2.3647264924662e-06	4.58669866276124e-05	1.6357		protein_coding	Late embryogenesis abundant (LEA) protein-like protein [Source:UniProtKB/TrEMBL;Acc:Q9FZ41]
AT3G59300	5.87072	5.42106	0.449661	2.41022358458227e-06	4.67042066723942e-05	1.36572		protein_coding	Pentatricopeptide repeat (PPR) superfamily protein [Source:UniProtKB/TrEMBL;Acc:A0A1I9LM77]
AT1G33890	1.78715	-1.89137	3.67851	2.45174270042148e-06	4.73711714617151e-05	12.8039	IAN3	protein_coding	Immune-associated nucleotide-binding protein 3 [Source:UniProtKB/Swiss-Prot;Acc:Q9C8U6]
AT5G22920	3.86617	5.31269	-1.44652	2.45750748108863e-06	4.74596500231076e-05	-2.7255	RZPF34	protein_coding	E3 ubiquitin-protein ligase RZFP34 [Source:UniProtKB/Swiss-Prot;Acc:Q9FFB6]
AT2G12462	4.92796	5.50163	-0.573674	2.46156895220819e-06	4.74922657507001e-05	-1.48831		protein_coding	Putative uncharacterized protein [Source:UniProtKB/TrEMBL;Acc:Q1G3Q5]
AT5G08790	6.01136	5.46259	0.548768	2.47326115126508e-06	4.76648321910594e-05	1.46284	NAC081	protein_coding	Protein ATAF2 [Source:UniProtKB/Swiss-Prot;Acc:Q9C598]
AT1G31330	3.41107	4.33721	-0.926146	2.47408506002451e-06	4.76648321910594e-05	-1.90019	PSAF	protein_coding	Photosystem I reaction center subunit III, chloroplastic [Source:UniProtKB/Swiss-Prot;Acc:Q9SHE8]
AT4G25700	1.54382	2.84865	-1.30483	2.52304638897716e-06	4.84914254134958e-05	-2.47054	BETA-OHASE 1	protein_coding	Beta-carotene 3-hydroxylase 1, chloroplastic [Source:UniProtKB/Swiss-Prot;Acc:Q9SZZ8]
AT2G06050	5.49944	4.84457	0.654866	2.54899867245745e-06	4.89667048239739e-05	1.57447	OPR3	protein_coding	12-oxophytodienoate reductase 3 [Source:UniProtKB/Swiss-Prot;Acc:Q9FUP0]
AT4G33730	3.8833	2.56004	1.32326	2.5573189374965e-06	4.90794373651654e-05	2.5023		protein_coding	CAP (Cysteine-rich secretory proteins, Antigen 5, and Pathogenesis-related 1 protein) superfamily protein [Source:UniProtKB/TrEMBL;Acc:O81889]
AT1G70410	7.49658	8.11469	-0.618109	2.5726545604921e-06	4.93028495331455e-05	-1.53486	BCA4	protein_coding	Beta carbonic anhydrase 4 [Source:UniProtKB/Swiss-Prot;Acc:Q94CE4]
AT4G28790	3.48682	2.06884	1.41798	2.58403703291697e-06	4.94736195962688e-05	2.67211	BHLH23	protein_coding	Putative uncharacterized protein At4g28790 (Fragment) [Source:UniProtKB/TrEMBL;Acc:C0SVK2]
AT4G10370	4.74134	3.96716	0.77418	2.60252094860388e-06	4.97561240001948e-05	1.71022		protein_coding	Cysteine/Histidine-rich C1 domain family protein [Source:UniProtKB/TrEMBL;Acc:F4JLN1]
AT1G54575	3.7194	2.55021	1.16919	2.62664735415811e-06	5.01934129720124e-05	2.24886		protein_coding	unknown protein; Has 35333 Blast hits to 34131 proteins in 2444 species: Archae - 798; Bacteria - 22429; Metazoa - 974; Fungi - 991; Plants - 531; Viruses - 0; Other Eukaryotes - 9610 (source: NCBI BLink). [Source:TAIR;Acc:AT1G54575]
AT1G05190	3.46838	4.28369	-0.815306	2.63377867627016e-06	5.02927852880046e-05	-1.75967	RPL6	protein_coding	50S ribosomal protein L6, chloroplastic [Source:UniProtKB/Swiss-Prot;Acc:O23049]
AT2G26820	3.99817	4.87382	-0.875648	2.6419596137543e-06	5.04138280157482e-05	-1.83483	ATPP2-A3	protein_coding	phloem protein 2-A3 [Source:TAIR;Acc:AT2G26820]
AT4G24015	2.85362	4.09799	-1.24437	2.66033322192969e-06	5.0740247835509e-05	-2.36914	RHA4A	protein_coding	Probable E3 ubiquitin-protein ligase RHA4A [Source:UniProtKB/Swiss-Prot;Acc:Q84TF5]
AT5G61510	6.29792	5.63304	0.66488	2.70661410156072e-06	5.15002799153431e-05	1.58544		protein_coding	At5g61510 [Source:UniProtKB/TrEMBL;Acc:A1L4Y4]
AT1G64380	1.84355	3.3526	-1.50905	2.73261778156773e-06	5.19210347732712e-05	-2.84622	ERF061	protein_coding	Ethylene-responsive transcription factor ERF061 [Source:UniProtKB/Swiss-Prot;Acc:Q9C7W2]
AT4G25830	1.7478	3.08705	-1.33924	2.73958156752104e-06	5.20039869483818e-05	-2.53019		protein_coding	CASP-like protein [Source:UniProtKB/TrEMBL;Acc:A0A178UTE2]
AT5G64810	2.75969	1.37869	1.381	2.75176702497169e-06	5.21238475916164e-05	2.60449	WRKY51	protein_coding	Probable WRKY transcription factor 51 [Source:UniProtKB/Swiss-Prot;Acc:Q93WU9]
AT4G29450	1.61774	-1.66686	3.2846	2.75240580028668e-06	5.21238475916164e-05	9.7446		protein_coding	Leucine-rich repeat protein kinase [Source:UniProtKB/TrEMBL;Acc:Q9M0D8]
AT2G41240	-0.00158684	2.45959	-2.46118	2.76074981626274e-06	5.22162566681174e-05	-5.50667	BHLH100	protein_coding	BHLH100 [Source:UniProtKB/TrEMBL;Acc:A0A178VX33]
AT4G08780	5.48717	4.6148	0.872368	2.7725367583227e-06	5.23811876275087e-05	1.83067	PER38	protein_coding	Peroxidase 38 [Source:UniProtKB/Swiss-Prot;Acc:Q9LDA4]
AT1G28330	3.62373	4.67901	-1.05528	2.77883913661498e-06	5.2475493393983e-05	-2.07812	DRM1	protein_coding	Dormancy-associated protein 1 [Source:UniProtKB/Swiss-Prot;Acc:B9DGG8]
AT1G65860	2.85881	0.945976	1.91284	2.79143794880126e-06	5.26637261273843e-05	3.76549	FMOGS-OX1	protein_coding	Flavin-containing monooxygenase FMO GS-OX1 [Source:UniProtKB/Swiss-Prot;Acc:Q9SS04]
AT1G10380	4.33678	5.08119	-0.744413	2.80097905376061e-06	5.27939714869361e-05	-1.67529		protein_coding	At1g10380/F14N23_32 [Source:UniProtKB/TrEMBL;Acc:Q93ZB0]
AT1G30370	1.67753	3.21078	-1.53325	2.83557130107449e-06	5.33957015367902e-05	-2.89437		protein_coding	DLAH [Source:UniProtKB/TrEMBL;Acc:A0A178W2K8]
AT1G63930	3.67471	2.65186	1.02285	2.86326454745609e-06	5.3841208498289e-05	2.03193	ROH1	protein_coding	At1g63930 [Source:UniProtKB/TrEMBL;Acc:Q9CAK4]
AT4G39660	7.32508	6.85468	0.470403	2.86581129301049e-06	5.38637977954844e-05	1.3855	AGT2	protein_coding	Alanine--glyoxylate aminotransferase 2 homolog 1, mitochondrial [Source:UniProtKB/Swiss-Prot;Acc:Q940M2]
AT4G24275	4.02609	3.21923	0.806857	2.8782142520973e-06	5.40461676212304e-05	1.7494		protein_coding	At4g24275 [Source:UniProtKB/TrEMBL;Acc:Q84R17]
AT1G67870	4.96445	5.626	-0.661543	2.88399933376164e-06	5.40676607781064e-05	-1.58177		protein_coding	At1g67870/T23K23_28 [Source:UniProtKB/TrEMBL;Acc:Q93VS6]
AT5G44110	6.80149	7.2136	-0.412102	2.88476103866802e-06	5.40676607781064e-05	-1.33062	ABCI21	protein_coding	ABC transporter I family member 21 [Source:UniProtKB/Swiss-Prot;Acc:Q9XF19]
AT5G24655	2.25815	0.470483	1.78767	2.89245920191829e-06	5.41612309118788e-05	3.45256	LSU4	protein_coding	Protein RESPONSE TO LOW SULFUR 4 [Source:UniProtKB/Swiss-Prot;Acc:Q8L8S2]
AT2G42060	2.33865	3.53872	-1.20007	2.91101395412558e-06	5.44322898829815e-05	-2.2975		protein_coding	At2g42060 [Source:UniProtKB/TrEMBL;Acc:P93741]
AT5G38020	5.84128	6.61768	-0.776401	2.9177474925615e-06	5.45072809692986e-05	-1.71285		protein_coding	At5g38020 [Source:UniProtKB/TrEMBL;Acc:Q84MB1]
AT4G14010	3.81095	4.60502	-0.794073	2.93593744776321e-06	5.46939598807596e-05	-1.73396	RALFL32	protein_coding	RALFL32 [Source:UniProtKB/TrEMBL;Acc:A0A178UXD6]
AT1G11740	0.0196575	1.88909	-1.86944	3.04918296972933e-06	5.66191980566531e-05	-3.6539		protein_coding	Ankyrin repeat family protein [Source:UniProtKB/TrEMBL;Acc:F4IAG4]
AT5G16970	5.11971	4.13609	0.983616	3.06655881298409e-06	5.69154453032013e-05	1.97742	AER	protein_coding	NADPH-dependent oxidoreductase 2-alkenal reductase [Source:UniProtKB/Swiss-Prot;Acc:Q39172]
AT2G29490	6.30312	5.77586	0.527263	3.13898037033317e-06	5.80711368511637e-05	1.44119	GSTU1	protein_coding	Glutathione S-transferase U1 [Source:UniProtKB/Swiss-Prot;Acc:Q9ZW30]
AT1G74830	4.11244	2.80768	1.30476	3.17346348811593e-06	5.86548648583717e-05	2.47043	MYOB6	protein_coding	Probable myosin-binding protein 6 [Source:UniProtKB/Swiss-Prot;Acc:F4HVS6]
AT2G24010	0.575769	-3.61407	4.18984	3.2310529690392e-06	5.95463927813424e-05	18.2502	scpl23	protein_coding	serine carboxypeptidase-like 23 [Source:TAIR;Acc:AT2G24010]
AT4G14020	4.46328	3.62543	0.837855	3.23353692872142e-06	5.95463927813424e-05	1.78739		protein_coding	At4g14020 [Source:UniProtKB/TrEMBL;Acc:O23263]
AT1G05680	5.32336	4.43381	0.88955	3.23359788945992e-06	5.95463927813424e-05	1.8526	UGT74E2	protein_coding	Glycosyltransferase (Fragment) [Source:UniProtKB/TrEMBL;Acc:A0A0K1SBE8]
AT4G16980	2.48151	3.60073	-1.11922	3.24303165137857e-06	5.96688635542131e-05	-2.17229		protein_coding	Arabinogalactan family protein [Source:UniProtKB/TrEMBL;Acc:Q9FT76]
AT1G77510	7.4406	7.05974	0.380856	3.32221304919877e-06	6.10098519319374e-05	1.30211	PDIL1-2	protein_coding	Protein disulfide isomerase-like 1-2 [Source:UniProtKB/Swiss-Prot;Acc:Q9SRG3]
AT1G14360	5.99166	5.48618	0.505483	3.33698171749834e-06	6.12529693160608e-05	1.4196	UTR3	protein_coding	UDP-galactose/UDP-glucose transporter 3 [Source:UniProtKB/Swiss-Prot;Acc:Q9M9S6]
AT5G26740	5.45003	6.09145	-0.641419	3.34617210462854e-06	6.13935169737392e-05	-1.55986		protein_coding	AT5G26740 protein [Source:UniProtKB/TrEMBL;Acc:Q949Z2]
AT3G62600	7.50333	7.12627	0.37706	3.35710581389347e-06	6.15659066208939e-05	1.29869	ERDJ3B	protein_coding	DnaJ protein ERDJ3B [Source:UniProtKB/Swiss-Prot;Acc:Q9LZK5]
AT5G01330	3.63119	4.43841	-0.807217	3.35882931745361e-06	6.15693099335796e-05	-1.74983	PDC3	protein_coding	Pyruvate decarboxylase 3 [Source:UniProtKB/Swiss-Prot;Acc:Q9M039]
AT3G62720	5.0246	4.34535	0.679242	3.40089051312237e-06	6.21219525801175e-05	1.6013	XXT1	protein_coding	XXT1 [Source:UniProtKB/TrEMBL;Acc:A0A178VEJ0]
AT5G53750	3.8236	2.74788	1.07572	3.40449527803312e-06	6.21219525801175e-05	2.10777		protein_coding	CBS domain-containing protein [Source:UniProtKB/TrEMBL;Acc:F4JXB6]
AT1G54500	1.99061	3.41341	-1.4228	3.40725408549323e-06	6.21345263192496e-05	-2.68105		protein_coding	At1g54500/F20D21_31 [Source:UniProtKB/TrEMBL;Acc:Q9SLI4]
AT3G15190	3.36884	4.2045	-0.835658	3.41238003941781e-06	6.21808022294277e-05	-1.78467	RPS20	protein_coding	PRPS20 [Source:UniProtKB/TrEMBL;Acc:A0A178VMN1]
AT4G27710	3.4483	4.46516	-1.01687	3.42047049911574e-06	6.22998707741581e-05	-2.02352	CYP709B3	protein_coding	Cytochrome P450 709B3 [Source:UniProtKB/Swiss-Prot;Acc:Q9T093]
AT1G33560	5.60872	5.09068	0.51804	3.43527803287915e-06	6.24842893086251e-05	1.43201	ADR1	protein_coding	Disease resistance protein ADR1 [Source:UniProtKB/Swiss-Prot;Acc:Q9FW44]
AT2G22590	3.09361	4.30639	-1.21279	3.46869856744378e-06	6.30348971625258e-05	-2.31785	UGT91A1	protein_coding	UDP-glycosyltransferase 91A1 [Source:UniProtKB/Swiss-Prot;Acc:Q940V3]
AT4G13920	3.53333	1.43518	2.09815	3.48125556086339e-06	6.31770558130575e-05	4.28159	AtRLP50	protein_coding	Putative disease resistance Cf-2 [Source:UniProtKB/TrEMBL;Acc:Q93YT3]
AT3G27830	3.84068	4.57146	-0.73078	3.52630393842888e-06	6.39076740022915e-05	-1.65954	RPL12A	protein_coding	RPL12-A [Source:UniProtKB/TrEMBL;Acc:A0A178VJ19]
AT5G12100	4.61786	3.92944	0.688421	3.53153540316074e-06	6.39735241312837e-05	1.61152		protein_coding	Pentatricopeptide repeat-containing protein At5g12100, mitochondrial [Source:UniProtKB/Swiss-Prot;Acc:Q9FMQ1]
AT5G24410	1.75436	3.27517	-1.52081	3.61617728797668e-06	6.5358935235602e-05	-2.86953	PGL4	protein_coding	Probable 6-phosphogluconolactonase 4 [Source:UniProtKB/Swiss-Prot;Acc:Q9FIN1]
AT3G09940	7.14061	6.77941	0.361201	3.62145849949761e-06	6.54248508884871e-05	1.28449	MDAR3	protein_coding	Monodehydroascorbate reductase 3 [Source:UniProtKB/Swiss-Prot;Acc:Q9SR59]
AT1G24280	6.30244	6.76473	-0.462296	3.63716954332248e-06	6.56494343991759e-05	-1.37773	G6PD3	protein_coding	Glucose-6-phosphate 1-dehydrogenase [Source:UniProtKB/TrEMBL;Acc:A0A178WP00]
AT3G13760	3.63508	4.49894	-0.863858	3.64010555021083e-06	6.56728191064175e-05	-1.8199		protein_coding	Cysteine/Histidine-rich C1 domain family protein [Source:UniProtKB/TrEMBL;Acc:Q9LIC4]
AT3G57020	7.65953	8.38921	-0.729681	3.65518629922773e-06	6.59149551534513e-05	-1.65827	SSL9	protein_coding	Protein STRICTOSIDINE SYNTHASE-LIKE 9 [Source:UniProtKB/Swiss-Prot;Acc:Q9M1J6]
AT2G28270	1.52633	3.27108	-1.74475	3.65923442727086e-06	6.59287988574985e-05	-3.35136		protein_coding	Cysteine/Histidine-rich C1 domain family protein [Source:UniProtKB/TrEMBL;Acc:Q9SL28]
AT1G72900	3.26834	1.55444	1.7139	3.66606488105605e-06	6.60221508988744e-05	3.28046		protein_coding	Similar to part of disease resistance protein [Source:UniProtKB/TrEMBL;Acc:Q9SSN6]
AT1G26450	5.04356	5.60468	-0.561127	3.6836169277945e-06	6.6308417305452e-05	-1.47542		protein_coding	Carbohydrate-binding X8 domain-containing protein [Source:UniProtKB/Swiss-Prot;Acc:Q9FZD0]
AT3G20557	2.06836	-0.0165392	2.0849	3.68804541174439e-06	6.63582966354044e-05	4.24245	VUP3	protein_coding	Vascular-related unknown protein 3 [Source:UniProtKB/Swiss-Prot;Acc:Q56YT7]
AT5G43590	3.28568	1.71108	1.5746	3.72267999260375e-06	6.69213160412657e-05	2.97854		protein_coding	Acyl transferase/acyl hydrolase/lysophospholipase superfamily protein [Source:TAIR;Acc:AT5G43590]
AT2G30550	5.0397	4.42175	0.61795	3.72903461787131e-06	6.6975402374096e-05	1.53469		protein_coding	Phospholipase A1-Igamma2, chloroplastic [Source:UniProtKB/Swiss-Prot;Acc:Q3EBR6]
AT2G46650	6.69823	6.10884	0.589393	3.80081363383778e-06	6.81118052896427e-05	1.50461	CYTB5-C	protein_coding	Cytochrome B5 isoform C [Source:UniProtKB/Swiss-Prot;Acc:Q9ZNV4]
AT2G31085	-0.439698	2.15485	-2.59455	3.82319102300984e-06	6.84515337277173e-05	-6.04	CLE6	protein_coding	CLE6 [Source:UniProtKB/TrEMBL;Acc:A0A178VSR3]
AT5G17390	3.75672	2.78477	0.971955	3.83894547145615e-06	6.86841930556289e-05	1.9615		protein_coding	Adenine nucleotide alpha hydrolases-like superfamily protein [Source:UniProtKB/TrEMBL;Acc:Q9LF45]
AT2G47500	6.48378	6.93857	-0.454792	3.86885019261149e-06	6.9145334201343e-05	-1.37059	KIN14I	protein_coding	Kinesin-like protein KIN-14I [Source:UniProtKB/Swiss-Prot;Acc:F4IL57]
AT5G52790	3.79668	4.59763	-0.800957	3.92168903413898e-06	7.00271627086173e-05	-1.74226	CBSDUF5	protein_coding	DUF21 domain-containing protein At5g52790 [Source:UniProtKB/Swiss-Prot;Acc:Q9LTD8]
AT2G23950	5.76925	5.25852	0.510727	3.94195288559622e-06	7.03091435059351e-05	1.42477		protein_coding	Probable LRR receptor-like serine/threonine-protein kinase At2g23950 [Source:UniProtKB/Swiss-Prot;Acc:Q0WVM4]
AT3G55720	3.82413	2.95107	0.873067	3.97795207254616e-06	7.0842230103342e-05	1.83155		protein_coding	Putative uncharacterized protein F1I16_130 [Source:UniProtKB/TrEMBL;Acc:Q9M050]
AT1G31650	4.78612	4.10741	0.678715	4.01089104159349e-06	7.13336348108191e-05	1.60071	ROPGEF14	protein_coding	Rop guanine nucleotide exchange factor 14 [Source:UniProtKB/Swiss-Prot;Acc:Q56WM6]
AT2G35860	6.51887	7.02674	-0.50787	4.03976257950222e-06	7.18102696779798e-05	-1.42195	FLA16	protein_coding	FLA16 [Source:UniProtKB/TrEMBL;Acc:A0A178VR39]
AT3G20660	4.04131	2.98999	1.05132	4.07414096046881e-06	7.22659101512665e-05	2.07243	OCT4	protein_coding	Organic cation/carnitine transporter 4 [Source:UniProtKB/Swiss-Prot;Acc:Q9LHQ6]
AT3G54600	6.80561	6.32464	0.480971	4.10286097465438e-06	7.26684817916827e-05	1.39568	DJ1F	protein_coding	DJ-1 protein homolog F [Source:UniProtKB/Swiss-Prot;Acc:Q9M1G8]
AT2G42850	3.72146	2.84266	0.878797	4.18142200256143e-06	7.38734114472676e-05	1.83884	CYP718	protein_coding	CYP718 [Source:UniProtKB/TrEMBL;Acc:A0A178VUF2]
AT5G24240	1.06389	2.50661	-1.44272	4.18321985689553e-06	7.38734114472676e-05	-2.71833	PI4KG3	protein_coding	Phosphatidylinositol 4-kinase gamma 3 [Source:UniProtKB/Swiss-Prot;Acc:Q9FNF8]
AT4G36380	5.22365	5.86787	-0.644225	4.22195344944807e-06	7.43933470049313e-05	-1.5629	ROT3	protein_coding	ROT3 [Source:UniProtKB/TrEMBL;Acc:A0A178V4B0]
AT3G45650	5.08921	5.93517	-0.845959	4.27480312092999e-06	7.52914510089359e-05	-1.79746	NAXT1	protein_coding	Nitrate excretion transporter1 [Source:UniProtKB/TrEMBL;Acc:A0A1I9LSG9]
AT4G01950	5.31379	4.67463	0.63916	4.28432250582659e-06	7.54259310458494e-05	1.55742	ATGPAT3	protein_coding	glycerol-3-phosphate acyltransferase 3 [Source:TAIR;Acc:AT4G01950]
AT1G20510	5.91317	5.48071	0.432456	4.33351634938513e-06	7.6191477176673e-05	1.34953	4CLL5	protein_coding	4-coumarate--CoA ligase-like 5 [Source:UniProtKB/Swiss-Prot;Acc:Q84P21]
AT1G66460	0.113191	1.97618	-1.86299	4.39030812882363e-06	7.69197355051751e-05	-3.6376		protein_coding	Protein kinase superfamily protein [Source:TAIR;Acc:AT1G66460]
AT2G42660	3.44825	2.36369	1.08456	4.4060599507705e-06	7.71282046651274e-05	2.12073		protein_coding	At2g45350/F14N22.7 [Source:UniProtKB/TrEMBL;Acc:Q9SJJ0]
AT1G56580	7.10739	6.66348	0.443901	4.44798505614395e-06	7.77940732798894e-05	1.36028	SVB	protein_coding	At1g56580/F25P12_18 [Source:UniProtKB/TrEMBL;Acc:Q9FXB0]
AT1G64930	4.40079	3.38545	1.01534	4.47489589373863e-06	7.81964130117558e-05	2.02138	CYP89A7	protein_coding	CYP89A7 [Source:UniProtKB/TrEMBL;Acc:A0A178VZZ4]
AT5G52760	0.0510408	-5.08963	5.14067	4.49147481601475e-06	7.84176636652134e-05	35.2774	HIPP14	protein_coding	Heavy metal-associated isoprenylated plant protein 14 [Source:UniProtKB/Swiss-Prot;Acc:Q9LTE1]
AT1G80940	5.19898	4.46804	0.730933	4.54224541619814e-06	7.92139105972091e-05	1.65971		protein_coding	F23A5.30 protein [Source:UniProtKB/TrEMBL;Acc:Q9SAG6]
AT4G24890	2.22157	-0.110656	2.33223	4.57233687520707e-06	7.96904372930083e-05	5.03583	PAP24	protein_coding	Probable inactive purple acid phosphatase 24 [Source:UniProtKB/Swiss-Prot;Acc:Q8H1R2]
AT3G55990	4.4571	5.16082	-0.703725	4.64521876926836e-06	8.07693749071825e-05	-1.6287	ESK1	protein_coding	Protein ESKIMO 1 [Source:UniProtKB/Swiss-Prot;Acc:Q9LY46]
AT2G30395	3.87123	2.71645	1.15478	4.65515857911586e-06	8.08874212484047e-05	2.2265	OFP17	protein_coding	Transcription repressor OFP17 [Source:UniProtKB/Swiss-Prot;Acc:Q84RF2]
AT5G03230	2.75449	3.73853	-0.984045	4.67063207418405e-06	8.10507518239637e-05	-1.978		protein_coding	Arabidopsis thaliana genomic DNA, chromosome 5, P1 clone:MOK16 [Source:UniProtKB/TrEMBL;Acc:Q9LYW2]
AT1G10090	5.00806	5.74501	-0.736949	4.74159627226e-06	8.20773223500777e-05	-1.66665		protein_coding	Hyperosmolality-gated Ca2+ permeable channel 2.2 [Source:UniProtKB/TrEMBL;Acc:A0A097NUS5]
AT1G23205	1.93654	3.05316	-1.11661	4.74907506321166e-06	8.21626927746826e-05	-2.16837		protein_coding	At1g23205 [Source:UniProtKB/TrEMBL;Acc:O49297]
AT5G20990	6.36753	6.76303	-0.395503	4.75729430325042e-06	8.22693391517612e-05	-1.3154	CNX1	protein_coding	Molybdopterin biosynthesis protein CNX1 [Source:UniProtKB/Swiss-Prot;Acc:Q39054]
AT1G22910	4.73	5.30398	-0.573977	4.81619157463594e-06	8.31442059072769e-05	-1.48862		protein_coding	RNA-binding (RRM/RBD/RNP motifs) family protein [Source:UniProtKB/TrEMBL;Acc:F4I321]
AT4G24180	1.09083	2.50268	-1.41185	4.84646717712832e-06	8.3594772498559e-05	-2.66079	TLP1	protein_coding	THAUMATIN-LIKE PROTEIN 1 [Source:TAIR;Acc:AT4G24180]
AT5G18860	7.15195	7.6224	-0.470446	4.93073525044596e-06	8.4854755579634e-05	-1.38554		protein_coding	AT5g18860/F17K4_110 [Source:UniProtKB/TrEMBL;Acc:Q8RY23]
AT5G35630	7.18287	7.61602	-0.433144	4.93446921638743e-06	8.48567614299203e-05	-1.35017	GLN2	protein_coding	Glutamine synthetase, chloroplastic/mitochondrial [Source:UniProtKB/Swiss-Prot;Acc:Q43127]
AT5G25920	0.408313	-3.74599	4.1543	4.98252785574995e-06	8.54995800158995e-05	17.8061		protein_coding
AT5G53820	1.80801	-0.363558	2.17157	5.01266229068516e-06	8.59798295395414e-05	4.50512		protein_coding	ABA-inducible protein-like [Source:UniProtKB/TrEMBL;Acc:Q9FHZ4]
AT2G38290	4.71434	4.01108	0.703267	5.029468376143e-06	8.62311507368346e-05	1.62819	AMT2	protein_coding	Ammonium transporter 2 [Source:UniProtKB/Swiss-Prot;Acc:Q9M6N7]
AT2G34330	1.7715	-0.331117	2.10262	5.04321931015884e-06	8.63559631577841e-05	4.29488		protein_coding	At2g34330 [Source:UniProtKB/TrEMBL;Acc:O80782]
AT4G37760	4.61184	5.36932	-0.75748	5.11938106160563e-06	8.75583163942121e-05	-1.69054	SQE3	protein_coding	Squalene epoxidase 3 [Source:UniProtKB/Swiss-Prot;Acc:Q8VYH2]
AT5G54020	4.22331	3.44544	0.777869	5.14219984363225e-06	8.7825438796917e-05	1.7146		protein_coding	Cysteine/Histidine-rich C1 domain family protein [Source:TAIR;Acc:AT5G54020]
AT2G40000	3.57007	4.57626	-1.00619	5.29367206840132e-06	9.00666670575345e-05	-2.00859	HSPRO2	protein_coding	Nematode resistance protein-like HSPRO2 [Source:UniProtKB/Swiss-Prot;Acc:O04203]
AT2G22240	4.71948	4.03132	0.688162	5.35152762709743e-06	9.09350836261538e-05	1.61123	IPS2	protein_coding	Inositol-3-phosphate synthase isozyme 2 [Source:UniProtKB/Swiss-Prot;Acc:Q38862]
AT1G24440	3.72443	4.70701	-0.982576	5.36507114798924e-06	9.11265415098011e-05	-1.97599		protein_coding	F21J9.10 [Source:UniProtKB/TrEMBL;Acc:Q9FYL9]
AT3G26450	6.1703	5.58633	0.583967	5.36923743204202e-06	9.11586307694531e-05	1.49897		protein_coding	Major latex protein, putative [Source:UniProtKB/TrEMBL;Acc:Q9LIN0]
AT4G31290	6.75427	6.20965	0.544623	5.40730623630123e-06	9.16883091334534e-05	1.45864	GGCT2;2	protein_coding	Gamma-glutamylcyclotransferase 2-2 [Source:UniProtKB/Swiss-Prot;Acc:Q84MC1]
AT5G43780	7.72794	8.15672	-0.428779	5.4338925412891e-06	9.20611316114972e-05	-1.34609	APS4	protein_coding	ATP sulfurylase 4, chloroplastic [Source:UniProtKB/Swiss-Prot;Acc:Q9S7D8]
AT5G01720	6.04465	5.63871	0.405939	5.51068202116272e-06	9.32043278560322e-05	1.32495	FBL3	protein_coding	F-box/LRR-repeat protein 3 [Source:UniProtKB/Swiss-Prot;Acc:Q8RWU5]
AT1G70890	4.66542	5.56803	-0.902613	5.58792973519336e-06	9.43912147758358e-05	-1.86945	MLP43	protein_coding	MLP-like protein 43 [Source:UniProtKB/Swiss-Prot;Acc:Q9SSK5]
AT1G21120	3.2215	4.21516	-0.993658	5.59239412358225e-06	9.44267846239949e-05	-1.99123		protein_coding	O-methyltransferase family protein [Source:TAIR;Acc:AT1G21120]
AT2G39200	4.31258	5.19566	-0.883086	5.62942508283769e-06	9.49719358475871e-05	-1.84432	MLO12	protein_coding	MLO-like protein [Source:UniProtKB/TrEMBL;Acc:A0A178VNS1]
AT1G01660	3.32296	1.80325	1.5197	5.64189101239316e-06	9.51421502907109e-05	2.86732		protein_coding	RING/U-box superfamily protein [Source:TAIR;Acc:AT1G01660]
AT2G30660	1.41974	-3.92325	5.34299	5.6892990968856e-06	9.5780235510815e-05	40.5882		protein_coding	Probable 3-hydroxyisobutyryl-CoA hydrolase 3 [Source:UniProtKB/Swiss-Prot;Acc:Q6NMB0]
AT1G72010	3.78505	4.50738	-0.722324	5.70091417033612e-06	9.59354341720203e-05	-1.64984	TCP22	protein_coding	Transcription factor TCP22 [Source:UniProtKB/Swiss-Prot;Acc:Q9C7G4]
AT5G17760	5.55461	4.97652	0.578083	5.72688525361054e-06	9.6331984976069e-05	1.49286		protein_coding	AAA-ATPase At5g17760 [Source:UniProtKB/Swiss-Prot;Acc:Q9FN75]
AT3G22240	5.58083	6.173	-0.592168	5.83902587846241e-06	9.80946546447184e-05	-1.50751		protein_coding	Cysteine-rich/transmembrane domain PCC1-like protein [Source:UniProtKB/TrEMBL;Acc:Q9LHJ3]
AT1G61130	-2.33463	2.2009	-4.53553	5.91734822013848e-06	9.92465844048787e-05	-23.1915	SCPL32	protein_coding	Serine carboxypeptidase-like 32 [Source:UniProtKB/Swiss-Prot;Acc:Q4PSY2]
AT4G05150	5.87875	6.56563	-0.686878	5.91751004082643e-06	9.92465844048787e-05	-1.6098		protein_coding	AT4g05150/C17L7_70 [Source:UniProtKB/TrEMBL;Acc:Q940N7]
AT5G60020	4.598	5.53712	-0.939123	5.9432507553266e-06	9.95251547437558e-05	-1.91736	LAC17	protein_coding	Laccase-17 [Source:UniProtKB/Swiss-Prot;Acc:Q9FJD5]
AT5G37770	5.30123	4.69607	0.605168	5.94406367068792e-06	9.95251547437558e-05	1.52116	CML24	protein_coding	TCH2 [Source:UniProtKB/TrEMBL;Acc:A0A178UBB8]
AT1G72280	4.12591	3.23039	0.895519	5.96707648157817e-06	9.97852714550963e-05	1.86028	AERO1	protein_coding	Like disulfide bond formation protein [Source:UniProtKB/TrEMBL;Acc:Q0WSW0]
AT5G09480	6.63962	6.12969	0.509927	6.05364966150092e-06	0.000101149	1.42398		protein_coding	At5g09480 [Source:UniProtKB/TrEMBL;Acc:Q9FY67]
AT1G72160	7.54136	8.03361	-0.492249	6.0745897166447e-06	0.000101456	-1.40664	PATL3	protein_coding	Patellin-3 [Source:UniProtKB/Swiss-Prot;Acc:Q56Z59]
AT5G18550	5.05645	4.28483	0.771626	6.12797796886329e-06	0.00010222	1.70719		protein_coding	Zinc finger CCCH domain-containing protein 58 [Source:UniProtKB/Swiss-Prot;Acc:Q6NPN3]
AT2G29630	3.2937	4.26708	-0.973377	6.180179846753e-06	0.000103024	-1.96343	THIC	protein_coding	Phosphomethylpyrimidine synthase, chloroplastic [Source:UniProtKB/Swiss-Prot;Acc:O82392]
AT3G19450	8.46723	8.92635	-0.459119	6.18292326764275e-06	0.000103024	-1.3747	CAD4	protein_coding	Cinnamyl alcohol dehydrogenase 4 [Source:UniProtKB/Swiss-Prot;Acc:P48523]
AT2G38080	5.4134	6.12361	-0.710215	6.18388222029874e-06	0.000103024	-1.63605	IRX12	protein_coding	Laccase-4 [Source:UniProtKB/Swiss-Prot;Acc:O80434]
AT2G23120	6.74498	6.26202	0.482954	6.30531175762156e-06	0.000104686	1.3976		protein_coding	Expressed protein [Source:UniProtKB/TrEMBL;Acc:Q8S8R1]
AT1G27130	6.28672	6.71475	-0.428033	6.30717562775318e-06	0.000104686	-1.3454	GSTU13	protein_coding	Glutathione S-transferase U13 [Source:UniProtKB/Swiss-Prot;Acc:Q9FUS6]
AT2G24610	5.35288	4.80218	0.550701	6.32497849359865e-06	0.000104938	1.4648	ATCNGC14	protein_coding	cyclic nucleotide-gated channel 14 [Source:TAIR;Acc:AT2G24610]
AT1G77120	3.51498	2.51349	1.00149	6.35294481887605e-06	0.000105314	2.00206	ADH1	protein_coding	Alcohol dehydrogenase class-P [Source:UniProtKB/Swiss-Prot;Acc:P06525]
AT5G46870	3.57901	2.32044	1.25857	6.38968784923896e-06	0.000105839	2.39258		protein_coding	At5g46870 [Source:UniProtKB/TrEMBL;Acc:Q6NM69]
AT4G08160	3.5557	4.41402	-0.858319	6.41204626466776e-06	0.000106118	-1.81292		protein_coding	Glycosyl hydrolase family 10 protein / carbohydrate-binding domain-containing protein [Source:UniProtKB/TrEMBL;Acc:F4JG10]
AT3G01730	2.62585	0.649071	1.97678	6.45533439057427e-06	0.000106702	3.93614		protein_coding	F28J7.6 protein [Source:UniProtKB/TrEMBL;Acc:Q9S7S5]
AT5G65430	7.09933	7.52343	-0.424101	6.49623245279756e-06	0.00010729	-1.34174	GRF8	protein_coding	General regulatory factor 8 [Source:UniProtKB/TrEMBL;Acc:F4KHY7]
AT5G53760	6.05568	5.58335	0.472337	6.50394144758142e-06	0.000107373	1.38735	MLO11	protein_coding	MLO-like protein [Source:UniProtKB/TrEMBL;Acc:A0A178UFN4]
AT5G60490	2.58596	3.51164	-0.925674	6.56964970269082e-06	0.000108279	-1.89957	FLA12	protein_coding	Fasciclin-like arabinogalactan protein 12 [Source:UniProtKB/Swiss-Prot;Acc:Q8LEE9]
AT5G19110	5.47128	4.66456	0.806728	6.57818187939723e-06	0.000108375	1.74924		protein_coding	Eukaryotic aspartyl protease family protein [Source:TAIR;Acc:AT5G19110]
AT4G37930	5.43133	5.92324	-0.491908	6.61013703971616e-06	0.000108675	-1.4063	SHM1	protein_coding	Serine hydroxymethyltransferase 1, mitochondrial [Source:UniProtKB/Swiss-Prot;Acc:Q9SZJ5]
AT5G51470	3.59611	2.64065	0.955459	6.73946809896095e-06	0.000110622	1.9392		protein_coding	Auxin-responsive GH3 family protein [Source:UniProtKB/TrEMBL;Acc:Q9FHN7]
AT5G47560	4.96259	5.61265	-0.650058	6.84729724354229e-06	0.000112	-1.56923	TDT	protein_coding	Tonoplast dicarboxylate transporter [Source:UniProtKB/Swiss-Prot;Acc:Q8LG88]
AT5G10470	5.56743	6.12618	-0.558752	6.85210412127318e-06	0.000112	-1.47299	KCA1	protein_coding	kinesin like protein for actin based chloroplast movement 1 [Source:TAIR;Acc:AT5G10470]
AT1G28190	3.32485	1.96855	1.35629	6.95470428059446e-06	0.000113457	2.56027		protein_coding	F3H9.15 protein [Source:UniProtKB/TrEMBL;Acc:Q9FZ93]
AT2G22560	5.86939	5.37971	0.489686	7.00329425839966e-06	0.000114111	1.40414	NET2D	protein_coding	NET2D [Source:UniProtKB/TrEMBL;Acc:A0A178VLF4]
AT2G29130	1.72508	3.0955	-1.37042	7.0433384166858e-06	0.00011463	-2.58546	LAC2	protein_coding	Laccase-2 [Source:UniProtKB/Swiss-Prot;Acc:O81081]
AT4G34200	9.45958	9.00613	0.453457	7.06408474182529e-06	0.000114914	1.36932	PGDH1	protein_coding	D-3-phosphoglycerate dehydrogenase [Source:UniProtKB/TrEMBL;Acc:A0A178UWV4]
AT1G77920	6.11655	5.59265	0.523897	7.16230808704936e-06	0.000116276	1.43783	TGA7	protein_coding	Transcription factor TGA7 [Source:UniProtKB/Swiss-Prot;Acc:Q93ZE2]
AT1G74770	6.25505	7.0131	-0.758052	7.19567998287252e-06	0.000116687	-1.69121		protein_coding	Zinc finger protein BRUTUS-like At1g74770 [Source:UniProtKB/Swiss-Prot;Acc:F4HVS0]
AT5G48010	8.03797	8.64593	-0.607963	7.2134653047128e-06	0.000116822	-1.52411	THAS1	protein_coding	Thalianol synthase [Source:UniProtKB/Swiss-Prot;Acc:Q9FI37]
AT5G65660	7.28132	7.75908	-0.477764	7.33910965233613e-06	0.000118809	-1.39258		protein_coding	Uncharacterized protein At5g65660 [Source:UniProtKB/Swiss-Prot;Acc:Q9LSK9]
AT3G26610	2.83853	3.61725	-0.778727	7.42692198015396e-06	0.000120085	-1.71562		protein_coding	Pectin lyase-like superfamily protein [Source:UniProtKB/TrEMBL;Acc:Q38958]
AT2G44110	5.69346	4.91575	0.777712	7.47198343599591e-06	0.000120764	1.71441	MLO15	protein_coding	MLO-like protein [Source:UniProtKB/TrEMBL;Acc:A0A178VQX0]
AT1G13520	3.62248	2.64349	0.978993	7.54593148713371e-06	0.000121812	1.97109		protein_coding	At1g13520 [Source:UniProtKB/TrEMBL;Acc:Q6NNH1]
AT4G30960	8.44773	8.09361	0.354122	7.58385683946735e-06	0.000122276	1.27821	CIPK6	protein_coding	CBL-interacting serine/threonine-protein kinase 6 [Source:UniProtKB/Swiss-Prot;Acc:O65554]
AT3G43930	2.77935	1.39544	1.38391	7.59592722168456e-06	0.000122422	2.60975		protein_coding	BRCT domain-containing DNA repair protein [Source:UniProtKB/TrEMBL;Acc:Q6DSR3]
AT1G18410	3.10922	2.0593	1.04992	7.60352462793575e-06	0.000122495	2.07042		protein_coding	P-loop containing nucleoside triphosphate hydrolases superfamily protein [Source:TAIR;Acc:AT1G18410]
AT3G53540	5.59339	5.12136	0.472027	7.6411268731459e-06	0.000123051	1.38706		protein_coding	Afadin [Source:UniProtKB/TrEMBL;Acc:A0A1I9LP47]
AT5G64260	7.30258	7.84638	-0.5438	7.6879849329788e-06	0.000123621	-1.45781	EXL2	protein_coding	Protein EXORDIUM-like 2 [Source:UniProtKB/Swiss-Prot;Acc:Q9FE06]
AT4G00430	6.68686	7.14418	-0.457322	7.68885237494585e-06	0.000123621	-1.37299	PIP1.4	protein_coding	TMP-C [Source:UniProtKB/TrEMBL;Acc:A0A178USZ7]
AT3G09405	2.53586	1.19	1.34586	7.71054711081251e-06	0.00012387	2.54181	PAE4	protein_coding	Pectin acetylesterase 4 [Source:UniProtKB/Swiss-Prot;Acc:Q9SR23]
AT3G17860	5.35884	4.77829	0.580552	7.74844206642208e-06	0.000124279	1.49542	TIFY6B	protein_coding	Protein TIFY 6B [Source:UniProtKB/Swiss-Prot;Acc:Q9LVI4]
AT2G37890	4.20769	3.09125	1.11645	7.84270749925995e-06	0.000125552	2.16812		protein_coding	Mitochondrial carrier like protein [Source:UniProtKB/TrEMBL;Acc:Q8L7R0]
AT3G61410	4.89712	3.98812	0.908998	7.8434822448081e-06	0.000125552	1.87774		protein_coding	U-box kinase family protein [Source:UniProtKB/TrEMBL;Acc:A0A1I9LQ28]
AT4G33740	5.76532	6.28363	-0.518316	7.84954624542465e-06	0.000125599	-1.43228		protein_coding	Myb-like protein X [Source:UniProtKB/TrEMBL;Acc:Q67YL8]
AT5G08030	0.845836	-4.44805	5.29389	7.87527602801772e-06	0.00012596	39.23		protein_coding	PLC-like phosphodiesterases superfamily protein [Source:TAIR;Acc:AT5G08030]
AT5G51190	1.79987	0.0790805	1.72079	7.890653752849e-06	0.000126156	3.29616	ERF105	protein_coding	Ethylene-responsive transcription factor ERF105 [Source:UniProtKB/Swiss-Prot;Acc:Q8VY90]
AT3G26820	1.73403	-0.597583	2.33161	7.90346926111669e-06	0.00012631	5.03367		protein_coding	Esterase/lipase/thioesterase family protein [Source:UniProtKB/TrEMBL;Acc:F4JDQ6]
AT5G58070	5.82104	6.35006	-0.52902	8.07319718988769e-06	0.000128408	-1.44295	TIL	protein_coding	TIL [Source:UniProtKB/TrEMBL;Acc:A0A178US04]
AT1G30550	3.47143	2.52791	0.943517	8.18840715763319e-06	0.000129945	1.92321		protein_coding	S-adenosyl-L-methionine-dependent methyltransferases superfamily protein [Source:TAIR;Acc:AT1G30550]
AT1G48300	6.91195	7.36963	-0.457679	8.21081717610856e-06	0.000130183	-1.37333		protein_coding
AT3G14940	10.6099	9.94894	0.660957	8.21901439400566e-06	0.000130261	1.58113	PPC3	protein_coding	Phosphoenolpyruvate carboxylase 3 [Source:UniProtKB/Swiss-Prot;Acc:Q84VW9]
AT3G05840	7.71678	7.2852	0.431579	8.24106821659758e-06	0.000130507	1.34871	ASK3	protein_coding	AT3G05840 protein [Source:UniProtKB/TrEMBL;Acc:Q0WUV3]
AT5G14880	5.92965	6.40476	-0.475111	8.40130632622061e-06	0.000132782	-1.39003	POT8	protein_coding	Potassium transporter [Source:UniProtKB/TrEMBL;Acc:A0A178UBD9]
AT1G33440	3.33463	4.20227	-0.867638	8.41563319725831e-06	0.000132953	-1.82467	NPF4.4	protein_coding	Protein NRT1/ PTR FAMILY 4.4 [Source:UniProtKB/Swiss-Prot;Acc:Q56XQ6]
AT3G11930	2.25049	3.54015	-1.28965	8.41875837049724e-06	0.000132953	-2.44469		protein_coding	AT3G11930 protein [Source:UniProtKB/TrEMBL;Acc:B9DG73]
AT1G80840	2.17322	0.687619	1.4856	8.57248290324725e-06	0.000134939	2.80034	WRKY40	protein_coding	Probable WRKY transcription factor 40 [Source:UniProtKB/Swiss-Prot;Acc:Q9SAH7]
AT5G18840	5.87674	5.38259	0.494149	8.77475339665527e-06	0.000137598	1.40849		protein_coding	Sugar transporter ERD6-like 16 [Source:UniProtKB/Swiss-Prot;Acc:Q8LBI9]
AT2G27510	7.38666	7.76614	-0.379471	8.94181723621582e-06	0.000140148	-1.30087	FD3	protein_coding	Ferredoxin [Source:UniProtKB/TrEMBL;Acc:A0A178VWS0]
AT5G66310	5.84373	5.36959	0.474142	8.96717598877766e-06	0.000140392	1.38909	KIN7H	protein_coding	Kinesin-like protein KIN-7H [Source:UniProtKB/Swiss-Prot;Acc:F4JZ68]
AT1G79850	4.16864	4.80115	-0.632506	8.9696521797369e-06	0.000140392	-1.55025	RPS17	protein_coding	30S ribosomal protein S17, chloroplastic [Source:UniProtKB/Swiss-Prot;Acc:P16180]
AT2G44370	3.35011	4.23896	-0.888842	8.98388077304813e-06	0.000140547	-1.85169		protein_coding	At2g44370 [Source:UniProtKB/TrEMBL;Acc:O64871]
AT1G04240	3.09467	3.98168	-0.887013	9.02526398981827e-06	0.00014114	-1.84934	SHY2	protein_coding	AUX/IAA transcriptional regulator family protein [Source:TAIR;Acc:AT1G04240]
AT3G61220	5.12215	5.64807	-0.525911	9.117124808679e-06	0.000142465	-1.43984		protein_coding	NAD(P)-binding Rossmann-fold superfamily protein [Source:UniProtKB/TrEMBL;Acc:A0A1I9LNT2]
AT5G19420	5.37991	4.8315	0.548419	9.14106597152826e-06	0.000142728	1.46248		protein_coding	Regulator of chromosome condensation (RCC1) family with FYVE zinc finger domain-containing protein [Source:UniProtKB/TrEMBL;Acc:F4K148]
AT5G12140	7.49501	7.08581	0.409203	9.15335633978453e-06	0.000142808	1.32795	CYS1	protein_coding	Cysteine proteinase inhibitor [Source:UniProtKB/TrEMBL;Acc:A0A178UCE6]
AT3G47800	4.72953	4.09731	0.632223	9.18298916327926e-06	0.000143159	1.54995		protein_coding	Aldose 1-epimerase [Source:UniProtKB/TrEMBL;Acc:Q9STT3]
AT2G30140	5.31613	4.56171	0.754418	9.22091826430082e-06	0.000143694	1.68695	UGT87A2	protein_coding	UDP-glycosyltransferase 87A2 [Source:UniProtKB/Swiss-Prot;Acc:O64733]
AT3G06210	4.68118	3.92983	0.751343	9.338149746551e-06	0.000145295	1.68336		protein_coding	ARM repeat superfamily protein [Source:UniProtKB/TrEMBL;Acc:Q9M8J7]
AT2G01670	7.03086	6.4415	0.589362	9.48123853059837e-06	0.000147292	1.50458	NUDT17	protein_coding	Nudix hydrolase 17, mitochondrial [Source:UniProtKB/Swiss-Prot;Acc:Q9ZU95]
AT3G46970	5.73359	5.17423	0.559365	9.57026448760255e-06	0.00014856	1.47362	PHS2	protein_coding	Alpha-glucan phosphorylase 2, cytosolic [Source:UniProtKB/Swiss-Prot;Acc:Q9SD76]
AT3G61430	7.79794	8.46691	-0.668979	9.81812898644673e-06	0.000152113	-1.58995	PIP1-1	protein_coding	PIP1A [Source:UniProtKB/TrEMBL;Acc:A0A178VIZ0]
AT4G21440	0.92977	-2.0696	2.99937	9.91286450642566e-06	0.000153343	7.9965	ATMYB102	protein_coding	Transcription factor MYB102 [Source:UniProtKB/Swiss-Prot;Acc:Q9LDR8]
AT3G10740	5.44905	6.23462	-0.785573	9.94341751640135e-06	0.000153697	-1.72378	ASD1	protein_coding	Alpha-L-arabinofuranosidase 1 [Source:UniProtKB/TrEMBL;Acc:A0A1I9LPN8]
AT1G07700	2.58582	3.59392	-1.00811	1.00017420834357e-05	0.00015436	-2.01127		protein_coding	Thioredoxin superfamily protein [Source:TAIR;Acc:AT1G07700]
AT1G35580	8.11422	8.49816	-0.383942	1.00701706114259e-05	0.000155296	-1.3049	CINV1	protein_coding	Alkaline/neutral invertase CINV1 [Source:UniProtKB/Swiss-Prot;Acc:Q9LQF2]
AT4G20260	7.56502	8.17828	-0.613262	1.01260416333678e-05	0.000156038	-1.52971	PCAP1	protein_coding	plasma-membrane associated cation-binding protein 1 [Source:TAIR;Acc:AT4G20260]
AT5G11920	4.07872	3.32287	0.755844	1.01500940829078e-05	0.000156348	1.68862	CWINV6	protein_coding	Beta-fructofuranosidase, insoluble isoenzyme CWINV6 [Source:UniProtKB/Swiss-Prot;Acc:Q8W4S6]
AT4G02290	7.60366	7.17833	0.425328	1.02574056188458e-05	0.00015788	1.34288	AtGH9B13	protein_coding	Endoglucanase 17 [Source:UniProtKB/Swiss-Prot;Acc:O81416]
AT4G15370	0.943391	-2.8148	3.7582	1.0263216643124e-05	0.000157908	13.531	BARS1	protein_coding	Baruol synthase [Source:UniProtKB/Swiss-Prot;Acc:O23390]
AT2G46630	5.97077	5.4861	0.484669	1.03230742182919e-05	0.000158586	1.39927		protein_coding	Putative extensin [Source:UniProtKB/TrEMBL;Acc:Q9ZNU3]
AT2G44390	1.3087	-0.992083	2.30079	1.03531970861616e-05	0.000158865	4.92726		protein_coding	Cysteine/Histidine-rich C1 domain family protein [Source:UniProtKB/TrEMBL;Acc:O64873]
AT5G49270	6.25344	5.64458	0.608851	1.03854558856718e-05	0.000159299	1.52504	COBL9	protein_coding	COBRA-like protein 9 [Source:UniProtKB/Swiss-Prot;Acc:Q9FJ13]
AT3G46400	0.269038	2.52595	-2.25692	1.04123654637632e-05	0.000159651	-4.77968		protein_coding	Leucine-rich repeat protein kinase family protein [Source:UniProtKB/TrEMBL;Acc:F4J927]
AT3G10020	3.40811	4.36496	-0.956848	1.04530174340577e-05	0.000160152	-1.94106		protein_coding	AT3g10020/T22K18_16 [Source:UniProtKB/TrEMBL;Acc:Q9SR67]
AT3G61750	2.5368	3.35827	-0.821466	1.04912458402327e-05	0.000160614	-1.7672		protein_coding	Cytochrome b561 and DOMON domain-containing protein At3g61750 [Source:UniProtKB/Swiss-Prot;Acc:Q9M363]
AT5G19530	5.3066	5.80927	-0.502661	1.05191616141484e-05	0.000160857	-1.41682	ACL5	protein_coding	Thermospermine synthase ACAULIS5 [Source:UniProtKB/Swiss-Prot;Acc:Q9S7X6]
AT4G24780	7.8787	8.26803	-0.389329	1.05629028246358e-05	0.000161464	-1.30978		protein_coding	Probable pectate lyase 18 [Source:UniProtKB/Swiss-Prot;Acc:Q9C5M8]
AT2G35270	3.03055	3.81545	-0.784903	1.06416032213001e-05	0.000162481	-1.72298	AHL21	protein_coding	AT-hook motif nuclear-localized protein 21 [Source:UniProtKB/Swiss-Prot;Acc:O82166]
AT1G06850	5.06212	4.51474	0.547379	1.07831961766568e-05	0.00016433	1.46143	AtbZIP52	protein_coding	AtbZIP transcription factor [Source:UniProtKB/TrEMBL;Acc:Q8VWG0]
AT3G49940	6.11428	6.61019	-0.495912	1.08240172321142e-05	0.000164889	-1.41021	LBD38	protein_coding	LOB domain-containing protein 38 [Source:UniProtKB/Swiss-Prot;Acc:Q9SN23]
AT5G18270	6.14895	5.48568	0.663275	1.08744595862032e-05	0.000165532	1.58367	ANAC087	protein_coding	NAC domain containing protein 87 [Source:UniProtKB/TrEMBL;Acc:Q9FK44]
AT3G61060	3.66007	5.03205	-1.37198	1.09798038988211e-05	0.000166881	-2.58825	AtPP2-A13	protein_coding	Phloem protein 2-A13 [Source:UniProtKB/TrEMBL;Acc:F4JD33]
AT5G04140	3.08408	3.96547	-0.881385	1.10979450042236e-05	0.000168549	-1.84214	GLU1	protein_coding	glutamate synthase 1 [Source:TAIR;Acc:AT5G04140]
AT5G43175	0.715244	-3.77638	4.49162	1.11178179436062e-05	0.000168723	22.4964	BHLH139	protein_coding	Transcription factor bHLH139 [Source:UniProtKB/Swiss-Prot;Acc:Q3E7L7]
AT3G23250	2.46861	0.744512	1.7241	1.11340174922396e-05	0.000168905	3.30373	MYB15	protein_coding	Transcription factor MYB15 [Source:UniProtKB/Swiss-Prot;Acc:Q9LTC4]
AT5G51970	5.4148	5.96519	-0.550393	1.12145884838005e-05	0.000169934	-1.46448	SDH	protein_coding	Sorbitol dehydrogenase [Source:UniProtKB/Swiss-Prot;Acc:Q9FJ95]
AT3G16800	4.76005	5.34974	-0.589694	1.12277343543088e-05	0.000170069	-1.50493		protein_coding	Probable protein phosphatase 2C 41 [Source:UniProtKB/Swiss-Prot;Acc:Q9LRZ4]
AT2G34610	3.47005	4.51208	-1.04202	1.12492811501253e-05	0.00017033	-2.05911		protein_coding	Cotton fiber protein [Source:UniProtKB/TrEMBL;Acc:Q8VYN4]
AT3G52840	2.34702	3.54536	-1.19835	1.14219501697889e-05	0.000172663	-2.29476	BGAL2	protein_coding	Beta-galactosidase [Source:UniProtKB/TrEMBL;Acc:A0A1I9LM56]
AT3G15240	6.57185	5.86116	0.710686	1.14432679915722e-05	0.000172875	1.63658		protein_coding	Serine/threonine-protein kinase WNK (With No Lysine)-like protein [Source:UniProtKB/TrEMBL;Acc:F4IXI5]
AT4G27290	4.06533	3.00851	1.05682	1.15170548366902e-05	0.000173924	2.08034		protein_coding	S-locus lectin protein kinase family protein [Source:UniProtKB/TrEMBL;Acc:A0A1P8B6Y2]
AT3G25717	3.89801	4.60921	-0.7112	1.16006999571599e-05	0.000175056	-1.63716	RTFL16	protein_coding	DVL6 [Source:UniProtKB/TrEMBL;Acc:Q6IM95]
AT5G01250	4.47375	5.25403	-0.780281	1.16086101027714e-05	0.000175109	-1.71747		protein_coding	Alpha 1,4-glycosyltransferase family protein [Source:UniProtKB/TrEMBL;Acc:Q9LFB1]
AT1G04980	6.23288	5.75477	0.478102	1.18940693345843e-05	0.00017928	1.39291	PDIL2-2	protein_coding	Protein disulfide-isomerase like 2-2 [Source:UniProtKB/Swiss-Prot;Acc:Q9MAU6]
AT1G68920	5.94751	5.54782	0.399686	1.19005459703986e-05	0.00017931	1.31922	BHLH49	protein_coding	Transcription factor bHLH49 [Source:UniProtKB/Swiss-Prot;Acc:Q9CAA9]
AT3G63200	6.84872	7.22269	-0.37397	1.1956396378279e-05	0.000180084	-1.29591	PLP9	protein_coding	Probable inactive patatin-like protein 9 [Source:UniProtKB/Swiss-Prot;Acc:Q93ZQ3]
AT1G05300	4.28322	3.45878	0.824442	1.21141919383029e-05	0.000182186	1.77085	ZIP5	protein_coding	Zinc transporter 5 [Source:UniProtKB/Swiss-Prot;Acc:O23039]
AT1G31050	4.69445	5.19456	-0.500103	1.21402453293088e-05	0.000182441	-1.41431		protein_coding	basic helix-loop-helix (bHLH) DNA-binding superfamily protein [Source:TAIR;Acc:AT1G31050]
AT2G45960	8.29318	8.73333	-0.440152	1.22140134791761e-05	0.000183343	-1.35675	PIP1B	protein_coding	Plasma membrane intrinsic protein 1B [Source:UniProtKB/TrEMBL;Acc:A8MRW1]
AT3G24520	4.80211	5.28812	-0.486006	1.22756394943261e-05	0.000184199	-1.40056	HSFC1	protein_coding	Heat stress transcription factor C-1 [Source:UniProtKB/Swiss-Prot;Acc:Q9LV52]
AT1G68440	6.43372	6.94789	-0.514177	1.23843369287681e-05	0.000185691	-1.42818		protein_coding	At1g68440/T2E12_1 [Source:UniProtKB/TrEMBL;Acc:Q9M9C9]
AT1G52140	3.65071	4.32812	-0.677408	1.2471707227176e-05	0.000186861	-1.59926		protein_coding	Avr9/Cf-9 rapidly elicited protein [Source:UniProtKB/TrEMBL;Acc:Q9ZU12]
AT1G30380	2.32211	3.45504	-1.13292	1.25107764824391e-05	0.000187166	-2.19302	PSAK	protein_coding	Photosystem I reaction center subunit psaK, chloroplastic [Source:UniProtKB/Swiss-Prot;Acc:Q9SUI5]
AT3G58550	7.10692	6.39026	0.716659	1.25545314598415e-05	0.000187751	1.64337		protein_coding	At3g58550 [Source:UniProtKB/TrEMBL;Acc:Q9M2G1]
AT2G25150	3.15447	2.05843	1.09604	1.25622998839617e-05	0.000187797	2.13768	SCT	protein_coding	Spermidine coumaroyl-CoA acyltransferase [Source:UniProtKB/Swiss-Prot;Acc:Q8GYW8]
AT1G01070	4.92003	4.24073	0.679301	1.2639546591248e-05	0.000188881	1.60136		protein_coding	WAT1-related protein [Source:UniProtKB/TrEMBL;Acc:A0A178WFU3]
AT1G07590	9.66459	9.01822	0.646367	1.26993093233186e-05	0.000189632	1.56522		protein_coding	Pentatricopeptide repeat-containing protein At1g07590, mitochondrial [Source:UniProtKB/Swiss-Prot;Acc:Q940Q2]
AT5G56160	3.60911	2.66681	0.942302	1.27876353253831e-05	0.000190738	1.92159	SFH14	protein_coding	Phosphatidylinositol/phosphatidylcholine transfer protein SFH14 [Source:UniProtKB/Swiss-Prot;Acc:F4K6D3]
AT2G45340	4.79044	4.15084	0.639603	1.28767935553972e-05	0.000191996	1.5579		protein_coding	Leucine-rich repeat protein kinase family protein [Source:UniProtKB/TrEMBL;Acc:O22138]
AT1G13990	4.70167	4.0079	0.693769	1.29525428168881e-05	0.000192982	1.6175		protein_coding
AT2G32530	-0.424193	1.84175	-2.26594	1.30731642084395e-05	0.000194634	-4.80968	CSLB3	protein_coding	Cellulose synthase-like protein B3 [Source:UniProtKB/Swiss-Prot;Acc:Q8RX83]
AT3G59340	3.49858	4.25895	-0.760368	1.31150891601379e-05	0.000195186	-1.69392		protein_coding	Solute carrier family 35 protein (DUF914) [Source:UniProtKB/TrEMBL;Acc:A0A1I9LLD6]
AT1G08520	4.33717	4.8344	-0.497228	1.31809089128405e-05	0.000195801	-1.4115	CHLD	protein_coding	Mg-protoporphyrin IX chelatase [Source:UniProtKB/TrEMBL;Acc:A0A178W355]
AT5G19240	5.59419	6.17005	-0.575869	1.31927463495782e-05	0.000195881	-1.49058		protein_coding	Uncharacterized GPI-anchored protein At5g19240 [Source:UniProtKB/Swiss-Prot;Acc:Q84VZ5]
AT5G02180	3.01826	1.77732	1.24095	1.31960664018452e-05	0.000195881	2.36353	AVT1D	protein_coding	Amino acid transporter AVT1D [Source:UniProtKB/Swiss-Prot;Acc:Q8GYS4]
AT3G19150	3.70252	2.98643	0.716087	1.32129191710463e-05	0.000196059	1.64272	KRP6	protein_coding	At3g19150 [Source:UniProtKB/TrEMBL;Acc:A6QRA0]
AT2G47890	5.67769	6.25395	-0.576254	1.33367968629275e-05	0.000197473	-1.49097	COL13	protein_coding	Zinc finger protein CONSTANS-LIKE 13 [Source:UniProtKB/Swiss-Prot;Acc:O82256]
AT2G45820	6.32909	6.85705	-0.527958	1.34875008498838e-05	0.00019932	-1.44189	DBP	protein_coding	Remorin [Source:UniProtKB/Swiss-Prot;Acc:O80837]
AT1G73810	4.25593	3.345	0.910929	1.35178701696159e-05	0.000199695	1.88026		protein_coding	Core-2/I-branching beta-1,6-N-acetylglucosaminyltransferase family protein [Source:UniProtKB/TrEMBL;Acc:Q9C9T1]
AT3G55150	4.08158	4.81271	-0.731128	1.35910040410702e-05	0.000200628	-1.65994	ATEXO70H1	protein_coding	Exocyst complex component EXO70H1 [Source:UniProtKB/Swiss-Prot;Acc:Q8VY27]
AT4G02075	3.33694	4.3473	-1.01036	1.3627306290183e-05	0.000201015	-2.01442	PIT1	protein_coding	At4g02075 [Source:UniProtKB/TrEMBL;Acc:Q9XF50]
AT2G33570	4.39418	4.92944	-0.535264	1.3763389329264e-05	0.000202873	-1.44921	GALS1	protein_coding	Galactan beta-1,4-galactosyltransferase GALS1 [Source:UniProtKB/Swiss-Prot;Acc:O22807]
AT1G63010	6.90677	6.4327	0.474071	1.3780437589429e-05	0.000202975	1.38902		protein_coding	Major Facilitator Superfamily with SPX (SYG1/Pho81/XPR1) domain-containing protein [Source:UniProtKB/TrEMBL;Acc:F4I0G7]
AT4G28660	2.78057	3.8237	-1.04313	1.3839447269477e-05	0.000203769	-2.06069	PSB28	protein_coding	Photosystem II reaction center Psb28 protein [Source:UniProtKB/TrEMBL;Acc:F4JM05]
AT3G50770	2.26785	0.387719	1.88013	1.39527181342047e-05	0.000205134	3.68109	CML41	protein_coding	Probable calcium-binding protein CML41 [Source:UniProtKB/Swiss-Prot;Acc:Q8L3R2]
AT1G60730	7.01667	6.49048	0.526189	1.39566520914714e-05	0.000205134	1.44012		protein_coding	NAD(P)-linked oxidoreductase superfamily protein [Source:TAIR;Acc:AT1G60730]
AT1G16440	4.13176	3.19954	0.932222	1.39577430265509e-05	0.000205134	1.90821	RHS3	protein_coding	Serine/threonine-protein kinase RHS3 [Source:UniProtKB/Swiss-Prot;Acc:F4I4F2]
AT5G04810	4.45231	5.01613	-0.563826	1.40752143448001e-05	0.000206784	-1.47818	PPR4	protein_coding	Pentatricopeptide repeat-containing protein At5g04810, chloroplastic [Source:UniProtKB/Swiss-Prot;Acc:Q0WMY5]
AT2G26980	6.13255	6.57128	-0.438732	1.41010740998358e-05	0.000207088	-1.35541	CIPK3	protein_coding	Non-specific serine/threonine protein kinase [Source:UniProtKB/TrEMBL;Acc:F4IVM7]
AT1G76990	7.36751	7.74458	-0.377072	1.41289560867296e-05	0.000207346	-1.2987	ACR3	protein_coding	ACR3 [Source:UniProtKB/TrEMBL;Acc:A0A178W888]
AT2G34420	3.32002	4.39073	-1.07071	1.4201600506598e-05	0.000208244	-2.10046	LHB1B2	protein_coding	Chlorophyll a-b binding protein, chloroplastic [Source:UniProtKB/TrEMBL;Acc:Q39141]
AT1G19660	4.42528	5.12902	-0.703744	1.42057756860356e-05	0.000208244	-1.62873	BBD2	protein_coding	Bifunctional nuclease 2 [Source:UniProtKB/Swiss-Prot;Acc:Q93VH2]
AT5G01820	6.57095	5.92972	0.641235	1.42408500483817e-05	0.000208605	1.55966	CIPK14	protein_coding	CBL-interacting serine/threonine-protein kinase 14 [Source:UniProtKB/Swiss-Prot;Acc:Q9LZW4]
AT2G18560	2.35278	3.59996	-1.24719	1.42679292124147e-05	0.000208814	-2.37378		protein_coding	Glycosyltransferase [Source:UniProtKB/TrEMBL;Acc:F4IQK7]
AT4G25835	3.54039	4.38453	-0.844139	1.42707598471745e-05	0.000208814	-1.79519		protein_coding	AAA-ATPase At4g25835 [Source:UniProtKB/Swiss-Prot;Acc:Q8RY66]
AT4G17800	5.57222	5.97146	-0.399245	1.43160880409183e-05	0.000209401	-1.31882	AHL23	protein_coding	AT-hook motif nuclear-localized protein 23 [Source:UniProtKB/Swiss-Prot;Acc:O23620]
AT1G23310	5.37768	5.9123	-0.534622	1.4381891159951e-05	0.000210215	-1.44856	GGAT1	protein_coding	Glutamate--glyoxylate aminotransferase 1 [Source:UniProtKB/Swiss-Prot;Acc:Q9LR30]
AT5G36260	3.46855	2.41343	1.05512	1.43822481754693e-05	0.000210215	2.0779		protein_coding	At5g36260 [Source:UniProtKB/TrEMBL;Acc:Q4V3D2]
AT2G29620	4.96192	4.08131	0.880606	1.43982096086789e-05	0.000210372	1.84115		protein_coding	Dentin sialophosphoprotein [Source:UniProtKB/TrEMBL;Acc:O82393]
AT1G14350	4.17098	4.7562	-0.585219	1.45036236851989e-05	0.000211757	-1.50027	MYB124	protein_coding	MYB124 [Source:UniProtKB/TrEMBL;Acc:A0A178W3Z3]
AT1G25240	1.86106	-2.034	3.89506	1.45140843900369e-05	0.000211833	14.8775		protein_coding	ENTH/VHS/GAT family protein [Source:TAIR;Acc:AT1G25240]
AT1G79760	2.0012	3.02174	-1.02055	1.46262117805253e-05	0.000213158	-2.02869	DTA4	protein_coding	Downstream target of AGL15-4 [Source:UniProtKB/TrEMBL;Acc:Q9MA02]
AT1G52200	5.55747	6.27624	-0.718765	1.47388124885176e-05	0.000214409	-1.64577	PCR8	protein_coding	Protein PLANT CADMIUM RESISTANCE 8 [Source:UniProtKB/Swiss-Prot;Acc:Q9M815]
AT5G42580	2.79474	3.82358	-1.02884	1.47591096106522e-05	0.000214626	-2.04038	CYP705A12	protein_coding	Cytochrome P450 [Source:UniProtKB/TrEMBL;Acc:Q9FH67]
AT3G60415	0.0225322	-4.7277	4.75024	1.49388277402304e-05	0.000216689	26.9131		protein_coding	At3g60420 [Source:UniProtKB/TrEMBL;Acc:Q9M217]
AT5G40230	3.85492	3.04666	0.80826	1.51143875786894e-05	0.000218997	1.7511		protein_coding	WAT1-related protein At5g40230 [Source:UniProtKB/Swiss-Prot;Acc:F4KHA8]
AT2G28440	4.06269	3.15509	0.907607	1.51639266416497e-05	0.000219636	1.87593		protein_coding	En/Spm-like transposon protein [Source:UniProtKB/TrEMBL;Acc:Q9SKM6]
AT5G64510	2.96613	1.57971	1.38642	1.51847528572497e-05	0.000219858	2.61429	TIN1	protein_coding	Putative uncharacterized protein At5g64510 [Source:UniProtKB/TrEMBL;Acc:Q84JN2]
AT4G25560	2.10274	3.19639	-1.09365	1.52196295870945e-05	0.000220283	-2.13413	LAF1	protein_coding	Transcription factor LAF1 [Source:UniProtKB/Swiss-Prot;Acc:Q9M0K4]
AT4G14280	2.32831	0.776439	1.55188	1.52657913160556e-05	0.000220871	2.93198		protein_coding	ARM repeat superfamily protein [Source:UniProtKB/TrEMBL;Acc:Q1PE83]
AT4G12120	4.79286	4.23822	0.554639	1.52858591729093e-05	0.000221082	1.4688	SEC1B	protein_coding	Protein transport Sec1b [Source:UniProtKB/Swiss-Prot;Acc:Q9SZ77]
AT5G48110	6.51011	5.90448	0.605627	1.54517983505894e-05	0.00022332	1.52164		protein_coding	Terpenoid cyclases/Protein prenyltransferases superfamily protein [Source:TAIR;Acc:AT5G48110]
AT3G18773	-0.546494	2.14823	-2.69473	1.55487477905429e-05	0.00022464	-6.47431	ATL77	protein_coding	RING-H2 finger protein ATL77 [Source:UniProtKB/Swiss-Prot;Acc:Q9LS99]
AT1G60140	6.83807	7.50099	-0.662921	1.56813635112019e-05	0.00022623	-1.58328	TPS10	protein_coding	Probable alpha,alpha-trehalose-phosphate synthase [UDP-forming] 10 [Source:UniProtKB/Swiss-Prot;Acc:O80738]
AT2G33800	4.37831	4.93216	-0.553847	1.58298064486908e-05	0.000228289	-1.46799	RPS5	protein_coding	30S ribosomal protein S5, chloroplastic [Source:UniProtKB/Swiss-Prot;Acc:P93014]
AT1G76560	2.81565	3.7014	-0.885745	1.58486992554692e-05	0.000228397	-1.84772	CP12-3	protein_coding	CP12-3 [Source:UniProtKB/TrEMBL;Acc:A0A178WDK7]
AT5G54040	5.81661	5.31424	0.502377	1.5864435232156e-05	0.000228541	1.41655		protein_coding	CHP-rich zinc finger protein-like [Source:UniProtKB/TrEMBL;Acc:Q9FN23]
AT5G65390	5.43991	6.0863	-0.646392	1.58756838208837e-05	0.000228621	-1.56525	AGP7	protein_coding	Classical arabinogalactan protein 7 [Source:UniProtKB/Swiss-Prot;Acc:Q8LG54]
AT5G26010	5.08747	5.7833	-0.69583	1.59616732184237e-05	0.000229529	-1.61982		protein_coding	Probable protein phosphatase 2C 72 [Source:UniProtKB/Swiss-Prot;Acc:Q9XGZ9]
AT1G70950	4.58958	3.96286	0.626713	1.6127748686498e-05	0.000231668	1.54404	WDL7	protein_coding	Protein WVD2-like 7 [Source:UniProtKB/Swiss-Prot;Acc:Q67Y69]
AT1G23870	5.76011	6.57351	-0.813406	1.61473195842026e-05	0.000231783	-1.75736	TPS9	protein_coding	Probable alpha,alpha-trehalose-phosphate synthase [UDP-forming] 9 [Source:UniProtKB/Swiss-Prot;Acc:Q9LRA7]
AT5G06300	6.12706	5.52469	0.602369	1.62475961780047e-05	0.000233055	1.51821	LOG7	protein_coding	Cytokinin riboside 5'-monophosphate phosphoribohydrolase LOG7 [Source:UniProtKB/Swiss-Prot;Acc:Q8GW29]
AT4G20070	4.31881	4.92514	-0.606324	1.62745563076471e-05	0.000233274	-1.52238	AAH	protein_coding	Allantoate deiminase [Source:UniProtKB/Swiss-Prot;Acc:O49434]
AT3G14660	5.90278	6.34636	-0.443572	1.6450966841067e-05	0.000235382	-1.35997	CYP72A13	protein_coding	Cytochrome P450 72A13 [Source:UniProtKB/Swiss-Prot;Acc:Q9LUC8]
AT5G35200	7.02678	7.45735	-0.430576	1.65166742865667e-05	0.000236237	-1.34777		protein_coding	Putative clathrin assembly protein At5g35200 [Source:UniProtKB/Swiss-Prot;Acc:Q9LHS0]
AT5G45840	4.5848	3.8053	0.779502	1.65326988767075e-05	0.000236382	1.71654		protein_coding
AT5G10510	6.262	5.67894	0.583062	1.65503297955136e-05	0.000236535	1.49802	AIL6	protein_coding	AINTEGUMENTA-like 6 [Source:UniProtKB/TrEMBL;Acc:F4KGW7]
AT1G61890	6.34925	5.94351	0.405738	1.65677158587729e-05	0.000236574	1.32477	DTX37	protein_coding	Protein DETOXIFICATION 37 [Source:UniProtKB/Swiss-Prot;Acc:O80695]
AT1G12150	3.43896	2.41906	1.0199	1.68507271396019e-05	0.000240157	2.02778		protein_coding	WEB family protein At1g12150 [Source:UniProtKB/Swiss-Prot;Acc:Q9FWW5]
AT3G46270	3.22662	4.09962	-0.873002	1.68714201333692e-05	0.000240281	-1.83147		protein_coding	Receptor protein kinase-like protein [Source:UniProtKB/TrEMBL;Acc:A0A1I9LLS2]
AT4G38550	6.52595	7.04743	-0.521478	1.69392318678263e-05	0.000241075	-1.43543		protein_coding	Arabidopsis phospholipase-like protein (PEARLI 4) family [Source:TAIR;Acc:AT4G38550]
AT1G07670	7.58936	7.23655	0.352802	1.69559085249165e-05	0.000241167	1.27704	ECA4	protein_coding	Calcium-transporting ATPase 4, endoplasmic reticulum-type [Source:UniProtKB/Swiss-Prot;Acc:Q9XES1]
AT1G09080	2.21565	-0.565773	2.78142	1.69691392859972e-05	0.000241244	6.87529	MED37B	protein_coding	Probable mediator of RNA polymerase II transcription subunit 37b [Source:UniProtKB/Swiss-Prot;Acc:Q8H1B3]
AT3G56970	2.57715	3.59479	-1.01764	1.72308175220011e-05	0.000244703	-2.02461	ORG2	protein_coding	Transcription factor ORG2 [Source:UniProtKB/Swiss-Prot;Acc:Q9M1K1]
AT4G35270	5.31088	4.81797	0.492911	1.73200589893419e-05	0.000245796	1.40728	NLP2	protein_coding	Protein NLP2 [Source:UniProtKB/Swiss-Prot;Acc:Q7X9B9]
AT2G45750	6.31196	5.91147	0.400491	1.73760300853153e-05	0.000246503	1.31996		protein_coding	Probable methyltransferase PMT16 [Source:UniProtKB/Swiss-Prot;Acc:O80844]
AT5G54230	3.78545	4.49337	-0.707921	1.74123512793697e-05	0.000246931	-1.63345	MYB49	protein_coding	Myb domain protein 49 [Source:UniProtKB/TrEMBL;Acc:Q9SPG6]
AT3G24300	6.37983	7.0981	-0.718269	1.74571937389679e-05	0.000247392	-1.64521	AMT1-3	protein_coding	Ammonium transporter 1 member 3 [Source:UniProtKB/Swiss-Prot;Acc:Q9SQH9]
AT5G54960	5.69837	6.22559	-0.527223	1.75086181571441e-05	0.000248033	-1.44115	PDC2	protein_coding	Pyruvate decarboxylase 2 [Source:UniProtKB/Swiss-Prot;Acc:Q9FFT4]
AT2G31865	3.12574	1.87788	1.24786	1.76364027273721e-05	0.000249578	2.37489	PARG2	protein_coding	poly(ADP-ribose) glycohydrolase 2 [Source:TAIR;Acc:AT2G31865]
AT1G25530	5.29724	4.68214	0.615092	1.76924574898321e-05	0.000250106	1.53166		protein_coding	Lysine histidine transporter-like 6 [Source:UniProtKB/Swiss-Prot;Acc:Q9C6M2]
AT3G62090	4.56889	3.92623	0.642661	1.7704584000471e-05	0.000250189	1.56121	PIF6	protein_coding	PIL2 [Source:UniProtKB/TrEMBL;Acc:A0A178VFI3]
AT5G60350	1.30773	-1.52554	2.83328	1.77691012806642e-05	0.000250924	7.1269		protein_coding	unknown protein; Has 110 Blast hits to 97 proteins in 36 species: Archae - 0; Bacteria - 10; Metazoa - 39; Fungi - 2; Plants - 5; Viruses - 0; Other Eukaryotes - 54 (source: NCBI BLink). [Source:TAIR;Acc:AT5G60350]
AT5G67030	4.58003	5.11507	-0.535042	1.78776096544799e-05	0.000252011	-1.44898	ZEP	protein_coding	Zeaxanthin epoxidase, chloroplastic [Source:UniProtKB/Swiss-Prot;Acc:Q9FGC7]
AT3G14050	5.04956	5.66602	-0.616456	1.79161468791979e-05	0.000252377	-1.5331	RSH2	protein_coding	Probable GTP diphosphokinase RSH2, chloroplastic [Source:UniProtKB/Swiss-Prot;Acc:Q9LVJ3]
AT4G37390	3.29088	4.15813	-0.867252	1.8028840624447e-05	0.000253865	-1.82419	YDK1	protein_coding	Auxin-responsive GH3 family protein [Source:TAIR;Acc:AT4G37390]
AT5G52882	7.46478	7.82203	-0.35725	1.8066316259897e-05	0.000254135	-1.28098		protein_coding	P-loop containing nucleoside triphosphate hydrolases superfamily protein [Source:UniProtKB/TrEMBL;Acc:F4KHN5]
AT5G65207	0.748221	2.32263	-1.57441	1.81991877625203e-05	0.000255824	-2.97814		protein_coding	Putative uncharacterized protein At5g65207 [Source:UniProtKB/TrEMBL;Acc:Q8RXW8]
AT3G04360	0.683491	-1.8475	2.53099	1.82388185983064e-05	0.000256111	5.7797		protein_coding	Calcium-dependent lipid-binding (CaLB domain) family protein [Source:UniProtKB/TrEMBL;Acc:F4J3N4]
AT2G25530	4.73683	5.24192	-0.505097	1.85267051027562e-05	0.00025988	-1.41922		protein_coding	AFG1-like ATPase family protein [Source:UniProtKB/TrEMBL;Acc:Q9SKJ6]
AT4G20190	2.66169	0.736235	1.92546	1.86869523404202e-05	0.000261853	3.79858		protein_coding	Putative uncharacterized protein AT4g20190 [Source:UniProtKB/TrEMBL;Acc:O65433]
AT3G04530	4.01105	3.1281	0.882956	1.87644085631113e-05	0.000262846	1.84415	PPCK2	protein_coding	Phosphoenolpyruvate carboxylase kinase 2 [Source:UniProtKB/Swiss-Prot;Acc:Q93VK0]
AT3G12540	4.43739	3.43567	1.00173	1.9285418968132e-05	0.000269578	2.00239		protein_coding	Protein of unknown function, DUF547 [Source:TAIR;Acc:AT3G12540]
AT1G13080	5.1244	6.26647	-1.14207	1.93955879885928e-05	0.000270858	-2.20698	CYP71B2	protein_coding	Cytochrome P450 71B2 [Source:UniProtKB/Swiss-Prot;Acc:O65788]
AT1G70880	4.44576	3.24536	1.2004	1.94509491954639e-05	0.000271513	2.29804		protein_coding	Major latex-like protein [Source:UniProtKB/TrEMBL;Acc:Q941R7]
AT3G02875	4.37341	3.75064	0.622778	1.94768095419935e-05	0.000271749	1.53984	ILR1	protein_coding	IAA-amino acid hydrolase ILR1 [Source:UniProtKB/Swiss-Prot;Acc:P54968]
AT2G38500	3.3149	2.36657	0.948322	1.94814454667219e-05	0.000271749	1.92963		protein_coding	2-oxoglutarate (2OG) and Fe(II)-dependent oxygenase superfamily protein [Source:UniProtKB/TrEMBL;Acc:Q8GY13]
AT5G54050	2.33047	0.764561	1.56591	1.95017290640389e-05	0.000271843	2.96063		protein_coding	Cysteine/Histidine-rich C1 domain family protein [Source:UniProtKB/TrEMBL;Acc:F4JYT3]
AT2G36990	2.85296	3.76809	-0.91513	1.96113383867653e-05	0.000273089	-1.88574	SIGF	protein_coding	RNA polymerase sigma factor sigF, chloroplastic [Source:UniProtKB/Swiss-Prot;Acc:Q9LD95]
AT4G16480	1.18392	2.42429	-1.24036	1.96308974130069e-05	0.000273243	-2.36258	INT4	protein_coding	Inositol transporter 4 [Source:UniProtKB/Swiss-Prot;Acc:O23492]
AT4G02920	5.37082	5.92033	-0.549508	1.96363336668083e-05	0.000273243	-1.46359		protein_coding	Putative uncharacterized protein At4g02920 [Source:UniProtKB/TrEMBL;Acc:Q8RXG5]
AT3G24670	5.85434	6.2693	-0.414964	1.97455162226727e-05	0.000274667	-1.33327		protein_coding	Pectate lyase [Source:UniProtKB/TrEMBL;Acc:A0A178VLR8]
AT3G56910	3.43725	4.28038	-0.843135	1.98860848894434e-05	0.000276239	-1.79394	PSRP5	protein_coding	50S ribosomal protein 5, chloroplastic [Source:UniProtKB/Swiss-Prot;Acc:Q9LER7]
AT4G14365	2.64598	0.903317	1.74266	2.00811454394359e-05	0.000278465	3.34652	XBAT34	protein_coding	Putative E3 ubiquitin-protein ligase XBAT34 [Source:UniProtKB/Swiss-Prot;Acc:Q9FPH0]
AT5G41410	3.19041	4.08743	-0.897021	2.02079068106744e-05	0.000279835	-1.86222	BEL1	protein_coding	Homeobox protein BEL1 homolog [Source:UniProtKB/Swiss-Prot;Acc:Q38897]
AT2G18130	0.0666684	-5.08963	5.1563	2.02457794303406e-05	0.000280263	35.6616	PAP11	protein_coding	Purple acid phosphatase 11 [Source:UniProtKB/Swiss-Prot;Acc:Q9SI18]
AT1G55200	2.46504	1.11588	1.34916	2.03213906296697e-05	0.000281212	2.54763		protein_coding	Kinase with adenine nucleotide alpha hydrolases-like domain-containing protein [Source:UniProtKB/TrEMBL;Acc:Q9C890]
AT5G43870	2.22415	0.521555	1.7026	2.03576316792268e-05	0.000281519	3.25487		protein_coding	At5g43870 [Source:UniProtKB/TrEMBL;Acc:Q9LKC2]
AT2G46820	2.52993	3.68256	-1.15263	2.04162258231082e-05	0.000282232	-2.22319	CURT1B	protein_coding	Protein CURVATURE THYLAKOID 1B, chloroplastic [Source:UniProtKB/Swiss-Prot;Acc:Q8LCA1]
AT5G65380	6.65402	7.28987	-0.635855	2.0478819863526e-05	0.000282999	-1.55386	DTX27	protein_coding	Protein DETOXIFICATION 27 [Source:UniProtKB/Swiss-Prot;Acc:Q9FKQ1]
AT2G40480	5.44347	5.90092	-0.457453	2.07949679821406e-05	0.00028717	-1.37312		protein_coding	WEB family protein At2g40480 [Source:UniProtKB/Swiss-Prot;Acc:Q5XVC7]
AT2G20890	5.08596	5.54376	-0.457793	2.08343856448079e-05	0.000287615	-1.37344	THF1	protein_coding	THF1 [Source:UniProtKB/TrEMBL;Acc:A0A178VVV5]
AT1G66150	5.73378	6.13811	-0.404329	2.09325288916032e-05	0.000288771	-1.32347	TMK1	protein_coding	Receptor protein kinase TMK1 [Source:UniProtKB/Swiss-Prot;Acc:P43298]
AT5G40000	1.84009	-0.408455	2.24855	2.11705198013166e-05	0.000291853	4.75205		protein_coding	AAA-ATPase At5g40000 [Source:UniProtKB/Swiss-Prot;Acc:F4KFX5]
AT5G19770	7.86549	8.17517	-0.309682	2.12604560627979e-05	0.000292992	-1.23943	TUBA3	protein_coding	Tubulin alpha chain [Source:UniProtKB/TrEMBL;Acc:A0A178UTQ9]
AT1G78150	6.98776	6.6564	0.33136	2.13036977279569e-05	0.000293386	1.2582		protein_coding
AT2G48090	3.04718	1.98757	1.05961	2.14297622067257e-05	0.00029502	2.08437		protein_coding
AT3G58900	4.02761	3.09691	0.9307	2.14553472625895e-05	0.00029517	1.9062		protein_coding	F-box/RNI-like superfamily protein [Source:UniProtKB/TrEMBL;Acc:F4J721]
AT5G66190	3.36304	4.21587	-0.852828	2.17236286162977e-05	0.000298245	-1.80604	LFNR1	protein_coding	Ferredoxin--NADP reductase, leaf isozyme 1, chloroplastic [Source:UniProtKB/Swiss-Prot;Acc:Q9FKW6]
AT3G04810	6.41824	6.06716	0.351082	2.17898511421457e-05	0.000299052	1.27552	NEK2	protein_coding	Serine/threonine-protein kinase Nek2 [Source:UniProtKB/Swiss-Prot;Acc:Q9CAU7]
AT5G43810	5.74406	5.2613	0.482752	2.18204614799751e-05	0.00029937	1.39741	AGO10	protein_coding	Protein argonaute 10 [Source:UniProtKB/Swiss-Prot;Acc:Q9XGW1]
AT5G01280	3.45407	2.52681	0.92726	2.1834993345175e-05	0.000299466	1.90166		protein_coding
AT5G40860	3.34394	2.15764	1.1863	2.19201627573438e-05	0.000300429	2.27569		protein_coding	Putative uncharacterized protein [Source:UniProtKB/TrEMBL;Acc:Q1PDP3]
AT3G21240	7.40007	6.96151	0.438566	2.19819232756939e-05	0.000301069	1.35526	4CL2	protein_coding	Cinnamyl alcohol dehydrogenase [Source:UniProtKB/TrEMBL;Acc:B1GUZ3]
AT1G30110	4.76837	5.30743	-0.539061	2.20089910120531e-05	0.000301337	-1.45303	NUDT25	protein_coding	Nudix hydrolase 25 [Source:UniProtKB/Swiss-Prot;Acc:Q9C6Z2]
AT5G48545	2.30419	3.20387	-0.899688	2.21203775886909e-05	0.000302758	-1.86566	HINT3	protein_coding	HINT3 [Source:UniProtKB/TrEMBL;Acc:A0A178UAY8]
AT1G60010	4.1695	3.50984	0.659662	2.21638233234636e-05	0.000303249	1.57971		protein_coding	D-ribose-binding periplasmic protein [Source:UniProtKB/TrEMBL;Acc:Q9ZUJ2]
AT1G62810	6.11514	5.73422	0.380926	2.21991581006303e-05	0.000303629	1.30218		protein_coding	Primary amine oxidase [Source:UniProtKB/Swiss-Prot;Acc:Q8H1H9]
AT2G46690	5.10492	5.64446	-0.539545	2.24223944207831e-05	0.000306263	-1.45351	SAUR32	protein_coding	Auxin-responsive protein SAUR32 [Source:UniProtKB/Swiss-Prot;Acc:Q9ZUZ3]
AT1G21440	6.95255	6.40796	0.544592	2.24631399969244e-05	0.000306715	1.45861		protein_coding	At1g21440 [Source:UniProtKB/TrEMBL;Acc:Q501F7]
AT4G01380	3.52055	2.4759	1.04465	2.26556253827944e-05	0.000309133	2.06286		protein_coding	Plastocyanin-like domain-containing protein [Source:UniProtKB/TrEMBL;Acc:Q9M135]
AT3G29075	5.19663	4.68936	0.507263	2.3053359882845e-05	0.000313918	1.42135		protein_coding	Glycine-rich protein [Source:UniProtKB/TrEMBL;Acc:Q9LJV8]
AT5G02390	2.4912	0.720744	1.77046	2.30640843620255e-05	0.000313957	3.41162		protein_coding	Putative uncharacterized protein T1E22_150 [Source:UniProtKB/TrEMBL;Acc:Q9LZ87]
AT1G18420	4.9137	4.18805	0.725652	2.32841905246769e-05	0.000316523	1.65365	ALMT3	protein_coding	Putative aluminum-activated malate transporter 3 [Source:UniProtKB/Swiss-Prot;Acc:Q9LPQ8]
AT3G04010	4.56694	5.29477	-0.727827	2.33668307650875e-05	0.000317431	-1.65614		protein_coding	At3g04010 [Source:UniProtKB/TrEMBL;Acc:Q9SQR1]
AT2G42620	4.10051	4.65503	-0.554528	2.35034329740446e-05	0.00031907	-1.46869	MAX2	protein_coding	F-box protein MAX2 [Source:UniProtKB/Swiss-Prot;Acc:Q9SIM9]
AT5G04470	4.52267	5.04892	-0.526252	2.35755296731736e-05	0.000319831	-1.44018	SIM	protein_coding	Cyclin-dependent protein kinase inhibitor SIM [Source:UniProtKB/Swiss-Prot;Acc:Q9LZ78]
AT5G44562	-0.1825	-4.58354	4.40104	2.3622084972583e-05	0.000320246	21.1274		lncRNA	other RNA [Source:TAIR;Acc:AT5G44562]
AT1G22740	3.12645	3.9383	-0.811851	2.36316035559177e-05	0.000320248	-1.75546	RABG3B	protein_coding	Ras-related protein RABG3b [Source:UniProtKB/Swiss-Prot;Acc:O04157]
AT5G26742	6.0339	6.49951	-0.465605	2.36382405762576e-05	0.000320248	-1.3809	RH3	protein_coding	RH3 [Source:UniProtKB/TrEMBL;Acc:A0A178UT03]
AT1G64140	7.1147	6.74279	0.371907	2.370212470693e-05	0.000321005	1.29406		protein_coding	F22C12.10 [Source:UniProtKB/TrEMBL;Acc:Q9SH64]
AT2G35890	3.22224	2.29484	0.927402	2.38827795118611e-05	0.0003231	1.90185	CPK25	protein_coding	Calcium-dependent protein kinase 25 [Source:UniProtKB/Swiss-Prot;Acc:Q9SJ61]
AT3G20680	-0.445009	1.49034	-1.93535	2.38890830206885e-05	0.0003231	-3.82472		protein_coding	AT3g20680/F3H11_7 [Source:UniProtKB/TrEMBL;Acc:Q9LHQ4]
AT3G47650	0.961824	2.35512	-1.3933	2.42402905276789e-05	0.000327407	-2.62679		protein_coding	DnaJ/Hsp40 cysteine-rich domain superfamily protein [Source:UniProtKB/TrEMBL;Acc:Q9SN73]
AT3G63110	3.65643	4.53689	-0.880463	2.4298954407751e-05	0.000327868	-1.84097	IPT3	protein_coding	IPT3 [Source:UniProtKB/TrEMBL;Acc:A0A178V8J2]
AT3G50700	3.40298	4.08097	-0.677995	2.44901979174109e-05	0.000329959	-1.59991	IDD2	protein_coding	Protein indeterminate-domain 2 [Source:UniProtKB/Swiss-Prot;Acc:Q9SCQ6]
AT4G39675	-3.08468	1.01286	-4.09754	2.44938366763883e-05	0.000329959	-17.1191		protein_coding	At4g39675 [Source:UniProtKB/TrEMBL;Acc:Q8LEP7]
AT2G45550	0.86674	-2.72817	3.59491	2.45919811928223e-05	0.000331096	12.083	CYP76C4	protein_coding	Cytochrome P450 76C4 [Source:UniProtKB/Swiss-Prot;Acc:O64635]
AT2G24762	5.256	5.81553	-0.559533	2.46127120651692e-05	0.000331097	-1.47379	GDU4	protein_coding	Protein GLUTAMINE DUMPER 4 [Source:UniProtKB/Swiss-Prot;Acc:Q8S8A0]
AT4G21745	1.57194	-0.25209	1.82403	2.46748094697781e-05	0.00033171	3.54068	RIC11	protein_coding	CRIB domain-containing protein RIC11 [Source:UniProtKB/Swiss-Prot;Acc:Q0WL69]
AT4G15360	0.694071	-2.21258	2.90665	2.47352524113342e-05	0.000332411	7.49875	CYP705A3	protein_coding	Cytochrome P450 like protein [Source:UniProtKB/TrEMBL;Acc:O23389]
AT5G25880	3.2523	2.37021	0.882095	2.47943714151816e-05	0.000332982	1.84305	NADP-ME3	protein_coding	Malic enzyme [Source:UniProtKB/TrEMBL;Acc:A0A178UAR6]
AT4G13510	7.00453	7.64093	-0.636398	2.48330059739619e-05	0.000333389	-1.55444	AMT1-1	protein_coding	Ammonium transporter [Source:UniProtKB/TrEMBL;Acc:A0A178V540]
AT4G16660	8.44607	8.13017	0.315895	2.50136510012132e-05	0.000335701	1.24478		protein_coding	heat shock protein 70 (Hsp 70) family protein [Source:TAIR;Acc:AT4G16660]
AT5G45480	5.7861	6.31857	-0.53247	2.50784838886238e-05	0.000336346	-1.4464		protein_coding	Putative uncharacterized protein [Source:UniProtKB/TrEMBL;Acc:Q9FHI8]
AT3G06380	4.18391	4.80519	-0.621279	2.50891357894376e-05	0.000336376	-1.53824	TULP9	protein_coding	Tubby-like F-box protein 9 [Source:UniProtKB/Swiss-Prot;Acc:Q9SQU1]
AT1G52470	0.405817	-4.52355	4.92937	2.51981288274273e-05	0.000337724	30.4711		protein_coding	Alpha/beta-Hydrolases superfamily protein [Source:UniProtKB/TrEMBL;Acc:Q9SSQ1]
AT5G28770	3.91756	4.585	-0.667447	2.53492399656107e-05	0.000339522	-1.58826	BZIP63	protein_coding	Basic leucine zipper 63 [Source:UniProtKB/Swiss-Prot;Acc:B9DGI8]
AT4G35560	4.93785	5.42672	-0.488871	2.53677333846118e-05	0.000339656	-1.40335		protein_coding	Transducin/WD40 repeat-like superfamily protein [Source:UniProtKB/TrEMBL;Acc:F4JN30]
AT1G77885	3.90051	4.54662	-0.646108	2.55652942645961e-05	0.00034173	-1.56494		protein_coding	Putative uncharacterized protein [Source:UniProtKB/TrEMBL;Acc:Q3E7C8]
AT4G03280	2.444	3.45162	-1.00762	2.5580953649065e-05	0.000341825	-2.01058	PETC	protein_coding	Cytochrome b6-f complex iron-sulfur subunit, chloroplastic [Source:UniProtKB/Swiss-Prot;Acc:Q9ZR03]
AT1G52820	0.73076	2.27135	-1.54059	2.5646380726938e-05	0.000342471	-2.90913		protein_coding	2-oxoglutarate (2OG) and Fe(II)-dependent oxygenase superfamily protein [Source:UniProtKB/TrEMBL;Acc:Q9C936]
AT1G20696	7.87454	7.47804	0.3965	2.60019337520466e-05	0.000346987	1.31631	HMGB3	protein_coding	high mobility group B3 [Source:TAIR;Acc:AT1G20696]
AT5G66530	5.80445	5.38922	0.415233	2.60764031462062e-05	0.000347749	1.33351		protein_coding	Apospory-associated protein C-like [Source:UniProtKB/TrEMBL;Acc:Q9FJY6]
AT2G44430	5.09062	4.52472	0.565891	2.6210730883053e-05	0.000349191	1.4803		protein_coding	At2g44430 [Source:UniProtKB/TrEMBL;Acc:O64877]
AT5G17800	4.45796	3.81015	0.647818	2.63104048574504e-05	0.000350403	1.5668	MYB56	protein_coding	Transcription factor MYB56 [Source:UniProtKB/Swiss-Prot;Acc:Q6R053]
AT5G65980	4.39619	3.33473	1.06147	2.64342627782902e-05	0.000351818	2.08705	PILS7	protein_coding	Protein PIN-LIKES 7 [Source:UniProtKB/Swiss-Prot;Acc:Q9FKY4]
AT5G39580	5.26393	4.61316	0.650773	2.67368422028872e-05	0.000355137	1.57001	PER62	protein_coding	Peroxidase 62 [Source:UniProtKB/Swiss-Prot;Acc:Q9FKA4]
AT1G80440	0.358804	2.59577	-2.23696	2.69361361243657e-05	0.000357351	-4.71404		protein_coding	F-box/kelch-repeat protein At1g80440 [Source:UniProtKB/Swiss-Prot;Acc:Q9M8L2]
AT4G25050	0.574861	2.21666	-1.6418	2.69363907472829e-05	0.000357351	-3.12055	ACP4	protein_coding	Acyl carrier protein 4 [Source:UniProtKB/TrEMBL;Acc:F4JRT7]
AT5G23990	4.34119	1.80719	2.534	2.70473895699756e-05	0.000358429	5.79174	ATFRO5	protein_coding	ferric reduction oxidase 5 [Source:TAIR;Acc:AT5G23990]
AT5G13220	1.81527	0.0212221	1.79405	2.70767768672011e-05	0.0003587	3.46788	JAZ10	protein_coding	jasmonate-zim-domain protein 10 [Source:TAIR;Acc:AT5G13220]
AT3G56240	7.92658	7.51566	0.410922	2.71402985639699e-05	0.000359185	1.32954	CCH	protein_coding	Copper transport protein CCH [Source:UniProtKB/Swiss-Prot;Acc:O82089]
AT1G11260	5.39652	5.96331	-0.566791	2.73070758038445e-05	0.000360915	-1.48123	STP1	protein_coding	STP1 [Source:UniProtKB/TrEMBL;Acc:A0A178WJ63]
AT4G39000	-2.62174	0.996956	-3.6187	2.74510869723493e-05	0.000362459	-12.2839	AtGH9B17	protein_coding	Endoglucanase 23 [Source:UniProtKB/Swiss-Prot;Acc:Q8GY58]
AT2G47400	2.61045	3.71823	-1.10778	2.75153619972881e-05	0.000363188	-2.15513	CP12-1	protein_coding	Calvin cycle protein CP12-1, chloroplastic [Source:UniProtKB/Swiss-Prot;Acc:O22914]
AT3G23030	5.04665	5.54861	-0.501961	2.75944123741144e-05	0.000363992	-1.41614	IAA2	protein_coding	Auxin-responsive protein [Source:UniProtKB/TrEMBL;Acc:A0A1I9LQ54]
AT4G30190	11.076	11.6724	-0.596406	2.76793139837741e-05	0.000364871	-1.51195	HA2	protein_coding	Plasma membrane ATPase [Source:UniProtKB/TrEMBL;Acc:F4JPJ7]
AT1G79250	2.40815	0.896648	1.51151	2.78118940420018e-05	0.000366378	2.85107	AGC1-7	protein_coding	Serine/threonine-protein kinase AGC1-7 [Source:UniProtKB/Swiss-Prot;Acc:Q1PFB9]
AT5G61650	3.39708	2.29263	1.10446	2.78384778312232e-05	0.000366607	2.15018	CYCU4-3	protein_coding	Cyclin-U4-3 [Source:UniProtKB/Swiss-Prot;Acc:Q9FKF6]
AT2G24570	6.12763	6.53268	-0.405048	2.8102746341279e-05	0.000369722	-1.32413	WRKY17	protein_coding	Putative uncharacterized protein At2g24570 [Source:UniProtKB/TrEMBL;Acc:Q0WTF3]
AT3G59780	3.61357	4.23458	-0.621005	2.83059124865361e-05	0.000372029	-1.53795		protein_coding	Rhodanese/Cell cycle control phosphatase superfamily protein [Source:UniProtKB/TrEMBL;Acc:F4J9G2]
AT5G05760	4.71535	4.12094	0.594411	2.84230682502138e-05	0.000373394	1.50986	SYP31	protein_coding	Syntaxin-31 [Source:UniProtKB/Swiss-Prot;Acc:Q9FFK1]
AT1G25450	3.46226	4.26338	-0.801118	2.84284429887329e-05	0.000373394	-1.74245	KCS5	protein_coding	3-ketoacyl-CoA synthase 5 [Source:UniProtKB/Swiss-Prot;Acc:Q9C6L5]
AT5G38450	1.44362	2.66284	-1.21922	2.84867069561411e-05	0.000373914	-2.32821	CYP735A1	protein_coding	Cytokinin hydroxylase [Source:UniProtKB/Swiss-Prot;Acc:Q9FF18]
AT5G26920	2.47334	0.919974	1.55337	2.87239931928771e-05	0.000376779	2.93502	CBP60G	protein_coding	Calmodulin-binding protein 60 G [Source:UniProtKB/Swiss-Prot;Acc:F4K2R6]
AT5G45500	6.57347	7.0934	-0.519934	2.88416972455456e-05	0.00037783	-1.43389		protein_coding	Putative uncharacterized protein [Source:UniProtKB/TrEMBL;Acc:Q9FHI6]
AT3G49580	2.26877	0.269513	1.99926	2.8871891711658e-05	0.000378102	3.99795	LSU1	protein_coding	LSU1 [Source:UniProtKB/TrEMBL;Acc:A0A178VF66]
AT5G11210	2.44363	1.23814	1.20549	2.89305017290225e-05	0.000378745	2.30616	GLR2.5	protein_coding	Glutamate receptor 2.5 [Source:UniProtKB/Swiss-Prot;Acc:Q9LFN5]
AT5G15600	4.1384	3.40267	0.735727	2.91675277845674e-05	0.000381474	1.66524	SP1L4	protein_coding	Protein SPIRAL1-like 4 [Source:UniProtKB/Swiss-Prot;Acc:Q9LF22]
AT5G40950	4.44154	5.01534	-0.573796	2.95283686208674e-05	0.00038569	-1.48843	RPL27	protein_coding	50S ribosomal protein L27, chloroplastic [Source:UniProtKB/Swiss-Prot;Acc:Q9FLN4]
AT1G06690	2.00833	2.99084	-0.982512	2.95860833533524e-05	0.000386317	-1.9759		protein_coding	Uncharacterized oxidoreductase At1g06690, chloroplastic [Source:UniProtKB/Swiss-Prot;Acc:Q94A68]
AT1G61810	1.72993	2.83546	-1.10553	2.96637783648032e-05	0.000387079	-2.15178	BGLU45	protein_coding	Beta-glucosidase 45 [Source:UniProtKB/TrEMBL;Acc:F4HVG0]
AT5G07450	2.41372	0.990405	1.42331	2.98008124826634e-05	0.000388445	2.682	CYCU4-2	protein_coding	Cyclin-U4-2 [Source:UniProtKB/Swiss-Prot;Acc:Q9LY16]
AT4G33120	2.9593	3.67509	-0.715794	2.99917833964925e-05	0.000390596	-1.64239		protein_coding	At4g33120 [Source:UniProtKB/TrEMBL;Acc:Q84TE2]
AT1G10640	3.27289	2.19314	1.07975	3.00930015305998e-05	0.000391786	2.11367		protein_coding	Pectin lyase-like superfamily protein [Source:UniProtKB/TrEMBL;Acc:F4I5U6]
AT3G53460	5.94514	6.42076	-0.475619	3.02557862323005e-05	0.000393522	-1.39051	CP29	protein_coding	Chloroplast RNA-binding protein 29 [Source:UniProtKB/TrEMBL;Acc:F4JAF3]
AT5G47230	3.93208	4.53735	-0.605266	3.0363690178094e-05	0.000394797	-1.52126	ERF5	protein_coding	ERF5 [Source:UniProtKB/TrEMBL;Acc:A0A178UKK9]
AT5G45240	0.981991	-2.52292	3.50492	3.03799132227916e-05	0.00039488	11.3523		protein_coding	Disease resistance protein (TIR-NBS-LRR class) [Source:UniProtKB/TrEMBL;Acc:F4KD49]
AT2G36320	5.33486	6.0061	-0.671238	3.04675615822984e-05	0.00039589	-1.59244	SAP4	protein_coding	Zinc finger A20 and AN1 domain-containing stress-associated protein 4 [Source:UniProtKB/Swiss-Prot;Acc:Q9SJM6]
AT5G60210	5.43433	4.83756	0.596767	3.06815342912029e-05	0.000398412	1.51232	RIP5	protein_coding	ROP interactive partner 5 [Source:TAIR;Acc:AT5G60210]
AT5G17040	2.85736	3.81322	-0.955863	3.09829593300864e-05	0.000402065	-1.93974	UGT78D4	protein_coding	UDP-glycosyltransferase 78D4 [Source:UniProtKB/Swiss-Prot;Acc:Q9LFJ9]
AT2G21045	7.36338	7.95689	-0.593501	3.11061608603393e-05	0.000403533	-1.5089	HAC1	protein_coding	Protein HIGH ARSENIC CONTENT 1, mitochondrial [Source:UniProtKB/Swiss-Prot;Acc:Q8RUD6]
AT1G61860	3.36399	2.33592	1.02808	3.12677440007263e-05	0.000404842	2.03931		protein_coding	Protein kinase superfamily protein [Source:UniProtKB/TrEMBL;Acc:F4HX16]
AT5G26320	3.44638	1.84905	1.59733	3.13353431827073e-05	0.000405587	3.02584		protein_coding	TRAF-like family protein [Source:UniProtKB/TrEMBL;Acc:F4JZS7]
AT4G19230	5.46391	4.80306	0.660849	3.16058269613325e-05	0.000408691	1.58101	CYP707A1	protein_coding	Cytochrome P450, family 707, subfamily A, polypeptide 1 [Source:UniProtKB/TrEMBL;Acc:A8MRX5]
AT3G53180	7.10326	6.70799	0.395275	3.17324980347101e-05	0.000410197	1.31519		protein_coding	Nodulin/glutamine synthase-like protein [Source:UniProtKB/TrEMBL;Acc:F4J9A0]
AT1G78230	0.289755	2.29293	-2.00318	3.18606340869247e-05	0.000411587	-4.00882		protein_coding	Outer arm dynein light chain 1 protein [Source:UniProtKB/TrEMBL;Acc:F4IA60]
AT2G20142	2.60683	0.230761	2.37607	3.18747709948747e-05	0.000411637	5.19121		protein_coding	Toll-Interleukin-Resistance (TIR) domain family protein [Source:UniProtKB/TrEMBL;Acc:F4IUF0]
AT1G27210	5.66532	6.05968	-0.39436	3.19065559735371e-05	0.000411915	-1.31436	TOR1L4	protein_coding	TORTIFOLIA1-like protein 4 [Source:UniProtKB/Swiss-Prot;Acc:Q93ZH1]
AT2G28800	4.96059	5.46052	-0.499933	3.201159042022e-05	0.000412871	-1.41415	ALB3	protein_coding	ALB3 [Source:UniProtKB/TrEMBL;Acc:A0A178VUV3]
AT1G19020	4.13056	3.24992	0.88064	3.20484763715903e-05	0.000413114	1.84119		protein_coding	CDP-diacylglycerol-glycerol-3-phosphate 3-phosphatidyltransferase [Source:UniProtKB/TrEMBL;Acc:Q8VYY6]
AT5G42020	9.77124	9.40706	0.364177	3.23359517822994e-05	0.000416384	1.28715	BIP	protein_coding	Heat shock protein 70 (Hsp 70) family protein [Source:TAIR;Acc:AT5G42020]
AT5G65683	5.33193	5.78115	-0.449223	3.24238372868325e-05	0.000417381	-1.3653		protein_coding	Putative uncharacterized protein [Source:UniProtKB/TrEMBL;Acc:Q0WQX9]
AT5G36940	5.30823	4.80726	0.50097	3.25792199178509e-05	0.000418977	1.41516	CAT3	protein_coding	Cationic amino acid transporter 3, mitochondrial [Source:UniProtKB/Swiss-Prot;Acc:Q8GYB4]
AT5G61890	0.672601	-2.925	3.5976	3.26400540734157e-05	0.000419625	12.1056	ERF114	protein_coding	Ethylene-responsive transcription factor ERF114 [Source:UniProtKB/Swiss-Prot;Acc:Q9FH54]
AT2G21960	2.06361	3.02306	-0.959454	3.27596081351941e-05	0.000421027	-1.94457		protein_coding	Expressed protein [Source:UniProtKB/TrEMBL;Acc:Q9SJ03]
AT5G55960	5.41522	5.90614	-0.49092	3.2786528846312e-05	0.000421237	-1.40534		protein_coding	Putative uncharacterized protein At5g55960 [Source:UniProtKB/TrEMBL;Acc:Q93XX1]
AT3G07010	5.0817	5.52326	-0.441563	3.28306026545064e-05	0.000421668	-1.35807		protein_coding	Probable pectate lyase 8 [Source:UniProtKB/Swiss-Prot;Acc:Q9M8Z8]
AT4G14690	3.6297	4.40129	-0.771591	3.28764664845537e-05	0.000422122	-1.70715	ELIP2	protein_coding	Early light-induced protein 2, chloroplastic [Source:UniProtKB/Swiss-Prot;Acc:Q94K66]
AT5G57770	3.85352	4.48434	-0.630822	3.31104689342091e-05	0.000424718	-1.54845		protein_coding	Plant protein of unknown function (DUF828) with plant pleckstrin homology-like region [Source:TAIR;Acc:AT5G57770]
AT3G14440	-0.310009	2.0157	-2.3257	3.31617758724911e-05	0.000425128	-5.01311	NCED3	protein_coding	9-cis-epoxycarotenoid dioxygenase NCED3, chloroplastic [Source:UniProtKB/Swiss-Prot;Acc:Q9LRR7]
AT5G13420	9.0619	9.41231	-0.350409	3.33882917998773e-05	0.000427597	-1.27492		protein_coding	Aldolase-type TIM barrel family protein [Source:UniProtKB/TrEMBL;Acc:Q9LYR4]
AT4G08300	1.67685	4.39455	-2.7177	3.37136430434261e-05	0.000431211	-6.57824		protein_coding	WAT1-related protein At4g08300 [Source:UniProtKB/Swiss-Prot;Acc:Q501F8]
AT2G18670	2.27727	0.916229	1.36104	3.39361564312735e-05	0.00043378	2.5687	ATL56	protein_coding	RING-H2 finger protein ATL56 [Source:UniProtKB/Swiss-Prot;Acc:Q9ZV51]
AT1G08500	3.01025	3.8317	-0.821455	3.40711347211965e-05	0.000435367	-1.76719	ENODL18	protein_coding	Early nodulin-like protein 18 [Source:UniProtKB/TrEMBL;Acc:O82083]
AT2G30670	1.31523	-2.48006	3.79529	3.42871033512002e-05	0.000437568	13.8834		protein_coding	Tropinone reductase homolog At2g30670 [Source:UniProtKB/Swiss-Prot;Acc:O49332]
AT1G79910	3.09543	2.08432	1.01111	3.43545188502107e-05	0.000438288	2.01546		protein_coding	Putative uncharacterized protein At1g79910 [Source:UniProtKB/TrEMBL;Acc:Q8L402]
AT5G64120	8.17325	8.81783	-0.644581	3.44756720975694e-05	0.000439694	-1.56328	PER71	protein_coding	Peroxidase [Source:UniProtKB/TrEMBL;Acc:A0A178UAR8]
AT5G54700	-0.291274	1.54021	-1.83149	3.47632264652096e-05	0.000443079	-3.55904		protein_coding	Ankyrin repeat family protein [Source:UniProtKB/TrEMBL;Acc:F4K1T9]
AT5G38970	2.19163	3.44261	-1.25098	3.47987217325571e-05	0.00044339	-2.38003	CYP85A1	protein_coding	Cytochrome P450 85A1 [Source:UniProtKB/Swiss-Prot;Acc:Q9FMA5]
AT1G02920	6.70347	6.13974	0.563729	3.48240874672137e-05	0.000443572	1.47808	GSTF7	protein_coding	Glutathione S-transferase F7 [Source:UniProtKB/Swiss-Prot;Acc:Q9SRY5]
AT3G14990	9.49471	9.16882	0.325887	3.50862273636585e-05	0.000446769	1.25344	DJ1A	protein_coding	Protein DJ-1 homolog A [Source:UniProtKB/Swiss-Prot;Acc:Q9FPF0]
AT1G56020	5.19666	4.70418	0.492483	3.53110293623981e-05	0.000449489	1.40686		protein_coding	At1g56020 [Source:UniProtKB/TrEMBL;Acc:Q9SGT0]
AT5G12270	0.112581	1.86154	-1.74895	3.57002256818786e-05	0.000453722	-3.36115		protein_coding	1-AMINOCYCLOPROPANE-1-CARBOXYLATE OXIDASE-like protein [Source:UniProtKB/TrEMBL;Acc:Q94CL5]
AT3G63520	6.77481	7.15438	-0.379565	3.57959466070378e-05	0.000454794	-1.30095	CCD1	protein_coding	Carotenoid 9,10(9',10')-cleavage dioxygenase 1 [Source:UniProtKB/Swiss-Prot;Acc:O65572]
AT1G79270	6.84083	7.23262	-0.391793	3.59911312711497e-05	0.000456694	-1.31202	ECT8	protein_coding	Evolutionarily conserved C-terminal region 8 [Source:UniProtKB/TrEMBL;Acc:Q9FPE7]
AT4G18380	4.62643	5.06621	-0.439779	3.61261252421503e-05	0.000457842	-1.3564		protein_coding	F-box protein At4g18380 [Source:UniProtKB/Swiss-Prot;Acc:O49508]
AT1G78070	4.24061	4.91661	-0.676004	3.62810974308886e-05	0.000459499	-1.59771		protein_coding	At1g78070/F28K19_28 [Source:UniProtKB/TrEMBL;Acc:Q94JT6]
AT2G31570	7.77403	8.30536	-0.531333	3.63878248543147e-05	0.000460414	-1.44526	GPX2	protein_coding	Probable glutathione peroxidase 2 [Source:UniProtKB/Swiss-Prot;Acc:O04922]
AT3G12110	5.12562	5.57944	-0.45382	3.64273645761899e-05	0.000460769	-1.36966	ACT11	protein_coding	Actin-11 [Source:UniProtKB/Swiss-Prot;Acc:P53496]
AT3G22600	6.65658	7.34626	-0.689684	3.65194364619706e-05	0.000461771	-1.61293		protein_coding	AT3g22600/F16J14_17 [Source:UniProtKB/TrEMBL;Acc:Q9LJ86]
AT3G03020	2.25476	0.739228	1.51553	3.65296964711611e-05	0.000461771	2.85905		protein_coding	AT3G03020 protein [Source:UniProtKB/TrEMBL;Acc:Q8GUN0]
AT1G51620	2.16418	0.307008	1.85717	3.66805281929054e-05	0.000463093	3.62297		protein_coding	Protein kinase superfamily protein [Source:UniProtKB/TrEMBL;Acc:Q9C8H4]
AT5G06270	4.44813	5.00323	-0.555096	3.67198446084586e-05	0.000463443	-1.46927		protein_coding	Gb [Source:UniProtKB/TrEMBL;Acc:Q9FNI1]
AT3G27390	5.97084	6.43817	-0.467329	3.68261979194449e-05	0.000464578	-1.38255		protein_coding	Uncharacterized membrane protein At3g27390 [Source:UniProtKB/Swiss-Prot;Acc:Q8GUM4]
AT5G51110	1.35408	2.58215	-1.22807	3.71492577225456e-05	0.000468125	-2.34254		protein_coding	AT5g51110/MWD22_5 [Source:UniProtKB/TrEMBL;Acc:Q9LU63]
AT3G14510	2.5608	1.46971	1.09109	3.75431646343681e-05	0.000472197	2.13034		protein_coding	Polyprenyl synthetase family protein [Source:TAIR;Acc:AT3G14510]
AT3G48530	6.25532	6.78199	-0.526671	3.82869724843064e-05	0.000480948	-1.4406	KING1	protein_coding	SNF1-related protein kinase regulatory subunit gamma-1 [Source:UniProtKB/Swiss-Prot;Acc:Q8LBB2]
AT4G33880	5.26028	4.43078	0.829497	3.85676288777567e-05	0.000484018	1.77707	BHLH85	protein_coding	Transcription factor bHLH85 [Source:UniProtKB/Swiss-Prot;Acc:Q84WK0]
AT4G02390	4.36704	3.64658	0.72045	3.86639218481221e-05	0.000485074	1.6477	PARP2	protein_coding	Poly [ADP-ribose] polymerase 2 [Source:UniProtKB/Swiss-Prot;Acc:Q11207]
AT2G16980	4.31263	5.05567	-0.743037	3.86991027524035e-05	0.000485363	-1.6737		protein_coding	Major facilitator superfamily protein [Source:TAIR;Acc:AT2G16980]
AT2G02680	5.42019	4.92846	0.491721	3.91006619908171e-05	0.000489782	1.40612		protein_coding	Cysteine/Histidine-rich C1 domain family protein [Source:UniProtKB/TrEMBL;Acc:Q8S8R6]
AT4G13430	9.28682	8.97345	0.313363	3.91248403026726e-05	0.000489782	1.2426	IIL1	protein_coding	3-isopropylmalate dehydratase large subunit, chloroplastic [Source:UniProtKB/Swiss-Prot;Acc:Q94AR8]
AT3G27850	3.05576	3.85488	-0.799121	3.92665769594496e-05	0.000491265	-1.74004	RPL12C	protein_coding	50S ribosomal protein L12-3, chloroplastic [Source:UniProtKB/Swiss-Prot;Acc:P36212]
AT2G31790	6.79437	6.37326	0.421102	3.92678572455543e-05	0.000491265	1.33895	UGT74C1	protein_coding	Glycosyltransferase (Fragment) [Source:UniProtKB/TrEMBL;Acc:W8Q6Z8]
AT5G37540	4.26274	5.00273	-0.739997	3.93189643353286e-05	0.000491598	-1.67017		protein_coding	AT5g37540/mpa22_p_70 [Source:UniProtKB/TrEMBL;Acc:Q9FGI3]
AT1G24267	5.97623	5.49943	0.476801	3.93460201714271e-05	0.000491782	1.39165		protein_coding	Protein of unknown function (DUF1664) [Source:TAIR;Acc:AT1G24267]
AT3G52430	5.23629	4.69891	0.537371	3.97498463109559e-05	0.000496541	1.45133	PAD4	protein_coding	Lipase-like PAD4 [Source:UniProtKB/Swiss-Prot;Acc:Q9S745]
AT5G49360	4.88758	5.45714	-0.569565	3.97515914469343e-05	0.000496541	-1.48408	BXL1	protein_coding	Beta-D-xylosidase 1 [Source:UniProtKB/Swiss-Prot;Acc:Q9FGY1]
AT3G03660	1.80988	-1.15528	2.96516	3.98545810737368e-05	0.000497207	7.80912	WOX11	protein_coding	WUSCHEL related homeobox 11 [Source:UniProtKB/TrEMBL;Acc:A0A1I9LND8]
AT1G66800	4.13537	4.86975	-0.734374	3.99100746511191e-05	0.000497588	-1.66368		protein_coding	NAD(P)-binding Rossmann-fold superfamily protein [Source:UniProtKB/TrEMBL;Acc:F4HQ07]
AT1G04120	8.34781	8.0357	0.312114	3.99223809215897e-05	0.000497588	1.24153	ABCC5	protein_coding	MRP5 [Source:UniProtKB/TrEMBL;Acc:A0A178WGC2]
AT5G23120	2.63554	3.52293	-0.887381	4.00025160087369e-05	0.000498432	-1.84982	HCF136	protein_coding	photosystem II stability/assembly factor, chloroplast (HCF136) [Source:TAIR;Acc:AT5G23120]
AT1G13250	4.00472	4.65457	-0.649858	4.00570022331879e-05	0.0004988	-1.56901	GATL3	protein_coding	Probable galacturonosyltransferase-like 3 [Source:UniProtKB/Swiss-Prot;Acc:Q0V7R1]
AT4G00780	0.228648	2.35198	-2.12334	4.00848868216099e-05	0.000498992	-4.357		protein_coding	Putative uncharacterized protein At4g00780 [Source:UniProtKB/TrEMBL;Acc:Q8VZ38]
AT4G35350	6.15346	6.74268	-0.58922	4.02283869345874e-05	0.000500467	-1.50443	XCP1	protein_coding	Cysteine protease XCP1 [Source:UniProtKB/Swiss-Prot;Acc:O65493]
AT1G73300	-1.51308	1.24294	-2.75602	4.04271008863514e-05	0.000502638	-6.75528	SCPL2	protein_coding	Serine carboxypeptidase-like 2 [Source:UniProtKB/Swiss-Prot;Acc:Q9CAU3]
AT5G02380	8.23406	7.82271	0.41135	4.0563975764345e-05	0.000504172	1.32993	MT2B	protein_coding	Metallothionein-like protein 2B [Source:UniProtKB/Swiss-Prot;Acc:Q38805]
AT4G38160	1.1199	2.4212	-1.3013	4.06259290713449e-05	0.000504472	-2.46451	pde191	protein_coding	Mitochondrial transcription termination factor family protein [Source:UniProtKB/TrEMBL;Acc:F4JSY9]
AT3G50840	2.75756	3.58574	-0.828182	4.06847698228194e-05	0.000504757	-1.77545		protein_coding	BTB/POZ domain-containing protein At3g50840 [Source:UniProtKB/Swiss-Prot;Acc:Q8LPQ3]
AT2G26480	3.98235	3.31041	0.671939	4.10285521770099e-05	0.000507739	1.59321	UGT76D1	protein_coding	UDP-glycosyltransferase 76D1 [Source:UniProtKB/Swiss-Prot;Acc:O48715]
AT3G28345	7.59078	8.27668	-0.685906	4.12083995552237e-05	0.000509807	-1.60871	ABCB15	protein_coding	ABC transporter B family member 15 [Source:UniProtKB/Swiss-Prot;Acc:Q9LHD1]
AT5G23830	6.21052	6.58727	-0.376756	4.1407496180679e-05	0.000511954	-1.29842		protein_coding	MD-2-related lipid recognition domain-containing protein [Source:UniProtKB/TrEMBL;Acc:Q9FF97]
AT1G54450	4.39832	3.68317	0.715153	4.17103225697647e-05	0.000514812	1.64166	B''DELTA	protein_coding	Probable serine/threonine protein phosphatase 2A regulatory subunit B''delta [Source:UniProtKB/Swiss-Prot;Acc:Q9SLI8]
AT2G37370	2.72677	1.53996	1.18681	4.17157667600507e-05	0.000514812	2.27648		protein_coding
AT1G70710	6.88258	6.47821	0.404368	4.18251092693835e-05	0.000516002	1.32351	CEL1	protein_coding	Endoglucanase 8 [Source:UniProtKB/Swiss-Prot;Acc:Q9CAC1]
AT3G13950	0.561633	2.2695	-1.70787	4.18877943698326e-05	0.000516457	-3.26677		protein_coding	AT3G13950 protein [Source:UniProtKB/TrEMBL;Acc:B9DG91]
AT5G61350	4.84251	4.04403	0.798484	4.19093167650726e-05	0.000516563	1.73927		protein_coding	Probable receptor-like protein kinase At5g61350 [Source:UniProtKB/Swiss-Prot;Acc:Q9FLJ8]
AT2G46510	2.81665	1.76915	1.0475	4.19998750078482e-05	0.000517418	2.06694	AIB	protein_coding	Transcription factor ABA-INDUCIBLE bHLH-TYPE [Source:UniProtKB/Swiss-Prot;Acc:Q9ZPY8]
AT1G19050	3.17059	3.887	-0.716405	4.21025830201149e-05	0.000518467	-1.64308	ARR7	protein_coding	At1g19050 [Source:UniProtKB/TrEMBL;Acc:Q2HIJ6]
AT1G60630	2.61448	1.48992	1.12456	4.23345543403167e-05	0.000520843	2.18035		protein_coding	Inactive leucine-rich repeat receptor-like serine/threonine-protein kinase At1g60630 [Source:UniProtKB/Swiss-Prot;Acc:Q84MA9]
AT4G28240	3.0735	3.7979	-0.724402	4.28320346980326e-05	0.000526628	-1.65222		protein_coding	AT4g28240/F26K10_120 [Source:UniProtKB/TrEMBL;Acc:Q94A22]
AT5G66690	8.16063	7.69022	0.470403	4.28442587145548e-05	0.000526628	1.3855	UGT72E2	protein_coding	Glycosyltransferase (Fragment) [Source:UniProtKB/TrEMBL;Acc:W8PUV8]
AT5G57090	7.53513	7.08747	0.447655	4.2873561007074e-05	0.000526826	1.36382	PIN2	protein_coding	Auxin efflux carrier component 2 [Source:UniProtKB/Swiss-Prot;Acc:Q9LU77]
AT5G53830	4.25407	3.50553	0.748538	4.32701475620614e-05	0.000530722	1.68009	VQ33	protein_coding	VQ motif-containing protein 33 [Source:UniProtKB/Swiss-Prot;Acc:Q9FHZ3]
AT1G19110	6.16662	6.55679	-0.390171	4.34417177872565e-05	0.000532663	-1.31055		protein_coding	Inter-alpha-trypsin inhibitor heavy chain-like protein [Source:UniProtKB/TrEMBL;Acc:Q8L798]
AT4G21250	1.94417	0.0434153	1.90076	4.36026199671377e-05	0.000534473	3.7341		protein_coding	Sulfite exporter TauE/SafE family protein 5 [Source:UniProtKB/Swiss-Prot;Acc:F4JIP9]
AT2G22680	4.23551	4.75173	-0.516215	4.37385696730402e-05	0.000535647	-1.4302		protein_coding	At2g22680 [Source:UniProtKB/TrEMBL;Acc:Q9ZQ46]
AT1G29540	1.51207	-1.21967	2.73174	4.38217350606902e-05	0.000536501	6.64255		protein_coding	LOW protein: protein BOBBER-like protein [Source:UniProtKB/TrEMBL;Acc:Q5BPY8]
AT5G67300	7.05188	6.66616	0.385722	4.39451739515415e-05	0.000537848	1.30651	MYB44	protein_coding	MYBR1 [Source:UniProtKB/TrEMBL;Acc:A0A178UQ74]
AT1G78000	7.72141	8.35118	-0.629776	4.41987411409055e-05	0.000540621	-1.54732	SULTR1;2	protein_coding	Sulfate transporter 1.2 [Source:UniProtKB/Swiss-Prot;Acc:Q9MAX3]
AT1G68350	-0.423463	1.52871	-1.95217	4.43626675046744e-05	0.00054246	-3.86956		protein_coding	At1g68350 [Source:UniProtKB/TrEMBL;Acc:Q9C9H0]
AT1G17170	7.46821	6.97998	0.48823	4.45473031021601e-05	0.000544385	1.40272	GSTU24	protein_coding	Glutathione S-transferase U24 [Source:UniProtKB/Swiss-Prot;Acc:Q9SHH6]
AT1G74090	7.27073	6.83556	0.435172	4.46606518943339e-05	0.000545604	1.35207	SOT18	protein_coding	Sulfotransferase [Source:UniProtKB/TrEMBL;Acc:T1P4U2]
AT3G56080	3.54024	4.31715	-0.776907	4.46863211218527e-05	0.000545751	-1.71345		protein_coding	Probable methyltransferase PMT22 [Source:UniProtKB/Swiss-Prot;Acc:Q9LYN3]
AT5G54860	5.19518	4.73526	0.459922	4.5457330349278e-05	0.000553984	1.37547		protein_coding	Probable folate-biopterin transporter 4 [Source:UniProtKB/Swiss-Prot;Acc:Q8RWQ5]
AT2G01910	6.3368	6.73811	-0.401314	4.55135300985432e-05	0.000554501	-1.32071	MAP65-6	protein_coding	65-kDa microtubule-associated protein 6 [Source:UniProtKB/Swiss-Prot;Acc:Q9SIS3]
AT5G02460	3.29294	2.45999	0.832954	4.55368944775191e-05	0.000554616	1.78133	DOF5.1	protein_coding	Dof zinc finger protein DOF5.1 [Source:UniProtKB/Swiss-Prot;Acc:Q9LZ56]
AT2G29980	7.83408	7.46722	0.366863	4.55977385666963e-05	0.000555189	1.28955	FAD3	protein_coding	FAD3 [Source:UniProtKB/TrEMBL;Acc:A0A178VX43]
AT5G41070	4.44438	3.75905	0.685321	4.57675120577881e-05	0.000556917	1.60806	DRB5	protein_coding	Double-stranded RNA-binding protein 5 [Source:UniProtKB/Swiss-Prot;Acc:Q8GY79]
AT2G21210	-2.4721	1.4143	-3.8864	4.58044807973147e-05	0.000557028	-14.7884		protein_coding	SAUR-like auxin-responsive protein family [Source:TAIR;Acc:AT2G21210]
AT4G24450	3.0589	2.06787	0.991034	4.61329833315326e-05	0.000560342	1.98761	GWD2	protein_coding	Alpha-glucan water dikinase 2 [Source:UniProtKB/Swiss-Prot;Acc:Q9STV0]
AT5G42860	5.69155	6.04759	-0.356037	4.63279175167319e-05	0.000562198	-1.27991		protein_coding	Emb [Source:UniProtKB/TrEMBL;Acc:Q9FMN3]
AT3G24503	7.8197	8.32229	-0.502587	4.6441075977491e-05	0.00056323	-1.41675	ALDH2C4	protein_coding	Aldehyde dehydrogenase family 2 member C4 [Source:UniProtKB/Swiss-Prot;Acc:Q56YU0]
AT1G09000	4.26544	4.75052	-0.48508	4.64605322656061e-05	0.000563295	-1.39966	ANP1	protein_coding	Mitogen-activated protein kinase kinase kinase ANP1 [Source:UniProtKB/Swiss-Prot;Acc:O22040]
AT2G28790	6.26139	5.76203	0.499362	4.69324765200687e-05	0.000568673	1.41359		protein_coding	Pathogenesis-related thaumatin superfamily protein [Source:TAIR;Acc:AT2G28790]
AT5G01732	0.873096	-2.28016	3.15326	4.69641103216093e-05	0.000568884	8.89661		lncRNA	other RNA [Source:TAIR;Acc:AT5G01732]
AT5G19090	6.21659	5.77719	0.439395	4.76829415281571e-05	0.000577067	1.35604	HIPP33	protein_coding	Heavy metal-associated isoprenylated plant protein 33 [Source:UniProtKB/Swiss-Prot;Acc:F4JZL7]
AT1G05020	2.12855	0.35903	1.76952	4.79545307291331e-05	0.000580004	3.4094	AP180	protein_coding	Clathrin coat assembly protein AP180 [Source:UniProtKB/Swiss-Prot;Acc:Q9ZVN6]
AT1G65180	3.57379	2.74759	0.826191	4.81175189488142e-05	0.000581623	1.773		protein_coding	Cysteine/Histidine-rich C1 domain family protein [Source:UniProtKB/TrEMBL;Acc:Q9S9J8]
AT3G17820	7.87616	7.47165	0.404509	4.81683310584504e-05	0.000582062	1.32364	GLN1-3	protein_coding	Glutamine synthetase [Source:UniProtKB/TrEMBL;Acc:A0A178VNQ6]
AT4G01110	3.39117	2.37665	1.01453	4.87498006933283e-05	0.000588555	2.02024		protein_coding	Late embryogenesis abundant hydroxyproline-rich glycoprotein family protein [Source:UniProtKB/TrEMBL;Acc:Q5XV90]
AT5G51500	4.34914	3.63426	0.714885	4.90126446930385e-05	0.000591016	1.64135	PME60	protein_coding	Probable pectinesterase/pectinesterase inhibitor 60 [Source:UniProtKB/Swiss-Prot;Acc:Q9FHN4]
AT2G38700	7.43597	7.73483	-0.298861	4.96350208029416e-05	0.00059798	-1.23017	MVD1	protein_coding	Diphosphomevalonate decarboxylase [Source:UniProtKB/TrEMBL;Acc:A0A178VRG6]
AT2G17450	2.61798	3.54742	-0.929438	4.9823399988144e-05	0.000599889	-1.90453	ATL44	protein_coding	Probable E3 ubiquitin-protein ligase ATL44 [Source:UniProtKB/Swiss-Prot;Acc:O22755]
AT1G26945	2.55254	1.52383	1.02871	5.03272440306276e-05	0.000604501	2.0402	PRE6	protein_coding	Transcription factor PRE6 [Source:UniProtKB/Swiss-Prot;Acc:Q8GW32]
AT2G38400	5.47001	4.93147	0.538541	5.03880518062187e-05	0.00060505	1.4525	AGT3	protein_coding	Alanine:glyoxylate aminotransferase 3 [Source:UniProtKB/TrEMBL;Acc:F4ISY3]
AT3G05400	2.5125	0.968815	1.54368	5.04180244980551e-05	0.000605228	2.91538	SUGTL5	protein_coding	Sugar transporter ERD6-like 12 [Source:UniProtKB/Swiss-Prot;Acc:Q8VZT3]
AT1G69440	2.25786	3.19784	-0.939973	5.07550059762927e-05	0.000608179	-1.91849	AGO7	protein_coding	Protein argonaute 7 [Source:UniProtKB/Swiss-Prot;Acc:Q9C793]
AT2G03440	4.78232	5.30313	-0.520812	5.09041563486218e-05	0.000609784	-1.43476	NRP1	protein_coding	Nodulin-related protein 1 [Source:UniProtKB/Swiss-Prot;Acc:Q9ZQ80]
AT2G43030	4.30066	4.82564	-0.52498	5.09572047838381e-05	0.000610237	-1.43891	RPL3A	protein_coding	50S ribosomal protein L3-1, chloroplastic [Source:UniProtKB/Swiss-Prot;Acc:Q9SKX4]
AT3G28510	2.33076	-1.26952	3.60027	5.1126825271209e-05	0.000611902	12.128		protein_coding	AAA-ATPase At3g28510 [Source:UniProtKB/Swiss-Prot;Acc:Q9LH84]
AT4G32950	1.94501	0.0418498	1.90316	5.11709103780333e-05	0.0006121	3.74031		protein_coding	Probable protein phosphatase 2C 61 [Source:UniProtKB/Swiss-Prot;Acc:O82637]
AT1G74360	4.29669	3.56214	0.734549	5.13318338300292e-05	0.000613622	1.66388		protein_coding	Probable LRR receptor-like serine/threonine-protein kinase At1g74360 [Source:UniProtKB/Swiss-Prot;Acc:C0LGJ1]
AT1G22550	4.49636	5.10442	-0.608057	5.15339160954081e-05	0.000615853	-1.52421	NPF5.16	protein_coding	Protein NRT1/ PTR FAMILY 5.16 [Source:UniProtKB/Swiss-Prot;Acc:Q9SK96]
AT1G64110	1.87458	2.88389	-1.00931	5.21080832925973e-05	0.000621972	-2.01295		protein_coding	P-loop containing nucleoside triphosphate hydrolases superfamily protein [Source:UniProtKB/TrEMBL;Acc:F4I5A3]
AT4G26640	5.60272	5.13666	0.466063	5.25488439016119e-05	0.00062668	1.38133	WRKY20	protein_coding	Probable WRKY transcription factor 20 [Source:UniProtKB/Swiss-Prot;Acc:Q93WV0]
AT3G46340	1.4923	-1.09487	2.58717	5.26477578775413e-05	0.000627665	6.00919		protein_coding	Putative receptor-like protein kinase At3g46340 [Source:UniProtKB/Swiss-Prot;Acc:Q9SNA3]
AT3G22550	4.76358	4.02994	0.733647	5.27838534958782e-05	0.000628726	1.66284		protein_coding	NAD(P)H-quinone oxidoreductase subunit, putative (DUF581) [Source:UniProtKB/TrEMBL;Acc:Q8L471]
AT1G01750	5.54043	4.78339	0.757049	5.28630145230628e-05	0.000629482	1.69003	ADF11	protein_coding	actin depolymerizing factor 11 [Source:TAIR;Acc:AT1G01750]
AT1G15625	-1.91872	1.66471	-3.58343	5.29951424931191e-05	0.00063068	-11.9873		protein_coding	E3 ubiquitin-protein ligase [Source:UniProtKB/TrEMBL;Acc:Q9M9D3]
AT3G51430	5.23029	4.74561	0.484674	5.31165276894918e-05	0.000631937	1.39927	SSL5	protein_coding	Protein STRICTOSIDINE SYNTHASE-LIKE 5 [Source:UniProtKB/Swiss-Prot;Acc:Q9CAZ7]
AT5G26080	2.57395	0.791096	1.78285	5.31871917437949e-05	0.000632589	3.44106		protein_coding	Proline-rich family protein [Source:UniProtKB/TrEMBL;Acc:Q3E939]
AT1G20840	7.8699	8.34049	-0.470591	5.33473441854577e-05	0.000633929	-1.38568	MSSP1	protein_coding	TMT1 [Source:UniProtKB/TrEMBL;Acc:A0A178W059]
AT4G26890	1.73437	0.380943	1.35343	5.33996919257259e-05	0.000634363	2.55519	MAPKKK16	protein_coding	Mitogen-activated protein kinase kinase kinase 16 [Source:UniProtKB/TrEMBL;Acc:F4JVS7]
AT1G63940	8.3589	8.72746	-0.368559	5.37099053734392e-05	0.00063767	-1.29106	MDAR5	protein_coding	MDAR6 [Source:UniProtKB/TrEMBL;Acc:A0A178WFH3]
AT4G04700	4.27708	3.63768	0.639396	5.38135572794983e-05	0.000638522	1.55768	CPK27	protein_coding	Calcium-dependent protein kinase 27 [Source:UniProtKB/Swiss-Prot;Acc:Q9ZSA4]
AT1G78630	4.62554	5.14673	-0.521189	5.39834599508265e-05	0.000640348	-1.43514	RPL13	protein_coding	50S ribosomal protein L13, chloroplastic [Source:UniProtKB/Swiss-Prot;Acc:Q9SYL9]
AT2G47650	8.03789	7.73619	0.301707	5.41339074769525e-05	0.000641942	1.2326	UXS4	protein_coding	AT2G47650 protein [Source:UniProtKB/TrEMBL;Acc:C0Z2I3]
AT3G26760	3.18178	3.91456	-0.732783	5.4362753297478e-05	0.00064334	-1.66184		protein_coding	Alcohol dehydrogenase-like protein [Source:UniProtKB/TrEMBL;Acc:Q9LW35]
AT1G04700	4.6107	3.94079	0.669905	5.43643067098162e-05	0.00064334	1.59097		protein_coding	PB1 domain-containing protein tyrosine kinase [Source:UniProtKB/TrEMBL;Acc:F4I5S1]
AT3G11580	3.14121	2.22844	0.912772	5.5259417170538e-05	0.000652583	1.88266		protein_coding	AP2/B3-like transcriptional factor family protein [Source:UniProtKB/TrEMBL;Acc:A0A1I9LT60]
AT1G73120	2.1196	3.90668	-1.78708	5.59904931632905e-05	0.000660632	-3.45116		protein_coding	At1g73120 [Source:UniProtKB/TrEMBL;Acc:Q9CAS9]
AT1G75400	6.01391	5.62931	0.384594	5.60251661380169e-05	0.000660846	1.30549		protein_coding	Putative uncharacterized protein At1g75400 [Source:UniProtKB/TrEMBL;Acc:Q8L7K7]
AT2G26440	3.17692	2.26695	0.909971	5.66456514571029e-05	0.000667575	1.87901	PME12	protein_coding	Probable pectinesterase/pectinesterase inhibitor 12 [Source:UniProtKB/Swiss-Prot;Acc:O48711]
AT1G67740	2.26507	3.26537	-1.0003	5.66661831819213e-05	0.00066762	-2.00042	PSBY	protein_coding	Putative uncharacterized protein [Source:UniProtKB/TrEMBL;Acc:Q549N8]
AT4G34630	4.71656	4.155	0.561555	5.67838964295465e-05	0.000668614	1.47586		protein_coding	Prostatic spermine-binding-like protein [Source:UniProtKB/TrEMBL;Acc:O65687]
AT1G26800	1.20963	2.54057	-1.33094	5.68121694928756e-05	0.00066875	-2.51566		protein_coding	At1g26800/T24P13_21 [Source:UniProtKB/TrEMBL;Acc:Q9LQX2]
AT3G26590	5.9753	5.5939	0.381398	5.7948009326872e-05	0.000680719	1.3026	DTX29	protein_coding	Protein DETOXIFICATION 29 [Source:UniProtKB/Swiss-Prot;Acc:Q38956]
AT4G03510	3.13726	3.94766	-0.8104	5.808751657065e-05	0.000682158	-1.7537	RMA1	protein_coding	E3 ubiquitin-protein ligase RMA1 [Source:UniProtKB/Swiss-Prot;Acc:O64425]
AT1G60890	5.66195	5.27173	0.390218	5.81185648535088e-05	0.000682255	1.31059		protein_coding	Phosphatidylinositol-4-phosphate 5-kinase family protein [Source:UniProtKB/TrEMBL;Acc:F4HRM3]
AT4G11020	-4.22168	0.528901	-4.75058	5.84371096254297e-05	0.000685258	-26.9195		protein_coding	Putative uncharacterized protein AT4g11020 [Source:UniProtKB/TrEMBL;Acc:Q9SN53]
AT5G44565	1.09531	-1.88217	2.97748	5.84572486617008e-05	0.000685294	7.8761		protein_coding
AT3G47790	4.52368	3.88573	0.637947	5.9473953944612e-05	0.000696193	1.55611	ABCA8	protein_coding	ABC transporter A family member 8 [Source:UniProtKB/Swiss-Prot;Acc:Q8LPK0]
AT3G25700	4.14186	3.49455	0.647311	5.97177587547187e-05	0.00069823	1.56625		protein_coding	At3g25700 [Source:UniProtKB/TrEMBL;Acc:Q9LI73]
AT1G19230	5.94997	5.4542	0.495764	5.9788941622211e-05	0.000698859	1.41007	RBOHE	protein_coding	Respiratory burst oxidase homolog protein E [Source:UniProtKB/Swiss-Prot;Acc:O81211]
AT5G36140	2.30409	3.45794	-1.15384	5.9929204897593e-05	0.000699904	-2.22506	CYP716A2	protein_coding	Cytochrome P450, family 716, subfamily A, polypeptide 2 [Source:UniProtKB/TrEMBL;Acc:Q9LVY3]
AT3G52150	3.3819	4.06165	-0.679754	5.99308267040103e-05	0.000699904	-1.60187	PSRP2	protein_coding	PSRP2 [Source:UniProtKB/TrEMBL;Acc:A0A178VFQ5]
AT1G28400	8.88392	9.19687	-0.312945	6.00912045369383e-05	0.000701572	-1.24224		protein_coding	F3M18.16 [Source:UniProtKB/TrEMBL;Acc:Q9SGN8]
AT2G02810	4.68473	4.18494	0.49979	6.03607674886317e-05	0.000704309	1.41401	UTR1	protein_coding	UDP-galactose/UDP-glucose transporter 1 [Source:UniProtKB/Swiss-Prot;Acc:O64503]
AT1G52700	2.86185	1.87581	0.986038	6.0941694652712e-05	0.00071088	1.98074		protein_coding	Alpha/beta-Hydrolases superfamily protein [Source:UniProtKB/TrEMBL;Acc:A0A1P8AQT5]
AT1G61950	3.57607	2.47188	1.1042	6.09837660306601e-05	0.000710956	2.14979	CPK19	protein_coding	Calcium-dependent protein kinase 19 [Source:UniProtKB/Swiss-Prot;Acc:Q1PFH8]
AT5G09460	6.0767	5.6842	0.392499	6.18083438172465e-05	0.000718686	1.31267	BHLH143	protein_coding	Transcription factor bHLH143 [Source:UniProtKB/Swiss-Prot;Acc:Q9FY69]
AT2G30590	4.86231	4.3423	0.520005	6.20398452425972e-05	0.000720458	1.43396	WRKY21	protein_coding	Probable WRKY transcription factor 21 [Source:UniProtKB/Swiss-Prot;Acc:O04336]
AT5G55050	4.2643	4.89095	-0.626646	6.20689281166959e-05	0.00072046	-1.54397		protein_coding	GDSL esterase/lipase At5g55050 [Source:UniProtKB/Swiss-Prot;Acc:Q9FIA1]
AT5G18630	5.80461	5.29544	0.509167	6.2098160310697e-05	0.000720591	1.42323		protein_coding	Alpha/beta-Hydrolases superfamily protein [Source:UniProtKB/TrEMBL;Acc:Q6DBI3]
AT5G57785	5.01646	5.58821	-0.571747	6.2277395919772e-05	0.000722461	-1.48632		protein_coding	At5g57785 [Source:UniProtKB/TrEMBL;Acc:Q8GY06]
AT2G04040	2.30594	0.721803	1.58414	6.24733083034311e-05	0.000724524	2.99829	DTX1	protein_coding	Protein DETOXIFICATION [Source:UniProtKB/TrEMBL;Acc:A0A178VPK7]
AT2G25625	2.11309	-0.317534	2.43063	6.25880725495058e-05	0.000725645	5.39127		protein_coding	Expressed protein [Source:UniProtKB/TrEMBL;Acc:Q8S8K8]
AT5G22390	-1.3731	1.04125	-2.41436	6.2614338635603e-05	0.000725739	-5.33082		protein_coding	FANTASTIC four-like protein (DUF3049) [Source:UniProtKB/TrEMBL;Acc:Q9FMR2]
AT5G48090	2.06339	0.918238	1.14516	6.28157344992952e-05	0.000727863	2.2117	ELP1	protein_coding	EDM2-like protein1 [Source:UniProtKB/TrEMBL;Acc:F4K064]
AT5G61340	5.8382	6.42668	-0.588473	6.32093238417871e-05	0.000731365	-1.50365		protein_coding	Putative uncharacterized protein [Source:UniProtKB/TrEMBL;Acc:Q9FLJ9]
AT4G26260	1.47611	-0.606772	2.08288	6.38861768226611e-05	0.000738556	4.23652	MIOX4	protein_coding	MIOX4 [Source:UniProtKB/TrEMBL;Acc:A0A178V1J3]
AT5G58160	5.57151	5.12092	0.450588	6.40115698806816e-05	0.000739632	1.3666	FH13	protein_coding	Formin-like protein 13 [Source:UniProtKB/Swiss-Prot;Acc:Q9LVN1]
AT5G56090	5.62774	6.00908	-0.381339	6.40965767649532e-05	0.00073992	-1.30255	COX15	protein_coding	Cytochrome c oxidase assembly protein COX15 [Source:UniProtKB/Swiss-Prot;Acc:Q9FKT8]
AT1G02900	5.58398	6.09387	-0.509887	6.44502781767732e-05	0.000743574	-1.42394	RALF1	protein_coding	RALFL1 [Source:UniProtKB/TrEMBL;Acc:A0A178WER1]
AT3G44200	6.46536	6.77401	-0.308648	6.49662445074699e-05	0.000748664	-1.23855	NEK5	protein_coding	Serine/threonine-protein kinase Nek5 [Source:UniProtKB/Swiss-Prot;Acc:Q0WPH8]
AT4G31000	5.32418	4.80138	0.522807	6.50005085808753e-05	0.000748843	1.43675	CBP60F	protein_coding	Calmodulin-binding protein 60 F [Source:UniProtKB/Swiss-Prot;Acc:F4JR57]
AT4G35470	4.44172	4.9406	-0.498882	6.51615921978602e-05	0.000750483	-1.41312	PIRL4	protein_coding	Plant intracellular Ras-group-related LRR protein 4 [Source:UniProtKB/Swiss-Prot;Acc:Q9SVW8]
AT1G02720	4.69582	5.1356	-0.439774	6.53101621367391e-05	0.000751978	-1.35639	GATL5	protein_coding	Probable galacturonosyltransferase-like 5 [Source:UniProtKB/Swiss-Prot;Acc:Q9FWY9]
AT1G15500	7.65496	7.95128	-0.296313	6.61953629557081e-05	0.000761076	-1.228	AATP2	protein_coding	ADP,ATP carrier protein [Source:UniProtKB/TrEMBL;Acc:A0A178WDN7]
AT5G45580	4.06739	3.47854	0.588854	6.66732089751449e-05	0.00076591	1.50405	PHL11	protein_coding	Myb family transcription factor PHL11 [Source:UniProtKB/Swiss-Prot;Acc:C0SVS4]
AT3G43270	4.13146	3.41758	0.713876	6.67262847679841e-05	0.0007663	1.6402	PME32	protein_coding	Probable pectinesterase/pectinesterase inhibitor 32 [Source:UniProtKB/Swiss-Prot;Acc:Q9LXK7]
AT5G54130	4.63772	4.11038	0.527341	6.67533585069454e-05	0.000766391	1.44127		protein_coding	At5g54130 [Source:UniProtKB/TrEMBL;Acc:Q8GUH8]
AT1G53780	6.19168	5.78804	0.403637	6.69103672862528e-05	0.000767726	1.32284		protein_coding	26S proteasome regulatory complex ATPase [Source:UniProtKB/TrEMBL;Acc:F4HTC3]
AT4G27170	1.02378	-2.43287	3.45665	6.71376888907786e-05	0.000769366	10.9788	AT2S4	protein_coding	2S seed storage protein 4 [Source:UniProtKB/Swiss-Prot;Acc:P15460]
AT3G48990	8.58525	9.02887	-0.443615	6.76139974824819e-05	0.000774045	-1.36001	AAE3	protein_coding	Oxalate--CoA ligase [Source:UniProtKB/Swiss-Prot;Acc:Q9SMT7]
AT3G19340	5.92923	6.3527	-0.423472	6.76803263157833e-05	0.000774368	-1.34115		protein_coding	Aminopeptidase (DUF3754) [Source:UniProtKB/TrEMBL;Acc:Q8RWC3]
AT5G65800	-0.139413	1.55779	-1.6972	6.78775773246997e-05	0.000776403	-3.24272	ACS5	protein_coding	ETO2 [Source:UniProtKB/TrEMBL;Acc:A0A178UQM2]
AT5G03160	6.51077	6.17982	0.330949	6.830376033827e-05	0.000780514	1.25784	P58IPK	protein_coding	DnaJ protein P58IPK homolog [Source:UniProtKB/Swiss-Prot;Acc:Q9LYW9]
AT1G60600	-0.0868195	1.35568	-1.4425	6.84790250281149e-05	0.000781719	-2.71791	ABC4	protein_coding	2-carboxy-1,4-naphthoquinone phytyltransferase, chloroplastic [Source:UniProtKB/Swiss-Prot;Acc:Q0WUA3]
AT5G09760	5.39926	5.89606	-0.496797	6.89594671777131e-05	0.000785908	-1.41108		protein_coding	Pectinesterase [Source:UniProtKB/TrEMBL;Acc:A0A178UA07]
AT1G16060	4.87869	4.42963	0.449053	6.89833904035176e-05	0.000785908	1.36514	ADAP	protein_coding	AP2-like ethylene-responsive transcription factor At1g16060 [Source:UniProtKB/Swiss-Prot;Acc:Q94AN4]
AT5G54670	6.5255	6.12932	0.396178	6.93837768246306e-05	0.000789795	1.31602	KIN14N	protein_coding	Kinesin-like protein [Source:UniProtKB/TrEMBL;Acc:A0A178UTF4]
AT4G18020	5.13641	4.68099	0.455414	6.98658237753563e-05	0.00079483	1.37118	APRR2	protein_coding	Two-component response regulator-like APRR2 [Source:UniProtKB/Swiss-Prot;Acc:Q6LA43]
AT5G24610	5.38017	4.87519	0.504975	7.00333192802681e-05	0.000796283	1.4191		protein_coding	At5g24610 [Source:UniProtKB/TrEMBL;Acc:Q9FLU3]
AT5G02360	4.06088	3.44671	0.614169	7.04227307998959e-05	0.000800256	1.53068		protein_coding	DC1 domain-containing protein [Source:UniProtKB/TrEMBL;Acc:Q9LZ89]
AT5G42610	-4.41137	-0.0105264	-4.40084	7.04943256379825e-05	0.000800843	-21.1245		protein_coding	Calcium uniporter protein 4, mitochondrial [Source:UniProtKB/Swiss-Prot;Acc:Q9FJV7]
AT1G62310	4.49377	3.9186	0.575173	7.09350415604452e-05	0.000805164	1.48986		protein_coding	Putative uncharacterized protein At1g62310 (Fragment) [Source:UniProtKB/TrEMBL;Acc:C0SV12]
AT2G13820	4.79555	5.24236	-0.446808	7.12456131283214e-05	0.00080846	-1.36302		protein_coding	Bifunctional inhibitor/lipid-transfer protein/seed storage 2S albumin superfamily protein [Source:TAIR;Acc:AT2G13820]
AT3G54440	6.90728	6.49879	0.408495	7.14928868529416e-05	0.000811036	1.3273		protein_coding	Glycoside hydrolase family 2 protein [Source:UniProtKB/TrEMBL;Acc:F4JCX1]
AT4G15160	7.45621	7.87687	-0.420656	7.16684358098125e-05	0.000812567	-1.33854		protein_coding	Bifunctional inhibitor/lipid-transfer protein/seed storage 2S albumin superfamily protein [Source:UniProtKB/TrEMBL;Acc:F4JJE3]
AT5G51830	5.73878	5.35308	0.385706	7.19694845508196e-05	0.000815518	1.3065		protein_coding	Probable fructokinase-7 [Source:UniProtKB/Swiss-Prot;Acc:Q9FLH8]
AT5G43580	6.59156	5.93045	0.661114	7.25383059563321e-05	0.000821034	1.5813		protein_coding	Serine protease inhibitor, potato inhibitor I-type family protein [Source:UniProtKB/TrEMBL;Acc:F4K627]
AT1G26250	6.09768	5.32812	0.769565	7.29270975432988e-05	0.00082427	1.70476		protein_coding	Proline-rich extensin-like family protein [Source:UniProtKB/TrEMBL;Acc:Q9C669]
AT5G26120	-4.55627	0.0315378	-4.5878	7.31943548950382e-05	0.000826824	-24.0473	ASD2	protein_coding	Alpha-L-arabinofuranosidase 2 [Source:UniProtKB/Swiss-Prot;Acc:Q8VZR2]
AT3G60840	4.65735	5.19666	-0.539315	7.33868855495163e-05	0.000828297	-1.45328	MAP65-4	protein_coding	65-kDa microtubule-associated protein 4 [Source:UniProtKB/Swiss-Prot;Acc:Q9LZY0]
AT1G30690	6.92812	7.29815	-0.370033	7.34487407671366e-05	0.000828762	-1.29238	PATL4	protein_coding	Patellin-4 [Source:UniProtKB/Swiss-Prot;Acc:Q94C59]
AT2G38600	1.9124	3.0603	-1.1479	7.36048917038712e-05	0.00083029	-2.21591		protein_coding	HAD superfamily, subfamily IIIB acid phosphatase [Source:UniProtKB/TrEMBL;Acc:Q9ZVI2]
AT5G52060	6.62757	7.00609	-0.378518	7.37249087179785e-05	0.000831207	-1.30001	BAG1	protein_coding	BAG family molecular chaperone regulator 1 [Source:UniProtKB/Swiss-Prot;Acc:Q0WUQ1]
AT5G59080	-1.91456	1.40976	-3.32432	7.39395408137373e-05	0.000832891	-10.0166		protein_coding	Emb [Source:UniProtKB/TrEMBL;Acc:Q9FGU5]
AT4G13440	1.55371	2.63837	-1.08466	7.44895807241384e-05	0.000837673	-2.12087		protein_coding	Calcium-binding EF-hand family protein [Source:TAIR;Acc:AT4G13440]
AT4G01630	4.49525	5.07366	-0.578415	7.45506473224173e-05	0.000838084	-1.49321	EXPA17	protein_coding	EXPA17 [Source:UniProtKB/TrEMBL;Acc:A0A178UWZ2]
AT1G76240	4.83633	5.29705	-0.460719	7.45679546764325e-05	0.000838084	-1.37623		protein_coding	At1g76240 [Source:UniProtKB/TrEMBL;Acc:Q501A3]
AT3G49700	0.435465	-3.61081	4.04627	7.53602566596216e-05	0.000845801	16.5215	ACS9	protein_coding	1-aminocyclopropane-1-carboxylate synthase 9 [Source:UniProtKB/Swiss-Prot;Acc:Q9M2Y8]
AT2G43870	3.08393	2.19514	0.888791	7.55141531504939e-05	0.000847053	1.85162		protein_coding	Pectin lyase-like superfamily protein [Source:UniProtKB/TrEMBL;Acc:O22817]
AT1G78860	4.58616	5.01272	-0.426567	7.56781684122026e-05	0.000848655	-1.34403		protein_coding	EP1-like glycoprotein 4 [Source:UniProtKB/Swiss-Prot;Acc:Q9ZVA5]
AT1G77760	7.60764	8.04507	-0.437431	7.59872103103203e-05	0.000851631	-1.35419	NIA1	protein_coding	Nitrate reductase [Source:UniProtKB/TrEMBL;Acc:A0A178WBR8]
AT3G15700	3.3299	2.2169	1.11299	7.60073484141164e-05	0.000851631	2.16294		protein_coding	P-loop containing nucleoside triphosphate hydrolases superfamily protein [Source:TAIR;Acc:AT3G15700]
AT2G29660	5.13205	5.5386	-0.406549	7.62549805360854e-05	0.000853928	-1.32551		protein_coding	At2g29660 [Source:UniProtKB/TrEMBL;Acc:O82389]
AT5G36925	0.75585	-2.03944	2.79529	7.66126571581327e-05	0.000857693	6.94173		protein_coding	Putative uncharacterized protein [Source:UniProtKB/TrEMBL;Acc:Q9FIW0]
AT3G02240	3.15518	3.99153	-0.836342	7.6773177118113e-05	0.00085901	-1.78552	RGF7	protein_coding	Root meristem growth factor 7 [Source:UniProtKB/Swiss-Prot;Acc:Q6NNL3]
AT1G53340	3.93175	3.14203	0.789724	7.68974558328312e-05	0.00086016	1.72874		protein_coding	Cysteine/Histidine-rich C1 domain family protein [Source:TAIR;Acc:AT1G53340]
AT5G35525	-2.15528	1.03326	-3.18854	7.69921341150246e-05	0.000860979	-9.11688	PCR3	protein_coding	Protein PLANT CADMIUM RESISTANCE 3 [Source:UniProtKB/Swiss-Prot;Acc:P0CW97]
ENSRNA049493837	3.64842	4.27791	-0.629487	7.709154560051e-05	0.000861849	-1.54701	Plant_SRP	SRP_RNA	Plant signal recognition particle RNA
AT1G70450	2.1136	0.797935	1.31567	7.7254603848677e-05	0.000863431	2.48917		protein_coding	Protein kinase superfamily protein [Source:UniProtKB/TrEMBL;Acc:Q9CAL9]
AT4G36880	4.11471	3.55071	0.563998	7.73737216484903e-05	0.00086428	1.47836	CP1	protein_coding	CP1 [Source:UniProtKB/TrEMBL;Acc:A0A178UST0]
AT5G47990	8.04747	8.62906	-0.581587	7.75427147920088e-05	0.000865926	-1.49649	CYP705A5	protein_coding	THAD1 [Source:UniProtKB/TrEMBL;Acc:A0A178UGC2]
AT5G42270	6.23582	6.6364	-0.400581	7.77120530860409e-05	0.000867333	-1.32004	FTSH5	protein_coding	VAR1 [Source:UniProtKB/TrEMBL;Acc:A0A178U8J6]
AT5G61560	2.5332	1.43603	1.09716	7.78933002565068e-05	0.000869114	2.13933		protein_coding	U-box domain-containing protein kinase family protein [Source:TAIR;Acc:AT5G61560]
AT4G36220	4.75693	5.34104	-0.584117	7.81017148397994e-05	0.000871196	-1.49912	CYP84A1	protein_coding	Cytochrome P450 84A1 [Source:UniProtKB/Swiss-Prot;Acc:Q42600]
AT1G60860	5.87077	5.47277	0.398004	7.8404310689939e-05	0.000874328	1.31768	AGD2	protein_coding	ADP-ribosylation factor GTPase-activating protein AGD2 [Source:UniProtKB/Swiss-Prot;Acc:Q9C6C3]
AT1G19570	8.68939	8.39748	0.291907	7.88097808399679e-05	0.000877608	1.22426	DHAR1	protein_coding	Glutathione S-transferase DHAR1, mitochondrial [Source:UniProtKB/Swiss-Prot;Acc:Q9FWR4]
AT4G21620	3.49951	2.29279	1.20672	7.89565326909807e-05	0.000878529	2.30812		protein_coding	AT4g21620/F17L22_80 [Source:UniProtKB/TrEMBL;Acc:Q9SVT5]
AT5G62210	5.89464	6.27764	-0.383001	7.89880772384086e-05	0.000878635	-1.30405		protein_coding	Embryo-specific protein 3, (ATS3) [Source:UniProtKB/TrEMBL;Acc:Q9LVB5]
AT2G01610	2.71138	3.58969	-0.878303	7.92125914376223e-05	0.000880888	-1.83821		protein_coding	At2g01610 [Source:UniProtKB/TrEMBL;Acc:Q9ZNU5]
AT5G44574	1.02942	2.31016	-1.28073	7.92668067174643e-05	0.000881246	-2.42962		protein_coding
AT5G65310	7.4326	7.13133	0.301272	7.93571223113178e-05	0.000882005	1.23223	ATHB-5	protein_coding	Homeobox-leucine zipper protein ATHB-5 [Source:UniProtKB/Swiss-Prot;Acc:P46667]
AT3G02980	3.02538	2.05994	0.965441	7.98363264766043e-05	0.000886839	1.95266	MCC1	protein_coding	Histone acetyltransferase MCC1 [Source:UniProtKB/Swiss-Prot;Acc:Q9M8T9]
AT4G01060	0.596967	-2.27966	2.87663	7.99295368517624e-05	0.000887628	7.34433	ETC3	protein_coding	CAPRICE-like MYB3 [Source:TAIR;Acc:AT4G01060]
AT1G32860	4.57786	3.96382	0.614033	8.00161814690688e-05	0.000888344	1.53053		protein_coding	Glucan endo-1,3-beta-glucosidase 11 [Source:UniProtKB/Swiss-Prot;Acc:Q8L868]
AT1G73620	6.0796	5.60051	0.479096	8.0201854659599e-05	0.000890158	1.39387		protein_coding	Pathogenesis-related thaumatin superfamily protein [Source:UniProtKB/TrEMBL;Acc:Q9C9U9]
AT4G36030	3.38313	2.49922	0.883915	8.03844862207708e-05	0.000891444	1.84538	ARO3	protein_coding	Armadillo repeat only 3 [Source:UniProtKB/TrEMBL;Acc:O65640]
AT1G58330	-0.60262	-5.08963	4.48701	8.1885967839699e-05	0.000906338	22.4246	ZW2	protein_coding	At1g58330 [Source:UniProtKB/TrEMBL;Acc:Q9SLV1]
AT3G25920	4.21978	4.73352	-0.513738	8.20854361791126e-05	0.000908294	-1.42775	RPL15	protein_coding	50S ribosomal protein L15, chloroplastic [Source:UniProtKB/Swiss-Prot;Acc:P25873]
AT1G06923	3.01359	2.0669	0.946692	8.29808639342336e-05	0.000916935	1.92745		protein_coding	Putative uncharacterized protein [Source:UniProtKB/TrEMBL;Acc:Q1G3W7]
AT4G22070	5.48287	4.93367	0.549201	8.31887507730492e-05	0.000918979	1.46327	WRKY31	protein_coding	Probable WRKY transcription factor 31 [Source:UniProtKB/Swiss-Prot;Acc:Q93WT0]
AT1G70140	4.74757	4.09089	0.656675	8.32848697789173e-05	0.000919533	1.57645	FH8	protein_coding	Formin-like protein 8 [Source:UniProtKB/Swiss-Prot;Acc:O04532]
AT3G04550	2.33662	3.33561	-0.998987	8.3395552510461e-05	0.000920501	-1.9986	RAF1.2	protein_coding	Rubisco accumulation factor 1.2, chloroplastic [Source:UniProtKB/Swiss-Prot;Acc:Q9SR19]
AT5G56320	6.39662	5.77295	0.623668	8.36780989276236e-05	0.000923111	1.54079	ATEXPA14	protein_coding	expansin A14 [Source:TAIR;Acc:AT5G56320]
AT1G17050	5.26742	4.80642	0.460991	8.42951555829615e-05	0.000928638	1.37649	SPS2	protein_coding	SPS2 [Source:UniProtKB/TrEMBL;Acc:A0A178W8X1]
AT1G18140	5.79679	6.21972	-0.422928	8.43795923274787e-05	0.000929313	-1.34065	LAC1	protein_coding	Laccase-1 [Source:UniProtKB/Swiss-Prot;Acc:Q9LMS3]
AT1G15210	8.5278	8.83324	-0.305434	8.5084830704078e-05	0.00093605	-1.23579	ABCG35	protein_coding	PDR7 [Source:UniProtKB/TrEMBL;Acc:A0A178WAD4]
AT4G02540	5.93547	5.5094	0.42607	8.54443229733296e-05	0.000939747	1.34357		protein_coding	Cysteine/Histidine-rich C1 domain family protein [Source:UniProtKB/TrEMBL;Acc:Q9ZQX3]
AT3G63540	1.52909	2.71569	-1.1866	8.55807691834598e-05	0.000940731	-2.27615		protein_coding	Mog1/PsbP/DUF1795-like photosystem II reaction center PsbP family protein [Source:TAIR;Acc:AT3G63540]
AT5G26200	-0.360545	1.42803	-1.78858	8.56588460338794e-05	0.00094133	-3.45474		protein_coding	AT5g26200/T19G15_50 [Source:UniProtKB/TrEMBL;Acc:Q93YZ9]
AT2G47180	4.27816	4.91466	-0.636495	8.57489492621761e-05	0.000942062	-1.55455	GOLS1	protein_coding	Galactinol synthase 1 [Source:UniProtKB/Swiss-Prot;Acc:O22893]
AT1G53700	1.61849	2.7114	-1.09291	8.58024020647912e-05	0.000942387	-2.13305	WAG1	protein_coding	Serine/threonine-protein kinase WAG1 [Source:UniProtKB/Swiss-Prot;Acc:Q9C8M5]
AT5G58250	2.657	3.45535	-0.798343	8.67275447087299e-05	0.000950726	-1.7391		protein_coding	Putative uncharacterized protein [Source:UniProtKB/TrEMBL;Acc:Q9LVM3]
AT2G36410	5.92452	6.35041	-0.425892	8.71299220644418e-05	0.000953309	-1.3434		protein_coding	Expressed protein [Source:UniProtKB/TrEMBL;Acc:Q9SJR4]
AT5G62770	2.62659	3.49064	-0.864057	8.8067860696853e-05	0.000961994	-1.82015		protein_coding	At5g62770 [Source:UniProtKB/TrEMBL;Acc:Q9FM16]
AT3G10230	3.71359	4.37494	-0.661345	8.82538090128922e-05	0.0009635	-1.58156	LCY1	protein_coding	Lycopene beta cyclase, chloroplastic [Source:UniProtKB/Swiss-Prot;Acc:Q38933]
AT1G29270	3.26142	2.45419	0.807221	8.8859940692389e-05	0.000968532	1.74984		protein_coding
AT3G04070	5.5241	4.84884	0.675258	8.91428576838658e-05	0.000971087	1.59688	NAC047	protein_coding	NAC transcription factor 47 [Source:UniProtKB/Swiss-Prot;Acc:Q84TD6]
AT1G64400	4.17751	3.27414	0.903371	8.92154545580764e-05	0.000971614	1.87043	LACS3	protein_coding	Long chain acyl-CoA synthetase 3 [Source:UniProtKB/Swiss-Prot;Acc:Q9C7W4]
AT5G16910	7.49709	7.0938	0.403283	8.94583313800638e-05	0.000973994	1.32251	CSLD2	protein_coding	CSLD2 [Source:UniProtKB/TrEMBL;Acc:A0A178UAL6]
AT5G63600	8.25217	8.74094	-0.488776	8.97319048552886e-05	0.000976441	-1.40325	FLS5	protein_coding	Flavonol synthase 5 [Source:UniProtKB/TrEMBL;Acc:F4KAS3]
AT1G77000	4.45898	3.89636	0.562622	9.05320253915219e-05	0.000984613	1.47695	SKP2B	protein_coding	F-box protein SKP2B [Source:UniProtKB/Swiss-Prot;Acc:O49286]
AT3G07040	2.5081	1.45531	1.05279	9.08971555153441e-05	0.000988315	2.07454	RPM1	protein_coding	Disease resistance protein RPM1 [Source:UniProtKB/Swiss-Prot;Acc:Q39214]
AT4G40080	3.84886	4.43625	-0.587392	9.09775256452346e-05	0.000988921	-1.50253		protein_coding	At4g40080 [Source:UniProtKB/TrEMBL;Acc:A1A6G6]
AT1G19380	2.98079	1.96781	1.01298	9.10042189820923e-05	0.000988942	2.01807		protein_coding	At1g19380 [Source:UniProtKB/TrEMBL;Acc:Q9LN60]
AT5G18590	5.03147	4.59579	0.435679	9.11675840337224e-05	0.00099018	1.35255		protein_coding	Galactose oxidase/kelch repeat superfamily protein [Source:UniProtKB/TrEMBL;Acc:Q0WWX4]
AT1G14550	0.645855	2.47209	-1.82624	9.16071579231849e-05	0.000994145	-3.5461	PER5	protein_coding	Peroxidase 5 [Source:UniProtKB/Swiss-Prot;Acc:Q9M9Q9]
AT1G18660	5.51221	5.90904	-0.396829	9.24957683138384e-05	0.0010027	-1.31661		protein_coding	Zinc finger (C3HC4-type RING finger) family protein [Source:UniProtKB/TrEMBL;Acc:F4ICB5]
AT3G15450	5.39054	6.45418	-1.06364	9.28135754574859e-05	0.00100587	-2.0902		protein_coding	AT3g15450/MJK13_11 [Source:UniProtKB/TrEMBL;Acc:Q9LE80]
AT1G21760	4.86281	4.33125	0.531564	9.30457013788483e-05	0.00100757	1.4455	SKIP32	protein_coding	F-box protein 7 [Source:UniProtKB/Swiss-Prot;Acc:Q9XI00]
AT1G53270	3.78935	3.06684	0.722508	9.38493948431619e-05	0.00101572	1.65005	ABCG10	protein_coding	ABCG10 [Source:UniProtKB/TrEMBL;Acc:A0A178WBC4]
AT5G61520	-0.0481082	-5.08963	5.04152	9.43426144818867e-05	0.00102024	32.9344	STP3	protein_coding	AT5G61520 protein [Source:UniProtKB/TrEMBL;Acc:B9DGV5]
AT1G77330	7.1199	7.44535	-0.325452	9.44589761478999e-05	0.00102094	-1.25306		protein_coding	1-aminocyclopropane-1-carboxylate oxidase 5 [Source:UniProtKB/Swiss-Prot;Acc:Q0WPW4]
AT5G11900	5.97082	5.60067	0.370153	9.45888671965601e-05	0.00102207	1.29249		protein_coding	Translation machinery-associated protein 22 [Source:UniProtKB/TrEMBL;Acc:Q8VZK2]
AT5G08570	7.52811	7.22321	0.304898	9.49099803197546e-05	0.00102471	1.23533		protein_coding	Pyruvate kinase [Source:UniProtKB/TrEMBL;Acc:A0A178UBM6]
AT4G15230	6.18257	5.80226	0.380309	9.49873190564321e-05	0.00102502	1.30162	ABCG30	protein_coding	ABC transporter G family member 30 [Source:UniProtKB/Swiss-Prot;Acc:Q8GZ52]
AT5G38820	0.888244	2.45405	-1.5658	9.54320095419716e-05	0.00102924	-2.96042		protein_coding
AT2G41970	4.86056	4.24836	0.612203	9.57006535600474e-05	0.00103186	1.52859		protein_coding	Probable protein kinase At2g41970 [Source:UniProtKB/Swiss-Prot;Acc:P93749]
AT1G53380	6.0631	5.68787	0.375226	9.59357183530829e-05	0.00103411	1.29704		protein_coding	At1g53380 [Source:UniProtKB/TrEMBL;Acc:Q9MAG4]
AT2G39518	4.12042	3.27617	0.844248	9.60196558554241e-05	0.00103474	1.79533		protein_coding	CASP-like protein 4D2 [Source:UniProtKB/Swiss-Prot;Acc:Q56X75]
AT3G50740	7.1982	7.78299	-0.584784	9.62857188098173e-05	0.00103694	-1.49981	UGT72E1	protein_coding	UDP-glycosyltransferase 72E1 [Source:UniProtKB/Swiss-Prot;Acc:Q94A84]
AT1G30210	4.22573	3.54326	0.682473	9.7101790260745e-05	0.00104359	1.60489	TCP24	protein_coding	TCP24 [Source:UniProtKB/TrEMBL;Acc:A0A178W971]
AT5G38280	4.93594	4.38933	0.546613	9.72976153902579e-05	0.00104525	1.46065	PR5K	protein_coding	PR5-like receptor kinase [Source:TAIR;Acc:AT5G38280]
AT1G13210	6.2072	6.57574	-0.368537	9.7308469280713e-05	0.00104525	-1.29104	ALA11	protein_coding	Probable phospholipid-transporting ATPase 11 [Source:UniProtKB/Swiss-Prot;Acc:Q9SAF5]
AT3G19370	6.91683	7.20714	-0.290311	9.77285799336238e-05	0.00104864	-1.2229		protein_coding	Filament-like protein (DUF869) [Source:UniProtKB/TrEMBL;Acc:F4JB65]
AT1G13700	0.773304	2.51393	-1.74062	9.80200258889674e-05	0.0010507	-3.34179	PGL1	protein_coding	Probable 6-phosphogluconolactonase 1 [Source:UniProtKB/Swiss-Prot;Acc:Q9LMX8]
AT5G02090	3.22292	4.09655	-0.873629	9.80245808294791e-05	0.0010507	-1.83227		protein_coding	Putative uncharacterized protein At5g02090 [Source:UniProtKB/TrEMBL;Acc:Q9LZM2]
AT3G22970	6.77104	7.20597	-0.434932	9.81798839756828e-05	0.00105151	-1.35185		protein_coding	At3g22970 [Source:UniProtKB/TrEMBL;Acc:Q9LIJ8]
AT4G00670	5.09342	4.5151	0.578317	9.87132483516594e-05	0.00105539	1.49311		protein_coding	At4g00670 [Source:UniProtKB/TrEMBL;Acc:Q6IDB4]
AT2G18370	6.23222	5.72448	0.507735	9.87266318459353e-05	0.00105539	1.42182	LTP8	protein_coding	Non-specific lipid-transfer protein [Source:UniProtKB/TrEMBL;Acc:A0A178VTK3]
AT2G28110	5.39594	6.06978	-0.673843	9.95939886446167e-05	0.00106296	-1.59532	IRX7	protein_coding	Glycosyltransferase (Fragment) [Source:UniProtKB/TrEMBL;Acc:W8Q712]
AT1G73480	3.70209	3.07595	0.626137	9.966082529247e-05	0.00106339	1.54343		protein_coding	Alpha/beta-Hydrolases superfamily protein [Source:UniProtKB/TrEMBL;Acc:Q94AM5]
AT3G14595	4.10132	4.66602	-0.564698	9.9776097351933e-05	0.00106433	-1.47908		protein_coding	At3g14595 [Source:UniProtKB/TrEMBL;Acc:Q1H563]
AT2G46750	5.79965	6.41775	-0.618095	0.000100004	0.00106648	-1.53485	GULLO2	protein_coding	L-gulonolactone oxidase 2 [Source:UniProtKB/Swiss-Prot;Acc:Q6NQ66]
AT3G27460	4.21718	3.62493	0.592254	0.000101331	0.00107948	1.5076		protein_coding	SGF29 tudor-like domain-containing protein [Source:UniProtKB/TrEMBL;Acc:A0A1I9LNL0]
AT1G13420	6.68278	6.18221	0.500564	0.000103029	0.00109553	1.41477	SOT8	protein_coding	Cytosolic sulfotransferase 8 [Source:UniProtKB/Swiss-Prot;Acc:Q9FX56]
AT1G58070	1.84526	2.86414	-1.01889	0.00010379	0.00110274	-2.02636		protein_coding	At1g58070 [Source:UniProtKB/TrEMBL;Acc:Q9C6F8]
AT5G14780	4.18873	3.59603	0.592697	0.000105164	0.00111532	1.50806	FDH1	protein_coding	Formate dehydrogenase, mitochondrial [Source:UniProtKB/TrEMBL;Acc:A0A178UHK7]
AT5G25440	3.59696	2.75422	0.842737	0.000105169	0.00111532	1.79345		protein_coding	Protein kinase superfamily protein [Source:TAIR;Acc:AT5G25440]
AT1G51790	4.77183	5.47117	-0.699332	0.000105223	0.00111559	-1.62375		protein_coding	Leucine-rich repeat protein kinase family protein [Source:TAIR;Acc:AT1G51790]
AT3G17690	2.9868	1.42912	1.55769	0.000105333	0.00111588	2.94381	CNGC19	protein_coding	Putative cyclic nucleotide-gated ion channel 19 [Source:UniProtKB/Swiss-Prot;Acc:Q9LDR2]
AT4G31780	4.62079	4.07359	0.547195	0.00010578	0.00111943	1.46124	MGD1	protein_coding	monogalactosyl diacylglycerol synthase 1 [Source:TAIR;Acc:AT4G31780]
AT5G67580	4.79602	4.3492	0.446816	0.000106511	0.00112538	1.36303	TRB2	protein_coding	Telomere repeat-binding factor 2 [Source:UniProtKB/Swiss-Prot;Acc:Q9FJW5]
AT1G16530	2.50285	3.38339	-0.88055	0.000106893	0.00112912	-1.84108	LBD3	protein_coding	LOB domain-containing protein 3 [Source:UniProtKB/Swiss-Prot;Acc:Q9SA51]
AT1G06040	5.73854	6.12072	-0.382173	0.00010753	0.00113495	-1.3033	BBX24	protein_coding	B-box zinc finger protein 24 [Source:UniProtKB/Swiss-Prot;Acc:Q96288]
AT2G13360	1.65592	3.45739	-1.80147	0.000107694	0.00113575	-3.48575	AGT1	protein_coding	Serine--glyoxylate aminotransferase [Source:UniProtKB/Swiss-Prot;Acc:Q56YA5]
AT5G45350	4.64522	4.10027	0.544946	0.000107707	0.00113575	1.45897		protein_coding	AT5g45350/MFC19_1 [Source:UniProtKB/TrEMBL;Acc:Q39115]
AT2G36290	6.97876	7.31341	-0.334648	0.000107719	0.00113575	-1.26107		protein_coding	Alpha/beta-Hydrolases superfamily protein [Source:UniProtKB/TrEMBL;Acc:Q9SJM9]
AT1G63840	4.72899	5.28269	-0.553702	0.000109366	0.00115129	-1.46785		protein_coding	At1g63840/T12P18_14 [Source:UniProtKB/TrEMBL;Acc:Q9CAJ8]
AT1G24340	4.62376	5.04137	-0.417611	0.000110338	0.00116061	-1.33571	EMB260	protein_coding	FAD/NAD(P)-binding oxidoreductase family protein [Source:UniProtKB/TrEMBL;Acc:Q8GYJ7]
AT1G67080	3.42039	4.13158	-0.711186	0.000110771	0.00116363	-1.63715	ABA4	protein_coding	Protein ABA DEFICIENT 4, chloroplastic [Source:UniProtKB/Swiss-Prot;Acc:Q8LFP9]
AT1G08430	6.00038	5.63076	0.369621	0.000111576	0.00117087	1.29201	ALMT1	protein_coding	Aluminum-activated malate transporter 1 [Source:UniProtKB/Swiss-Prot;Acc:Q9SJE9]
AT1G54780	1.95538	2.90576	-0.950375	0.000113624	0.00119017	-1.93237	TLP18.3	protein_coding	TLP18.3 [Source:UniProtKB/TrEMBL;Acc:A0A178WHT4]
AT5G61430	4.10805	4.75346	-0.645412	0.000113783	0.00119152	-1.56419	NAC100	protein_coding	NAC domain-containing protein 100 [Source:UniProtKB/Swiss-Prot;Acc:Q9FLJ2]
AT1G78460	1.01256	2.38344	-1.37088	0.000114509	0.00119881	-2.58628		protein_coding	AT1G78460 protein [Source:UniProtKB/TrEMBL;Acc:Q9SYN5]
AT4G10500	3.04322	2.14607	0.897148	0.000115081	0.00120385	1.86238	DLO1	protein_coding	Protein DMR6-LIKE OXYGENASE 1 [Source:UniProtKB/Swiss-Prot;Acc:Q9ZSA8]
AT4G13280	3.4543	2.31313	1.14117	0.000115117	0.00120392	2.20559	TPS12	protein_coding	(Z)-gamma-bisabolene synthase 1 [Source:UniProtKB/Swiss-Prot;Acc:Q9T0J9]
AT3G46280	6.53324	6.96227	-0.429031	0.000115189	0.00120435	-1.34633		protein_coding	Kinase-like protein [Source:UniProtKB/TrEMBL;Acc:Q8GYH9]
AT3G08650	6.34549	6.00376	0.341734	0.000115329	0.00120551	1.26728		protein_coding	Putative zinc transporter At3g08650 [Source:UniProtKB/Swiss-Prot;Acc:Q9C9Z1]
AT1G14660	2.958	2.06005	0.897951	0.00011571	0.00120917	1.86342	NHX8	protein_coding	Sodium/hydrogen exchanger 8 [Source:UniProtKB/Swiss-Prot;Acc:Q3YL57]
AT3G04380	3.27549	2.58119	0.6943	0.000117847	0.00123021	1.6181	SUVR4	protein_coding	Histone-lysine N-methyltransferase SUVR4 [Source:UniProtKB/Swiss-Prot;Acc:Q8W595]
AT5G59430	4.23348	4.79633	-0.562854	0.000118063	0.00123121	-1.47719	TRP1	protein_coding	Telomere repeat-binding protein 1 [Source:UniProtKB/Swiss-Prot;Acc:Q8L7L8]
AT2G30870	10.0608	9.71291	0.347915	0.000118445	0.00123485	1.27272	GSTF10	protein_coding	Glutathione S-transferase F10 [Source:UniProtKB/Swiss-Prot;Acc:P42761]
AT1G62500	2.36768	1.34397	1.02371	0.000118775	0.00123797	2.03314		protein_coding	Bifunctional inhibitor/lipid-transfer protein/seed storage 2S albumin superfamily protein [Source:UniProtKB/TrEMBL;Acc:Q9SXE7]
AT3G21530	3.67494	3.00175	0.67319	0.000119628	0.00124588	1.59459		protein_coding	DNAse I-like superfamily protein [Source:UniProtKB/TrEMBL;Acc:Q9LVF3]
AT1G64200	5.33492	5.80153	-0.466614	0.000119872	0.00124778	-1.38186	VHA-E3	protein_coding	vacuolar H+-ATPase subunit E isoform 3 [Source:TAIR;Acc:AT1G64200]
AT5G17890	6.02049	5.6687	0.351798	0.000120245	0.00125133	1.27615	DAR4	protein_coding	Protein DA1-related 4 [Source:UniProtKB/Swiss-Prot;Acc:Q9FKN7]
AT3G51710	2.22498	3.09176	-0.866782	0.000120607	0.00125445	-1.82359		protein_coding	D-mannose binding lectin protein with Apple-like carbohydrate-binding domain-containing protein [Source:UniProtKB/TrEMBL;Acc:Q9SCT7]
AT5G06585	0.608183	-2.13532	2.7435	0.000121248	0.00126079	6.69692		lncRNA
AT5G41730	2.63438	1.3165	1.31788	0.000121698	0.00126515	2.49299		protein_coding	Protein kinase family protein [Source:UniProtKB/TrEMBL;Acc:Q9FGG5]
AT3G52520	0.638029	2.0061	-1.36807	0.000121768	0.00126554	-2.58125		protein_coding	At3g52520 [Source:UniProtKB/TrEMBL;Acc:Q9SVD3]
AT1G26930	5.89005	5.49148	0.398572	0.000121835	0.0012656	1.3182		protein_coding	F-box/kelch-repeat protein At1g26930 [Source:UniProtKB/Swiss-Prot;Acc:Q84M94]
AT5G12970	5.24199	4.8129	0.429096	0.000121837	0.0012656	1.34639		protein_coding	Anthranilate phosphoribosyltransferase-like protein [Source:UniProtKB/TrEMBL;Acc:Q9LXU2]
AT3G08730	6.8679	6.52508	0.342822	0.000122061	0.00126727	1.26823	ATPK1	protein_coding	S6K1 [Source:UniProtKB/TrEMBL;Acc:A0A178VLF0]
AT3G61440	9.00657	8.72029	0.286276	0.000122721	0.00127247	1.21949	CYSC1	protein_coding	Bifunctional L-3-cyanoalanine synthase/cysteine synthase C1, mitochondrial [Source:UniProtKB/Swiss-Prot;Acc:Q9S757]
AT1G62710	4.77555	4.18455	0.591	0.000122761	0.00127256	1.50629	bVPE	protein_coding	Vacuolar-processing enzyme beta-isozyme [Source:UniProtKB/Swiss-Prot;Acc:Q39044]
AT1G58270	8.48069	8.14177	0.338918	0.000122805	0.00127268	1.26481	ZW9	protein_coding	At1g58270/F19C14_8 [Source:UniProtKB/TrEMBL;Acc:Q9SLV3]
AT2G23050	5.78959	5.2105	0.579092	0.00012323	0.00127577	1.49391	NPY4	protein_coding	BTB/POZ domain-containing protein NPY4 [Source:UniProtKB/Swiss-Prot;Acc:O64814]
AT3G21550	3.20657	4.08938	-0.882811	0.000123307	0.00127623	-1.84397	DMP2	protein_coding	DMP2 [Source:UniProtKB/TrEMBL;Acc:A0A178VDX9]
AT1G28390	5.11445	4.67689	0.437557	0.000123477	0.00127766	1.35431		protein_coding	Protein kinase superfamily protein [Source:UniProtKB/TrEMBL;Acc:F4HWL9]
AT5G42810	4.51919	4.94052	-0.421328	0.000125405	0.00129527	-1.33916	IPK1	protein_coding	Inositol-pentakisphosphate 2-kinase [Source:UniProtKB/Swiss-Prot;Acc:Q93YN9]
AT5G65020	8.70252	8.37768	0.32484	0.000125921	0.00129877	1.25253	ANN2	protein_coding	Annexin D2 [Source:UniProtKB/Swiss-Prot;Acc:Q9XEE2]
AT3G60120	0.110233	-4.34246	4.45269	0.000125938	0.00129877	21.8975	BGLU27	protein_coding	Beta-glucosidase 27 [Source:UniProtKB/Swiss-Prot;Acc:Q9M1D1]
AT3G16720	3.9148	3.25221	0.662595	0.00012609	0.0013	1.58293	ATL2	protein_coding	RING-H2 finger protein ATL2 [Source:UniProtKB/Swiss-Prot;Acc:Q8L9T5]
AT1G70670	3.92479	4.52625	-0.601463	0.000126219	0.00130096	-1.51725	PXG4	protein_coding	Probable peroxygenase 4 [Source:UniProtKB/Swiss-Prot;Acc:Q9CAB7]
AT4G02280	5.58661	4.96108	0.625529	0.000126278	0.00130096	1.54278	SUS3	protein_coding	Sucrose synthase (Fragment) [Source:UniProtKB/TrEMBL;Acc:W8Q6L8]
AT4G31730	4.29448	4.79298	-0.498501	0.000126281	0.00130096	-1.41275	GDU1	protein_coding	Protein GLUTAMINE DUMPER 1 [Source:UniProtKB/Swiss-Prot;Acc:O81775]
AT5G04310	3.86205	3.20628	0.655774	0.000126784	0.00130491	1.57546		protein_coding	Pectate lyase [Source:UniProtKB/TrEMBL;Acc:F4JW80]
AT3G10360	6.19442	5.81934	0.375072	0.000126792	0.00130491	1.2969	APUM4	protein_coding	Pumilio homolog 4 [Source:UniProtKB/Swiss-Prot;Acc:Q9SS47]
AT5G01740	1.75981	2.84571	-1.0859	0.000127168	0.00130842	-2.12269		protein_coding	AT5g01740/T20L15_10 [Source:UniProtKB/TrEMBL;Acc:Q9LZX2]
AT4G36040	4.77929	5.50588	-0.72659	0.000127388	0.00131001	-1.65472	ATJ11	protein_coding	At4g36040 [Source:UniProtKB/TrEMBL;Acc:Q1H544]
AT5G64570	6.57326	6.22867	0.344583	0.000129237	0.001328	1.26978	BXL4	protein_coding	Beta-D-xylosidase 4 [Source:UniProtKB/Swiss-Prot;Acc:Q9FLG1]
AT4G25390	4.49511	3.92957	0.565539	0.000129461	0.00132996	1.47994		protein_coding	Receptor-like serine/threonine-protein kinase At4g25390 [Source:UniProtKB/Swiss-Prot;Acc:Q9STJ8]
AT1G23720	9.99939	10.5832	-0.58378	0.000129857	0.00133303	-1.49877		protein_coding	Proline-rich extensin-like family protein [Source:TAIR;Acc:AT1G23720]
AT2G37670	4.22645	3.46132	0.765131	0.000130321	0.00133605	1.69952		protein_coding	Transducin/WD40 repeat-like superfamily protein [Source:TAIR;Acc:AT2G37670]
AT2G26300	6.86417	6.57653	0.287642	0.000130577	0.00133833	1.22064	GPA1	protein_coding	Guanine nucleotide-binding protein alpha-1 subunit [Source:UniProtKB/Swiss-Prot;Acc:P18064]
AT2G02710	4.53675	5.31692	-0.780164	0.000130712	0.00133903	-1.71733	TLP1	protein_coding	Protein TWIN LOV 1 [Source:UniProtKB/Swiss-Prot;Acc:O64511]
AT3G01970	3.38597	2.5442	0.84177	0.000130881	0.00134007	1.79225	WRKY45	protein_coding	Probable WRKY transcription factor 45 [Source:UniProtKB/Swiss-Prot;Acc:Q9S763]
AT5G60060	-4.42338	-0.247898	-4.17548	0.000131236	0.00134302	-18.0694		protein_coding	Putative F-box protein At5g60060 [Source:UniProtKB/Swiss-Prot;Acc:Q9LVG8]
AT5G59150	5.8604	6.21542	-0.355022	0.000131517	0.00134521	-1.27901	RABA2D	protein_coding	Ras-related protein RABA2d [Source:UniProtKB/Swiss-Prot;Acc:Q9FIF9]
AT1G78570	9.09376	9.3746	-0.28084	0.000131929	0.00134908	-1.2149	RHM1	protein_coding	Trifunctional UDP-glucose 4,6-dehydratase/UDP-4-keto-6-deoxy-D-glucose 3,5-epimerase/UDP-4-keto-L-rhamnose-reductase RHM1 [Source:UniProtKB/Swiss-Prot;Acc:Q9SYM5]
AT1G08160	3.90434	4.42644	-0.522096	0.000132638	0.00135529	-1.43604		protein_coding	Uncharacterized protein At1g08160 [Source:UniProtKB/Swiss-Prot;Acc:Q8VZ13]
AT5G14920	5.269	4.64063	0.62837	0.00013374	0.00136585	1.54582	GASA14	protein_coding	Gibberellin-regulated protein 14 [Source:UniProtKB/Swiss-Prot;Acc:Q9LFR3]
AT5G39670	1.92925	0.348878	1.58038	0.000134	0.00136768	2.99048	CML45	protein_coding	Probable calcium-binding protein CML45 [Source:UniProtKB/Swiss-Prot;Acc:Q93Z27]
AT5G43300	0.220604	-3.02375	3.24435	0.000134203	0.00136883	9.47649	GDPD3	protein_coding	Glycerophosphodiester phosphodiesterase GDPD3 [Source:UniProtKB/Swiss-Prot;Acc:Q680A6]
AT5G17590	1.94225	0.50488	1.43737	0.00013504	0.00137703	2.70828		protein_coding	Putative membrane lipoprotein [Source:UniProtKB/TrEMBL;Acc:Q9LF65]
AT1G16500	3.74674	3.04247	0.704272	0.000135858	0.00138501	1.62932		protein_coding	>F3O9.30 [Source:UniProtKB/TrEMBL;Acc:Q9SA48]
AT3G20470	4.77988	4.00804	0.771837	0.000136861	0.00139417	1.70744	GRP5	protein_coding	Glycine-rich protein 5 [Source:UniProtKB/Swiss-Prot;Acc:Q9LTP5]
AT4G01430	4.01287	4.55258	-0.539718	0.000137016	0.0013954	-1.45369		protein_coding	WAT1-related protein At4g01430 [Source:UniProtKB/Swiss-Prot;Acc:Q9M131]
AT5G50100	3.60804	4.28553	-0.677485	0.000137184	0.00139675	-1.59935		protein_coding	Uncharacterized protein At5g50100, mitochondrial [Source:UniProtKB/Swiss-Prot;Acc:Q8W485]
AT5G34850	8.48919	8.84483	-0.355635	0.00013768	0.00140073	-1.27955	PAP26	protein_coding	Purple acid phosphatase [Source:UniProtKB/TrEMBL;Acc:A0A178UD94]
AT2G28470	6.95679	7.56276	-0.60597	0.000137896	0.00140186	-1.522	BGAL8	protein_coding	Beta-galactosidase 8 [Source:UniProtKB/Swiss-Prot;Acc:Q9SCV4]
AT1G56630	3.85738	4.61663	-0.759242	0.000138026	0.00140283	-1.6926		protein_coding	alpha/beta-Hydrolases superfamily protein [Source:TAIR;Acc:AT1G56630]
AT5G36180	5.99904	6.44799	-0.448951	0.000138348	0.00140538	-1.36505	SCPL1	protein_coding	Serine carboxypeptidase-like 1 [Source:UniProtKB/Swiss-Prot;Acc:Q8RWJ6]
AT3G14067	7.39333	7.88384	-0.490513	0.000140254	0.00142114	-1.40494	SBT1.4	protein_coding	Subtilisin-like protease SBT1.4 [Source:UniProtKB/Swiss-Prot;Acc:Q9LVJ1]
AT1G70370	7.14559	7.47649	-0.330894	0.000140332	0.00142157	-1.25779	PGL3	protein_coding	Polygalacturonase 1 beta-like protein 3 [Source:UniProtKB/Swiss-Prot;Acc:P92990]
AT2G23620	3.46501	4.17075	-0.705734	0.000141105	0.00142904	-1.63097	MES1	protein_coding	Methylesterase 1 [Source:UniProtKB/Swiss-Prot;Acc:Q8S8S9]
AT3G56130	7.11366	6.77894	0.334713	0.000141378	0.00143145	1.26113		protein_coding	AT3g56130/F18O21_90 [Source:UniProtKB/TrEMBL;Acc:Q93W03]
AT4G19370	0.877796	2.16888	-1.29108	0.000141645	0.00143378	-2.44711		protein_coding	Chitin synthase, putative (DUF1218) [Source:UniProtKB/TrEMBL;Acc:O65708]
AT1G18670	5.58503	5.91165	-0.326626	0.000142527	0.00144199	-1.25408	IBS1	protein_coding	Protein kinase superfamily protein [Source:TAIR;Acc:AT1G18670]
AT2G30950	6.08934	6.45098	-0.361647	0.000143023	0.00144554	-1.28489	VAR2	protein_coding	FtsH extracellular protease family [Source:TAIR;Acc:AT2G30950]
AT4G25080	2.70818	3.47899	-0.77081	0.000143203	0.00144699	-1.70623	CHLM	protein_coding	magnesium-protoporphyrin IX methyltransferase [Source:TAIR;Acc:AT4G25080]
AT4G01470	0.0589841	-3.88197	3.94095	0.000143469	0.00144895	15.3584	TIP1-3	protein_coding	Aquaporin TIP1-3 [Source:UniProtKB/Swiss-Prot;Acc:O82598]
AT1G18060	2.36032	3.24992	-0.889609	0.000144018	0.00145413	-1.85267		protein_coding	AT1g18060/T10F20.23 [Source:UniProtKB/TrEMBL;Acc:Q9LM40]
AT5G15580	6.7496	6.31272	0.43688	0.000144922	0.00146251	1.35367	LNG1	protein_coding	Protein LONGIFOLIA 1 [Source:UniProtKB/Swiss-Prot;Acc:Q9LF24]
AT4G30370	1.68406	0.347903	1.33616	0.000145088	0.00146345	2.52478	ATL14	protein_coding	RING-H2 finger protein ATL14 [Source:UniProtKB/Swiss-Prot;Acc:Q9M0C3]
AT4G19120	6.95839	6.66912	0.289276	0.000145637	0.00146826	1.22203	ERD3	protein_coding	Probable methyltransferase PMT21 [Source:UniProtKB/Swiss-Prot;Acc:Q94II3]
AT1G15820	2.75299	3.48193	-0.728948	0.000146044	0.00147198	-1.65743	LHCB6	protein_coding	Chlorophyll a-b binding protein, chloroplastic [Source:UniProtKB/TrEMBL;Acc:Q9LMQ2]
AT5G02270	7.73682	8.06567	-0.328853	0.000146957	0.00148007	-1.25601	ATNAP9	protein_coding	Non-intrinsic ABC protein 9 [Source:UniProtKB/TrEMBL;Acc:F4KCB8]
AT2G23000	2.36765	3.32539	-0.957737	0.000147179	0.00148156	-1.94226	SCPL10	protein_coding	Scpl10 [Source:UniProtKB/TrEMBL;Acc:A0A178VYK6]
AT1G11545	5.85712	6.24259	-0.385472	0.000147281	0.00148221	-1.30629	XTH8	protein_coding	Xyloglucan endotransglucosylase/hydrolase [Source:UniProtKB/TrEMBL;Acc:A0A178W0W2]
AT1G11680	7.84284	7.56431	0.278534	0.000147608	0.00148513	1.21296	CYP51G1	protein_coding	Sterol 14-demethylase [Source:UniProtKB/Swiss-Prot;Acc:Q9SAA9]
AT1G79320	3.86314	3.01434	0.848804	0.000147708	0.00148577	1.80101	AMC6	protein_coding	MCP2c [Source:UniProtKB/TrEMBL;Acc:A0A178W108]
AT2G36000	2.67627	3.52493	-0.848652	0.000149028	0.00149754	-1.80082		protein_coding	At2g36000/F11F19.9 [Source:UniProtKB/TrEMBL;Acc:Q9SJ50]
AT4G25860	3.4099	2.32416	1.08575	0.000149365	0.00150055	2.12247	ORP4A	protein_coding	Oxysterol-binding protein-related protein 4A [Source:UniProtKB/Swiss-Prot;Acc:Q9SVZ9]
AT4G12730	7.83235	8.17876	-0.346408	0.000149715	0.00150293	-1.27139	FLA2	protein_coding	Fasciclin-like arabinogalactan protein 2 [Source:UniProtKB/Swiss-Prot;Acc:Q9SU13]
AT1G76690	6.94844	6.60396	0.344477	0.000150739	0.00151284	1.26969	OPR2	protein_coding	OPR2 [Source:UniProtKB/TrEMBL;Acc:A0A178W9S3]
AT3G26300	4.23331	4.89979	-0.666484	0.000151069	0.00151576	-1.5872	CYP71B34	protein_coding	Cytochrome P450 71B34 [Source:UniProtKB/Swiss-Prot;Acc:Q9LIP6]
AT1G06760	7.41337	7.13254	0.28083	0.000151146	0.00151578	1.21489		protein_coding	Histone H1.1 [Source:UniProtKB/Swiss-Prot;Acc:P26568]
AT3G27400	3.77124	4.375	-0.603767	0.000151253	0.00151647	-1.51968		protein_coding	Pectate lyase [Source:UniProtKB/TrEMBL;Acc:A0A1I9LNU6]
AT1G70440	2.31202	0.936837	1.37518	0.0001521	0.00152382	2.59401	SRO3	protein_coding	Probable inactive poly [ADP-ribose] polymerase SRO3 [Source:UniProtKB/Swiss-Prot;Acc:O64592]
AT3G23630	1.60668	2.82275	-1.21607	0.000153517	0.00153647	-2.32312	IPT7	protein_coding	Adenylate isopentenyltransferase 7, mitochondrial [Source:UniProtKB/Swiss-Prot;Acc:Q94ID1]
AT5G54380	6.29883	6.58997	-0.291133	0.000153766	0.00153858	-1.2236	THE1	protein_coding	Receptor-like protein kinase THESEUS 1 [Source:UniProtKB/Swiss-Prot;Acc:Q9LK35]
AT1G43650	3.66212	4.22711	-0.564995	0.000153891	0.00153945	-1.47938		protein_coding	WAT1-related protein At1g43650 [Source:UniProtKB/Swiss-Prot;Acc:Q6NMB7]
AT2G29480	4.13286	3.39247	0.740392	0.00015515	0.00154972	1.67063	GSTU2	protein_coding	Glutathione S-transferase U2 [Source:UniProtKB/Swiss-Prot;Acc:Q9ZW29]
AT2G13610	0.293154	-2.3806	2.67375	0.000155926	0.00155669	6.38087	ABCG5	protein_coding	ABC transporter G family member 5 [Source:UniProtKB/Swiss-Prot;Acc:Q9SIT6]
AT5G05365	1.7081	0.250848	1.45725	0.000157283	0.00156868	2.74585		protein_coding	Heavy metal transport/detoxification superfamily protein [Source:UniProtKB/TrEMBL;Acc:Q56ZM7]
AT3G21390	2.54924	3.29601	-0.746769	0.000157855	0.00157399	-1.67803		protein_coding	Mitochondrial substrate carrier family protein [Source:UniProtKB/TrEMBL;Acc:A0A1I9LRT1]
AT3G07960	4.0676	3.37947	0.688134	0.000158227	0.00157613	1.6112	PIP5K6	protein_coding	Phosphatidylinositol 4-phosphate 5-kinase 6 [Source:UniProtKB/Swiss-Prot;Acc:Q9SFB8]
AT5G03260	5.22063	6.04654	-0.825911	0.000158843	0.0015803	-1.77265	LAC11	protein_coding	Laccase-11 [Source:UniProtKB/Swiss-Prot;Acc:Q8VZA1]
AT5G64250	6.93696	6.55977	0.377196	0.000158924	0.00158032	1.29881		protein_coding	2-nitropropane dioxygenase-like protein [Source:UniProtKB/TrEMBL;Acc:Q9FMG0]
AT4G27700	0.861551	2.14637	-1.28482	0.00015903	0.00158059	-2.43652		protein_coding	Rhodanese-like domain-containing protein 14, chloroplastic [Source:UniProtKB/Swiss-Prot;Acc:Q94A65]
AT4G32480	4.77421	3.91104	0.86317	0.000159294	0.00158253	1.81903		protein_coding	AT4g32480/F8B4_180 [Source:UniProtKB/TrEMBL;Acc:Q9SUU4]
AT1G08590	5.87959	6.26275	-0.383155	0.000159304	0.00158253	-1.30419	PXL1	protein_coding	Leucine-rich repeat receptor-like protein kinase PXL1 [Source:UniProtKB/Swiss-Prot;Acc:Q9FRS6]
AT3G57980	4.78647	4.34019	0.446281	0.000159444	0.00158352	1.36252		protein_coding	DNA-binding bromodomain-containing protein [Source:UniProtKB/TrEMBL;Acc:A0A1I9LTJ3]
AT1G04040	8.34608	8.66493	-0.318857	0.000159573	0.00158424	-1.24734		protein_coding	At1g04040/F21M11_2 [Source:UniProtKB/TrEMBL;Acc:Q9ZWC4]
AT1G56680	5.05335	4.45473	0.59862	0.000160206	0.00158833	1.51427		protein_coding	Chitinase family protein [Source:TAIR;Acc:AT1G56680]
AT3G61990	6.51624	6.21344	0.302804	0.000160634	0.00159021	1.23354	OMTF3	protein_coding	Putative uncharacterized protein At3g61990 [Source:UniProtKB/TrEMBL;Acc:Q9M266]
AT5G20250	7.75242	8.50254	-0.750117	0.000160812	0.00159158	-1.68193	DIN10	protein_coding	Raffinose synthase family protein [Source:UniProtKB/TrEMBL;Acc:F4K470]
AT1G74590	3.8211	3.18964	0.631468	0.000161177	0.00159402	1.54914	GSTU10	protein_coding	Glutathione S-transferase U10 [Source:UniProtKB/Swiss-Prot;Acc:Q9CA57]
AT4G27430	6.5003	6.83614	-0.335841	0.000161854	0.00159992	-1.26211	CIP7	protein_coding	COP1-interacting protein 7 [Source:UniProtKB/Swiss-Prot;Acc:O80386]
AT4G29610	1.44295	0.0442099	1.39874	0.000162339	0.00160332	2.63671	CDA6	protein_coding	Cytidine deaminase 6 [Source:UniProtKB/Swiss-Prot;Acc:Q9SU86]
AT2G26410	4.06614	3.20008	0.866064	0.000162358	0.00160332	1.82268	Iqd4	protein_coding	IQ-domain 4 [Source:UniProtKB/TrEMBL;Acc:F4IUJ7]
AT2G22290	2.67773	1.24487	1.43286	0.000162518	0.0016041	2.69981	RABH1D	protein_coding	Ras-related protein RABH1d [Source:UniProtKB/Swiss-Prot;Acc:Q9SID8]
AT5G53050	3.7207	4.28348	-0.562778	0.000163082	0.00160848	-1.47711		protein_coding	Alpha/beta-Hydrolases superfamily protein [Source:UniProtKB/TrEMBL;Acc:Q9LVU7]
AT5G63790	6.94877	6.5711	0.377672	0.000163271	0.00160965	1.29924	ANAC102	protein_coding	NAC domain containing protein 102 [Source:TAIR;Acc:AT5G63790]
AT1G79180	3.37289	2.70718	0.665708	0.000163445	0.00161087	1.58635	ATMYB63	protein_coding	myb domain protein 63 [Source:TAIR;Acc:AT1G79180]
AT5G58150	4.94848	5.4216	-0.473125	0.000164349	0.00161778	-1.38811		protein_coding	Probably inactive leucine-rich repeat receptor-like protein kinase At5g58150 [Source:UniProtKB/Swiss-Prot;Acc:Q9LVN2]
AT5G25130	-0.756871	1.06687	-1.82374	0.000164411	0.001618	-3.53997	CYP71B12	protein_coding	Cytochrome P450 71B12 [Source:UniProtKB/Swiss-Prot;Acc:Q9ZU07]
AT1G73885	2.28758	3.36751	-1.07993	0.000164585	0.00161931	-2.11394		protein_coding
AT1G04030	4.4992	4.98105	-0.481852	0.000164789	0.00162092	-1.39654		protein_coding
AT2G25110	7.08325	6.80498	0.278263	0.000166331	0.00163489	1.21273	SDF2	protein_coding	Stromal cell-derived factor 2-like protein [Source:UniProtKB/Swiss-Prot;Acc:Q93ZE8]
AT4G34190	1.05207	2.22125	-1.16918	0.000166525	0.00163639	-2.24884	SEP1	protein_coding	Stress enhanced protein 1, chloroplastic [Source:UniProtKB/Swiss-Prot;Acc:Q9M7I9]
AT5G05410	3.30659	4.13525	-0.828656	0.000166636	0.00163708	-1.77603	DREB2A	protein_coding	Dehydration-responsive element-binding protein 2A [Source:UniProtKB/Swiss-Prot;Acc:O82132]
AT1G51680	8.90581	8.49434	0.411463	0.000166952	0.00163898	1.33003	4CL1	protein_coding	4-coumarate-CoA ligase 1 [Source:UniProtKB/TrEMBL;Acc:A0A1P8SNN0]
AT2G16720	4.17058	4.67302	-0.502435	0.00016735	0.00164248	-1.4166	MYB7	protein_coding	Transcription factor MYB7 [Source:UniProtKB/Swiss-Prot;Acc:Q42379]
AT1G17285	3.00223	2.13803	0.864199	0.000167472	0.00164328	1.82033		protein_coding
AT1G74200	2.43434	1.26934	1.165	0.00016759	0.00164403	2.24234	AtRLP16	protein_coding	Receptor like protein 16 [Source:UniProtKB/TrEMBL;Acc:F4HTV6]
AT4G29310	3.92787	3.33606	0.591816	0.000168465	0.00165059	1.50714		protein_coding	DUF1005 family protein (DUF1005) [Source:UniProtKB/TrEMBL;Acc:Q9M0F0]
AT3G53160	1.52654	-0.0123678	1.5389	0.000168685	0.00165154	2.90573	UGT73C7	protein_coding	Glycosyltransferase (Fragment) [Source:UniProtKB/TrEMBL;Acc:W8Q326]
AT5G03960	3.03712	3.79335	-0.75623	0.000168852	0.00165271	-1.68907	IQD12	protein_coding	IQ-domain 12 [Source:TAIR;Acc:AT5G03960]
AT5G61010	5.98064	5.47385	0.506793	0.000170388	0.00166333	1.42089	ATEXO70E2	protein_coding	Exocyst complex component EXO70E2 [Source:UniProtKB/Swiss-Prot;Acc:Q9FNR3]
AT4G10110	4.94628	4.51493	0.43135	0.000170943	0.00166833	1.34849		protein_coding	At4g10100 [Source:UniProtKB/TrEMBL;Acc:Q8GW25]
AT2G26560	2.30052	1.00168	1.29884	0.000171251	0.00167012	2.46031	PLP2	protein_coding	Patatin-like protein 2 [Source:UniProtKB/Swiss-Prot;Acc:O48723]
AT1G27330	6.68173	6.33903	0.342701	0.000171396	0.00167113	1.26813		protein_coding	At1g27330 [Source:UniProtKB/TrEMBL;Acc:Q84K46]
AT1G08990	5.39809	6.04051	-0.642422	0.000171614	0.00167285	-1.56095	GUX5	protein_coding	Putative UDP-glucuronate:xylan alpha-glucuronosyltransferase 5 [Source:UniProtKB/Swiss-Prot;Acc:F4HZC3]
AT3G59880	2.13313	0.585086	1.54804	0.000172012	0.00167632	2.9242		protein_coding	Expressed protein [Source:UniProtKB/TrEMBL;Acc:Q5BPM7]
AT3G21510	6.45296	5.96095	0.492012	0.000172779	0.00168134	1.40641	AHP1	protein_coding	AHP1 [Source:UniProtKB/TrEMBL;Acc:A0A178V856]
AT3G59690	5.45263	5.8861	-0.433473	0.000173906	0.00169149	-1.35048	IQD13	protein_coding	IQ-domain 13 [Source:UniProtKB/TrEMBL;Acc:Q9M199]
AT2G16400	4.70547	5.10225	-0.396785	0.000174124	0.00169319	-1.31657	BLH7	protein_coding	BEL1-like homeodomain protein 7 [Source:UniProtKB/Swiss-Prot;Acc:Q9SIW1]
AT1G10990	3.38928	2.56537	0.823909	0.000174711	0.00169767	1.7702		protein_coding	unknown protein; Has 4 Blast hits to 4 proteins in 1 species: Archae - 0; Bacteria - 0; Metazoa - 0; Fungi - 0; Plants - 4; Viruses - 0; Other Eukaryotes - 0 (source: NCBI BLink). [Source:TAIR;Acc:AT1G10990]
AT5G40540	4.51957	4.01994	0.499635	0.000175079	0.00170083	1.41386		protein_coding	Protein kinase ATN1 [Source:UniProtKB/TrEMBL;Acc:Q9FM43]
AT4G31920	5.82512	6.16488	-0.339757	0.000175382	0.00170336	-1.26554	ARR10	protein_coding	Two-component response regulator ARR10 [Source:UniProtKB/Swiss-Prot;Acc:O49397]
AT1G28110	5.65666	6.01731	-0.360644	0.000175487	0.00170396	-1.284	SCPL45	protein_coding	Serine carboxypeptidase-like 45 [Source:UniProtKB/Swiss-Prot;Acc:Q93Y09]
AT4G08950	5.73182	5.27106	0.460769	0.000175535	0.00170402	1.37628	EXO	protein_coding	Protein EXORDIUM [Source:UniProtKB/Swiss-Prot;Acc:Q9ZPE7]
AT3G47220	4.02558	3.3658	0.659776	0.000175791	0.00170609	1.57984	PLC9	protein_coding	Phosphoinositide phospholipase C 9 [Source:UniProtKB/Swiss-Prot;Acc:Q6NMA7]
AT3G01680	5.36389	5.81712	-0.45323	0.000175861	0.00170635	-1.3691	SEOB	protein_coding	SEOR1 [Source:UniProtKB/TrEMBL;Acc:A0A178VBX0]
AT5G51490	4.10214	3.38823	0.713908	0.00017675	0.00171374	1.64024	PME59	protein_coding	Probable pectinesterase/pectinesterase inhibitor 59 [Source:UniProtKB/Swiss-Prot;Acc:Q9FHN5]
AT5G06930	5.10507	4.64838	0.456693	0.00017788	0.00172386	1.37239		protein_coding	Nucleolar-like protein [Source:UniProtKB/TrEMBL;Acc:Q0WQA5]
AT3G51980	5.21757	4.82582	0.391755	0.000177999	0.00172459	1.31199		protein_coding	ARM repeat superfamily protein [Source:UniProtKB/TrEMBL;Acc:Q9SV06]
AT5G62480	4.58671	5.16739	-0.580682	0.000178504	0.00172865	-1.49556	GSTU9	protein_coding	Glutathione S-transferase U9 [Source:UniProtKB/Swiss-Prot;Acc:Q9FUT0]
AT2G44080	3.33031	2.25561	1.0747	0.000178569	0.00172886	2.10628	ARL	protein_coding	ARGOS-like protein [Source:UniProtKB/Swiss-Prot;Acc:Q8RXL7]
AT5G24490	3.25864	3.98631	-0.727674	0.000179276	0.00173528	-1.65597		protein_coding	30S ribosomal protein [Source:UniProtKB/TrEMBL;Acc:Q94K97]
AT5G60540	4.35072	4.77827	-0.427544	0.000180731	0.00174725	-1.34494	PDX2	protein_coding	PDX2 [Source:UniProtKB/TrEMBL;Acc:A0A178UA48]
AT5G10980	7.17238	6.89047	0.281911	0.000181133	0.00175029	1.2158	HTR4	protein_coding	Histone H3.3 [Source:UniProtKB/Swiss-Prot;Acc:P59169]
AT1G80340	2.63815	3.76675	-1.1286	0.000181696	0.00175362	-2.18647	GA3OX2	protein_coding	Gibberellin 3-beta-dioxygenase 2 [Source:UniProtKB/Swiss-Prot;Acc:Q9ZT84]
AT1G12050	6.10931	5.76549	0.34382	0.00018215	0.00175631	1.26911	FAH	protein_coding	Fumarylacetoacetase [Source:UniProtKB/Swiss-Prot;Acc:Q8RW90]
AT5G40470	3.63842	4.2707	-0.63228	0.000182267	0.00175701	-1.55001		protein_coding	AT5g40470/K21I16_20 [Source:UniProtKB/TrEMBL;Acc:Q9FI63]
AT3G16350	3.68942	4.28154	-0.592111	0.000182988	0.00176354	-1.50745		protein_coding	At3g16350 [Source:UniProtKB/TrEMBL;Acc:Q84TG2]
AT5G36130	1.7516	2.90648	-1.15489	0.00018327	0.00176498	-2.22667		protein_coding	Cytochrome P450 superfamily protein [Source:UniProtKB/TrEMBL;Acc:Q9LVY4]
AT5G54940	6.63138	7.05906	-0.427684	0.000183345	0.00176528	-1.34507		protein_coding	AT5g54940/MBG8_21 [Source:UniProtKB/TrEMBL;Acc:Q9FFT6]
AT2G01818	2.66269	3.33858	-0.675893	0.000184702	0.00177621	-1.59759		protein_coding	PLATZ transcription factor family protein [Source:UniProtKB/TrEMBL;Acc:A8MQN6]
AT5G52750	1.57876	0.0664199	1.51234	0.00018475	0.00177624	2.85271	HIPP13	protein_coding	Heavy metal-associated isoprenylated plant protein 13 [Source:UniProtKB/Swiss-Prot;Acc:Q9LTE2]
AT4G31470	3.36746	4.10702	-0.739553	0.000184929	0.00177754	-1.66966		protein_coding	CAP (Cysteine-rich secretory proteins, Antigen 5, and Pathogenesis-related 1 protein) superfamily protein [Source:UniProtKB/TrEMBL;Acc:Q9SV22]
AT1G51800	5.83332	6.48151	-0.648194	0.000185008	0.00177788	-1.56721	IOS1	protein_coding	LRR receptor-like serine/threonine-protein kinase IOS1 [Source:UniProtKB/Swiss-Prot;Acc:Q9C8I6]
AT3G02885	5.47186	6.03988	-0.56802	0.000185723	0.00178346	-1.48249	GASA5	protein_coding	Gibberellin-regulated protein 5 [Source:UniProtKB/Swiss-Prot;Acc:Q84J95]
AT3G44820	3.08441	3.78431	-0.699897	0.00018653	0.00179035	-1.62439		protein_coding	BTB/POZ domain-containing protein At3g44820 [Source:UniProtKB/Swiss-Prot;Acc:Q9FYC8]
AT5G64110	2.91222	1.60321	1.30901	0.00018674	0.00179193	2.47772	PER70	protein_coding	Peroxidase [Source:UniProtKB/TrEMBL;Acc:A0A178UNC2]
AT5G43230	3.81254	3.00568	0.806861	0.000188365	0.00180611	1.7494		protein_coding
AT5G23050	4.67152	5.0907	-0.41918	0.000188717	0.00180874	-1.33717	AAE17	protein_coding	Probable acyl-activating enzyme 17, peroxisomal [Source:UniProtKB/Swiss-Prot;Acc:F4KBF3]
AT3G01290	8.08487	7.45669	0.628183	0.000189574	0.00181532	1.54562	HIR3	protein_coding	HIR2 [Source:UniProtKB/TrEMBL;Acc:A0A178V7M0]
AT5G48175	1.62818	-0.00162497	1.62981	0.000189585	0.00181532	3.09472		protein_coding	At5g48175 [Source:UniProtKB/TrEMBL;Acc:Q8L9E4]
AT4G18610	3.80235	4.28114	-0.478784	0.000190047	0.0018193	-1.39357	LSH9	protein_coding	Protein LIGHT-DEPENDENT SHORT HYPOCOTYLS 9 [Source:UniProtKB/Swiss-Prot;Acc:Q9SN52]
AT3G12750	3.9097	3.16783	0.741876	0.000190123	0.00181946	1.67235	ZIP1	protein_coding	Zinc transporter 1 [Source:UniProtKB/Swiss-Prot;Acc:O81123]
AT5G13150	4.5916	3.96429	0.62731	0.000190154	0.00181946	1.54468	ATEXO70C1	protein_coding	Exocyst subunit exo70 family protein C1 [Source:UniProtKB/TrEMBL;Acc:Q9FY95]
AT1G21910	3.71222	2.81459	0.897629	0.00019116	0.00182855	1.863	ERF012	protein_coding	DREB26 [Source:UniProtKB/TrEMBL;Acc:A0A178W3Q9]
AT5G43600	5.1098	5.58263	-0.472836	0.0001915	0.00183059	-1.38783	UAH	protein_coding	Ureidoglycolate hydrolase [Source:UniProtKB/Swiss-Prot;Acc:Q8VXY9]
AT3G21180	5.50635	4.89692	0.609433	0.000192447	0.00183837	1.52566	ACA9	protein_coding	Calcium-transporting ATPase [Source:UniProtKB/TrEMBL;Acc:A0A178VER8]
AT3G54920	6.57894	6.22617	0.352763	0.000192467	0.00183837	1.277	PMR6	protein_coding	Probable pectate lyase 13 [Source:UniProtKB/Swiss-Prot;Acc:Q93Z04]
AT2G18700	3.73156	4.48071	-0.749145	0.000192696	0.00183982	-1.6808	TPS11	protein_coding	Probable alpha,alpha-trehalose-phosphate synthase [UDP-forming] 11 [Source:UniProtKB/Swiss-Prot;Acc:Q9ZV48]
AT3G19680	4.22064	3.67598	0.544657	0.000193104	0.00184329	1.45867		protein_coding	Putative uncharacterized protein At3g19680 [Source:UniProtKB/TrEMBL;Acc:Q9LJM6]
AT3G63490	4.52019	4.98057	-0.460386	0.000193272	0.00184425	-1.37591	RPL1	protein_coding	50S ribosomal protein L1, chloroplastic [Source:UniProtKB/Swiss-Prot;Acc:Q9LY66]
AT4G34380	2.12349	0.483763	1.63973	0.000193298	0.00184425	3.11607		protein_coding	At4g34380 [Source:UniProtKB/TrEMBL;Acc:Q9SZ03]
AT1G75000	1.02482	2.11881	-1.09399	0.000193921	0.00184932	-2.13464		protein_coding	F25A4.4 [Source:UniProtKB/TrEMBL;Acc:Q9S804]
AT1G14040	5.16498	5.58095	-0.415972	0.000194065	0.00185025	-1.3342	PHO1;H3	protein_coding	Phosphate transporter PHO1 homolog 3 [Source:UniProtKB/Swiss-Prot;Acc:Q6R8G7]
AT1G08540	3.29154	3.89861	-0.607069	0.000194377	0.0018519	-1.52316	SIGB	protein_coding	RNA polymerase sigma factor sigB [Source:UniProtKB/Swiss-Prot;Acc:O22056]
AT5G15290	-0.802665	1.18743	-1.99009	0.000195547	0.00186037	-3.97262	CASP5	protein_coding	Casparian strip membrane protein 5 [Source:UniProtKB/Swiss-Prot;Acc:Q9LXF3]
AT5G60760	3.64241	4.21157	-0.569163	0.000195591	0.00186037	-1.48366		protein_coding	P-loop NTPase domain-containing protein LPA1 homolog 1 [Source:UniProtKB/Swiss-Prot;Acc:Q9FJH9]
AT4G18010	5.91202	6.3561	-0.444076	0.000195711	0.00186062	-1.36044	IP5P2	protein_coding	Type I inositol polyphosphate 5-phosphatase 2 [Source:UniProtKB/Swiss-Prot;Acc:Q9FUR2]
AT5G56550	0.154057	2.15652	-2.00246	0.00019751	0.00187595	-4.00682	OXS3	protein_coding	Emb [Source:UniProtKB/TrEMBL;Acc:Q9LVB9]
AT2G22300	5.95665	5.63829	0.318362	0.000197763	0.00187791	1.24691	CMTA3	protein_coding	Calmodulin-binding transcription activator 3 [Source:UniProtKB/Swiss-Prot;Acc:Q8GSA7]
AT2G46830	3.42342	3.97643	-0.553006	0.000198015	0.00187985	-1.46714	CCA1	protein_coding	Protein CCA1 [Source:UniProtKB/Swiss-Prot;Acc:P92973]
AT1G80120	2.96222	3.64706	-0.684841	0.000199904	0.00189646	-1.60753		protein_coding	Protein LURP-one-related 5 [Source:UniProtKB/Swiss-Prot;Acc:Q9SSC7]
AT1G01380	2.25609	1.10521	1.15088	0.000200303	0.00189972	2.2205	ETC1	protein_coding	MYB-like transcription factor ETC1 [Source:UniProtKB/Swiss-Prot;Acc:Q9LNI5]
AT5G17310	5.03959	5.40903	-0.369438	0.000200701	0.00190238	-1.29185	UGP1	protein_coding	UTP--glucose-1-phosphate uridylyltransferase 1 [Source:UniProtKB/Swiss-Prot;Acc:P57751]
AT5G48900	4.26863	4.78586	-0.517231	0.00020072	0.00190238	-1.43121		protein_coding	Probable pectate lyase 20 [Source:UniProtKB/Swiss-Prot;Acc:Q93WF1]
AT1G21520	0.512861	-3.14812	3.66098	0.000201949	0.00191247	12.6493		protein_coding	Putative uncharacterized protein At1g21520 [Source:UniProtKB/TrEMBL;Acc:Q8GYE6]
AT4G34560	3.34938	4.02256	-0.673179	0.000203052	0.00191993	-1.59458		protein_coding	Putative uncharacterized protein At4g34560 [Source:UniProtKB/TrEMBL;Acc:Q8L623]
AT5G66460	5.06293	5.47193	-0.408998	0.000203752	0.00192524	-1.32776	MAN7	protein_coding	MAN7 [Source:UniProtKB/TrEMBL;Acc:A0A178UNQ8]
AT1G34260	5.23722	4.81675	0.42047	0.000203794	0.00192524	1.33836	FAB1D	protein_coding	Putative 1-phosphatidylinositol-3-phosphate 5-kinase FAB1D [Source:UniProtKB/Swiss-Prot;Acc:Q9XID0]
AT1G12760	5.82787	6.19552	-0.367652	0.000203858	0.00192528	-1.29025		protein_coding	E3 ubiquitin-protein ligase At1g12760 [Source:UniProtKB/Swiss-Prot;Acc:Q9LN71]
AT3G21070	6.77769	7.19194	-0.414257	0.000204505	0.00193093	-1.33261	NADK1	protein_coding	NAD kinase 1 [Source:UniProtKB/TrEMBL;Acc:A0A1I9LRY1]
AT1G52540	5.39561	4.97607	0.419548	0.000205743	0.00194079	1.33751		protein_coding	Protein kinase superfamily protein [Source:UniProtKB/TrEMBL;Acc:Q8LDB7]
AT5G44578	3.31212	2.5698	0.742318	0.000205873	0.00194156	1.67286		protein_coding
AT5G06870	1.31047	-2.47347	3.78394	0.000206016	0.00194199	13.7746	PGIP2	protein_coding	PGIP2 [Source:UniProtKB/TrEMBL;Acc:A0A178UDM1]
AT2G40260	4.55902	4.00065	0.558365	0.000206896	0.00194937	1.4726		protein_coding	Homeodomain-like superfamily protein [Source:UniProtKB/TrEMBL;Acc:Q9SIZ5]
AT1G69230	4.59631	3.85696	0.739349	0.000207857	0.00195566	1.66942	SP1L2	protein_coding	Protein SPIRAL1-like 2 [Source:UniProtKB/Swiss-Prot;Acc:Q9LE54]
AT4G09000	8.77511	9.0681	-0.292989	0.000208856	0.00196367	-1.22518	GRF1	protein_coding	General regulatory factor 1 [Source:UniProtKB/TrEMBL;Acc:F4JJ94]
AT2G27920	4.34921	5.04094	-0.691734	0.000209061	0.00196514	-1.61522	SCPL51	protein_coding	Serine carboxypeptidase-like 51 [Source:UniProtKB/Swiss-Prot;Acc:Q67Y83]
AT4G01010	2.56436	1.36069	1.20367	0.000209572	0.00196889	2.30325	CNGC13	protein_coding	Putative cyclic nucleotide-gated ion channel 13 [Source:UniProtKB/Swiss-Prot;Acc:Q9LD40]
AT5G07030	7.71836	8.02759	-0.309229	0.00021032	0.00197505	-1.23904		protein_coding	Eukaryotic aspartyl protease family protein [Source:UniProtKB/TrEMBL;Acc:F4K5B9]
AT1G26390	-0.672529	2.40506	-3.07759	0.000210598	0.00197681	-8.44204	FOX2	protein_coding	Berberine bridge enzyme-like 4 [Source:UniProtKB/Swiss-Prot;Acc:Q9FZC5]
AT5G57630	5.45026	5.98084	-0.530578	0.000212245	0.0019904	-1.44451	CIPK21	protein_coding	CBL-interacting serine/threonine-protein kinase 21 [Source:UniProtKB/Swiss-Prot;Acc:Q94CG0]
AT4G15260	3.71145	3.06663	0.644818	0.000212317	0.00199061	1.56354		protein_coding	At4g15260 [Source:UniProtKB/TrEMBL;Acc:Q8GYB0]
AT2G04780	7.31125	7.59345	-0.282197	0.000213758	0.00200271	-1.21605	FLA7	protein_coding	Fasciclin-like arabinogalactan protein 7 [Source:UniProtKB/Swiss-Prot;Acc:Q9SJ81]
AT3G49360	2.94001	1.9427	0.997307	0.000214372	0.002008	1.99627	PGL2	protein_coding	Probable 6-phosphogluconolactonase 2 [Source:UniProtKB/Swiss-Prot;Acc:Q8LG70]
AT2G48130	6.6039	7.07281	-0.468913	0.000214751	0.00201107	-1.38407		protein_coding	Bifunctional inhibitor/lipid-transfer protein/seed storage 2S albumin superfamily protein [Source:UniProtKB/TrEMBL;Acc:Q7EB72]
AT3G55440	10.3444	10.0467	0.297715	0.00021519	0.00201472	1.2292	CTIMC	protein_coding	Triosephosphate isomerase, cytosolic [Source:UniProtKB/Swiss-Prot;Acc:P48491]
AT1G27290	5.1122	5.74654	-0.634346	0.000215817	0.00201917	-1.55223		protein_coding	Putative uncharacterized protein At1g27290; F17L21.8 [Source:UniProtKB/TrEMBL;Acc:Q94F23]
AT3G18660	1.91887	2.77968	-0.860809	0.00021669	0.00202639	-1.81606	GUX1	protein_coding	UDP-glucuronate:xylan alpha-glucuronosyltransferase 1 [Source:UniProtKB/Swiss-Prot;Acc:Q9LSB1]
AT5G10580	6.63344	6.92995	-0.296509	0.000217018	0.00202898	-1.22817		protein_coding	Protein of unknown function, DUF599 [Source:TAIR;Acc:AT5G10580]
AT5G14320	3.55368	4.24671	-0.693029	0.000217142	0.00202967	-1.61667	RPS13	protein_coding	30S ribosomal protein S13, chloroplastic [Source:UniProtKB/Swiss-Prot;Acc:P42732]
AT2G24540	2.96092	3.70809	-0.747167	0.000219518	0.00204996	-1.67849	AFR	protein_coding	F-box protein AFR [Source:UniProtKB/Swiss-Prot;Acc:Q8LAW2]
AT3G59900	2.51435	1.53862	0.975733	0.000220845	0.00206139	1.96664	ARGOS	protein_coding	ARGOS [Source:UniProtKB/TrEMBL;Acc:A0A178VK86]
AT1G69840	3.76902	2.97222	0.796799	0.000221077	0.00206308	1.73724	HIR2	protein_coding	Hypersensitive-induced response protein 2 [Source:UniProtKB/Swiss-Prot;Acc:Q9CAR7]
AT5G65450	4.03231	3.41823	0.614085	0.000222177	0.00207189	1.53059	UBP17	protein_coding	ubiquitin-specific protease 17 [Source:TAIR;Acc:AT5G65450]
AT1G35190	5.49606	5.08052	0.415539	0.000222392	0.00207294	1.3338		protein_coding	2-oxoglutarate (2OG) and Fe(II)-dependent oxygenase superfamily protein [Source:UniProtKB/TrEMBL;Acc:Q9C6F0]
AT3G55600	3.98924	3.43017	0.559071	0.000224274	0.00208951	1.47332		protein_coding	At3g55600 [Source:UniProtKB/TrEMBL;Acc:Q6NKR3]
AT1G64950	6.45784	6.13431	0.323527	0.00022496	0.00209492	1.25139	CYP89A5	protein_coding	Cytochrome P450, family 89, subfamily A, polypeptide 5 [Source:UniProtKB/TrEMBL;Acc:Q9XIQ1]
AT2G14900	4.91786	4.39654	0.521317	0.000225467	0.00209866	1.43527	GASA7	protein_coding	Gibberellin-regulated protein 7 [Source:UniProtKB/Swiss-Prot;Acc:O82328]
AT2G24230	3.40646	3.99876	-0.592301	0.00022612	0.00210425	-1.50765		protein_coding	Probable LRR receptor-like serine/threonine-protein kinase At2g24230 [Source:UniProtKB/Swiss-Prot;Acc:C0LGK9]
AT5G48485	1.22021	-0.908664	2.12888	0.00022651	0.00210711	4.37377	DIR1	protein_coding	Putative lipid-transfer protein DIR1 [Source:UniProtKB/Swiss-Prot;Acc:Q8W453]
AT1G16905	3.43337	2.64093	0.792432	0.000227655	0.00211558	1.73199		protein_coding	Curculin-like (Mannose-binding) lectin family protein [Source:UniProtKB/TrEMBL;Acc:Q8GY81]
AT1G58410	3.82139	3.23688	0.584511	0.000228346	0.00212152	1.49953	RXW24L	protein_coding	Probable disease resistance protein RXW24L [Source:UniProtKB/Swiss-Prot;Acc:Q9C646]
AT3G25190	5.61219	6.11029	-0.498099	0.000229851	0.00213401	-1.41235		protein_coding	Vacuolar iron transporter homolog 2.1 [Source:UniProtKB/Swiss-Prot;Acc:Q9LSF6]
AT1G50250	5.12311	5.51602	-0.392907	0.000232479	0.00215541	-1.31304	FTSH1	protein_coding	ATP-dependent zinc metalloprotease FTSH 1, chloroplastic [Source:UniProtKB/Swiss-Prot;Acc:Q39102]
AT5G02780	4.00936	4.7956	-0.786234	0.000233054	0.00216024	-1.72457	GSTL1	protein_coding	Glutathione S-transferase L1 [Source:UniProtKB/Swiss-Prot;Acc:Q6NLB0]
AT5G50200	6.57358	7.23585	-0.662271	0.000233664	0.00216539	-1.58257	NRT3.1	protein_coding	High-affinity nitrate transporter 3.1 [Source:UniProtKB/Swiss-Prot;Acc:Q9FGS5]
AT4G31970	-2.905	0.506082	-3.41108	0.00023389	0.00216699	-10.6375	CYP82C2	protein_coding	Cytochrome P450 82C2 [Source:UniProtKB/Swiss-Prot;Acc:O49394]
AT5G38030	5.78259	6.23434	-0.451748	0.000234103	0.00216846	-1.3677	DTX30	protein_coding	Protein DETOXIFICATION 30 [Source:UniProtKB/Swiss-Prot;Acc:Q9LS19]
AT5G18130	4.43836	4.94773	-0.509372	0.000235294	0.00217798	-1.42343		protein_coding	Gb [Source:UniProtKB/TrEMBL;Acc:Q9FK57]
AT1G29020	4.23676	3.58317	0.653593	0.000235401	0.00217847	1.57308		protein_coding	Calcium-binding EF-hand family protein [Source:TAIR;Acc:AT1G29020]
AT3G42180	3.22932	3.86393	-0.634608	0.000235956	0.0021831	-1.55252		protein_coding	Probable glycosyltransferase At3g42180 [Source:UniProtKB/Swiss-Prot;Acc:Q3EAR7]
AT2G14100	3.6756	4.18815	-0.512547	0.000236725	0.00218819	-1.42657	CYP705A13	protein_coding	Cytochrome P450, family 705, subfamily A, polypeptide 13 [Source:UniProtKB/TrEMBL;Acc:Q9SI49]
AT5G22030	5.81096	5.48671	0.324249	0.000237547	0.00219515	1.25201	UBP8	protein_coding	ubiquitin-specific protease 8 [Source:TAIR;Acc:AT5G22030]
AT5G20700	8.84402	9.18251	-0.338489	0.000237588	0.00219515	-1.26443		protein_coding	At5g20700 [Source:UniProtKB/TrEMBL;Acc:Q8GYX2]
AT4G39780	3.59637	4.282	-0.685624	0.000240107	0.00221485	-1.6084	ERF060	protein_coding	Ethylene-responsive transcription factor ERF060 [Source:UniProtKB/Swiss-Prot;Acc:O65665]
AT3G26060	2.83125	3.93546	-1.10421	0.000240947	0.00222106	-2.14981	ATPRX Q	protein_coding	Thioredoxin superfamily protein [Source:UniProtKB/TrEMBL;Acc:F4JBC9]
AT5G40450	8.77213	9.19409	-0.42196	0.000241259	0.00222342	-1.33975		protein_coding
AT4G03110	4.84712	5.2771	-0.429986	0.000241419	0.00222439	-1.34722	BRN1	protein_coding	RNA-binding protein BRN1 [Source:UniProtKB/Swiss-Prot;Acc:Q8LFS6]
AT2G13810	-0.63909	1.443	-2.08209	0.000241815	0.00222701	-4.2342	ALD1	protein_coding	EDTS5 [Source:UniProtKB/TrEMBL;Acc:A0A178VQ02]
AT2G14680	5.25517	4.79418	0.460994	0.000242867	0.00223567	1.37649	MEE13	protein_coding	Myosin heavy chain-like protein [Source:UniProtKB/TrEMBL;Acc:F4IGF6]
AT3G46700	6.32196	6.83976	-0.517795	0.000243194	0.00223816	-1.43177	UGT76E3	protein_coding	Glycosyltransferase (Fragment) [Source:UniProtKB/TrEMBL;Acc:W8Q6Q0]
AT3G11210	4.27269	3.74694	0.525756	0.00024362	0.00224106	1.43969	CPRD49	protein_coding	GDSL esterase/lipase CPRD49 [Source:UniProtKB/Swiss-Prot;Acc:Q9SRM5]
AT1G22410	9.4787	9.1945	0.284197	0.000243698	0.00224126	1.21773		protein_coding	Phospho-2-dehydro-3-deoxyheptonate aldolase [Source:UniProtKB/TrEMBL;Acc:Q9SK84]
AT1G78970	2.19228	3.04875	-0.856467	0.000245272	0.00225418	-1.8106	LUP1	protein_coding	Lupeol synthase 1 [Source:UniProtKB/Swiss-Prot;Acc:Q9C5M3]
AT4G36410	2.22528	3.09544	-0.870165	0.000245683	0.00225744	-1.82787	UBC17	protein_coding	Probable ubiquitin-conjugating enzyme E2 17 [Source:UniProtKB/Swiss-Prot;Acc:O23239]
AT1G44180	2.51265	1.33714	1.17551	0.000248648	0.00228311	2.25873		protein_coding	Aminoacylase, putative [Source:UniProtKB/TrEMBL;Acc:Q9C6Y8]
AT3G29760	4.90971	4.44336	0.466345	0.000250249	0.00229676	1.38161		protein_coding	Haloacid dehalogenase-like hydrolase (HAD) superfamily protein [Source:UniProtKB/TrEMBL;Acc:Q9LRQ0]
AT5G38520	0.532365	1.85576	-1.32339	0.000250633	0.00229975	-2.50254		protein_coding	Alpha/beta-Hydrolases superfamily protein [Source:UniProtKB/TrEMBL;Acc:F4KBJ3]
AT4G20320	6.01876	6.38032	-0.361563	0.000250878	0.00230148	-1.28482		protein_coding	CTP synthase [Source:UniProtKB/TrEMBL;Acc:Q0WRY1]
AT5G42480	4.32684	4.73436	-0.40752	0.000252384	0.00231245	-1.3264	ARC6	protein_coding	Protein ACCUMULATION AND REPLICATION OF CHLOROPLASTS 6, chloroplastic [Source:UniProtKB/Swiss-Prot;Acc:Q9FIG9]
AT5G54390	6.40033	6.09139	0.308941	0.00025242	0.00231245	1.2388	AHL	protein_coding	PAP-specific phosphatase HAL2-like [Source:UniProtKB/Swiss-Prot;Acc:Q38945]
AT2G34655	1.2519	-0.815981	2.06788	0.000252502	0.00231267	4.19269		protein_coding	At2g34655 [Source:UniProtKB/TrEMBL;Acc:Q94BZ4]
AT5G24890	4.64201	5.11185	-0.469847	0.00025275	0.00231388	-1.38496		protein_coding	At5g24890 [Source:UniProtKB/TrEMBL;Acc:Q8L9W8]
AT5G42720	5.3231	4.9538	0.369307	0.000252869	0.00231444	1.29173		protein_coding	Glycosyl hydrolase family 17 protein [Source:UniProtKB/TrEMBL;Acc:Q8VY12]
AT4G18760	4.56687	5.02171	-0.454837	0.000253527	0.0023194	-1.37063	RLP51	protein_coding	Receptor-like protein 51 [Source:UniProtKB/Swiss-Prot;Acc:Q9SN38]
AT1G47480	5.81158	6.25021	-0.438628	0.000253649	0.00231948	-1.35531	CXE2	protein_coding	Probable carboxylesterase 2 [Source:UniProtKB/Swiss-Prot;Acc:Q9SX78]
AT1G34000	3.40336	3.95526	-0.551895	0.000253664	0.00231948	-1.46601	OHP2	protein_coding	OHP2 [Source:UniProtKB/TrEMBL;Acc:A0A178WAB5]
AT3G01990	2.9471	2.10382	0.843281	0.000253816	0.00231992	1.79413	ACR6	protein_coding	ACT domain repeat 6 [Source:UniProtKB/TrEMBL;Acc:A0A1I9LSD7]
AT3G26730	6.84059	6.54082	0.29977	0.000255035	0.00232894	1.23095		protein_coding	Putative RING zinc finger protein [Source:UniProtKB/TrEMBL;Acc:Q9LSE3]
AT5G03840	0.701515	1.95286	-1.25135	0.000255152	0.00232923	-2.38063	TFL1	protein_coding	Protein TERMINAL FLOWER 1 [Source:UniProtKB/Swiss-Prot;Acc:P93003]
AT4G23260	2.78648	1.92248	0.864004	0.000255184	0.00232923	1.82008	CRK18	protein_coding	Cysteine-rich receptor-like protein kinase 18 [Source:UniProtKB/Swiss-Prot;Acc:Q8RX80]
AT5G24190	0.477921	-2.17294	2.65086	0.000255267	0.00232947	6.28042		protein_coding	Gb [Source:UniProtKB/TrEMBL;Acc:Q9FIP0]
AT1G42970	2.41727	3.39425	-0.976981	0.000255841	0.00233417	-1.96834	GAPB	protein_coding	Glyceraldehyde-3-phosphate dehydrogenase GAPB, chloroplastic [Source:UniProtKB/Swiss-Prot;Acc:P25857]
AT2G30360	4.6499	5.28494	-0.635035	0.000257219	0.00234528	-1.55298	CIPK11	protein_coding	CBL-interacting serine/threonine-protein kinase 11 [Source:UniProtKB/Swiss-Prot;Acc:O22932]
AT1G01470	6.57975	6.24657	0.333185	0.000257234	0.00234528	1.25979	LEA14	protein_coding	LSR3 [Source:UniProtKB/TrEMBL;Acc:A0A178W160]
AT1G11655	1.51807	-0.0450779	1.56315	0.00025891	0.00235733	2.95498		protein_coding	At1g11655 [Source:UniProtKB/TrEMBL;Acc:Q84VW6]
AT4G14370	3.75486	3.06822	0.686641	0.000259262	0.00236	1.60953		protein_coding	Disease resistance protein (TIR-NBS-LRR class) family [Source:TAIR;Acc:AT4G14370]
AT1G19270	5.19352	4.63137	0.562143	0.000259676	0.00236323	1.47646	DA1	protein_coding	DA1 [Source:UniProtKB/TrEMBL;Acc:A0A178WC71]
AT4G35090	8.57342	8.94198	-0.368563	0.000260091	0.00236647	-1.29107	CAT2	protein_coding	catalase 2 [Source:TAIR;Acc:AT4G35090]
AT3G43960	5.35069	5.74199	-0.391298	0.000261651	0.00237689	-1.31157	RDL3	protein_coding	Probable cysteine protease RDL3 [Source:UniProtKB/Swiss-Prot;Acc:Q9LXW3]
AT4G37400	6.02899	5.55835	0.470639	0.000263383	0.002391	1.38572	CYP81F3	protein_coding	Cytochrome P450 81F3 [Source:UniProtKB/Swiss-Prot;Acc:Q0WTF4]
AT5G67620	3.29216	3.93048	-0.638324	0.000264417	0.00239983	-1.55652		protein_coding	At5g67620 [Source:UniProtKB/TrEMBL;Acc:Q9FJW1]
AT1G37130	9.74767	9.3715	0.376177	0.000265307	0.00240736	1.2979	NIA2	protein_coding	Nitrate reductase [NADH] 2 [Source:UniProtKB/Swiss-Prot;Acc:P11035]
AT3G53560	4.7792	4.37018	0.409018	0.000265718	0.00241	1.32778		protein_coding	Putative uncharacterized protein F4P12_260 [Source:UniProtKB/TrEMBL;Acc:Q9LFG3]
AT5G26270	4.07967	4.71689	-0.637222	0.000266187	0.00241316	-1.55533		protein_coding	unknown protein; Has 1807 Blast hits to 1807 proteins in 277 species: Archae - 0; Bacteria - 0; Metazoa - 736; Fungi - 347; Plants - 385; Viruses - 0; Other Eukaryotes - 339 (source: NCBI BLink). [Source:TAIR;Acc:AT5G26270]
AT1G28570	3.21269	2.52677	0.685921	0.000267639	0.00242468	1.60873		protein_coding	GDSL esterase/lipase At1g28570 [Source:UniProtKB/Swiss-Prot;Acc:Q9FXJ1]
AT2G37110	6.84291	6.5592	0.283702	0.000267833	0.00242589	1.21731		protein_coding	At2g37110 [Source:UniProtKB/TrEMBL;Acc:Q9ZQC8]
AT1G53730	6.07504	6.46504	-0.390009	0.000268103	0.00242755	-1.3104	SRF6	protein_coding	STRUBBELIG-receptor family 6 [Source:UniProtKB/TrEMBL;Acc:A8MQH3]
AT2G41660	6.89416	7.30633	-0.412164	0.000268138	0.00242755	-1.33068	MIZ1	protein_coding	MIZ1 [Source:UniProtKB/TrEMBL;Acc:A0A178VY97]
AT2G29440	4.94401	4.44109	0.502921	0.000270089	0.00244356	1.41708	GSTU6	protein_coding	GSTU6 [Source:UniProtKB/TrEMBL;Acc:A0A178VUQ0]
AT2G43570	4.979	4.34125	0.637752	0.000270265	0.00244445	1.5559	CHI	protein_coding	CHI [Source:UniProtKB/TrEMBL;Acc:A0A178W3M3]
AT3G13175	3.0644	2.30585	0.758549	0.000270382	0.00244455	1.69179		protein_coding	At3g13171 [Source:UniProtKB/TrEMBL;Acc:Q9LK55]
AT5G28640	5.57484	5.0532	0.521644	0.000270758	0.00244684	1.43559	GIF1	protein_coding	GRF1-interacting factor 1 [Source:UniProtKB/Swiss-Prot;Acc:Q8L8A5]
AT1G28260	3.82211	3.14373	0.678384	0.000271	0.00244848	1.60035	SMG7L	protein_coding	Protein SMG7L [Source:UniProtKB/Swiss-Prot;Acc:Q9FZ99]
AT5G63530	4.62688	4.12365	0.503223	0.00027136	0.00245118	1.41738	HIPP07	protein_coding	Heavy metal-associated isoprenylated plant protein 7 [Source:UniProtKB/Swiss-Prot;Acc:Q9C5D3]
AT5G22300	2.87484	1.14462	1.73022	0.000272087	0.00245719	3.31778	NIT4	protein_coding	Bifunctional nitrilase/nitrile hydratase NIT4 [Source:UniProtKB/Swiss-Prot;Acc:P46011]
AT1G23800	5.55139	5.09033	0.46106	0.000272262	0.00245821	1.37655	ALDH2B7	protein_coding	Aldehyde dehydrogenase family 2 member B7, mitochondrial [Source:UniProtKB/Swiss-Prot;Acc:Q8S528]
AT3G46600	5.60601	5.9804	-0.37439	0.000272368	0.00245862	-1.29629	SCL30	protein_coding	Scarecrow-like protein 30 [Source:UniProtKB/Swiss-Prot;Acc:Q9SNB8]
AT1G76800	2.59931	3.40539	-0.806073	0.000273348	0.00246691	-1.74845		protein_coding	Vacuolar iron transporter homolog 2 [Source:UniProtKB/Swiss-Prot;Acc:Q9SRD3]
AT1G21750	9.37934	9.12931	0.250033	0.000273815	0.00247001	1.18923	PDIL1-1	protein_coding	Protein disulfide isomerase-like 1-1 [Source:UniProtKB/Swiss-Prot;Acc:Q9XI01]
AT2G17500	7.23702	7.67313	-0.436116	0.000274701	0.00247633	-1.35296	PILS5	protein_coding	Protein PIN-LIKES 5 [Source:UniProtKB/Swiss-Prot;Acc:Q9SHL8]
AT2G19890	0.00631359	-3.873	3.87931	0.000275351	0.00248163	14.716		protein_coding
AT1G56340	9.30755	9.02629	0.281257	0.000275504	0.00248245	1.21525	CRT1	protein_coding	Calreticulin-1 [Source:UniProtKB/Swiss-Prot;Acc:O04151]
AT5G57130	5.77758	5.32277	0.454809	0.000275818	0.00248368	1.3706	SMXL5	protein_coding	SMXL5 [Source:UniProtKB/TrEMBL;Acc:A0A178UNM9]
AT4G25010	2.40184	1.18885	1.213	0.000275889	0.00248368	2.31819	SWEET14	protein_coding	Bidirectional sugar transporter SWEET [Source:UniProtKB/TrEMBL;Acc:A0A178V6E7]
AT4G25434	3.17553	2.37328	0.802252	0.000277536	0.00249682	1.74382	ATNUDT10	protein_coding	nudix hydrolase homolog 10 [Source:TAIR;Acc:AT4G25434]
AT3G27220	4.54334	4.03486	0.508483	0.000277642	0.00249722	1.42255		protein_coding	Kelch repeat-containing protein At3g27220 [Source:UniProtKB/Swiss-Prot;Acc:Q9LK31]
AT1G51610	4.51009	4.08679	0.423297	0.000278579	0.00250452	1.34099	MTPC4	protein_coding	Metal tolerance protein C4 [Source:UniProtKB/Swiss-Prot;Acc:Q8H1G3]
AT2G24000	0.314522	-3.80108	4.11561	0.00027975	0.00251392	17.3349	SCPL22	protein_coding	Serine carboxypeptidase-like 22 [Source:UniProtKB/Swiss-Prot;Acc:Q1PF08]
AT2G37750	3.88776	4.60442	-0.716664	0.000280966	0.00252315	-1.64338		protein_coding	Expressed protein [Source:UniProtKB/TrEMBL;Acc:O80943]
AT1G20020	1.59769	2.67733	-1.07964	0.000281309	0.00252536	-2.11351	LFNR2	protein_coding	Ferredoxin--NADP reductase, leaf isozyme 2, chloroplastic [Source:UniProtKB/Swiss-Prot;Acc:Q8W493]
[truncated: 18,019 more rows]

## Sheet: crr Minus Pi - crr Plus Pi
Gene_ID	AveCPM_crr_Minus_Pi	AveCPM_crr_Plus_Pi	logFC (Minus Pi / Plus Pi)	P.Value	adj.P.Val	Fold_Change	Gene_Name	Gene_type	Description
AT3G09922	7.81913	-1.03924	8.85837	8.99696165625915e-24	1.2006145431556e-19	464.125	IPS1	protein_coding	induced by phosphate starvation1 [Source:TAIR;Acc:AT3G09922]
AT1G73010	8.63204	3.59165	5.0404	1.40960255588259e-23	1.41080071805509e-19	32.9087	PS2	protein_coding	Inorganic pyrophosphatase 1 [Source:UniProtKB/Swiss-Prot;Acc:Q67YC0]
AT5G20790	7.54754	2.43718	5.11036	9.69921019744604e-23	5.54711687206507e-19	34.5439		protein_coding
AT3G02040	8.62519	4.25296	4.37222	1.1327474485005e-22	5.66855141915865e-19	20.7095	GDPD1	protein_coding	Glycerophosphodiester phosphodiesterase GDPD1, chloroplastic [Source:UniProtKB/Swiss-Prot;Acc:Q9SGA2]
AT5G03545	8.00881	3.33979	4.66902	2.73680014401597e-22	1.09565056965535e-18	25.4398	AT4	protein_coding	At5g03545 [Source:UniProtKB/TrEMBL;Acc:Q9LZD2]
AT5G20150	9.02731	3.43284	5.59447	1.22954200048626e-21	4.10195703728892e-18	48.3174	SPX1	protein_coding	SPX domain-containing protein 1 [Source:UniProtKB/Swiss-Prot;Acc:Q8LBH4]
AT2G45130	6.52946	-2.67437	9.20383	3.33205103937784e-20	1.02611793315733e-16	589.697	SPX3	protein_coding	SPX domain-containing protein 3 [Source:UniProtKB/Swiss-Prot;Acc:Q5PP62]
AT3G17790	7.59112	2.70789	4.88323	2.32824194717025e-19	4.90791828092188e-16	29.5119	PAP17	protein_coding	Purple acid phosphatase 17 [Source:UniProtKB/Swiss-Prot;Acc:Q9SCX8]
AT5G01220	8.54189	5.56157	2.98032	2.32928129433771e-19	4.90791828092188e-16	7.89159	SQD2	protein_coding	Sulfoquinovosyl transferase SQD2 [Source:UniProtKB/Swiss-Prot;Acc:Q8S4F6]
AT4G33030	7.2433	4.35754	2.88576	2.87414330067013e-19	5.7531726449514e-16	7.39095	SQD1	protein_coding	UDP-sulfoquinovose synthase, chloroplastic [Source:UniProtKB/Swiss-Prot;Acc:O48917]
AT3G47420	8.78178	5.28972	3.49206	3.46765834441042e-19	6.31019246182394e-16	11.2516	ATPS3	protein_coding	Putative glycerol-3-phosphate transporter 1 [Source:UniProtKB/Swiss-Prot;Acc:Q9C5L3]
AT3G03530	6.90206	3.61575	3.28631	4.58622837799822e-19	7.98282899499047e-16	9.75617	NPC4	protein_coding	Non-specific phospholipase C4 [Source:UniProtKB/Swiss-Prot;Acc:Q9SRQ7]
AT2G43535	8.89123	6.32434	2.56689	6.83708678948357e-19	1.14048305220911e-15	5.9253	ATTI4	protein_coding	Defensin-like protein 196 [Source:UniProtKB/Swiss-Prot;Acc:Q8RYE7]
AT2G41100	7.20343	3.63994	3.56349	2.55128842822956e-17	3.52200968743939e-14	11.8227	CML12	protein_coding	Calmodulin-like protein 12 [Source:UniProtKB/Swiss-Prot;Acc:P25071]
AT2G01520	4.9987	8.04837	-3.04967	2.78866130402779e-17	3.60133118211124e-14	-8.28022	MLP328	protein_coding	MLP-like protein 328 [Source:UniProtKB/Swiss-Prot;Acc:Q9ZVF3]
AT3G05630	6.25689	2.26305	3.99383	4.449177213921e-17	5.56619876819104e-14	15.9317	PLPZETA2	protein_coding	Phospholipase D zeta 2 [Source:UniProtKB/Swiss-Prot;Acc:Q9M9W8]
AT2G38940	8.93675	5.92974	3.00701	4.92536203686281e-17	5.97521041768988e-14	8.03895	PHT1-4	protein_coding	PHT1 [Source:UniProtKB/TrEMBL;Acc:A0A178VRB1]
AT3G56040	6.20535	4.05566	2.14969	7.96491403082667e-17	8.61803698135445e-14	4.43733	UGP3	protein_coding	UTP--glucose-1-phosphate uridylyltransferase 3, chloroplastic [Source:UniProtKB/Swiss-Prot;Acc:F4IY62]
AT3G25240	5.00334	-4.75534	9.75868	1.29528647334549e-16	1.32962817112598e-13	866.273		protein_coding	Putative uncharacterized protein [Source:UniProtKB/TrEMBL;Acc:Q9LSF2]
AT4G36430	7.56534	5.91256	1.65278	1.38546814307867e-16	1.3528251619515e-13	3.14439	PER49	protein_coding	Peroxidase 49 [Source:UniProtKB/Swiss-Prot;Acc:O23237]
AT1G08310	6.19592	2.77642	3.4195	1.89437278028156e-16	1.76370511362307e-13	10.6997		protein_coding	Alpha/beta-Hydrolases superfamily protein [Source:UniProtKB/TrEMBL;Acc:A8MRK8]
AT1G08650	7.46685	5.55713	1.90972	2.18820314675083e-16	1.90440271254397e-13	3.75736	PPCK1	protein_coding	Phosphoenolpyruvate carboxylase kinase 1 [Source:UniProtKB/Swiss-Prot;Acc:Q9SPK4]
AT3G51860	6.68071	4.63353	2.04718	2.91587244610468e-16	2.4837029256884e-13	4.13298	CAX3	protein_coding	Cation exchanger 3 [Source:UniProtKB/TrEMBL;Acc:A0A1I9LSS9]
AT2G27190	7.75131	6.07031	1.681	3.13087816303619e-16	2.61128284122898e-13	3.2065	PAP12	protein_coding	Fe(3+)-Zn(2+) purple acid phosphatase 12 [Source:UniProtKB/Swiss-Prot;Acc:Q38924]
AT4G15540	5.91605	3.45943	2.45663	3.54867541786374e-16	2.89934023834198e-13	5.48931		protein_coding	WAT1-related protein At4g15540 [Source:UniProtKB/Swiss-Prot;Acc:F4JK59]
AT1G73220	7.14838	-0.132145	7.28053	4.10365276503921e-16	3.22128695677608e-13	155.474	OCT1	protein_coding	Organic cation/carnitine transporter 1 [Source:UniProtKB/Swiss-Prot;Acc:Q9CAT6]
AT2G26660	6.399	4.38752	2.01148	6.73383281727476e-16	5.08645779258071e-13	4.03195	SPX2	protein_coding	SPX domain-containing protein 2 [Source:UniProtKB/Swiss-Prot;Acc:O48781]
AT4G10120	5.83512	1.94213	3.89299	6.91928237778918e-16	5.12975093911874e-13	14.8562	SPS4	protein_coding	Probable sucrose-phosphate synthase 4 [Source:UniProtKB/Swiss-Prot;Acc:F4JLK2]
AT1G67110	2.9028	5.49884	-2.59605	1.39731500743394e-15	9.6448463806225e-13	-6.04628	CYP735A2	protein_coding	Cytokinin hydroxylase [Source:UniProtKB/Swiss-Prot;Acc:Q9ZW95]
AT3G02870	6.8552	5.18181	1.67339	1.69699978908145e-15	1.13229482593478e-12	3.18964	VTC4	protein_coding	Inositol-phosphate phosphatase [Source:UniProtKB/Swiss-Prot;Acc:Q9M8S8]
AT2G11810	5.71009	1.05187	4.65823	2.34880495621437e-15	1.54150914126371e-12	25.2503	MGD3	protein_coding	Monogalactosyldiacylglycerol synthase 3, chloroplastic [Source:UniProtKB/Swiss-Prot;Acc:Q9SI93]
AT4G12550	4.10284	6.94457	-2.84173	2.72472905828283e-15	1.75938392127895e-12	-7.16877	AIR1	protein_coding	Putative lipid-binding protein AIR1 [Source:UniProtKB/Swiss-Prot;Acc:Q9S7I2]
AT3G03790	7.15697	5.60162	1.55535	3.55702634244429e-15	2.19079988605253e-12	2.93904		protein_coding	Ankyrin repeat family protein / regulator of chromosome condensation (RCC1) family protein [Source:UniProtKB/TrEMBL;Acc:F4J2C4]
AT1G11080	3.90305	6.37104	-2.46799	3.71905035400925e-15	2.22221584884188e-12	-5.53273	scpl31	protein_coding	Carboxypeptidase [Source:UniProtKB/TrEMBL;Acc:F4I7C9]
AT2G45135	3.93261	-5.08963	9.02225	3.91774270333659e-15	2.30651340272614e-12	519.956		protein_coding	RING/U-box superfamily protein [Source:UniProtKB/TrEMBL;Acc:F4IW24]
AT3G57157	5.3333	2.45923	2.87407	5.93859404387786e-15	3.39636677075152e-12	7.33128		ncRNA	other RNA [Source:TAIR;Acc:AT3G57157]
AT2G01530	5.24921	7.84815	-2.59894	6.29944141415077e-15	3.55199771231144e-12	-6.05843	MLP329	protein_coding	Putative uncharacterized protein At2g01530 (Fragment) [Source:UniProtKB/TrEMBL;Acc:C0SV41]
AT1G13750	6.00084	3.7998	2.20105	8.2350829443548e-15	4.57893486936528e-12	4.59813	PAP1	protein_coding	Probable inactive purple acid phosphatase 1 [Source:UniProtKB/Swiss-Prot;Acc:Q9LMX4]
AT4G31240	5.59344	2.91603	2.67741	8.41601099507365e-15	4.61543265995587e-12	6.39706		protein_coding	Probable nucleoredoxin 3 [Source:UniProtKB/Swiss-Prot;Acc:Q8VZQ0]
AT1G23110	4.61582	-0.368677	4.98449	9.51068141081276e-15	5.07667492800638e-12	31.6579		protein_coding	Fold protein [Source:UniProtKB/TrEMBL;Acc:Q6DSU0]
AT1G75390	6.25201	4.50028	1.75173	9.73922478034495e-15	5.13026480074118e-12	3.36762	BZIP44	protein_coding	bZIP transcription factor 44 [Source:UniProtKB/Swiss-Prot;Acc:C0Z2L5]
AT2G42690	5.6324	3.33557	2.29683	1.06964101495629e-14	5.56129979126756e-12	4.91377		protein_coding	Phospholipase A1-IIdelta [Source:UniProtKB/Swiss-Prot;Acc:Q9SJI7]
AT1G54970	7.58005	4.95115	2.62889	1.13900552520418e-14	5.84601887128517e-12	6.18551	PRP1	protein_coding	Proline-rich protein 1 [Source:UniProtKB/Swiss-Prot;Acc:Q9FZ35]
AT5G43370	7.08379	0.257944	6.82585	1.22260115696884e-14	6.19564743266969e-12	113.445	PHT1-2	protein_coding	Probable inorganic phosphate transporter 1-2 [Source:UniProtKB/Swiss-Prot;Acc:Q96243]
AT1G17710	7.85473	-4.15221	12.0069	1.25506152763827e-14	6.28064164968383e-12	4115.73		protein_coding	Inorganic pyrophosphatase 2 [Source:UniProtKB/Swiss-Prot;Acc:Q9FZ62]
AT4G28850	5.54706	0.750302	4.79676	1.27185978296877e-14	6.28612772239158e-12	27.7951	XTH26	protein_coding	Probable xyloglucan endotransglucosylase/hydrolase protein 26 [Source:UniProtKB/Swiss-Prot;Acc:Q9SVV2]
AT3G03150	6.06138	4.30703	1.75435	1.77278061382011e-14	7.98768146220887e-12	3.37374		protein_coding	At3g03150 [Source:UniProtKB/TrEMBL;Acc:Q84VW1]
AT2G22330	5.94772	7.33258	-1.38486	1.79150494106781e-14	7.98768146220887e-12	-2.61147	CYP79B3	protein_coding	cytochrome P450, family 79, subfamily B, polypeptide 3 [Source:TAIR;Acc:AT2G22330]
AT3G43110	5.28104	2.2713	3.00974	1.86259335449119e-14	8.19418267623082e-12	8.05419		protein_coding	At3g43110 [Source:UniProtKB/TrEMBL;Acc:Q9M250]
AT5G51050	5.56461	3.62578	1.93883	2.05590903381653e-14	8.94633285432727e-12	3.83394		protein_coding	Mitochondrial substrate carrier family protein [Source:TAIR;Acc:AT5G51050]
AT1G34510	5.5852	2.01422	3.57098	2.582010180054e-14	1.08808626892928e-11	11.8843	PER8	protein_coding	Peroxidase [Source:UniProtKB/TrEMBL;Acc:Q0WRX6]
AT3G09400	4.03921	-0.00873588	4.04795	2.84028049134107e-14	1.18445613739946e-11	16.5407	PLL3	protein_coding	Probable protein phosphatase 2C 36 [Source:UniProtKB/Swiss-Prot;Acc:Q9SR24]
AT4G11650	9.54744	7.36857	2.17887	3.40949072842698e-14	1.40660436785087e-11	4.52798	OSM34	protein_coding	OSM34 [Source:UniProtKB/TrEMBL;Acc:A0A178V0T2]
AT1G02930	6.80894	4.57418	2.23476	3.46592506713373e-14	1.40660436785087e-11	4.70684	GSTF6	protein_coding	Glutathione S-transferase F6 [Source:UniProtKB/Swiss-Prot;Acc:P42760]
AT5G57540	5.67634	2.45097	3.22537	4.00464536604599e-14	1.58734626321075e-11	9.35264	XTH13	protein_coding	Putative xyloglucan endotransglucosylase/hydrolase protein 13 [Source:UniProtKB/Swiss-Prot;Acc:Q9FKL8]
AT4G12545	5.02903	7.27902	-2.24999	4.14203235121335e-14	1.59444349181226e-11	-4.75679	AIR1B	protein_coding	Putative lipid-binding protein AIR1B [Source:UniProtKB/Swiss-Prot;Acc:Q9ZSP6]
AT5G22410	6.60295	4.12384	2.47912	4.68933479889989e-14	1.78793170799198e-11	5.57556	PER60	protein_coding	Peroxidase 60 [Source:UniProtKB/Swiss-Prot;Acc:Q9FMR0]
AT4G03960	4.83977	1.64649	3.19327	4.98970458127669e-14	1.8845078604418e-11	9.14684		protein_coding	AT4g03960/T24M8_4 [Source:UniProtKB/TrEMBL;Acc:Q940L5]
AT1G71880	6.3573	7.45056	-1.09326	5.77199850990665e-14	2.12487736172884e-11	-2.13355	SUC1	protein_coding	Sucrose transport protein SUC1 [Source:UniProtKB/Swiss-Prot;Acc:Q39232]
AT2G43620	4.41187	0.911284	3.50059	6.17900069502491e-14	2.24881921658752e-11	11.3183		protein_coding	Endochitinase At2g43620 [Source:UniProtKB/Swiss-Prot;Acc:O22841]
AT3G12500	9.07708	7.24302	1.83406	6.30543925887222e-14	2.27416175936658e-11	3.5654	CHI-B	protein_coding	Basic endochitinase B [Source:UniProtKB/Swiss-Prot;Acc:P19171]
AT5G19600	4.31961	6.13476	-1.81515	6.74190452900708e-14	2.39280846185452e-11	-3.51897	SULTR3;5	protein_coding	Probable sulfate transporter 3.5 [Source:UniProtKB/Swiss-Prot;Acc:Q94LW6]
AT2G20520	5.15321	1.52801	3.6252	1.0404249013534e-13	3.47103087506515e-11	12.3394	FLA6	protein_coding	Fasciclin-like arabinogalactan protein 6 [Source:UniProtKB/Swiss-Prot;Acc:Q9SIL7]
AT2G33790	5.86217	7.86159	-1.99942	1.10414988162092e-13	3.6531848232076e-11	-3.99839	AGP30	protein_coding	Non-classical arabinogalactan protein 30 [Source:UniProtKB/Swiss-Prot;Acc:P93013]
AT4G19810	7.79953	5.90622	1.89332	1.16689700069474e-13	3.82914381359126e-11	3.71488		protein_coding	At4g19810 [Source:UniProtKB/TrEMBL;Acc:O81862]
AT1G69880	4.86474	1.64966	3.21507	1.55744458793631e-13	4.94847116138431e-11	9.2861	TRX8	protein_coding	Thioredoxin H8 [Source:UniProtKB/Swiss-Prot;Acc:Q9CAS1]
AT1G58280	6.0784	4.60359	1.47481	1.69475212686462e-13	5.33044334434715e-11	2.77947		protein_coding	Phosphoglycerate mutase-like protein 2 [Source:UniProtKB/Swiss-Prot;Acc:F4IBB2]
AT3G52190	6.69423	5.08527	1.60896	1.70429322095328e-13	5.33044334434715e-11	3.05031	PHF1	protein_coding	SEC12-like protein 1 [Source:UniProtKB/Swiss-Prot;Acc:Q8GYE0]
AT2G02990	4.73107	1.45335	3.27772	2.33359827624381e-13	7.1315475871103e-11	9.69821	RNS1	protein_coding	Ribonuclease 1 [Source:UniProtKB/Swiss-Prot;Acc:P42813]
AT1G05000	6.59046	5.35276	1.23771	3.22125207908525e-13	9.41310990759847e-11	2.35824		protein_coding	Phosphotyrosine protein phosphatases superfamily protein [Source:UniProtKB/TrEMBL;Acc:F4I780]
AT1G74210	7.23537	6.12428	1.11109	3.34873426295254e-13	9.71472662920593e-11	2.16008	GDPD5	protein_coding	GDPD5 [Source:UniProtKB/TrEMBL;Acc:A0A178W3R5]
AT2G43510	4.85091	1.57689	3.27402	3.43743848841979e-13	9.85625940519793e-11	9.6734	ATTI1	protein_coding	TI1 [Source:UniProtKB/TrEMBL;Acc:A0A178VRC4]
AT2G45470	6.88425	7.87504	-0.990794	3.44676104493108e-13	9.85625940519793e-11	-1.98728	FLA8	protein_coding	Fasciclin-like arabinogalactan protein 8 [Source:UniProtKB/Swiss-Prot;Acc:O22126]
AT3G44300	7.49998	6.05933	1.44064	3.8187423110323e-13	1.08425198354516e-10	2.71442	NIT2	protein_coding	NIT2 [Source:UniProtKB/TrEMBL;Acc:A0A178V952]
AT3G59930	1.65033	4.49476	-2.84443	4.90015304857037e-13	1.32549139963829e-10	-7.1822		protein_coding	Defensin-like protein 206 [Source:UniProtKB/Swiss-Prot;Acc:Q94JR6]
AT5G06630	9.03949	6.8485	2.19099	5.32857368375277e-13	1.43170549567355e-10	4.56619		protein_coding	Proline-rich extensin-like family protein [Source:UniProtKB/TrEMBL;Acc:F4K3X4]
AT4G37410	8.97965	10.4979	-1.51827	5.47963631529365e-13	1.46247840164311e-10	-2.86447	CYP81F4	protein_coding	Cytochrome P450 81F4 [Source:UniProtKB/Swiss-Prot;Acc:Q9SZU1]
AT4G25220	5.76979	3.09659	2.6732	5.69150131776262e-13	1.49693247483161e-10	6.37841	RHS15	protein_coding	Putative glycerol-3-phosphate transporter 2 [Source:UniProtKB/Swiss-Prot;Acc:Q9SB41]
AT1G12950	6.39435	4.63577	1.75858	5.75829547694631e-13	1.49693247483161e-10	3.38366	DTX31	protein_coding	Protein DETOXIFICATION [Source:UniProtKB/TrEMBL;Acc:A0A178WCP4]
AT2G24980	9.90153	7.62211	2.27941	6.62849327988658e-13	1.66849679310967e-10	4.85481		protein_coding	Proline-rich extensin-like family protein [Source:TAIR;Acc:AT2G24980]
AT3G49960	8.06626	6.31779	1.74847	6.64956352593617e-13	1.66849679310967e-10	3.36002	PER35	protein_coding	Peroxidase 35 [Source:UniProtKB/Swiss-Prot;Acc:Q96510]
AT4G34950	4.94344	3.24264	1.7008	6.66831910120265e-13	1.66849679310967e-10	3.25081		protein_coding	Major facilitator superfamily protein [Source:UniProtKB/TrEMBL;Acc:Q9SW40]
AT1G33700	7.25943	5.53835	1.72108	7.19995741651147e-13	1.77927836551e-10	3.29683		protein_coding	Non-lysosomal glucosylceramidase [Source:UniProtKB/TrEMBL;Acc:A0A178WEQ9]
AT1G30840	5.08115	6.19227	-1.11113	7.73905037565253e-13	1.88917769962728e-10	-2.16014	PUP4	protein_coding	Probable purine permease 4 [Source:UniProtKB/Swiss-Prot;Acc:Q9SY29]
AT4G21470	6.06056	4.77914	1.28142	8.08271179627893e-13	1.94929689188091e-10	2.43078	FHY	protein_coding	FMN/FHY [Source:UniProtKB/TrEMBL;Acc:A0A178V341]
AT1G21100	1.21245	4.40618	-3.19373	8.14161227105837e-13	1.95174434526677e-10	-9.14973	IGMT1	protein_coding	Indole glucosinolate O-methyltransferase 1 [Source:UniProtKB/Swiss-Prot;Acc:Q9LPU5]
AT1G78120	5.22155	6.52097	-1.29942	8.51562917326456e-13	2.02925415668139e-10	-2.4613	TPR12	protein_coding	TPR12 [Source:UniProtKB/TrEMBL;Acc:A0A178W863]
AT1G64390	7.7187	8.71728	-0.998577	8.79633292971105e-13	2.08374196750327e-10	-1.99803	AtGH9C2	protein_coding	Endoglucanase 6 [Source:UniProtKB/Swiss-Prot;Acc:Q42059]
AT5G20410	4.63003	1.66108	2.96895	9.20698281078049e-13	2.16819029321639e-10	7.82967	MGD2	protein_coding	Monogalactosyldiacylglycerol synthase 2, chloroplastic [Source:UniProtKB/Swiss-Prot;Acc:O82730]
AT4G28250	6.69237	7.81456	-1.12219	9.49736176333769e-13	2.21142236705708e-10	-2.17677	EXPB3	protein_coding	EXPB3 [Source:UniProtKB/TrEMBL;Acc:A0A178USU9]
AT2G32960	6.61923	5.05101	1.56821	9.66041589459721e-13	2.23552075100754e-10	2.96537		protein_coding	At2g32960 [Source:UniProtKB/TrEMBL;Acc:Q84MD6]
AT4G08770	7.77505	6.55736	1.21769	1.02372550301192e-12	2.32862652202154e-10	2.32574	PER37	protein_coding	Peroxidase 37 [Source:UniProtKB/Swiss-Prot;Acc:Q9LDN9]
AT2G46860	5.65031	3.50065	2.14966	1.0633563671184e-12	2.39159600006843e-10	4.43723	PPA3	protein_coding	PPa3 [Source:UniProtKB/TrEMBL;Acc:A0A178VZ15]
AT4G12490	7.4453	5.05057	2.39473	1.12422922642304e-12	2.50041071392333e-10	5.25879		protein_coding	pEARLI1-like lipid transfer protein 2 [Source:UniProtKB/Swiss-Prot;Acc:Q9SU34]
AT4G13390	8.91653	6.91915	1.99738	1.36175602598583e-12	2.97904594231238e-10	3.99274		protein_coding	Extensin-like protein [Source:UniProtKB/TrEMBL;Acc:Q9T0L0]
AT4G02270	7.73163	5.70802	2.02361	1.4976318126972e-12	3.18915914837871e-10	4.066	RHS13	protein_coding	At4g02270 [Source:UniProtKB/TrEMBL;Acc:O81417]
AT2G03090	6.71453	7.79167	-1.07714	1.53678664896574e-12	3.19061240843627e-10	-2.10984	EXPA15	protein_coding	EXPA15 [Source:UniProtKB/TrEMBL;Acc:A0A178VZP8]
AT3G25780	6.50009	5.48065	1.01944	1.57504675976704e-12	3.25027948353164e-10	2.02714	AOC3	protein_coding	Allene oxide cyclase 3, chloroplastic [Source:UniProtKB/Swiss-Prot;Acc:Q9LS01]
AT4G25790	5.80107	3.53106	2.27001	1.70124729060079e-12	3.46214568977064e-10	4.82327		protein_coding	At4g25790 [Source:UniProtKB/TrEMBL;Acc:Q9SW04]
AT3G62680	9.65664	7.60327	2.05338	1.70365864236603e-12	3.46214568977064e-10	4.15077	PRP3	protein_coding	Proline-rich protein 3 [Source:UniProtKB/Swiss-Prot;Acc:Q9LZJ7]
AT1G19200	3.87003	0.751961	3.11807	1.91197986256319e-12	3.86586877867952e-10	8.68227		protein_coding	Protein of unknown function (DUF581) [Source:TAIR;Acc:AT1G19200]
AT5G19430	4.96737	2.95304	2.01433	2.00479857830853e-12	3.98879175773178e-10	4.03992		protein_coding	RING/U-box superfamily protein [Source:TAIR;Acc:AT5G19430]
AT2G18800	2.54252	4.69788	-2.15535	2.00851716472238e-12	3.98879175773178e-10	-4.45477	XTH21	protein_coding	Xyloglucan endotransglucosylase/hydrolase [Source:UniProtKB/TrEMBL;Acc:A0A178VQ29]
AT5G57530	6.10504	3.63692	2.46812	2.01006849873524e-12	3.98879175773178e-10	5.53321	XTH12	protein_coding	Probable xyloglucan endotransglucosylase/hydrolase protein 12 [Source:UniProtKB/Swiss-Prot;Acc:Q9FKL9]
AT4G23000	5.38026	2.20468	3.17558	2.0495301308734e-12	4.04191572706333e-10	9.03538		protein_coding	Calcineurin-like metallo-phosphoesterase superfamily protein [Source:TAIR;Acc:AT4G23000]
AT5G08790	6.38757	5.11974	1.26783	2.07684060404277e-12	4.07569787952197e-10	2.408	NAC081	protein_coding	Protein ATAF2 [Source:UniProtKB/Swiss-Prot;Acc:Q9C598]
AT3G56940	3.47644	4.94228	-1.46584	2.48429626542089e-12	4.74098130021675e-10	-2.76224	CRD1	protein_coding	Magnesium-protoporphyrin IX monomethyl ester [oxidative] cyclase, chloroplastic [Source:UniProtKB/Swiss-Prot;Acc:Q9M591]
AT2G39730	3.44872	5.09558	-1.64686	2.55813586940272e-12	4.85366878652457e-10	-3.13151	RCA	protein_coding	Ribulose bisphosphate carboxylase/oxygenase activase, chloroplastic [Source:UniProtKB/Swiss-Prot;Acc:P10896]
AT5G13820	5.85549	4.71715	1.13834	2.65377837770394e-12	5.01138507419809e-10	2.20127	TRP4	protein_coding	Telomere repeat-binding protein 4 [Source:UniProtKB/Swiss-Prot;Acc:Q9FFY9]
AT4G08410	7.95205	6.33066	1.62139	2.78495473780858e-12	5.20994756885181e-10	3.07671		protein_coding	Extensin-like protein [Source:UniProtKB/TrEMBL;Acc:Q9STM7]
AT1G10682	5.6155	6.7645	-1.14899	2.97623213916997e-12	5.4908054128816e-10	-2.21759		ncRNA	other RNA [Source:TAIR;Acc:AT1G10682]
AT3G50930	5.17785	2.97972	2.19813	3.04125369050839e-12	5.58502524063362e-10	4.58884	HSR4	protein_coding	Protein HYPER-SENSITIVITY-RELATED 4 [Source:UniProtKB/Swiss-Prot;Acc:Q8VZG2]
AT5G08380	5.01799	3.10413	1.91386	3.1440577652901e-12	5.74745244637551e-10	3.76815	AGAL1	protein_coding	Alpha-galactosidase 1 [Source:UniProtKB/Swiss-Prot;Acc:Q9FT97]
AT3G23510	3.90418	5.55223	-1.64805	3.19983853936815e-12	5.82283345841202e-10	-3.1341		protein_coding	Cyclopropane-fatty-acyl-phospholipid synthase [Source:UniProtKB/TrEMBL;Acc:Q8GZ28]
AT4G31940	3.18415	6.66337	-3.47922	3.25053818056834e-12	5.86180385229158e-10	-11.1519	CYP82C4	protein_coding	Cytochrome P450 82C4 [Source:UniProtKB/Swiss-Prot;Acc:Q9SZ46]
AT4G11320	7.56588	9.1439	-1.57802	3.3038975462438e-12	5.93131095813114e-10	-2.98561	RDL5	protein_coding	Probable cysteine protease RDL5 [Source:UniProtKB/Swiss-Prot;Acc:Q9SUS9]
AT4G33420	5.33595	6.42427	-1.08832	3.4006119987355e-12	6.07768306952576e-10	-2.12626		protein_coding	Peroxidase superfamily protein [Source:TAIR;Acc:AT4G33420]
AT3G01260	4.71186	6.53514	-1.82328	3.57120139618309e-12	6.35419896421305e-10	-3.53885		protein_coding	Galactose mutarotase-like superfamily protein [Source:UniProtKB/TrEMBL;Acc:F4J5Z7]
AT1G62440	6.59992	5.32872	1.2712	3.72984240386029e-12	6.60710224761694e-10	2.41362	LRX2	protein_coding	Leucine-rich repeat extensin-like protein 2 [Source:UniProtKB/Swiss-Prot;Acc:O48809]
AT3G01190	6.8609	8.44545	-1.58454	3.81093185165946e-12	6.70948276975036e-10	-2.99913	PER27	protein_coding	Peroxidase [Source:UniProtKB/TrEMBL;Acc:A0A178V802]
AT3G02850	1.48054	4.1147	-2.63416	3.94040179337915e-12	6.85869762591917e-10	-6.20815	SKOR	protein_coding	SKOR [Source:UniProtKB/TrEMBL;Acc:A0A178VHK5]
AT3G13110	7.73187	6.68486	1.04702	4.06085420473016e-12	7.0377591875397e-10	2.06625	SAT3	protein_coding	Serine acetyltransferase 3, mitochondrial [Source:UniProtKB/Swiss-Prot;Acc:Q39218]
AT4G21680	3.77201	0.780662	2.99135	4.21452164298562e-12	7.27259307996924e-10	7.95216	NPF7.2	protein_coding	Protein NRT1/ PTR FAMILY 7.2 [Source:UniProtKB/Swiss-Prot;Acc:Q8GXN2]
AT1G15380	5.89417	6.90465	-1.01048	4.86037031789358e-12	8.14142532663396e-10	-2.01458		protein_coding	GLYI4 [Source:UniProtKB/TrEMBL;Acc:A0A178W6B2]
AT5G14330	7.40501	5.74205	1.66296	5.10941072526461e-12	8.52292287396847e-10	3.16666		protein_coding	Putative uncharacterized protein F18O22_120 [Source:UniProtKB/TrEMBL;Acc:Q9LY96]
AT1G43910	5.14634	3.62973	1.5166	5.24912536877627e-12	8.64788004171148e-10	2.86117		protein_coding	AAA-ATPase At1g43910 [Source:UniProtKB/Swiss-Prot;Acc:Q9LP11]
AT1G22220	4.97467	3.40939	1.56528	5.39571020271868e-12	8.85294517441147e-10	2.95934		protein_coding	AUF2 [Source:UniProtKB/TrEMBL;Acc:A0A178W7K5]
AT1G22170	6.23026	5.12061	1.10964	5.4675113614463e-12	8.93413672833229e-10	2.15792		protein_coding	At1g22170 [Source:UniProtKB/TrEMBL;Acc:Q9LM13]
AT5G05340	4.59047	-1.6528	6.24327	5.5804140074973e-12	9.08155668195719e-10	75.7552	PER52	protein_coding	Peroxidase 52 [Source:UniProtKB/Swiss-Prot;Acc:Q9FLC0]
AT4G22214	5.08947	2.79504	2.29443	6.18018924832723e-12	9.97652001481984e-10	4.90559		protein_coding	Defensin-like protein 99 [Source:UniProtKB/Swiss-Prot;Acc:Q7X6T3]
AT4G15290	3.48046	5.29107	-1.81061	6.48144094771805e-12	1.03377691992408e-09	-3.50791	CSLB5	protein_coding	Glycosyltransferase (Fragment) [Source:UniProtKB/TrEMBL;Acc:W8Q2Z8]
AT5G06730	5.2642	3.59068	1.67352	7.07217935960831e-12	1.11498359975429e-09	3.18992	PER54	protein_coding	Peroxidase 54 [Source:UniProtKB/Swiss-Prot;Acc:Q9FG34]
AT1G49570	4.85771	1.74615	3.11155	7.08674232713682e-12	1.11498359975429e-09	8.64313	PER10	protein_coding	Peroxidase [Source:UniProtKB/TrEMBL;Acc:A0A178WK78]
AT1G23140	5.22212	2.66569	2.55643	7.10198376223571e-12	1.11498359975429e-09	5.88252	CAR8	protein_coding	Protein C2-DOMAIN ABA-RELATED 8 [Source:UniProtKB/Swiss-Prot;Acc:O49303]
AT5G59680	3.49878	5.53591	-2.03713	7.14078725717126e-12	1.1166963947406e-09	-4.10429		protein_coding	Probable LRR receptor-like serine/threonine-protein kinase At5g59680 [Source:UniProtKB/Swiss-Prot;Acc:Q9FN93]
AT1G31710	5.3361	6.38893	-1.05284	7.27801210860034e-12	1.1337273803724e-09	-2.0746		protein_coding	Amine oxidase [Source:UniProtKB/TrEMBL;Acc:F4IAX1]
AT2G28780	5.63963	6.80158	-1.16195	7.41586207406799e-12	1.15072334214433e-09	-2.23759		protein_coding	P-hydroxybenzoic acid efflux pump subunit [Source:UniProtKB/TrEMBL;Acc:Q84W96]
AT5G57625	7.42339	5.6551	1.76828	8.06603536401847e-12	1.23722475005025e-09	3.40648		protein_coding	At5g57625 [Source:UniProtKB/TrEMBL;Acc:Q9FKL1]
AT4G40090	8.28707	6.53383	1.75324	8.12804206099701e-12	1.24197723614486e-09	3.37115	AGP3	protein_coding	AGP3 [Source:UniProtKB/TrEMBL;Acc:A0A178USX4]
AT3G59710	4.50466	2.38496	2.1197	8.84410349106531e-12	1.34115469379284e-09	4.34605		protein_coding	NAD(P)-binding Rossmann-fold superfamily protein [Source:UniProtKB/TrEMBL;Acc:A0A1I9LQ55]
AT2G43610	7.9412	6.56124	1.37996	9.0735740026562e-12	1.36560699858022e-09	2.60262		protein_coding	Endochitinase At2g43610 [Source:UniProtKB/Swiss-Prot;Acc:O22842]
AT3G60280	5.16063	2.96654	2.19409	9.87966206985195e-12	1.46334720373151e-09	4.576	UCC3	protein_coding	Uclacyanin-3 [Source:UniProtKB/Swiss-Prot;Acc:Q96316]
AT4G36670	2.74255	4.89697	-2.15442	9.92156490060494e-12	1.46334720373151e-09	-4.45189	PLT6	protein_coding	At4g36670 [Source:UniProtKB/TrEMBL;Acc:A4VCM1]
AT5G67400	8.85412	6.8558	1.99833	9.93319593627426e-12	1.46334720373151e-09	3.99536	PER73	protein_coding	Peroxidase [Source:UniProtKB/TrEMBL;Acc:A3KPG1]
AT3G53620	6.62916	5.44338	1.18578	9.97886263223019e-12	1.46334720373151e-09	2.27486	PPA4	protein_coding	PPa4 [Source:UniProtKB/TrEMBL;Acc:A0A178VKC0]
AT3G19970	4.91636	3.14926	1.7671	1.08542991521871e-11	1.55193218663806e-09	3.4037		protein_coding	AT3g19970/MZE19_2 [Source:UniProtKB/TrEMBL;Acc:Q9LHE8]
AT4G07960	5.12113	3.44245	1.67868	1.10112806547359e-11	1.56877441185658e-09	3.20134	CSLC12	protein_coding	CSLC12 [Source:UniProtKB/TrEMBL;Acc:A0A178UW53]
AT4G36850	3.85843	-1.37086	5.22929	1.11608146180871e-11	1.58443990220035e-09	37.5122		protein_coding	PQ-loop repeat family protein / transmembrane family protein [Source:UniProtKB/TrEMBL;Acc:Q94AH7]
AT5G62630	5.73754	6.87831	-1.14077	1.12030133113173e-11	1.58481072404692e-09	-2.20499	HIPL2	protein_coding	HIPL2 protein [Source:UniProtKB/Swiss-Prot;Acc:Q94F08]
AT3G54870	5.14993	3.73848	1.41145	1.1341594283429e-11	1.5987654420521e-09	2.66005	KINUC	protein_coding	MRH2 [Source:UniProtKB/TrEMBL;Acc:A0A178V659]
AT2G39980	5.07733	2.87879	2.19854	1.14174945008238e-11	1.60381745559994e-09	4.59015		protein_coding	At2g39980/T28M21.14 [Source:UniProtKB/TrEMBL;Acc:O04201]
AT2G04160	7.51851	6.7074	0.811118	1.20729367548761e-11	1.68995786728919e-09	1.75457	AIR3	protein_coding	Subtilisin-like protease SBT5.3 [Source:UniProtKB/Swiss-Prot;Acc:Q9ZSP5]
AT5G56870	5.75024	7.76969	-2.01945	1.22516444016312e-11	1.70899767238643e-09	-4.05428	BGAL4	protein_coding	Beta-galactosidase 4 [Source:UniProtKB/Swiss-Prot;Acc:Q9SCV8]
AT4G08290	-0.557328	3.90996	-4.46729	1.25143364934510e-11	1.73957967770423e-09	-22.1202		protein_coding	WAT1-related protein At4g08290 [Source:UniProtKB/Swiss-Prot;Acc:Q9SUF1]
AT1G22150	4.61551	0.602867	4.01264	1.32184077649019e-11	1.83109251370271e-09	16.1408	SULTR1;3	protein_coding	Sulfate transporter 1.3 [Source:UniProtKB/Swiss-Prot;Acc:Q9FEP7]
AT4G18700	7.24616	6.29092	0.955242	1.34986886340961e-11	1.86347069233587e-09	1.9389	CIPK12	protein_coding	CBL-interacting serine/threonine-protein kinase 12 [Source:UniProtKB/Swiss-Prot;Acc:Q9SN43]
AT3G50820	1.47391	3.80264	-2.32873	1.38589285091018e-11	1.89697246505072e-09	-5.02364	PSBO2	protein_coding	Oxygen-evolving enhancer protein 1-2, chloroplastic [Source:UniProtKB/Swiss-Prot;Acc:Q9S841]
AT1G70850	8.56616	9.96769	-1.40153	1.38835223125309e-11	1.89697246505072e-09	-2.64181	MLP34	protein_coding	MLP-like protein 34 [Source:UniProtKB/Swiss-Prot;Acc:Q9SSK7]
AT4G14070	5.17499	3.74579	1.4292	1.48319085561135e-11	1.99926137082642e-09	2.69297	AAE15	protein_coding	Long-chain-fatty-acid--[acyl-carrier-protein] ligase AEE15, chloroplastic [Source:UniProtKB/Swiss-Prot;Acc:Q8W471]
AT5G24140	6.19896	4.10399	2.09497	1.49246496487159e-11	2.00501149005602e-09	4.27217	SQP2	protein_coding	squalene monooxygenase 2 [Source:TAIR;Acc:AT5G24140]
AT1G25550	7.09935	6.0706	1.02875	1.56311651969733e-11	2.08592689165209e-09	2.04026	HHO3	protein_coding	Transcription factor HHO3 [Source:UniProtKB/Swiss-Prot;Acc:Q9FPE8]
AT5G02200	3.84532	0.418354	3.42696	1.62098690090234e-11	2.14173563005691e-09	10.7552	FHL	protein_coding	Protein FAR-RED-ELONGATED HYPOCOTYL 1-LIKE [Source:UniProtKB/Swiss-Prot;Acc:A8MR65]
AT1G21320	3.59298	-1.02162	4.6146	1.67567688424017e-11	2.19228916286506e-09	24.4981	NSRB	protein_coding	Nuclear speckle RNA-binding protein B [Source:UniProtKB/Swiss-Prot;Acc:F4HWF9]
AT4G01700	6.51837	5.50088	1.01749	1.70174058120695e-11	2.21193124766361e-09	2.0244		protein_coding	At4g01700 [Source:UniProtKB/TrEMBL;Acc:Q9ZSI6]
AT5G06640	10.6707	8.76928	1.90139	1.73212209006899e-11	2.23048214146112e-09	3.73573		protein_coding	Proline-rich extensin-like family protein [Source:UniProtKB/TrEMBL;Acc:Q9FG06]
AT3G07350	4.50142	2.59506	1.90636	1.76323493887605e-11	2.25840977241665e-09	3.74861		protein_coding	F21O3.6 protein [Source:UniProtKB/TrEMBL;Acc:Q9SRT1]
AT4G25160	5.26589	3.12462	2.14127	1.86856144353424e-11	2.37479329620475e-09	4.4115	PUB35	protein_coding	U-box domain-containing protein 35 [Source:UniProtKB/Swiss-Prot;Acc:Q9SW11]
AT2G42600	6.74526	5.73167	1.01359	1.90121895245742e-11	2.40105361333376e-09	2.01893	PPC2	protein_coding	PPC2 [Source:UniProtKB/TrEMBL;Acc:A0A178VV64]
AT3G43190	5.63254	4.18206	1.45048	1.91757697088704e-11	2.40570483250837e-09	2.73299	SUS4	protein_coding	Sucrose synthase 4 [Source:UniProtKB/Swiss-Prot;Acc:Q9LXL5]
AT5G58330	3.32126	5.05694	-1.73569	1.92292937603706e-11	2.40570483250837e-09	-3.33038		protein_coding	Malate dehydrogenase [NADP], chloroplastic [Source:UniProtKB/Swiss-Prot;Acc:Q8H1E2]
AT5G53420	5.35855	3.98376	1.37479	2.10315009054414e-11	2.58274572775596e-09	2.5933		protein_coding	CCT motif family protein [Source:UniProtKB/TrEMBL;Acc:Q8L602]
AT3G04720	8.66221	7.42234	1.23987	2.1239456034888e-11	2.59072323704333e-09	2.36177	HEL	protein_coding	Hevein-like preproprotein [Source:UniProtKB/Swiss-Prot;Acc:P43082]
AT3G09560	6.46374	5.40881	1.05493	2.129060161331e-11	2.59072323704333e-09	2.07762	PAH1	protein_coding	Phosphatidate phosphatase PAH1 [Source:UniProtKB/Swiss-Prot;Acc:Q9SF47]
AT5G43180	4.39562	5.58556	-1.18994	2.26102494197508e-11	2.72644194358525e-09	-2.28144		protein_coding	At5g43180 [Source:UniProtKB/TrEMBL;Acc:Q9LUH6]
AT3G50350	6.42269	5.09314	1.32955	2.35524275352087e-11	2.8146205490882e-09	2.51325		protein_coding	Membrane insertase, putative (DUF1685) [Source:UniProtKB/TrEMBL;Acc:Q9SND2]
AT4G25820	8.27318	6.46782	1.80536	2.36953705755152e-11	2.82327519529814e-09	3.49516	XTH14	protein_coding	Xyloglucan endotransglucosylase/hydrolase [Source:UniProtKB/TrEMBL;Acc:A0A178UTG4]
AT4G22080	5.73735	3.66549	2.07186	2.40623706415455e-11	2.85849538950633e-09	4.20428	RHS14	protein_coding	Probable pectate lyase 16 [Source:UniProtKB/Swiss-Prot;Acc:O65456]
AT1G56240	3.00988	-1.40469	4.41457	2.50656596207201e-11	2.96887164868612e-09	21.3264	PP2B13	protein_coding	F-box protein PP2-B13 [Source:UniProtKB/Swiss-Prot;Acc:Q9C7J9]
AT3G26470	6.6071	5.59854	1.00856	2.66248320316653e-11	3.13499566339909e-09	2.01191		protein_coding	Powdery mildew resistance protein, RPW8 domain-containing protein [Source:UniProtKB/TrEMBL;Acc:Q9LIM8]
AT3G10420	5.2999	3.78946	1.51044	2.79508076133537e-11	3.25285648835175e-09	2.84897	SPD1	protein_coding	P-loop containing nucleoside triphosphate hydrolases superfamily protein [Source:UniProtKB/TrEMBL;Acc:F4J3R7]
AT4G04610	7.71412	6.92713	0.78699	2.82004194859733e-11	3.26293524191172e-09	1.72547	APR1	protein_coding	5'-adenylylsulfate reductase 1, chloroplastic [Source:UniProtKB/Swiss-Prot;Acc:P92979]
AT1G76430	3.4875	-0.345975	3.83347	2.89498138581413e-11	3.3303932413702e-09	14.2558	PHT1-9	protein_coding	Putative phosphate transporter [Source:UniProtKB/TrEMBL;Acc:Q0WRM8]
AT1G66180	5.51169	6.52913	-1.01744	2.96877889165134e-11	3.40550413032578e-09	-2.02432		protein_coding	Eukaryotic aspartyl protease family protein [Source:UniProtKB/TrEMBL;Acc:Q9C8C9]
AT4G29905	4.09606	6.5238	-2.42774	2.98393753147483e-11	3.41311300385895e-09	-5.38048		protein_coding	Putative uncharacterized protein [Source:UniProtKB/TrEMBL;Acc:Q940I1]
AT3G52060	6.55724	8.01061	-1.45337	3.2264432065475e-11	3.66952918553757e-09	-2.73847		protein_coding	At3g52060 [Source:UniProtKB/TrEMBL;Acc:Q9SUZ8]
AT2G39510	6.6942	5.55788	1.13633	3.34776783130344e-11	3.79672910363745e-09	2.1982		protein_coding	WAT1-related protein At2g39510 [Source:UniProtKB/Swiss-Prot;Acc:O80638]
AT5G59090	7.38282	8.21835	-0.835531	3.49373701446588e-11	3.93995120104584e-09	-1.78451	SBT4.12	protein_coding	Subtilisin-like protease SBT4.12 [Source:UniProtKB/Swiss-Prot;Acc:Q8L7D2]
AT2G02010	3.40498	0.120348	3.28463	3.67021346195784e-11	4.11577943238152e-09	9.74479	GAD4	protein_coding	glutamate decarboxylase 4 [Source:TAIR;Acc:AT2G02010]
AT3G19430	4.85926	6.56141	-1.70215	3.80656324443535e-11	4.25675846166829e-09	-3.25385		protein_coding	Late embryogenesis abundant protein-related / LEA protein-like protein [Source:UniProtKB/TrEMBL;Acc:A0A178VGJ3]
AT1G02850	6.06111	4.80609	1.25503	3.82145995367653e-11	4.26151330878792e-09	2.38671	BGLU11	protein_coding	Beta-glucosidase 11 [Source:UniProtKB/Swiss-Prot;Acc:B3H5Q1]
AT2G01950	6.18703	7.10175	-0.914725	3.88291618217471e-11	4.30605724202721e-09	-1.88521	BRL2	protein_coding	Leucine-rich repeat receptor-like protein kinase (Fragment) [Source:UniProtKB/TrEMBL;Acc:C0LGJ7]
AT4G19690	5.0557	7.71201	-2.65632	3.95678705554261e-11	4.37585671219869e-09	-6.30422	IRT1	protein_coding	Fe(2+) transport protein 1 [Source:UniProtKB/Swiss-Prot;Acc:Q38856]
AT2G04170	7.00235	6.15369	0.848658	4.05470776680166e-11	4.47179533708368e-09	1.80082		protein_coding	Putative uncharacterized protein [Source:UniProtKB/TrEMBL;Acc:Q6RF45]
AT1G26360	3.53036	1.13091	2.39945	4.15219769522553e-11	4.55422143919614e-09	5.27603	MES13	protein_coding	Putative methylesterase 13, chloroplastic [Source:UniProtKB/Swiss-Prot;Acc:F4IE65]
AT2G29630	2.44745	4.48727	-2.03982	4.29311075420269e-11	4.6959124572063e-09	-4.11195	THIC	protein_coding	Phosphomethylpyrimidine synthase, chloroplastic [Source:UniProtKB/Swiss-Prot;Acc:O82392]
AT4G00500	5.30315	4.15813	1.14502	4.35798453502067e-11	4.75388427452363e-09	2.21149		protein_coding	Alpha/beta-Hydrolases superfamily protein [Source:UniProtKB/TrEMBL;Acc:Q8W495]
AT1G79040	4.21784	5.58198	-1.36413	4.38438888600592e-11	4.76969088756416e-09	-2.57422	PSBR	protein_coding	PSBR [Source:UniProtKB/TrEMBL;Acc:A0A178WET2]
AT3G07490	3.94182	1.53315	2.40866	4.4844093664124e-11	4.86528034078466e-09	5.30983	CML3	protein_coding	CML3 [Source:UniProtKB/TrEMBL;Acc:A0A178V7U1]
AT5G23010	7.21896	6.18003	1.03893	5.01036648743244e-11	5.32055734636261e-09	2.05471	MAM1	protein_coding	methylthioalkylmalate synthase 1 [Source:TAIR;Acc:AT5G23010]
AT4G38410	3.58887	0.767902	2.82097	5.03989875537778e-11	5.32367564044311e-09	7.06636		protein_coding	At4g38410 [Source:UniProtKB/TrEMBL;Acc:Q8GY17]
AT5G63160	2.46454	5.27151	-2.80697	5.1699779155263e-11	5.44670778605737e-09	-6.99812	BT1	protein_coding	BTB/POZ and TAZ domain-containing protein 1 [Source:UniProtKB/Swiss-Prot;Acc:Q9FMK7]
AT5G64000	3.99469	1.28474	2.70995	5.20091476886308e-11	5.46491920883634e-09	6.54297	SAL2	protein_coding	SAL2 phosphatase [Source:UniProtKB/Swiss-Prot;Acc:O49623]
AT1G12040	8.26927	6.62941	1.63986	5.30581152214578e-11	5.56054603344462e-09	3.11636	LRX1	protein_coding	Leucine-rich repeat extensin-like protein 1 [Source:UniProtKB/Swiss-Prot;Acc:O65375]
AT1G70890	3.4075	5.26132	-1.85382	5.39270893471618e-11	5.59304946871574e-09	-3.61456	MLP43	protein_coding	MLP-like protein 43 [Source:UniProtKB/Swiss-Prot;Acc:Q9SSK5]
AT4G18480	3.80483	5.06412	-1.25929	5.58888611608228e-11	5.78153660907592e-09	-2.39378	CHLI1	protein_coding	Magnesium-chelatase subunit ChlI-1, chloroplastic [Source:UniProtKB/Swiss-Prot;Acc:P16127]
AT5G63680	7.50987	6.64577	0.864104	5.73525655897969e-11	5.90405057154838e-09	1.82021		protein_coding	Pyruvate kinase [Source:UniProtKB/TrEMBL;Acc:A0A178UF62]
AT4G35720	3.08678	4.60812	-1.52135	5.74036790091179e-11	5.90405057154838e-09	-2.87059		protein_coding	DUF241 domain protein, putative (DUF241) [Source:UniProtKB/TrEMBL;Acc:O81803]
AT1G09932	4.27674	2.1313	2.14543	5.75156048085094e-11	5.90405057154838e-09	4.42425		protein_coding	Phosphoglycerate mutase family protein [Source:UniProtKB/TrEMBL;Acc:Q8GWG7]
AT4G08400	7.12873	5.65258	1.47615	5.9336547600701e-11	6.06494591742429e-09	2.78205		protein_coding	Extensin-like protein [Source:UniProtKB/TrEMBL;Acc:Q9STM8]
AT4G33770	4.71001	3.04329	1.66672	5.94580874649531e-11	6.06494591742429e-09	3.17492	ITPK2	protein_coding	Inositol-tetrakisphosphate 1-kinase 2 [Source:UniProtKB/Swiss-Prot;Acc:O81893]
AT1G71130	4.26644	1.9469	2.31953	5.9537486774935e-11	6.06494591742429e-09	4.99171	ERF070	protein_coding	Ethylene-responsive transcription factor ERF070 [Source:UniProtKB/Swiss-Prot;Acc:Q9C995]
AT1G12740	5.42212	6.63032	-1.2082	6.19549207004273e-11	6.26953862874929e-09	-2.31049	CYP87A2	protein_coding	Cytochrome P450, family 87, subfamily A, polypeptide 2 [Source:UniProtKB/TrEMBL;Acc:Q9LN73]
AT3G03310	5.39694	4.37829	1.01865	6.20157190634141e-11	6.26953862874929e-09	2.02602	LCAT3	protein_coding	Phospholipase A(1) LCAT3 [Source:UniProtKB/Swiss-Prot;Acc:Q93V61]
AT3G51600	4.51904	2.85759	1.66144	6.28318656125629e-11	6.33604762703613e-09	3.16333	LTP5	protein_coding	Non-specific lipid-transfer protein 5 [Source:UniProtKB/Swiss-Prot;Acc:Q9XFS7]
AT2G34210	3.44408	-3.58872	7.0328	6.63335357646015e-11	6.65563100451142e-09	130.943		protein_coding	Putative transcription elongation factor SPT5 homolog 2 [Source:UniProtKB/Swiss-Prot;Acc:O80770]
AT5G47110	3.61445	4.92601	-1.31156	6.81647808622644e-11	6.76217659866566e-09	-2.48209	LIL3.2	protein_coding	Light-harvesting complex-like protein 3 isotype 2, chloroplastic [Source:UniProtKB/Swiss-Prot;Acc:Q6NKS4]
AT4G01830	3.70191	0.933097	2.76882	6.82399796638089e-11	6.76217659866566e-09	6.81549	ABCB5	protein_coding	ABC transporter B family member 5 [Source:UniProtKB/Swiss-Prot;Acc:Q9SYI3]
AT1G52120	3.67039	-0.673884	4.34427	6.94365727606707e-11	6.86376235531034e-09	20.3122	JAL12	protein_coding	Jacalin-related lectin 12 [Source:UniProtKB/Swiss-Prot;Acc:Q0WMR0]
AT2G06850	6.30981	7.20048	-0.890671	7.23474103512621e-11	7.11635436364233e-09	-1.85404	XTH4	protein_coding	Xyloglucan endotransglucosylase/hydrolase protein 4 [Source:UniProtKB/Swiss-Prot;Acc:Q39099]
AT2G02120	3.79172	5.62074	-1.82901	7.66948724289059e-11	7.52191427038308e-09	-3.55294	PDF2.1	protein_coding	Defensin-like protein 4 [Source:UniProtKB/Swiss-Prot;Acc:Q41914]
AT1G78090	4.92836	5.82698	-0.898615	7.70341422505136e-11	7.52191427038308e-09	-1.86428	TPPB	protein_coding	Trehalose-phosphate phosphatase B [Source:UniProtKB/Swiss-Prot;Acc:Q9C9S4]
AT4G29060	4.27205	5.49843	-1.22639	8.78356313889121e-11	8.43264188734702e-09	-2.3398	emb2726	protein_coding	Elongation factor Ts, mitochondrial [Source:UniProtKB/TrEMBL;Acc:Q9SZD6]
AT3G63260	6.60375	5.62678	0.976965	8.80975372528797e-11	8.43380267773786e-09	1.96832	ATMRK1	protein_coding	ATMRK1 [Source:UniProtKB/TrEMBL;Acc:A0A178VBW7]
AT3G44510	4.89016	3.31692	1.57324	8.83478782722756e-11	8.43380267773786e-09	2.97572		protein_coding	Alpha/beta-Hydrolases superfamily protein [Source:UniProtKB/TrEMBL;Acc:F4J341]
AT5G24313	3.92653	2.17567	1.75086	8.91538975119716e-11	8.47787917575836e-09	3.3656		protein_coding	At5g24313 [Source:UniProtKB/TrEMBL;Acc:Q8L8Z4]
AT4G18340	5.17959	6.67011	-1.49051	9.17308687606581e-11	8.70225971555495e-09	-2.80989		protein_coding	Beta-1,3-glucanase-like protein [Source:UniProtKB/TrEMBL;Acc:Q8L837]
AT1G51830	6.79662	8.13064	-1.33402	9.2191263390598e-11	8.7252601384851e-09	-2.52104		protein_coding	Leucine-rich repeat protein kinase family protein [Source:TAIR;Acc:AT1G51830]
AT2G08820	3.68798	-2.17134	5.85932	9.31195804858062e-11	8.79233321973765e-09	58.0537		lncRNA
AT3G16470	6.88032	7.67004	-0.789719	9.38291943421762e-11	8.83848933245808e-09	-1.72874	JAL35	protein_coding	Jacalin-related lectin 35 [Source:UniProtKB/Swiss-Prot;Acc:O04309]
AT2G46140	6.91223	6.0685	0.843735	9.54472664916701e-11	8.96980250405522e-09	1.79469		protein_coding	Desiccation-related protein At2g46140 [Source:UniProtKB/Swiss-Prot;Acc:O82355]
AT4G03280	1.48531	3.73569	-2.25038	9.98653900806738e-11	9.3193730221205e-09	-4.7581	PETC	protein_coding	Cytochrome b6-f complex iron-sulfur subunit, chloroplastic [Source:UniProtKB/Swiss-Prot;Acc:Q9ZR03]
AT5G53048	5.93571	-3.24422	9.17994	1.02892828831464e-10	9.57956164985773e-09	580.011		lncRNA	other RNA [Source:TAIR;Acc:AT5G53048]
AT4G34310	5.6931	4.51733	1.17577	1.04563530652507e-10	9.71252061749993e-09	2.25913		protein_coding	Alpha/beta-Hydrolases superfamily protein [Source:UniProtKB/TrEMBL;Acc:F4JKN4]
AT5G64120	7.49308	8.96338	-1.4703	1.05960746818631e-10	9.81951976420621e-09	-2.77079	PER71	protein_coding	Peroxidase [Source:UniProtKB/TrEMBL;Acc:A0A178UAR8]
AT1G53830	5.24022	6.71611	-1.47589	1.11111475171291e-10	1.02730641963221e-08	-2.78155	PME2	protein_coding	Pectinesterase 2 [Source:UniProtKB/Swiss-Prot;Acc:Q42534]
AT1G13420	7.32252	6.0722	1.25032	1.12028620709624e-10	1.03198279778241e-08	2.37894	SOT8	protein_coding	Cytosolic sulfotransferase 8 [Source:UniProtKB/Swiss-Prot;Acc:Q9FX56]
AT4G37680	6.13236	5.23966	0.892703	1.12605408654356e-10	1.03198279778241e-08	1.85665	HHP4	protein_coding	heptahelical protein 4 [Source:TAIR;Acc:AT4G37680]
AT2G37460	4.98226	6.23742	-1.25516	1.21295039592989e-10	1.098625704766e-08	-2.38694		protein_coding	WAT1-related protein At2g37460 [Source:UniProtKB/Swiss-Prot;Acc:Q9ZUS1]
AT3G08510	7.81487	6.77178	1.04309	1.24426280604178e-10	1.11776555897083e-08	2.06064	PLC2	protein_coding	Phosphoinositide phospholipase C [Source:UniProtKB/TrEMBL;Acc:A0A178VDK7]
AT3G47620	4.00764	5.12677	-1.11913	1.25972046749042e-10	1.12456409061503e-08	-2.17217	TCP14	protein_coding	Transcription factor TCP14 [Source:UniProtKB/Swiss-Prot;Acc:Q93Z00]
AT3G02020	7.44395	6.40344	1.04051	1.30947022064969e-10	1.15980820383827e-08	2.05696	AK3	protein_coding	Aspartokinase 3, chloroplastic [Source:UniProtKB/Swiss-Prot;Acc:Q9S702]
AT5G48880	5.83504	6.6581	-0.823061	1.3371535099432e-10	1.17651876081464e-08	-1.76916	KAT5	protein_coding	PKT2 [Source:UniProtKB/TrEMBL;Acc:A0A178UEC0]
AT3G51910	2.77772	4.55385	-1.77613	1.35661967356604e-10	1.18842258230947e-08	-3.42507	HSFA7A	protein_coding	Heat stress transcription factor A-7a [Source:UniProtKB/Swiss-Prot;Acc:Q9SV12]
AT2G23600	2.6729	4.34541	-1.67251	1.40619307993772e-10	1.22648221704198e-08	-3.18768	ACL	protein_coding	acetone-cyanohydrin lyase [Source:TAIR;Acc:AT2G23600]
AT3G09940	7.39539	6.71447	0.68092	1.4142097214502e-10	1.23079286931603e-08	1.60316	MDAR3	protein_coding	Monodehydroascorbate reductase 3 [Source:UniProtKB/Swiss-Prot;Acc:Q9SR59]
AT4G04640	2.64775	4.55267	-1.90491	1.46115394205683e-10	1.26366770657043e-08	-3.74486	ATPC1	protein_coding	ATP synthase gamma chain 1, chloroplastic [Source:UniProtKB/Swiss-Prot;Acc:Q01908]
AT3G08720	6.00407	4.9681	1.03596	1.46145313519036e-10	1.26366770657043e-08	2.05048	ATPK2	protein_coding	Serine/threonine-protein kinase AtPK2/AtPK19 [Source:UniProtKB/Swiss-Prot;Acc:Q39030]
AT1G66270	10.1628	9.25943	0.903328	1.51357908172672e-10	1.30311021414726e-08	1.87038	BGLU21	protein_coding	BGLU21 [Source:UniProtKB/TrEMBL;Acc:A0A178WA93]
AT2G23790	6.34088	5.47578	0.865104	1.51859181524236e-10	1.30462027320628e-08	1.82147		protein_coding	Calcium uniporter protein 2, mitochondrial [Source:UniProtKB/Swiss-Prot;Acc:O64823]
AT4G23496	1.52833	3.70524	-2.17691	1.54006301681721e-10	1.32023303672934e-08	-4.52185	SP1L5	protein_coding	Protein SPIRAL1-like 5 [Source:UniProtKB/Swiss-Prot;Acc:Q8LGD1]
AT1G71695	5.24488	3.85039	1.39449	1.57762133552043e-10	1.3495404390219e-08	2.62896	PER12	protein_coding	Peroxidase [Source:UniProtKB/TrEMBL;Acc:A0A178WB34]
AT5G63130	3.83028	1.36217	2.46811	1.61899414926758e-10	1.37903854833571e-08	5.53318		protein_coding	At5g63130 [Source:UniProtKB/TrEMBL;Acc:Q9FML0]
AT5G24600	3.00856	-0.42526	3.43382	1.64795223865322e-10	1.39986655229814e-08	10.8065		protein_coding	At5g24600 [Source:UniProtKB/TrEMBL;Acc:Q9FLU4]
AT3G46370	2.32445	-2.40936	4.7338	1.65043965800251e-10	1.39986655229814e-08	26.6083		protein_coding	Leucine-rich repeat protein kinase family protein [Source:UniProtKB/TrEMBL;Acc:Q9SNA0]
AT4G09570	6.40933	5.52162	0.887707	1.66947861493367e-10	1.41302128689756e-08	1.85023	CPK4	protein_coding	Calcium-dependent protein kinase 4 [Source:UniProtKB/Swiss-Prot;Acc:Q38869]
AT3G18080	5.39144	3.94465	1.44679	1.69965774284569e-10	1.43552949529714e-08	2.72601	BGLU44	protein_coding	Beta-glucosidase 44 [Source:UniProtKB/Swiss-Prot;Acc:Q9LV33]
AT4G29740	2.40215	4.45683	-2.05468	1.72709801593401e-10	1.45257651197274e-08	-4.1545	CKX4	protein_coding	Cytokinin dehydrogenase 4 [Source:UniProtKB/Swiss-Prot;Acc:Q9FUJ2]
AT2G02820	4.54951	5.65467	-1.10516	1.78252819680158e-10	1.48670278814072e-08	-2.15123	MYB88	protein_coding	Transcription factor MYB88 [Source:UniProtKB/Swiss-Prot;Acc:F4IRB4]
AT5G05500	7.02953	5.43044	1.59909	1.78889041910381e-10	1.48890725651563e-08	3.02951		protein_coding	At5g05500 [Source:UniProtKB/TrEMBL;Acc:Q9FFG5]
AT1G62980	6.56595	4.946	1.61995	1.80146259591332e-10	1.49626044740237e-08	3.07364	EXPA18	protein_coding	Expansin-A18 [Source:UniProtKB/Swiss-Prot;Acc:Q9LQ07]
AT2G15490	7.31478	6.52068	0.794102	1.80535069913236e-10	1.49638529791025e-08	1.734	UGT73B4	protein_coding	Glycosyltransferase [Source:UniProtKB/TrEMBL;Acc:A0A178VNQ8]
AT1G20340	1.84027	3.87129	-2.03102	1.8096924454361e-10	1.49688486282208e-08	-4.08694	DRT112	protein_coding	Plastocyanin major isoform, chloroplastic [Source:UniProtKB/Swiss-Prot;Acc:P42699]
AT1G19900	4.03891	5.76906	-1.73015	1.84492600957609e-10	1.52288181169834e-08	-3.31763		protein_coding	At1g19900/F6F9_4 [Source:UniProtKB/TrEMBL;Acc:Q93Z02]
AT1G70900	5.52255	4.52766	0.994896	1.91579347358549e-10	1.57812501896135e-08	1.99294		protein_coding	F15H11.13 protein [Source:UniProtKB/TrEMBL;Acc:Q9SSK4]
AT3G59140	5.98085	5.05619	0.924653	1.93873909137876e-10	1.59374703869111e-08	1.89823	ABCC10	protein_coding	ABC transporter C family member 10 [Source:UniProtKB/Swiss-Prot;Acc:Q9LYS2]
AT5G35190	9.34269	7.70828	1.63441	1.97295952482727e-10	1.61524461384325e-08	3.1046		protein_coding	Proline-rich extensin-like family protein [Source:UniProtKB/TrEMBL;Acc:Q9LHS1]
AT1G30500	3.29894	1.19879	2.10015	2.06604016237357e-10	1.67772518986742e-08	4.28754	NFYA7	protein_coding	Nuclear transcription factor Y subunit A-7 [Source:UniProtKB/Swiss-Prot;Acc:Q84JP1]
AT3G30725	2.87408	-0.683164	3.55725	2.08481979973616e-10	1.6827354004564e-08	11.7717	GDU6	protein_coding	Protein GLUTAMINE DUMPER 6 [Source:UniProtKB/Swiss-Prot;Acc:Q3EAV6]
AT1G02570	3.33351	1.01026	2.32325	2.12605588497645e-10	1.71256582090839e-08	5.00459		protein_coding	Putative uncharacterized protein [Source:UniProtKB/TrEMBL;Acc:Q1PFZ3]
AT5G23840	2.78484	4.70005	-1.91521	2.16240859867658e-10	1.73835071966703e-08	-3.77168		protein_coding	MD-2-related lipid recognition domain-containing protein [Source:UniProtKB/TrEMBL;Acc:Q9FF96]
AT2G32830	2.26452	-3.6764	5.94092	2.21014853045509e-10	1.77316806148775e-08	61.4321	PHT1-5	protein_coding	Probable inorganic phosphate transporter 1-5 [Source:UniProtKB/Swiss-Prot;Acc:Q8GYF4]
AT4G14040	5.38469	4.31702	1.06766	2.22167991810189e-10	1.77736564354122e-08	2.09603	SBP2	protein_coding	Selenium-binding protein 2 [Source:UniProtKB/Swiss-Prot;Acc:Q93WN0]
AT4G27520	4.7393	5.85557	-1.11627	2.22425984766487e-10	1.77736564354122e-08	-2.16786	ENODL2	protein_coding	Early nodulin-like protein 2 [Source:UniProtKB/Swiss-Prot;Acc:Q9T076]
AT5G19040	3.22386	4.72791	-1.50405	2.31550839392146e-10	1.83566367396788e-08	-2.83638	IPT5	protein_coding	Adenylate isopentenyltransferase 5, chloroplastic [Source:UniProtKB/Swiss-Prot;Acc:Q94ID2]
AT3G06390	2.67942	4.69835	-2.01893	2.33829644892984e-10	1.8463779099893e-08	-4.05284		protein_coding	CASP-like protein 1D2 [Source:UniProtKB/Swiss-Prot;Acc:Q9SQU2]
AT1G80380	4.19708	5.96198	-1.7649	2.37139070010867e-10	1.86882392299509e-08	-3.3985	GLYK	protein_coding	D-glycerate 3-kinase, chloroplastic [Source:UniProtKB/Swiss-Prot;Acc:Q944I4]
AT3G47740	4.65112	3.27124	1.37988	2.53891762024469e-10	1.98910035242419e-08	2.60247	ABCA3	protein_coding	ABC transporter A family member 3 [Source:UniProtKB/Swiss-Prot;Acc:Q1PEH6]
AT2G38740	6.48233	5.56791	0.914424	2.54901814517156e-10	1.99311313327731e-08	1.88482	SGPP	protein_coding	Haloacid dehalogenase-like hydrolase domain-containing protein Sgpp [Source:UniProtKB/Swiss-Prot;Acc:Q9ZVJ5]
AT5G19890	4.87143	1.09811	3.77332	2.7600815693296e-10	2.12958081843587e-08	13.6736	PER59	protein_coding	Peroxidase 59 [Source:UniProtKB/Swiss-Prot;Acc:Q39034]
AT1G25275	5.11723	3.72016	1.39707	2.76078444514216e-10	2.12958081843587e-08	2.63366		protein_coding	AT1G25275 protein [Source:UniProtKB/TrEMBL;Acc:B9DG55]
AT5G08640	7.76927	8.55335	-0.784077	2.78199148025697e-10	2.14181244078092e-08	-1.72199	FLS1	protein_coding	Flavonol synthase/flavanone 3-hydroxylase [Source:UniProtKB/Swiss-Prot;Acc:Q96330]
AT5G62420	1.61346	3.8342	-2.22074	2.85918839674662e-10	2.1928112696428e-08	-4.66132		protein_coding	Aldo/keto reductase family protein [Source:UniProtKB/TrEMBL;Acc:Q9FJK0]
AT4G34580	6.34437	4.89243	1.45195	3.13999885521007e-10	2.3822405380788e-08	2.73577	SFH1	protein_coding	SRH1 [Source:UniProtKB/TrEMBL;Acc:A0A178V672]
AT1G27760	7.39986	6.6319	0.767958	3.21077825670154e-10	2.41617099114266e-08	1.70286	SAT32	protein_coding	SAT32 [Source:UniProtKB/TrEMBL;Acc:A0A178WAC4]
AT1G06680	3.43639	4.82053	-1.38414	3.22010371285205e-10	2.41864225216358e-08	-2.61016	PSBP1	protein_coding	Oxygen-evolving enhancer protein 2-1, chloroplastic [Source:UniProtKB/Swiss-Prot;Acc:Q42029]
AT2G33770	7.65332	8.44927	-0.795951	3.22702683752722e-10	2.41930322871844e-08	-1.73622	UBC24	protein_coding	Probable ubiquitin-conjugating enzyme E2 24 [Source:UniProtKB/Swiss-Prot;Acc:Q8VY10]
AT3G13080	6.84607	5.98365	0.862418	3.29139442553157e-10	2.46294737255572e-08	1.81808	ABCC3	protein_coding	MRP3 [Source:UniProtKB/TrEMBL;Acc:A0A178VHA7]
AT3G48360	3.50985	5.91535	-2.4055	3.40941365209619e-10	2.53703468676615e-08	-5.2982	BT2	protein_coding	BTB/POZ and TAZ domain-containing protein 2 [Source:UniProtKB/Swiss-Prot;Acc:Q94BN0]
AT3G13782	5.09607	3.88934	1.20674	3.57977913752643e-10	2.63927952102639e-08	2.30815	NAP1;4	protein_coding	NFA4 [Source:UniProtKB/TrEMBL;Acc:A0A178VHH5]
AT2G43590	5.37328	6.96228	-1.58901	3.58752003912013e-10	2.64012458173043e-08	-3.00842		protein_coding	Endochitinase At2g43590 [Source:UniProtKB/Swiss-Prot;Acc:O24658]
AT1G14540	2.98034	4.94906	-1.96872	3.64287187235477e-10	2.6710390574698e-08	-3.91421	PER4	protein_coding	Peroxidase [Source:UniProtKB/TrEMBL;Acc:A0A178WND9]
AT4G01480	7.80955	6.89519	0.914357	3.80846206229363e-10	2.77214491276115e-08	1.88473	PPA5	protein_coding	PPa5 [Source:UniProtKB/TrEMBL;Acc:A0A178V127]
AT3G54150	3.37763	0.667577	2.71005	3.93971266201719e-10	2.86247652833387e-08	6.54346		protein_coding	Embryonic abundant protein-like [Source:UniProtKB/TrEMBL;Acc:Q9M389]
AT3G21230	6.28231	5.42269	0.859611	4.00397841218342e-10	2.90389985060419e-08	1.81455	4CL4	protein_coding	4-coumarate--CoA ligase 4 [Source:UniProtKB/Swiss-Prot;Acc:Q9LU36]
AT5G24660	4.19035	2.07828	2.11207	4.32615161672698e-10	3.0982675102692e-08	4.32312	LSU2	protein_coding	Protein RESPONSE TO LOW SULFUR 2 [Source:UniProtKB/Swiss-Prot;Acc:Q9FIR9]
AT4G28840	4.33644	2.9193	1.41714	4.60753965105048e-10	3.2647476529231e-08	2.67056	SPEAR3	protein_coding	Protein SPEAR3 [Source:UniProtKB/Swiss-Prot;Acc:Q6IDB0]
AT5G04950	6.79341	8.44235	-1.64894	4.61843734833499e-10	3.2666876467004e-08	-3.13604	NAS1	protein_coding	Nicotianamine synthase 1 [Source:UniProtKB/Swiss-Prot;Acc:Q9FF79]
AT1G01780	5.60907	4.53913	1.06994	4.7955536399584e-10	3.380021028558e-08	2.09935	PLIM2B	protein_coding	LIM domain-containing protein PLIM2b [Source:UniProtKB/Swiss-Prot;Acc:Q1ECF5]
AT5G17340	4.17231	-1.62585	5.79816	4.87588015882084e-10	3.43059729838723e-08	55.6442		protein_coding	At5g17340 [Source:UniProtKB/TrEMBL;Acc:Q9FYN3]
AT2G29460	3.69459	1.58085	2.11374	5.07123097587791e-10	3.54932973580937e-08	4.32812	GSTU4	protein_coding	Glutathione S-transferase U4 [Source:UniProtKB/Swiss-Prot;Acc:Q9ZW27]
AT3G08860	4.35966	2.70039	1.65927	5.1766153271922e-10	3.59792739598633e-08	3.15856	PYD4	protein_coding	Alanine--glyoxylate aminotransferase 2 homolog 3, mitochondrial [Source:UniProtKB/Swiss-Prot;Acc:Q9SR86]
AT2G03720	5.68317	4.1831	1.50007	5.2263913731471e-10	3.62622794163901e-08	2.82857	MRH6	protein_coding	Adenine nucleotide alpha hydrolases-like superfamily protein [Source:UniProtKB/TrEMBL;Acc:A0A1P8AY58]
AT5G47740	4.65072	2.79358	1.85714	5.26162786121301e-10	3.64436003106923e-08	3.62289		protein_coding	Adenine nucleotide alpha hydrolases-like superfamily protein [Source:UniProtKB/TrEMBL;Acc:F4JYN2]
AT5G57610	5.77249	4.71281	1.05968	5.32943274399895e-10	3.68494836741371e-08	2.08447		protein_coding	Kinase superfamily with octicosapeptide/Phox/Bem1p domain-containing protein [Source:UniProtKB/TrEMBL;Acc:Q9FKL3]
AT5G20400	6.3462	5.59728	0.748915	5.50233064619755e-10	3.79793629465298e-08	1.68053		protein_coding	2-oxoglutarate (2OG) and Fe(II)-dependent oxygenase superfamily protein [Source:UniProtKB/TrEMBL;Acc:Q84K82]
AT1G18140	5.16539	6.11242	-0.947032	5.66285842285134e-10	3.90201160241705e-08	-1.9279	LAC1	protein_coding	Laccase-1 [Source:UniProtKB/Swiss-Prot;Acc:Q9LMS3]
AT1G51840	4.40574	6.09533	-1.68959	5.80273567502555e-10	3.98467787330999e-08	-3.22565		protein_coding	protein kinase-related [Source:TAIR;Acc:AT1G51840]
AT5G63270	4.09603	2.09946	1.99656	5.83363345252284e-10	3.99903564449143e-08	3.99049		protein_coding	RPM1-interacting protein 4 (RIN4) family protein [Source:UniProtKB/TrEMBL;Acc:Q9FMJ6]
AT1G53310	10.1182	9.26154	0.856618	5.88988588539353e-10	4.02187901071864e-08	1.81079	PPC1	protein_coding	Phosphoenolpyruvate carboxylase 1 [Source:UniProtKB/Swiss-Prot;Acc:Q9MAH0]
AT5G46110	2.08105	3.97834	-1.89729	5.97523549289844e-10	4.06824111773293e-08	-3.72513	APE2	protein_coding	Glucose-6-phosphate/phosphate translocator-like protein [Source:UniProtKB/TrEMBL;Acc:A0A219I0W9]
AT1G79860	3.85814	1.90738	1.95076	5.99944634812222e-10	4.07779006962182e-08	3.86579	ROPGEF12	protein_coding	Rop guanine nucleotide exchange factor 12 [Source:UniProtKB/Swiss-Prot;Acc:Q9CA89]
AT4G19200	6.62912	5.44533	1.18378	6.21535059141339e-10	4.20313083744331e-08	2.27172		protein_coding	At4g19200 [Source:UniProtKB/TrEMBL;Acc:Q9M0L8]
AT1G68670	6.00389	5.004	0.999897	6.29323409239704e-10	4.24002180601522e-08	1.99986	HHO2	protein_coding	Transcription factor HHO2 [Source:UniProtKB/Swiss-Prot;Acc:Q8VZS3]
AT5G13330	5.32052	4.08493	1.2356	6.30147850137180e-10	4.24002180601522e-08	2.35479	ERF113	protein_coding	Rap2.6L [Source:UniProtKB/TrEMBL;Acc:A0A178UKL8]
AT1G11460	3.62439	1.49078	2.13361	6.3123658836509e-10	4.2400881843302e-08	4.38814		protein_coding	WAT1-related protein At1g11460 [Source:UniProtKB/Swiss-Prot;Acc:F4I8W6]
AT2G43050	2.79084	4.49035	-1.6995	6.36636344745544e-10	4.26205676012427e-08	-3.24789	PME16	protein_coding	Probable pectinesterase/pectinesterase inhibitor 16 [Source:UniProtKB/Swiss-Prot;Acc:Q9SKX2]
AT3G16390	6.62963	5.30738	1.32225	6.52764937896576e-10	4.36273648142763e-08	2.50056	NSP3	protein_coding	Nitrile-specifier protein 3 [Source:UniProtKB/Swiss-Prot;Acc:O04318]
AT5G49520	4.87454	3.54324	1.3313	6.63545044224283e-10	4.42739371674582e-08	2.51629	WRKY48	protein_coding	Probable WRKY transcription factor 48 [Source:UniProtKB/Swiss-Prot;Acc:Q9FGZ4]
AT1G03820	5.50337	6.54903	-1.04566	6.78767043224476e-10	4.5139135894433e-08	-2.06431		protein_coding	At1g03820 [Source:UniProtKB/TrEMBL;Acc:Q9ZWA4]
AT3G16400	9.22237	10.2843	-1.06193	6.99690645878705e-10	4.63765154256757e-08	-2.08773	NSP1	protein_coding	Nitrile-specifier protein 1 [Source:UniProtKB/Swiss-Prot;Acc:Q9SDM9]
AT3G09925	6.70336	5.32212	1.38124	7.01119779308091e-10	4.63944285038349e-08	2.60491		protein_coding	Pollen Ole e 1 allergen and extensin family protein [Source:UniProtKB/TrEMBL;Acc:F4J2H2]
AT1G30560	3.53506	-0.0151135	3.55017	7.07702218466247e-10	4.67527237856068e-08	11.7141		protein_coding	G3Pp3 [Source:UniProtKB/TrEMBL;Acc:A0A178WI18]
AT5G04960	7.95931	6.52319	1.43612	7.16223795573924e-10	4.71922505981148e-08	2.70592	PME46	protein_coding	Pectinesterase [Source:UniProtKB/TrEMBL;Acc:A0A178UR22]
AT4G24740	6.47484	5.69994	0.774899	7.30556786080904e-10	4.79460825802671e-08	1.71107	AFC2	protein_coding	At4g24740 [Source:UniProtKB/TrEMBL;Acc:Q1EBU3]
AT5G47060	5.60288	4.70304	0.899845	7.44945057990151e-10	4.87306053130355e-08	1.86587		protein_coding	Putative uncharacterized protein [Source:UniProtKB/TrEMBL;Acc:Q9FGQ9]
AT4G33790	3.30344	4.8014	-1.49796	7.50741098019815e-10	4.90296396706774e-08	-2.82442	FAR3	protein_coding	Fatty acyl-CoA reductase 3 [Source:UniProtKB/Swiss-Prot;Acc:Q93ZB9]
AT4G12090	4.97215	3.07744	1.89471	7.79406119363513e-10	5.07361700530063e-08	3.71848		protein_coding	Protein cornichon homolog 5 [Source:UniProtKB/Swiss-Prot;Acc:Q9SZ74]
AT4G00680	5.93069	4.58829	1.3424	7.86230980638982e-10	5.10973556475665e-08	2.53572	ADF8	protein_coding	actin depolymerizing factor 8 [Source:TAIR;Acc:AT4G00680]
AT5G15830	3.10479	4.35854	-1.25375	8.04799405081182e-10	5.21348533705826e-08	-2.38461	AtbZIP3	protein_coding	At5g15830 [Source:UniProtKB/TrEMBL;Acc:Q9LFU3]
AT2G37180	5.2657	6.36081	-1.09511	8.70649779788756e-10	5.59362037150498e-08	-2.13629	PIP2-3	protein_coding	Aquaporin PIP2-3 [Source:UniProtKB/Swiss-Prot;Acc:P30302]
AT1G80180	3.14297	5.0445	-1.90153	8.71863693815034e-10	5.59362037150498e-08	-3.73609		protein_coding	MAPK kinase substrate protein At1g80180 [Source:UniProtKB/Swiss-Prot;Acc:Q9SSC1]
AT1G01453	3.53357	1.03676	2.49681	8.74534370479794e-10	5.60177743804609e-08	5.64435		protein_coding
AT2G28270	0.0926864	3.05697	-2.96428	8.9349919583655e-10	5.67783282636833e-08	-7.80436		protein_coding	Cysteine/Histidine-rich C1 domain family protein [Source:UniProtKB/TrEMBL;Acc:Q9SL28]
AT1G28110	5.28433	6.12447	-0.840139	9.01467599157995e-10	5.70947329064729e-08	-1.79022	SCPL45	protein_coding	Serine carboxypeptidase-like 45 [Source:UniProtKB/Swiss-Prot;Acc:Q93Y09]
AT4G26010	8.16739	6.72463	1.44276	9.02756804960718e-10	5.70947329064729e-08	2.71841		protein_coding	Peroxidase superfamily protein [Source:TAIR;Acc:AT4G26010]
AT2G39040	4.15328	5.2846	-1.13132	9.23786325356222e-10	5.82407271642693e-08	-2.1906	PER24	protein_coding	Peroxidase 24 [Source:UniProtKB/Swiss-Prot;Acc:Q9ZV04]
AT3G25190	5.00506	6.19295	-1.18789	9.32981210436699e-10	5.8727939903495e-08	-2.2782		protein_coding	Vacuolar iron transporter homolog 2.1 [Source:UniProtKB/Swiss-Prot;Acc:Q9LSF6]
AT1G55110	4.69792	3.55974	1.13819	9.36615573641887e-10	5.88641567899204e-08	2.20105	IDD7	protein_coding	Protein indeterminate-domain 7 [Source:UniProtKB/Swiss-Prot;Acc:Q8H1F5]
AT1G30870	7.59728	6.3134	1.28388	9.86988712352647e-10	6.18358468080217e-08	2.43493	PER7	protein_coding	Peroxidase 7 [Source:UniProtKB/Swiss-Prot;Acc:Q9SY33]
AT1G62750	4.5133	5.57745	-1.06415	9.96130406203519e-10	6.22138606582709e-08	-2.09094	CPEFG	protein_coding	Elongation factor G, chloroplastic [Source:UniProtKB/Swiss-Prot;Acc:Q9SI75]
AT4G35160	5.39328	6.40945	-1.01617	1.00240054551682e-09	6.25079492822745e-08	-2.02255		protein_coding	O-methyltransferase family protein [Source:UniProtKB/TrEMBL;Acc:Q9T003]
AT3G47480	3.21434	-2.63583	5.85018	1.01080569531937e-09	6.29340516429481e-08	57.6871	CML47	protein_coding	Probable calcium-binding protein CML47 [Source:UniProtKB/Swiss-Prot;Acc:Q9SN89]
AT4G04040	5.5879	4.38262	1.20528	1.05970694943975e-09	6.57741209517378e-08	2.30583	PFP-BETA2	protein_coding	Pyrophosphate--fructose 6-phosphate 1-phosphotransferase subunit beta 2 [Source:UniProtKB/Swiss-Prot;Acc:F4JGR5]
AT2G24580	4.87833	5.89976	-1.02142	1.07238888818938e-09	6.64582302628073e-08	-2.02992		protein_coding	Probable sarcosine oxidase [Source:UniProtKB/Swiss-Prot;Acc:Q9SJA7]
AT4G37220	3.79156	-0.556476	4.34803	1.07491708233738e-09	6.65119481828356e-08	20.3652		protein_coding	Cold-regulated 413 plasma membrane protein 4 [Source:UniProtKB/Swiss-Prot;Acc:O23164]
AT5G04770	3.45534	4.81311	-1.35777	1.0839913903345e-09	6.69699248775482e-08	-2.56289	CAT6	protein_coding	CAT6 [Source:UniProtKB/TrEMBL;Acc:A0A178UKC8]
AT2G47180	3.50198	4.8732	-1.37122	1.13629611956901e-09	6.99853520781935e-08	-2.58689	GOLS1	protein_coding	Galactinol synthase 1 [Source:UniProtKB/Swiss-Prot;Acc:O22893]
[truncated: 19,670 more rows]

## Sheet: crr Plus Pi - Col-0 Plus Pi
Gene_ID	AveCPM_crr_Plus_Pi	AveCPM_Col0_Plus_Pi	logFC (crr / Col0)	P.Value	adj.P.Val	Fold_Change	Gene_Name	Gene_type	Description
[truncated: 20,017 more rows]

## Sheet: crr Minus Pi - Col-0 Minus Pi
Gene_ID	AveCPM_crr_Minus_Pi	AveCPM_Col0_Minus_Pi	logFC (crr / Col0)	P.Value	adj.P.Val	Fold_Change	Gene_Name	Gene_type	Description
[truncated: 20,017 more rows]

[truncated: 1 more sheets: Interaction]
