# Supplementary material for: A CYBDOM protein impacts iron homeostasis and primary root growth under phosphate deficiency in Arabidopsis
Source: Nat Commun. 2024 Jan 11;15:423. doi: 10.1038/s41467-023-43911-x (PMC10784552; doi:10.1038/s41467-023-43911-x)
Supplement: Supplementary file 9 — Supplementary Data 6 [file 41467_2023_43911_MOESM9_ESM.xlsx]

## Sheet: Sheet1
Supplementary Data 6. Normalized expression values of Arabidopsis genes obtained by RNA-seq. For each Arabidopsis gene it is indicated the gene identification number (Gene_ID) and the normalized expression value in each condition expressed as CPM (counts per million reads) log2 transformed.
Gene_ID	Col-0 Plus Pi	Col-0 Minus Pi	OE Plus Pi	OE Minus Pi	Gene_Name	Gene_type	Description	Chromosome_Name	Gene_Start	Gene_End	Strand
AT1G01010	4.65067	4.85678	4.7341	4.55526	NAC001	protein_coding	NAC domain-containing protein 1 [Source:UniProtKB/Swiss-Prot;Acc:Q0WV96]	chr1	3631	5899	1
AT1G01020	4.0899	4.21561	4.05112	4.1513	ARV1	protein_coding	ARV1 [Source:UniProtKB/TrEMBL;Acc:Q5MK24]	chr1	6788	9130	-1
AT1G01030	-0.0929876	0.210024	-0.345356	-0.117847	NGA3	protein_coding	NGA3 [Source:UniProtKB/TrEMBL;Acc:A0A178W3T3]	chr1	11649	13714	-1
AT1G01040	5.5299	5.42571	5.73176	5.68234	DCL1	protein_coding	Dicer-like 1 [Source:UniProtKB/TrEMBL;Acc:F4HQG6]	chr1	23121	31227	1
AT1G01050	6.65626	6.59226	6.62619	6.56482	PPA1	protein_coding	Soluble inorganic pyrophosphatase 1 [Source:UniProtKB/Swiss-Prot;Acc:Q93V56]	chr1	31170	33171	-1
AT1G01060	5.21011	5.02593	5.1664	5.0243	LHY	protein_coding	LHY1 [Source:UniProtKB/TrEMBL;Acc:A0A178W761]	chr1	33365	37871	-1
AT1G01070	4.6892	5.19128	4.70413	5.61709		protein_coding	WAT1-related protein [Source:UniProtKB/TrEMBL;Acc:A0A178WFU3]	chr1	38444	41017	-1
AT1G01080	3.11386	2.38185	2.86881	2.45332		protein_coding	RNA-binding (RRM/RBD/RNP motifs) family protein [Source:UniProtKB/TrEMBL;Acc:F4HQH8]	chr1	44970	47059	-1
AT1G01090	7.97927	7.97559	7.97306	8.01282	PDH-E1 ALPHA	protein_coding	Pyruvate dehydrogenase E1 component subunit alpha [Source:UniProtKB/TrEMBL;Acc:A0A178W8A7]	chr1	47234	49304	-1
AT1G01100	7.60843	7.49774	7.55237	7.54731	RPP1A	protein_coding	60S acidic ribosomal protein P1-1 [Source:UniProtKB/Swiss-Prot;Acc:Q8LCW9]	chr1	49909	51210	-1
AT1G01110	3.83987	4.04334	3.74616	3.84535	IQD18	protein_coding	IQ-domain 18 [Source:UniProtKB/TrEMBL;Acc:Q9MAM4]	chr1	51953	54737	1
AT1G01120	5.84049	5.98088	6.02607	6.03351	KCS1	protein_coding	3-ketoacyl-CoA synthase [Source:UniProtKB/TrEMBL;Acc:A0A178W124]	chr1	57164	59215	-1
AT1G01140	2.39664	2.24433	2.18854	2.55006	CIPK9	protein_coding	CBL-interacting protein kinase 9 [Source:TAIR;Acc:AT1G01140]	chr1	64166	67774	-1
AT1G01160	5.07934	5.00468	5.0922	5.09153	GIF2	protein_coding	GRF1-interacting factor 2 [Source:UniProtKB/TrEMBL;Acc:F4HQJ3]	chr1	72339	74096	1
AT1G01170	2.57649	1.1948	2.10481	1.43556		protein_coding	At1g01170 [Source:UniProtKB/TrEMBL;Acc:Q2HIQ2]	chr1	73931	74737	-1
AT1G01180	3.66263	3.19003	3.85313	3.57375		protein_coding	S-adenosyl-L-methionine-dependent methyltransferases superfamily protein [Source:UniProtKB/TrEMBL;Acc:F4HS78]	chr1	75390	76845	1
AT1G01190	3.83405	3.76715	3.88571	4.3299	CYP78A8	protein_coding	CYP78A8 [Source:UniProtKB/TrEMBL;Acc:A0A178WIC4]	chr1	82984	84946	-1
AT1G01200	3.21718	3.39187	3.28684	3.40373	RABA3	protein_coding	RABA3 [Source:UniProtKB/TrEMBL;Acc:A0A178W3F7]	chr1	86486	88409	-1
AT1G01210	3.93678	3.69368	3.53791	3.43268		protein_coding	DNA-directed RNA polymerase subunit [Source:UniProtKB/TrEMBL;Acc:Q9LNK0]	chr1	88622	90502	1
AT1G01220	5.35271	5.38612	5.43021	5.50039	FKGP	protein_coding	Bifunctional fucokinase/fucose pyrophosphorylase [Source:UniProtKB/Swiss-Prot;Acc:Q9LNJ9]	chr1	91342	95681	1
AT1G01225	3.03053	2.95168	2.97728	2.94875		protein_coding	At1g01225 [Source:UniProtKB/TrEMBL;Acc:Q29PY0]	chr1	95935	97407	1
AT1G01230	5.02861	5.14111	5.11799	5.07701		protein_coding	ORMDL family protein [Source:UniProtKB/TrEMBL;Acc:Q9C5I0]	chr1	97412	99240	1
AT1G01240	3.71832	2.79232	3.42268	3.31779		protein_coding	At1g01240/F6F3_11 [Source:UniProtKB/TrEMBL;Acc:Q9LNJ7]	chr1	99865	101987	1
AT1G01260	4.77925	4.79269	4.71113	4.81452	BHLH13	protein_coding	Transcription factor bHLH13 [Source:UniProtKB/Swiss-Prot;Acc:Q9LNJ5]	chr1	108946	111699	1
AT1G01290	4.39454	4.37232	4.43413	4.31298	CNX3	protein_coding	Cyclic pyranopterin monophosphate synthase, mitochondrial [Source:UniProtKB/Swiss-Prot;Acc:Q39056]	chr1	114202	116407	1
AT1G01300	6.73564	6.5987	6.78774	6.80651	APF2	protein_coding	Aspartyl protease family protein 2 [Source:UniProtKB/Swiss-Prot;Acc:Q9LNJ3]	chr1	116784	118845	1
AT1G01320	5.03896	4.5364	4.97053	4.7135		protein_coding	Tetratricopeptide repeat (TPR)-like superfamily protein [Source:UniProtKB/TrEMBL;Acc:F4HS99]	chr1	121067	130577	-1
AT1G01340	4.37712	4.39516	4.40484	4.33851	CNGC10	protein_coding	Probable cyclic nucleotide-gated ion channel 10 [Source:UniProtKB/Swiss-Prot;Acc:Q9LNJ0]	chr1	132270	135924	-1
AT1G01350	4.89992	4.84819	4.77442	4.76188		protein_coding	Zinc finger CCCH domain-containing protein 1 [Source:UniProtKB/Swiss-Prot;Acc:Q8GX84]	chr1	136090	138162	1
AT1G01360	4.17411	4.36978	4.12985	4.40937	PYL9	protein_coding	RCAR1 [Source:UniProtKB/TrEMBL;Acc:A0A178W4H4]	chr1	141870	143261	1
AT1G01370	3.59946	3.52268	3.56286	3.59524	HTR12	protein_coding	Histone H3-like centromeric protein HTR12 [Source:UniProtKB/Swiss-Prot;Acc:Q8RVQ9]	chr1	143489	146479	1
AT1G01380	0.856181	2.53713	1.05294	2.14817	ETC1	protein_coding	MYB-like transcription factor ETC1 [Source:UniProtKB/Swiss-Prot;Acc:Q9LNI5]	chr1	147043	148014	1
AT1G01420	2.58097	2.36437	2.91241	2.64467	UGT72B3	protein_coding	UDP-glucosyl transferase 72B3 [Source:TAIR;Acc:AT1G01420]	chr1	154367	156178	-1
AT1G01430	5.44626	5.21013	5.45738	5.30229	TBL25	protein_coding	Protein trichome birefringence-like 25 [Source:UniProtKB/Swiss-Prot;Acc:Q84JH9]	chr1	156477	158823	-1
AT1G01440	4.46765	4.38791	4.59987	4.63021		protein_coding	At1g01440 [Source:UniProtKB/TrEMBL;Acc:Q6NQ63]	chr1	159628	162953	-1
AT1G01448	4.08197	3.74494	4.00444	4.08893		lncRNA	other RNA [Source:TAIR;Acc:AT1G01448]	chr1	163278	166353	1
AT1G01453	0.36495	3.34153	1.1057	3.25362		protein_coding		chr1	166589	168088	-1
AT1G01470	6.67296	7.08826	6.65662	6.90654	LEA14	protein_coding	LSR3 [Source:UniProtKB/TrEMBL;Acc:A0A178W160]	chr1	171525	172948	-1
AT1G01480	1.93611	1.67308	1.82536	1.67245	ACS2	protein_coding	1-aminocyclopropane-1-carboxylate synthase 2 [Source:UniProtKB/Swiss-Prot;Acc:Q06402]	chr1	175706	178406	1
AT1G01490	5.36236	5.49556	5.4521	5.44141		protein_coding	Heavy metal transport/detoxification superfamily protein [Source:TAIR;Acc:AT1G01490]	chr1	180017	182749	-1
AT1G01500	3.22581	2.99149	3.34267	3.19857		protein_coding	Uncharacterized protein At1g01500 [Source:UniProtKB/Swiss-Prot;Acc:Q8GUH2]	chr1	185033	187135	1
AT1G01510	5.9906	5.95654	6.00174	5.96389	AN	protein_coding	C-terminal binding protein AN [Source:UniProtKB/Swiss-Prot;Acc:O23702]	chr1	187145	190472	1
AT1G01540	5.81903	5.88442	5.89209	5.94187		protein_coding	Probable serine/threonine-protein kinase At1g01540 [Source:UniProtKB/Swiss-Prot;Acc:Q3EDL4]	chr1	195645	198787	1
AT1G01550	7.47914	7.43959	7.55104	7.34236	BPS1	protein_coding	Protein BPS1, chloroplastic [Source:UniProtKB/Swiss-Prot;Acc:Q9LMM6]	chr1	199527	201775	1
AT1G01570	2.10111	1.83667	2.21016	1.94505		protein_coding	F22L4.11 protein [Source:UniProtKB/TrEMBL;Acc:Q9LMM4]	chr1	204935	207642	1
AT1G01580	6.38111	4.88318	6.83688	6.20797	FRO2	protein_coding	ferric reduction oxidase 2 [Source:TAIR;Acc:AT1G01580]	chr1	208995	213082	1
AT1G01600	3.42587	3.94591	3.64102	3.64257	CYP86A4	protein_coding	Cytochrome P450 86A4 [Source:UniProtKB/Swiss-Prot;Acc:Q9LMM1]	chr1	218834	221286	1
AT1G01610	5.36055	5.39124	5.62594	5.60124	GPAT4	protein_coding	GPAT4 [Source:UniProtKB/TrEMBL;Acc:A0A178W9F8]	chr1	221642	224351	-1
AT1G01620	8.76605	8.31367	8.70085	8.53765	PIP1-3	protein_coding	TMP-B [Source:UniProtKB/TrEMBL;Acc:A0A178WIA6]	chr1	225665	227543	-1
AT1G01630	6.18345	6.33541	6.19842	6.20617		protein_coding	Polyphosphoinositide binding protein, putative [Source:UniProtKB/TrEMBL;Acc:Q9LQ96]	chr1	228799	230979	1
AT1G01640	4.76619	4.61902	4.65265	4.62822		protein_coding	BTB/POZ domain-containing protein At1g01640 [Source:UniProtKB/Swiss-Prot;Acc:Q9LQ95]	chr1	230908	232630	-1
AT1G01650	5.63785	5.72331	5.6189	5.61027	SPPL4	protein_coding	Signal peptide peptidase-like 4 [Source:UniProtKB/Swiss-Prot;Acc:Q0WMJ8]	chr1	232840	237905	-1
AT1G01660	1.04143	2.94954	1.23449	2.96533		protein_coding	RING/U-box superfamily protein [Source:TAIR;Acc:AT1G01660]	chr1	239841	242703	-1
AT1G01670	0.81415	1.43174	0.707175	0.805382	PUB56	protein_coding	U-box domain-containing protein 56 [Source:UniProtKB/Swiss-Prot;Acc:Q8GXQ7]	chr1	242713	246054	-1
AT1G01690	3.8738	4.02904	3.93821	3.86557	ATPRD3	protein_coding	Putative recombination initiation defects 3 [Source:UniProtKB/TrEMBL;Acc:F4HU48]	chr1	249041	252522	1
AT1G01700	1.17844	0.777553	1.06148	0.863419	ATROPGEF2	protein_coding	RHO guanyl-nucleotide exchange factor 2 [Source:TAIR;Acc:AT1G01700]	chr1	259307	261667	-1
AT1G01710	4.95748	5.03478	5.03314	5.00763		protein_coding	Acyl-CoA thioesterase II [Source:UniProtKB/TrEMBL;Acc:F4HU51]	chr1	262828	266324	1
AT1G01715	2.29111	2.13848	2.25946	2.05262		protein_coding		chr1	266333	267883	1
AT1G01720	5.70378	5.7402	5.6889	5.66042	NAC002	protein_coding	ATAF1 [Source:UniProtKB/TrEMBL;Acc:A0A178W8W1]	chr1	267993	269819	1
AT1G01725	2.17314	2.20414	1.92514	1.89152		protein_coding	Adenylosuccinate synthetase [Source:UniProtKB/TrEMBL;Acc:Q9LQ84]	chr1	269792	270859	-1
AT1G01730	4.91299	4.84012	4.80368	4.69869		protein_coding	Putative uncharacterized protein At1g01730 [Source:UniProtKB/TrEMBL;Acc:Q9LQ83]	chr1	270797	272189	1
AT1G01740	3.22385	3.13282	3.3803	3.21231		protein_coding	Kinase with tetratricopeptide repeat domain-containing protein [Source:UniProtKB/TrEMBL;Acc:F4HU55]	chr1	272111	274930	-1
AT1G01750	4.71916	5.65831	4.78493	5.6398	ADF11	protein_coding	actin depolymerizing factor 11 [Source:TAIR;Acc:AT1G01750]	chr1	275188	276310	1
AT1G01760	2.71859	2.42812	2.6462	2.54893		protein_coding	Denosine deaminases acting on tRNA [Source:UniProtKB/TrEMBL;Acc:A0A1P8ASW1]	chr1	276266	278599	-1
AT1G01770	4.09749	3.70305	3.99959	4.0432		protein_coding	Propionyl-CoA carboxylase [Source:UniProtKB/TrEMBL;Acc:Q8GZ85]	chr1	278600	282891	1
AT1G01780	4.78091	5.59134	4.77481	5.69579	PLIM2B	protein_coding	LIM domain-containing protein PLIM2b [Source:UniProtKB/Swiss-Prot;Acc:Q1ECF5]	chr1	282761	284245	1
AT1G01790	4.86106	4.60633	4.96993	4.89459	KEA1	protein_coding	K(+) efflux antiporter 1, chloroplastic [Source:UniProtKB/Swiss-Prot;Acc:Q9ZTZ7]	chr1	284350	291203	1
AT1G01800	5.91337	5.89548	5.97925	5.76017		protein_coding	AT1G01800 protein [Source:UniProtKB/TrEMBL;Acc:Q94K30]	chr1	293246	295086	1
AT1G01820	5.6842	5.38931	5.67126	5.40347	PEX11C	protein_coding	Peroxisomal membrane protein 11C [Source:UniProtKB/Swiss-Prot;Acc:Q9LQ73]	chr1	296001	298334	-1
AT1G01830	4.21826	4.21612	4.31145	4.19159		protein_coding	ARM repeat superfamily protein [Source:UniProtKB/TrEMBL;Acc:Q93YW3]	chr1	298451	302310	-1
AT1G01840	-0.417304	-0.82377	-0.757973	-0.701869		protein_coding	AP2-like ethylene-responsive transcription factor SNZ [Source:UniProtKB/TrEMBL;Acc:Q9LQ71]	chr1	303537	304358	1
AT1G01860	2.9751	2.81322	2.96867	2.8384	PFC1	protein_coding	rRNA adenine N(6)-methyltransferase [Source:UniProtKB/TrEMBL;Acc:A0A1P8ATE0]	chr1	304133	306310	-1
AT1G01880	1.15897	1.06151	1.07342	1.06446	GEN1	protein_coding	Flap endonuclease GEN-like 1 [Source:UniProtKB/Swiss-Prot;Acc:Q9LPD2]	chr1	306467	309541	-1
AT1G01900	2.14055	1.93587	2.20182	2.20457	SBTI1.1	protein_coding	SBTI1.1 [Source:UniProtKB/TrEMBL;Acc:A0A178W900]	chr1	310169	313130	1
AT1G01910	6.17122	6.24176	6.11409	6.18047		protein_coding	ATPase ASNA1 homolog [Source:UniProtKB/TrEMBL;Acc:A0A178WPT5]	chr1	313101	316090	-1
AT1G01920	5.23439	5.12277	5.23717	5.2467		protein_coding	SET domain-containing protein [Source:UniProtKB/TrEMBL;Acc:F4HU79]	chr1	315983	319667	1
AT1G01930	4.12416	3.94331	4.13468	4.08531		protein_coding	F22M8.6 protein [Source:UniProtKB/TrEMBL;Acc:Q9LPC8]	chr1	319769	322895	-1
AT1G01940	4.57515	4.40678	4.48103	4.49126	CYP18-1	protein_coding	Peptidyl-prolyl cis-trans isomerase CYP18-1 [Source:UniProtKB/Swiss-Prot;Acc:Q9LPC7]	chr1	322886	324917	1
AT1G01950	5.13801	5.15101	5.18221	5.13901	ARK2	protein_coding	Kinesin-like protein [Source:UniProtKB/TrEMBL;Acc:F4HU83]	chr1	325316	330619	1
AT1G01960	7.53538	7.45166	7.6972	7.72082	BIG3	protein_coding	Brefeldin A-inhibited guanine nucleotide-exchange protein 3 [Source:UniProtKB/Swiss-Prot;Acc:Q9LPC5]	chr1	330588	337912	-1
AT1G01970	2.66937	2.59985	2.53696	2.52403		protein_coding	Pentatricopeptide repeat-containing protein At1g01970 [Source:UniProtKB/Swiss-Prot;Acc:Q9LPC4]	chr1	338241	340088	1
AT1G01990	3.90878	3.59815	3.88559	3.66234		protein_coding	At1g01990 [Source:UniProtKB/TrEMBL;Acc:Q9LPC2]	chr1	342918	344400	-1
AT1G02000	3.92025	4.20643	4.00557	4.20644	GAE2	protein_coding	UDP-glucuronate 4-epimerase 2 [Source:UniProtKB/Swiss-Prot;Acc:Q9LPC1]	chr1	345516	347603	1
AT1G02010	3.64522	3.65207	3.48105	3.74819	SEC1A	protein_coding	secretory 1A [Source:TAIR;Acc:AT1G02010]	chr1	347613	352545	1
AT1G02020	2.93847	2.90496	3.16849	3.04804		protein_coding	Nitroreductase family protein [Source:UniProtKB/TrEMBL;Acc:O23673]	chr1	352612	355124	-1
AT1G02030	0.0550426	-0.164866	0.101438	-0.354398	ZAT1	protein_coding	Zinc finger protein ZAT1 [Source:UniProtKB/Swiss-Prot;Acc:Q39092]	chr1	355124	357258	-1
AT1G02050	3.53011	3.30664	3.57423	3.3914	PKSA	protein_coding	Type III polyketide synthase A [Source:UniProtKB/Swiss-Prot;Acc:O23674]	chr1	359117	360746	-1
AT1G02060	3.46944	3.34506	3.51282	3.38786		protein_coding	Pentatricopeptide repeat-containing protein At1g02060, chloroplastic [Source:UniProtKB/Swiss-Prot;Acc:O81908]	chr1	360918	363142	-1
AT1G02080	7.61019	7.56998	7.81828	7.8932		protein_coding	Transcription regulator [Source:UniProtKB/TrEMBL;Acc:F4HVV6]	chr1	373335	386913	1
AT1G02090	5.79775	5.86739	5.7755	5.87599	CSN7	protein_coding	COP9 signalosome complex subunit 7 [Source:UniProtKB/Swiss-Prot;Acc:Q94JU3]	chr1	387277	389808	-1
AT1G02100	5.83044	5.61882	5.77975	5.71477		protein_coding	Leucine carboxyl methyltransferase [Source:UniProtKB/TrEMBL;Acc:Q8VY08]	chr1	389812	392816	1
AT1G02110	4.82577	4.5878	4.79724	4.72932		protein_coding	BZIP domain class transcription factor (DUF630 and DUF632) [Source:UniProtKB/TrEMBL;Acc:Q56W45]	chr1	392831	395528	1
AT1G02120	6.09314	6.02387	6.11373	6.09388	VAD1	protein_coding	Protein VASCULAR ASSOCIATED DEATH 1, chloroplastic [Source:UniProtKB/Swiss-Prot;Acc:F4HVW5]	chr1	395689	400001	1
AT1G02130	6.05279	6.03373	6.06648	5.95671	RABD2A	protein_coding	Ras-related protein RABD2a [Source:UniProtKB/Swiss-Prot;Acc:P28188]	chr1	399983	401919	-1
AT1G02140	6.73196	6.61891	6.67284	6.59431	MEE63	protein_coding	MEE63 [Source:UniProtKB/TrEMBL;Acc:A0A178WA48]	chr1	403100	404456	-1
AT1G02145	5.1042	5.12246	5.16227	5.10362	ALG12	protein_coding	Dol-P-Man:Man(7)GlcNAc(2)-PP-Dol alpha-1,6-mannosyltransferase [Source:UniProtKB/Swiss-Prot;Acc:A8MR93]	chr1	404600	408619	1
AT1G02150	5.14884	4.79404	5.04857	4.88899		protein_coding	Pentatricopeptide repeat-containing protein At1g02150 [Source:UniProtKB/Swiss-Prot;Acc:Q8LPS6]	chr1	408622	410680	1
AT1G02160	3.71476	3.55025	3.60575	3.56086		protein_coding	Cox19 family protein (CHCH motif) [Source:UniProtKB/TrEMBL;Acc:A8MQS6]	chr1	410744	411632	1
AT1G02170	5.14075	5.01257	5.17425	5.26945	AMC1	protein_coding	MCP1b [Source:UniProtKB/TrEMBL;Acc:A0A178W8H4]	chr1	411664	413554	1
AT1G02180	2.01525	1.7805	1.72282	1.7242		protein_coding	Ferredoxin-like protein [Source:UniProtKB/TrEMBL;Acc:Q8GYG8]	chr1	413522	414649	-1
AT1G02205	2.50607	2.06406	2.31526	2.71232	CER1	protein_coding	Fatty acid hydroxylase superfamily [Source:TAIR;Acc:AT1G02205]	chr1	418416	422579	1
AT1G02220	5.31313	6.41345	5.339	6.33689	NAC003	protein_coding	NAC domain-containing protein 3 [Source:UniProtKB/Swiss-Prot;Acc:Q5PP28]	chr1	428650	430720	-1
AT1G02230	1.82417	3.04849	1.98218	3.28969	NAC004	protein_coding	NAC domain-containing protein 4 [Source:UniProtKB/Swiss-Prot;Acc:O81913]	chr1	434965	436922	-1
AT1G02260	4.85571	4.6897	4.99129	4.98442		protein_coding	At1g02260 [Source:UniProtKB/TrEMBL;Acc:O81915]	chr1	440200	442972	-1
AT1G02270	4.47224	4.38382	4.53432	4.27474		protein_coding	Uncharacterized calcium-binding protein At1g02270 [Source:UniProtKB/Swiss-Prot;Acc:O81916]	chr1	443118	446296	-1
AT1G02280	4.80817	4.17965	4.68623	4.41011	TOC33	protein_coding	Translocase of chloroplast 33, chloroplastic [Source:UniProtKB/Swiss-Prot;Acc:O23680]	chr1	448423	450426	-1
AT1G02290	4.15789	4.11336	4.17253	4.09118		protein_coding	At1g02290 [Source:UniProtKB/TrEMBL;Acc:Q6GKW8]	chr1	450461	452743	-1
AT1G02300	2.24445	1.90711	2.0351	2.20684	CATHB1	protein_coding	Cathepsin B-like protease 1 [Source:UniProtKB/Swiss-Prot;Acc:F4HVZ1]	chr1	453107	455519	1
AT1G02305	6.79475	6.74838	6.77639	6.77984	CATHB2	protein_coding	Cathepsin B-like protease 2 [Source:UniProtKB/Swiss-Prot;Acc:Q93VC9]	chr1	455688	458164	1
AT1G02310	1.95694	1.88661	1.76419	2.26416	MAN1	protein_coding	Glycosyl hydrolase superfamily protein [Source:UniProtKB/TrEMBL;Acc:A0A1P8AQX8]	chr1	458133	460831	-1
AT1G02330	5.1557	5.21717	5.15853	5.02414	CSU2	protein_coding		chr1	461946	463618	-1
AT1G02335	4.92361	4.5986	4.85607	5.03166	GL22	protein_coding	Germin-like protein subfamily 2 member 2 [Source:UniProtKB/Swiss-Prot;Acc:Q9FZ27]	chr1	463754	464981	-1
AT1G02340	2.18424	2.63446	2.41039	2.93468	HFR1	protein_coding	Transcription factor HFR1 [Source:UniProtKB/Swiss-Prot;Acc:Q9FE22]	chr1	465616	467880	-1
AT1G02350	0.105823	0.118905	0.183743	0.420597		protein_coding	Protoporphyrinogen oxidase-like protein [Source:UniProtKB/TrEMBL;Acc:F4HVZ8]	chr1	469818	470693	1
AT1G02360	6.49716	5.83552	6.58598	6.02355		protein_coding	Chitinase family protein [Source:TAIR;Acc:AT1G02360]	chr1	471883	473336	-1
AT1G02370	4.30268	4.33474	4.24359	4.08359		protein_coding	Pentatricopeptide repeat-containing protein At1g02370, mitochondrial [Source:UniProtKB/Swiss-Prot;Acc:Q9FZ24]	chr1	474373	476612	1
AT1G02380	1.59989	2.36702	1.57768	2.51315		protein_coding	T6A9.7 protein [Source:UniProtKB/TrEMBL;Acc:Q9FZ23]	chr1	476945	479112	1
AT1G02390	1.34532	2.18804	1.72778	1.59957	GPAT2	protein_coding	Probable glycerol-3-phosphate acyltransferase 2 [Source:UniProtKB/Swiss-Prot;Acc:Q9FZ22]	chr1	480650	483373	1
AT1G02400	4.51608	4.231	4.78305	4.2414	GA2OX6	protein_coding	Gibberellin 2-beta-dioxygenase 6 [Source:UniProtKB/Swiss-Prot;Acc:Q9FZ21]	chr1	486800	489651	1
AT1G02410	5.05699	4.97682	5.01463	4.97483	COX11	protein_coding	Cytochrome c oxidase assembly protein COX11, mitochondrial [Source:UniProtKB/Swiss-Prot;Acc:Q8GWR0]	chr1	490860	492979	1
AT1G02420	2.75519	2.61371	2.73671	2.69781		protein_coding	Putative pentatricopeptide repeat-containing protein At1g02420 [Source:UniProtKB/Swiss-Prot;Acc:Q9FZ19]	chr1	493639	495158	1
AT1G02430	0.689618	0.0150471	0.393257	0.0792777	ATARFD1B	protein_coding	ADP-ribosylation factor D1B [Source:UniProtKB/TrEMBL;Acc:F4HXI4]	chr1	495050	496332	-1
AT1G02460	2.20949	2.10528	2.14621	2.21095		protein_coding	At1g02460 [Source:UniProtKB/TrEMBL;Acc:Q9FWX5]	chr1	504463	507268	-1
AT1G02475	2.66953	2.43621	2.73994	2.31849		protein_coding	Polyketide cyclase/dehydrase and lipid transport superfamily protein [Source:UniProtKB/TrEMBL;Acc:Q94K52]	chr1	513699	515422	-1
AT1G02500	9.65265	9.65282	9.67973	9.60519	SAM1	protein_coding	S-adenosylmethionine synthase [Source:UniProtKB/TrEMBL;Acc:A0A178WES1]	chr1	518091	520495	1
AT1G02520	5.79982	6.33362	6.01916	6.63163	ABCB11	protein_coding	ABC transporter B family member 11 [Source:UniProtKB/Swiss-Prot;Acc:Q9FWX7]	chr1	523536	529069	1
AT1G02530	0.0599383	0.236402	0.227235	0.652555	ABCB12	protein_coding	PGP12 [Source:UniProtKB/TrEMBL;Acc:A0A178WBY9]	chr1	529679	534677	1
AT1G02560	6.27832	6.17707	6.23511	6.09351	CLPP5	protein_coding	ATP-dependent Clp protease proteolytic subunit [Source:UniProtKB/TrEMBL;Acc:A0A178WMF0]	chr1	537740	540127	1
AT1G02570	0.418905	2.50125	0.536108	2.49908		protein_coding	Putative uncharacterized protein [Source:UniProtKB/TrEMBL;Acc:Q1PFZ3]	chr1	541236	542245	1
AT1G02575	-0.487768	1.06797	0.0952212	1.64691		protein_coding	unknown protein; BEST Arabidopsis thaliana protein match is: unknown protein (TAIR:AT1G02570.1). [Source:TAIR;Acc:AT1G02575]	chr1	543011	544057	1
AT1G02580	-0.728364	-0.148942	-0.225653	0.0373254	MEA	protein_coding	Histone-lysine N-methyltransferase MEDEA [Source:UniProtKB/Swiss-Prot;Acc:O65312]	chr1	544733	549202	1
AT1G02610	1.82876	1.49643	1.65621	1.89451		protein_coding	RING/FYVE/PHD zinc finger-containing protein [Source:UniProtKB/TrEMBL;Acc:F4HXK4]	chr1	553019	556152	-1
AT1G02640	5.44614	4.43344	4.85404	5.11262	BXL2	protein_coding	Probable beta-D-xylosidase 2 [Source:UniProtKB/Swiss-Prot;Acc:Q94KD8]	chr1	564018	567771	1
AT1G02650	-0.396693	0.0452202	-0.298195	-0.837262		protein_coding	T14P4.7 protein [Source:UniProtKB/TrEMBL;Acc:Q9FWY3]	chr1	568558	570554	1
AT1G02660	2.07952	2.13952	2.38406	2.43363		protein_coding	Alpha/beta-Hydrolases superfamily protein [Source:UniProtKB/TrEMBL;Acc:F4HXL0]	chr1	571826	575085	-1
AT1G02670	1.9332	1.76288	1.90729	1.94943		protein_coding	P-loop containing nucleoside triphosphate hydrolases superfamily protein [Source:TAIR;Acc:AT1G02670]	chr1	575922	580532	1
AT1G02680	3.62701	3.52322	3.43837	3.3956	TAF13	protein_coding	Transcription initiation factor TFIID subunit 13 [Source:UniProtKB/Swiss-Prot;Acc:Q6NQH4]	chr1	580625	582310	1
AT1G02690	6.22954	6.21664	6.18656	6.13434	IMPA-6	protein_coding	Importin subunit alpha [Source:UniProtKB/TrEMBL;Acc:F4HXL3]	chr1	584134	587327	1
AT1G02705	-0.137785	-0.0832699	-0.489643	-0.220435		protein_coding		chr1	589584	590406	1
AT1G02720	4.85434	4.69466	4.94961	4.79734	GATL5	protein_coding	Probable galacturonosyltransferase-like 5 [Source:UniProtKB/Swiss-Prot;Acc:Q9FWY9]	chr1	591682	594264	1
AT1G02730	6.83468	6.7021	6.93335	6.88476	CSLD5	protein_coding	Cellulose synthase-like protein D5 [Source:UniProtKB/Swiss-Prot;Acc:Q9SRW9]	chr1	594502	598657	-1
AT1G02740	3.88561	3.61201	3.97598	3.61827	MRG2	protein_coding	Protein MRG2 [Source:UniProtKB/Swiss-Prot;Acc:Q4V3E2]	chr1	599330	602199	-1
AT1G02750	3.67806	3.72674	3.71202	3.52073	DI19-2	protein_coding	Protein DEHYDRATION-INDUCED 19 homolog 2 [Source:UniProtKB/Swiss-Prot;Acc:Q8GWK1]	chr1	602489	604387	1
AT1G02780	10.2528	10.1766	10.1856	10.1471	RPL19A	protein_coding	60S ribosomal protein L19-1 [Source:UniProtKB/Swiss-Prot;Acc:Q9SRX2]	chr1	607799	609534	-1
AT1G02810	5.56436	5.69474	5.6827	5.57411	PME7	protein_coding	Probable pectinesterase/pectinesterase inhibitor 7 [Source:UniProtKB/Swiss-Prot;Acc:Q9SRX4]	chr1	618061	620502	1
AT1G02816	4.85414	4.91031	4.87209	5.0209		protein_coding	F22D16.19 protein [Source:UniProtKB/TrEMBL;Acc:Q9SRX5]	chr1	621453	623054	1
AT1G02840	6.65153	6.52877	6.58378	6.58457	SR34	protein_coding	Serine/arginine-rich-splicing factor SR34 [Source:UniProtKB/Swiss-Prot;Acc:O22315]	chr1	626639	629993	1
AT1G02850	5.22032	6.32182	5.38808	5.63877	BGLU11	protein_coding	Beta-glucosidase 11 [Source:UniProtKB/Swiss-Prot;Acc:B3H5Q1]	chr1	630374	633420	1
AT1G02860	4.74818	4.3612	4.72653	4.32353	BAH1	protein_coding	E3 ubiquitin-protein ligase BAH1 [Source:UniProtKB/Swiss-Prot;Acc:Q9SRX9]	chr1	635144	637262	1
AT1G02870	5.26723	5.20143	5.11285	5.1076		protein_coding	At1g02870 [Source:UniProtKB/TrEMBL;Acc:Q8RWK5]	chr1	637214	638681	-1
AT1G02880	5.7604	5.74033	5.81143	5.71735	TPK1	protein_coding	thiamin pyrophosphokinase1 [Source:TAIR;Acc:AT1G02880]	chr1	642505	644903	-1
AT1G02890	7.09217	6.93186	7.20769	7.10516		protein_coding	AAA-type ATPase family protein [Source:UniProtKB/TrEMBL;Acc:F4HZ82]	chr1	645084	652001	-1
AT1G02900	6.23401	5.75114	6.2433	5.93927	RALF1	protein_coding	RALFL1 [Source:UniProtKB/TrEMBL;Acc:A0A178WER1]	chr1	653604	654457	-1
AT1G02910	4.15472	3.77176	4.05077	3.84553	LPA1	protein_coding	Protein LOW PSII ACCUMULATION 1, chloroplastic [Source:UniProtKB/Swiss-Prot;Acc:Q9SRY4]	chr1	655568	658216	-1
AT1G02920	5.57789	6.91055	6.51236	7.14775	GSTF7	protein_coding	Glutathione S-transferase F7 [Source:UniProtKB/Swiss-Prot;Acc:Q9SRY5]	chr1	658578	659980	-1
AT1G02930	4.77221	6.57749	5.26359	5.82676	GSTF6	protein_coding	Glutathione S-transferase F6 [Source:UniProtKB/Swiss-Prot;Acc:P42760]	chr1	661088	662475	-1
AT1G02950	4.69989	4.51408	4.61969	4.7457	ATGSTF4	protein_coding	glutathione S-transferase F4 [Source:TAIR;Acc:AT1G02950]	chr1	665119	666471	-1
AT1G02960	4.78447	4.69034	4.84113	4.84529		protein_coding	Kinetochore protein [Source:UniProtKB/TrEMBL;Acc:Q8GWB5]	chr1	666807	669919	-1
AT1G02970	3.55482	3.41884	3.55575	3.54027	WEE1	protein_coding	Wee1-like protein kinase [Source:UniProtKB/Swiss-Prot;Acc:Q8L4H0]	chr1	673306	676419	1
AT1G02980	0.340757	0.00943983	0.290693	0.148431	CUL2	protein_coding	Cullin-2 [Source:UniProtKB/Swiss-Prot;Acc:Q9SRZ0]	chr1	677360	681378	1
AT1G02990	5.10096	5.07228	5.16237	5.20035		protein_coding		chr1	681331	687385	-1
AT1G03000	4.73737	4.57928	4.8812	4.77739	PEX6	protein_coding	Peroxisome biogenesis protein 6 [Source:UniProtKB/Swiss-Prot;Acc:Q8RY16]	chr1	687795	692660	-1
AT1G03010	2.31771	2.29636	2.11717	2.02285		protein_coding	BTB/POZ domain-containing protein At1g03010 [Source:UniProtKB/Swiss-Prot;Acc:Q9SA69]	chr1	693190	696504	1
AT1G03030	4.74346	4.66752	4.8182	4.59041		protein_coding	At1g03030 [Source:UniProtKB/TrEMBL;Acc:Q500U9]	chr1	701365	703929	1
AT1G03040	5.92207	6.07459	5.95776	5.90468		protein_coding	basic helix-loop-helix (bHLH) DNA-binding superfamily protein [Source:TAIR;Acc:AT1G03040]	chr1	703847	706689	-1
AT1G03060	6.908	6.79845	7.12934	7.24086	SPI	protein_coding	Protein SPIRRIG [Source:UniProtKB/Swiss-Prot;Acc:F4HZB2]	chr1	712440	727553	-1
AT1G03070	2.22038	2.3032	2.15754	2.47576	LFG4	protein_coding	Protein LIFEGUARD 4 [Source:UniProtKB/Swiss-Prot;Acc:Q9SA63]	chr1	729830	731565	1
AT1G03080	7.30819	7.38528	7.51097	7.51748	NET1D	protein_coding	Protein NETWORKED 1D [Source:UniProtKB/Swiss-Prot;Acc:F4HZB5]	chr1	731554	738306	-1
AT1G03090	5.45858	4.76102	5.2872	4.9344	MCCA	protein_coding	Methylcrotonoyl-CoA carboxylase subunit alpha, mitochondrial [Source:UniProtKB/Swiss-Prot;Acc:Q42523]	chr1	739544	744184	1
AT1G03100	3.131	3.23881	3.2062	2.98083		protein_coding	Pentatricopeptide repeat-containing protein At1g03100, mitochondrial [Source:UniProtKB/Swiss-Prot;Acc:Q9SA60]	chr1	743885	746701	-1
AT1G03110	5.10777	5.1722	5.07366	5.06848	TRM82	protein_coding	tRNA (guanine-N(7)-)-methyltransferase non-catalytic subunit [Source:UniProtKB/TrEMBL;Acc:A0A178VZV6]	chr1	749246	751976	1
AT1G03130	1.16607	0.276056	0.632277	0.604556	PSAD2	protein_coding	Photosystem I reaction center subunit II-2, chloroplastic [Source:UniProtKB/Swiss-Prot;Acc:Q9SA56]	chr1	753307	754262	-1
AT1G03140	5.46002	5.42114	5.43918	5.35575		protein_coding	F10O3.3 protein [Source:UniProtKB/TrEMBL;Acc:Q9SA55]	chr1	754261	756303	-1
AT1G03150	4.59627	4.74427	4.51302	4.54431	NAA20	protein_coding	N-terminal acetyltransferase B complex catalytic subunit NAA20 [Source:UniProtKB/Swiss-Prot;Acc:Q8LGI8]	chr1	756414	758678	1
AT1G03160	4.05592	3.96086	4.1254	3.94247	FZL	protein_coding	Probable transmembrane GTPase FZO-like, chloroplastic [Source:UniProtKB/Swiss-Prot;Acc:Q1KPV0]	chr1	761261	766194	1
AT1G03170	-1.21974	0.860915	-0.988809	-0.283788	FAF2	protein_coding	Protein FANTASTIC FOUR 2 [Source:UniProtKB/Swiss-Prot;Acc:Q8GXU9]	chr1	768376	770684	1
AT1G03180	3.20439	3.28831	3.27745	3.35948		protein_coding	Non-structural protein [Source:UniProtKB/TrEMBL;Acc:Q5Q0J3]	chr1	773358	775362	1
AT1G03190	4.44625	4.40522	4.48247	4.46364	XPD	protein_coding	UVH6 [Source:UniProtKB/TrEMBL;Acc:A0A178W4P7]	chr1	775527	780062	1
AT1G03210	5.62679	5.41504	5.70918	5.36358		protein_coding	Phenazine biosynthesis PhzC/PhzF protein [Source:TAIR;Acc:AT1G03210]	chr1	782904	784346	1
AT1G03220	9.44504	9.23511	9.45157	9.45982		protein_coding	Eukaryotic aspartyl protease family protein [Source:UniProtKB/TrEMBL;Acc:Q9ZVS4]	chr1	786832	788722	1
AT1G03230	6.73701	7.24412	6.64701	6.86326		protein_coding	Eukaryotic aspartyl protease family protein [Source:UniProtKB/TrEMBL;Acc:Q9ZVS5]	chr1	789820	791689	1
AT1G03250	4.72723	5.5742	4.74186	5.37341		protein_coding	unknown protein; Has 89 Blast hits to 89 proteins in 31 species: Archae - 0; Bacteria - 0; Metazoa - 31; Fungi - 0; Plants - 48; Viruses - 0; Other Eukaryotes - 10 (source: NCBI BLink). [Source:TAIR;Acc:AT1G03250]	chr1	793315	795403	-1
AT1G03260	3.78655	3.69784	3.71661	3.76356		protein_coding	At1g03260 [Source:UniProtKB/TrEMBL;Acc:Q6NMJ6]	chr1	795449	798491	-1
AT1G03270	2.77158	2.99338	2.7043	2.75719	CBSDUF4	protein_coding	Putative DUF21 domain-containing protein At1g03270 [Source:UniProtKB/Swiss-Prot;Acc:Q9ZVS8]	chr1	799115	802625	1
AT1G03280	5.48177	5.38938	5.495	5.38833		protein_coding	Putative uncharacterized protein At1g03280 [Source:UniProtKB/TrEMBL;Acc:Q93ZW3]	chr1	802970	807066	1
AT1G03290	5.10411	5.23355	5.18906	5.19475		protein_coding	ELKS/Rab6-interacting/CAST family protein [Source:UniProtKB/TrEMBL;Acc:Q9ZVT0]	chr1	807361	813216	1
AT1G03300	2.30311	2.27674	2.40681	2.14225	DUF1	protein_coding	DUF724 domain-containing protein 1 [Source:UniProtKB/Swiss-Prot;Acc:Q9ZVT1]	chr1	811033	813086	-1
AT1G03310	4.0863	4.21577	4.11839	4.12581	ISA2	protein_coding	ISA2 [Source:UniProtKB/TrEMBL;Acc:A0A178WGA8]	chr1	813413	816812	1
AT1G03330	5.26465	5.24949	5.16286	5.14525	LSM2	protein_coding	LSM2 [Source:UniProtKB/TrEMBL;Acc:A0A178W785]	chr1	817934	819563	-1
AT1G03340	1.0793	1.484	1.1349	1.04367		protein_coding	F15K9.6 [Source:UniProtKB/TrEMBL;Acc:Q9ZVT5]	chr1	819612	821476	1
AT1G03350	5.68495	5.81046	5.71495	5.69602		protein_coding	BSD domain-containing protein [Source:UniProtKB/TrEMBL;Acc:Q9ZVT6]	chr1	822582	824410	-1
AT1G03360	4.95906	4.98756	4.86259	4.87195	RRP4	protein_coding	RRP4 [Source:UniProtKB/TrEMBL;Acc:A0A178W3N1]	chr1	824517	826399	1
AT1G03365	4.17393	4.30617	4.14666	4.19316	RF4	protein_coding	Putative E3 ubiquitin-protein ligase RF4 [Source:UniProtKB/Swiss-Prot;Acc:Q9ZVT8]	chr1	826523	830393	1
AT1G03370	5.78761	5.78989	5.90569	5.93214		protein_coding	C2 and GRAM domain-containing protein At1g03370 [Source:UniProtKB/Swiss-Prot;Acc:Q9ZVT9]	chr1	830550	835411	1
AT1G03380	6.06152	5.79399	6.19143	6.09782	ATG18G	protein_coding	Autophagy-related protein 18g [Source:UniProtKB/Swiss-Prot;Acc:Q8GUL1]	chr1	835767	841373	1
AT1G03410	1.99571	1.56853	1.94049	1.66908	2A6	protein_coding	1-aminocyclopropane-1-carboxylate oxidase homolog 5 [Source:UniProtKB/Swiss-Prot;Acc:Q43383]	chr1	844436	847683	-1
AT1G03430	4.26305	4.12224	4.1729	3.9529	AHP5	protein_coding	histidine-containing phosphotransfer factor 5 [Source:TAIR;Acc:AT1G03430]	chr1	847793	849621	1
AT1G03440	2.11509	2.20416	2.02041	2.02958		protein_coding	Leucine-rich repeat (LRR) family protein [Source:UniProtKB/TrEMBL;Acc:F4I0W7]	chr1	852151	854297	1
AT1G03445	-0.21237	-1.42056	-0.101883	0.21183	BSU1	protein_coding	Serine/threonine-protein phosphatase [Source:UniProtKB/TrEMBL;Acc:A0A178WIX8]	chr1	854410	859701	-1
AT1G03457	4.9671	4.35638	4.84343	4.60002		protein_coding	RNA-binding (RRM/RBD/RNP motifs) family protein [Source:UniProtKB/TrEMBL;Acc:F4I0X0]	chr1	860761	864372	-1
AT1G03470	3.0823	3.04673	3.08385	3.27116	NET3A	protein_coding	NET3A [Source:UniProtKB/TrEMBL;Acc:A0A178W5C1]	chr1	865895	867733	-1
AT1G03475	5.65635	5.40403	5.54296	5.35811	CPX1	protein_coding	Coproporphyrinogen-III oxidase 1, chloroplastic [Source:UniProtKB/Swiss-Prot;Acc:Q9LR75]	chr1	868853	871308	-1
AT1G03510	0.966918	0.668417	0.857702	0.587736	PCMP-E3	protein_coding	Putative pentatricopeptide repeat-containing protein At1g03510 [Source:UniProtKB/Swiss-Prot;Acc:Q9LR72]	chr1	876087	877556	-1
AT1G03520	4.11106	3.89094	4.14042	4.00556		protein_coding	Core-2/I-branching beta-1,6-N-acetylglucosaminyltransferase family protein [Source:UniProtKB/TrEMBL;Acc:Q9LR71]	chr1	877861	880259	-1
AT1G03530	4.75184	4.84944	4.7805	4.83263	ATNAF1	protein_coding	NAF1 [Source:UniProtKB/TrEMBL;Acc:A0A178WI11]	chr1	880384	883599	-1
AT1G03540	1.48569	1.46122	1.84968	1.74684	PCMP-E4	protein_coding	Pentatricopeptide repeat-containing protein At1g03540 [Source:UniProtKB/Swiss-Prot;Acc:Q9LR69]	chr1	883683	885611	1
AT1G03545	2.39616	2.14422	2.37466	1.98652		lncRNA	Potential natural antisense gene, locus overlaps with AT1G03550 [Source:TAIR;Acc:AT1G03545]	chr1	885941	887972	1
AT1G03550	4.71538	4.82867	4.67725	5.05192	SCAMP2	protein_coding	Secretory carrier-associated membrane protein 2 [Source:UniProtKB/Swiss-Prot;Acc:Q9LR68]	chr1	885623	887956	-1
AT1G03560	4.27005	4.25841	4.13386	4.08939		protein_coding	Pentatricopeptide repeat-containing protein At1g03560, mitochondrial [Source:UniProtKB/Swiss-Prot;Acc:Q9LR67]	chr1	890155	892492	-1
AT1G03590	5.10332	5.34438	5.07493	5.25223	PPC6-6	protein_coding	Probable protein phosphatase 2C 1 [Source:UniProtKB/Swiss-Prot;Acc:Q9LR65]	chr1	894238	897718	-1
AT1G03600	1.31803	-0.0748391	0.666165	0.436571	PSB27-1	protein_coding	Photosystem II repair protein PSB27-H1, chloroplastic [Source:UniProtKB/Swiss-Prot;Acc:Q9LR64]	chr1	898480	899794	1
AT1G03610	3.96851	3.78756	3.76964	4.1023		protein_coding	Plant/protein (DUF789) [Source:UniProtKB/TrEMBL;Acc:Q8LF98]	chr1	900732	903070	1
AT1G03620	3.13868	2.15254	2.71155	2.43499		protein_coding	ELMO/CED-12 family protein [Source:TAIR;Acc:AT1G03620]	chr1	904032	907643	-1
AT1G03630	1.43469	0.712071	1.0353	0.581447	PORC	protein_coding	Protochlorophyllide reductase C, chloroplastic [Source:UniProtKB/Swiss-Prot;Acc:O48741]	chr1	907523	909650	1
AT1G03650	1.57597	1.49029	1.6413	1.22273		protein_coding	Acyl-CoA N-acyltransferases (NAT) superfamily protein [Source:UniProtKB/TrEMBL;Acc:Q8GWN1]	chr1	910023	911292	-1
AT1G03660	1.48793	0.838094	1.39184	1.42693		protein_coding	Ankyrin-repeat containing protein [Source:UniProtKB/TrEMBL;Acc:F4I2G0]	chr1	911310	913808	-1
AT1G03680	3.75894	3.41326	3.61939	3.37348	ATHM1	protein_coding	Thioredoxin M1, chloroplastic [Source:UniProtKB/Swiss-Prot;Acc:O48737]	chr1	916772	918064	-1
AT1G03687	4.159	4.10199	3.96205	4.20957		protein_coding	DTW domain-containing protein [Source:UniProtKB/TrEMBL;Acc:F4I2G3]	chr1	918285	920592	1
AT1G03700	1.92652	1.57978	1.72157	1.9243		protein_coding	CASP-like protein 1C2 [Source:UniProtKB/Swiss-Prot;Acc:Q9LR57]	chr1	920950	922098	1
AT1G03730	1.5932	1.79504	1.64418	1.7461		protein_coding	At1g03730 [Source:UniProtKB/TrEMBL;Acc:Q1ECK0]	chr1	930715	931985	-1
AT1G03740	6.36341	6.12941	6.49303	6.3401		protein_coding	F21B7.34 [Source:UniProtKB/TrEMBL;Acc:Q9LR53]	chr1	933426	937152	1
AT1G03750	3.78695	3.77075	3.82433	3.77342	SWI2	protein_coding	Switch 2 [Source:UniProtKB/Swiss-Prot;Acc:F4I2H2]	chr1	937826	941162	1
AT1G03760	3.82444	3.62952	3.73856	3.57821		protein_coding	Prefoldin chaperone subunit family protein [Source:UniProtKB/TrEMBL;Acc:Q8GWP1]	chr1	941062	943377	-1
AT1G03770	4.23942	4.05734	4.12793	4.11289	RING1B	protein_coding	RING 1B [Source:UniProtKB/TrEMBL;Acc:F4I2H4]	chr1	944572	947682	1
AT1G03780	5.22598	5.14094	5.04795	5.14839	TPX2	protein_coding	Protein TPX2 [Source:UniProtKB/Swiss-Prot;Acc:F4I2H7]	chr1	947520	951850	-1
AT1G03820	6.04508	5.33992	5.99291	5.39757		protein_coding	At1g03820 [Source:UniProtKB/TrEMBL;Acc:Q9ZWA4]	chr1	959790	960916	-1
AT1G03830	4.90726	4.76723	4.83243	4.75843		protein_coding	Guanylate-binding family protein [Source:UniProtKB/TrEMBL;Acc:F4I2I5]	chr1	961684	966790	-1
AT1G03840	4.4146	4.51504	4.47851	4.48348	MGP	protein_coding	Putative uncharacterized protein At1g03840 (Fragment) [Source:UniProtKB/TrEMBL;Acc:C0SUS5]	chr1	967470	970334	-1
AT1G03850	5.16894	5.01081	4.91558	5.78881		protein_coding	Glutaredoxin family protein [Source:TAIR;Acc:AT1G03850]	chr1	975871	977911	-1
AT1G03860	7.27722	7.17495	7.23864	7.19891	PHB2	protein_coding	PHB2 [Source:UniProtKB/TrEMBL;Acc:A0A178WBG3]	chr1	979307	982002	-1
AT1G03870	7.93193	7.99246	7.97856	8.1719	FLA9	protein_coding	At1g03870 [Source:UniProtKB/TrEMBL;Acc:B3LF88]	chr1	982381	983544	-1
AT1G03900	7.16713	7.07306	7.11693	7.09351	ATNAP4	protein_coding	NAP4 [Source:UniProtKB/TrEMBL;Acc:A0A178WMR3]	chr1	991106	993126	1
AT1G03905	4.00693	4.00605	4.14388	4.13182	ABCI19	protein_coding	ABC transporter I family member 19 [Source:UniProtKB/Swiss-Prot;Acc:Q3EDJ0]	chr1	993400	995989	1
AT1G03910	6.40554	6.38325	6.36069	6.353	CTN	protein_coding	Cactin [Source:UniProtKB/Swiss-Prot;Acc:F4I2J8]	chr1	996076	1000629	1
AT1G03920	3.69775	3.84886	3.83064	3.9266		protein_coding	Protein kinase family protein [Source:UniProtKB/TrEMBL;Acc:F4I2K0]	chr1	1001116	1004410	1
AT1G03930	5.04564	4.93999	5.16533	5.01386	CKL9	protein_coding	Casein kinase 1-like protein 9 [Source:UniProtKB/Swiss-Prot;Acc:Q9ZWB3]	chr1	1004688	1008370	1
AT1G03950	4.0534	4.29675	4.08684	4.37057	VPS2.3	protein_coding	Vacuolar protein sorting-associated protein 2 homolog 3 [Source:UniProtKB/Swiss-Prot;Acc:Q941D5]	chr1	1011151	1013365	-1
AT1G03960	4.44762	4.20562	4.29594	4.35503	B''EPSILON	protein_coding	Probable serine/threonine protein phosphatase 2A regulatory subunit B''epsilon [Source:UniProtKB/Swiss-Prot;Acc:Q84JI6]	chr1	1013643	1017957	1
AT1G03970	3.74107	3.67346	3.81913	3.6378	GBF4	protein_coding	GBF4 [Source:UniProtKB/TrEMBL;Acc:A0A178WKF4]	chr1	1018058	1019247	1
AT1G03980	2.12362	1.85018	1.94913	1.86163	ATPCS2	protein_coding	phytochelatin synthase 2 [Source:TAIR;Acc:AT1G03980]	chr1	1019311	1022108	-1
AT1G04000	3.66153	3.6212	3.61843	3.53129		protein_coding	F21M11.6 protein [Source:UniProtKB/TrEMBL;Acc:Q9ZWC0]	chr1	1027853	1029119	-1
AT1G04010	4.45421	4.71884	4.49731	4.81939	PSAT	protein_coding	PSAT1 [Source:UniProtKB/TrEMBL;Acc:A0A178W9Q7]	chr1	1030957	1036264	-1
AT1G04020	4.81282	4.90201	4.88435	4.91423	ATBARD1	protein_coding	ROW1 [Source:UniProtKB/TrEMBL;Acc:A0A178W540]	chr1	1036493	1040262	1
AT1G04030	5.08578	4.65114	5.09818	5.05178		protein_coding		chr1	1040375	1042892	1
AT1G04040	8.72315	8.70656	8.68229	8.7308		protein_coding	At1g04040/F21M11_2 [Source:UniProtKB/TrEMBL;Acc:Q9ZWC4]	chr1	1042362	1043887	-1
AT1G04050	3.57521	3.45123	3.63301	3.68039	SUVR1	protein_coding	Probable inactive histone-lysine N-methyltransferase SUVR1 [Source:UniProtKB/Swiss-Prot;Acc:Q946J2]	chr1	1045598	1049864	-1
AT1G04053	0.989253	0.648263	0.68159	0.966849		lncRNA		chr1	275473	276319	-1
AT1G04070	3.35855	3.41285	3.36807	3.33238	TOM9-1	protein_coding	Mitochondrial import receptor subunit TOM9-1 [Source:UniProtKB/Swiss-Prot;Acc:O64497]	chr1	1050505	1051194	-1
AT1G04080	6.91555	6.90641	6.97437	7.05142	PRP39	protein_coding	Tetratricopeptide repeat (TPR)-like superfamily protein [Source:UniProtKB/TrEMBL;Acc:F4I448]	chr1	1051312	1056827	1
AT1G04090	0.622174	0.739229	0.821951	0.846905		protein_coding	At1g04090 [Source:UniProtKB/TrEMBL;Acc:Q501D1]	chr1	1057041	1059454	1
AT1G04100	2.67229	2.71716	2.63147	2.66996	IAA10	protein_coding	Auxin-responsive protein IAA10 [Source:UniProtKB/Swiss-Prot;Acc:Q38828]	chr1	1059470	1061209	1
AT1G04120	7.7912	8.16712	8.0302	8.31785	ABCC5	protein_coding	MRP5 [Source:UniProtKB/TrEMBL;Acc:A0A178WGC2]	chr1	1064264	1071080	-1
AT1G04130	4.45493	4.59634	4.51861	4.54424	TPR2	protein_coding	Tetratricopeptide repeat (TPR)-like superfamily protein [Source:UniProtKB/TrEMBL;Acc:F4I456]	chr1	1073274	1075568	1
AT1G04140	7.11942	7.00681	7.21108	7.26971		protein_coding	Transducin family protein / WD-40 repeat family protein [Source:UniProtKB/TrEMBL;Acc:F4I458]	chr1	1075543	1080630	-1
AT1G04150	1.0683	0.778538	1.23253	0.876787		protein_coding	C2 calcium/lipid-binding plant phosphoribosyltransferase family protein [Source:UniProtKB/TrEMBL;Acc:O64492]	chr1	1081024	1084431	-1
AT1G04160	4.72886	5.41487	4.81214	5.66409	XI-B	protein_coding	Myosin-8 [Source:UniProtKB/Swiss-Prot;Acc:F4I460]	chr1	1086170	1096510	1
AT1G04170	7.60816	7.56862	7.6255	7.52762	EIF2 GAMMA	protein_coding	Eukaryotic translation initiation factor 2 gamma subunit [Source:UniProtKB/TrEMBL;Acc:O64490]	chr1	1096882	1099901	1
AT1G04180	3.49907	3.07753	3.47902	2.68931	YUC9	protein_coding	Flavin-containing monooxygenase [Source:UniProtKB/TrEMBL;Acc:A0A178WB22]	chr1	1104493	1106241	1
AT1G04183	5.27124	4.99096	5.1933	4.94252		lncRNA		chr1	845677	847683	1
AT1G04190	6.13521	6.16461	6.14197	6.0318	TPR3	protein_coding	TPR3 [Source:UniProtKB/TrEMBL;Acc:A0A178WLS7]	chr1	1106354	1108725	-1
AT1G04200	6.13228	6.29189	6.19615	6.35706		protein_coding	Dyggve-melchior-clausen syndrome protein [Source:UniProtKB/TrEMBL;Acc:Q8RWV1]	chr1	1109395	1114155	1
AT1G04210	6.65894	6.69198	6.72272	6.711		protein_coding	At1g04210 [Source:UniProtKB/TrEMBL;Acc:O64486]	chr1	1114375	1119739	1
AT1G04220	5.18354	5.44108	5.41975	5.46755	KCS2	protein_coding	3-ketoacyl-CoA synthase 2 [Source:UniProtKB/Swiss-Prot;Acc:Q5XEP9]	chr1	1119699	1122786	-1
AT1G04230	3.84194	3.9319	3.85728	3.9489		protein_coding	At1g04230 [Source:UniProtKB/TrEMBL;Acc:Q94K10]	chr1	1125515	1128788	1
AT1G04237	-1.29813	-1.32881	-1.59858	-0.768549		lncRNA		chr1	1043118	1043415	1
AT1G04240	4.50407	3.99147	4.35536	4.37512	SHY2	protein_coding	AUX/IAA transcriptional regulator family protein [Source:TAIR;Acc:AT1G04240]	chr1	1128149	1129689	-1
AT1G04247	0.17214	-0.463645	-0.117668	-0.485544		lncRNA		chr1	1120225	1122526	1
AT1G04250	6.67166	6.80527	6.71201	6.64801	IAA17	protein_coding	Auxin-responsive protein IAA17 [Source:UniProtKB/Swiss-Prot;Acc:P93830]	chr1	1136078	1138663	1
AT1G04260	3.9362	4.03359	3.96358	3.88551	PRA1D	protein_coding	PRA1 family protein D [Source:UniProtKB/Swiss-Prot;Acc:P93829]	chr1	1140278	1141564	-1
AT1G04270	9.17839	9.17395	9.11246	9.08542	RPS15A	protein_coding	40S ribosomal protein S15-1 [Source:UniProtKB/Swiss-Prot;Acc:Q08112]	chr1	1141558	1143130	-1
AT1G04280	6.22679	6.5089	6.30127	6.33248		protein_coding	P-loop containing nucleoside triphosphate hydrolases superfamily protein [Source:UniProtKB/TrEMBL;Acc:Q0WUY1]	chr1	1143436	1147091	-1
AT1G04290	3.87594	4.17639	3.86763	4.028		protein_coding	F19P19.27 protein [Source:UniProtKB/TrEMBL;Acc:P93828]	chr1	1147297	1148533	-1
AT1G04295	-0.421127	-0.403975	-0.502514	-0.0510758		lncRNA	other RNA [Source:TAIR;Acc:AT1G04295]	chr1	1147781	1148435	1
AT1G04300	6.56013	6.53272	6.63142	6.75457		protein_coding	TRAF-like superfamily protein [Source:UniProtKB/TrEMBL;Acc:A8MQL1]	chr1	1148564	1154667	-1
AT1G04310	3.01803	3.00994	3.07964	3.12682	ERS2	protein_coding	Ethylene response sensor 2 [Source:UniProtKB/Swiss-Prot;Acc:P93825]	chr1	1154740	1157813	-1
AT1G04330	1.84999	1.37927	1.32763	1.99596		protein_coding	At1g04330 [Source:UniProtKB/TrEMBL;Acc:O22691]	chr1	1161289	1161982	-1
AT1G04340	5.42555	5.48198	5.4177	5.4907		protein_coding	At1g04340/F19P19_23 [Source:UniProtKB/TrEMBL;Acc:O22690]	chr1	1162905	1164861	-1
AT1G04350	1.42026	0.738739	0.979638	0.647602		protein_coding	1-aminocyclopropane-1-carboxylate oxidase homolog 6 [Source:UniProtKB/Swiss-Prot;Acc:P93824]	chr1	1164910	1167135	1
AT1G04353	2.18699	2.00952	1.87459	1.80081		lncRNA		chr1	1512618	1514562	1
AT1G04360	3.88314	4.01289	4.04674	4.0302	ATL1	protein_coding	RING-H2 finger protein ATL1 [Source:UniProtKB/Swiss-Prot;Acc:P93823]	chr1	1167288	1169034	-1
AT1G04390	4.00121	3.8417	4.0336	4.02971		protein_coding	BTB/POZ domain-containing protein At1g04390 [Source:UniProtKB/Swiss-Prot;Acc:P93820]	chr1	1179310	1183704	-1
AT1G04400	7.0602	6.76146	7.07517	6.92745	CRY2	protein_coding	Cryptochrome-2 [Source:UniProtKB/Swiss-Prot;Acc:Q96524]	chr1	1185512	1188696	-1
AT1G04410	10.5887	10.5547	10.651	10.4944	MDH1	protein_coding	Malate dehydrogenase [Source:UniProtKB/TrEMBL;Acc:A0A178W4H0]	chr1	1188995	1191458	-1
AT1G04420	3.33097	2.83846	3.17767	3.01341		protein_coding	NAD(P)-linked oxidoreductase superfamily protein [Source:UniProtKB/TrEMBL;Acc:Q8VZ23]	chr1	1191519	1193884	1
AT1G04425	2.74476	2.59616	2.58694	2.59472		ncRNA	other RNA [Source:TAIR;Acc:AT1G04425]	chr1	1194187	1196889	1
AT1G04430	7.60317	7.79971	7.6064	7.72828		protein_coding	Probable methyltransferase PMT8 [Source:UniProtKB/Swiss-Prot;Acc:Q940J9]	chr1	1197956	1201579	1
AT1G04440	7.18591	6.92492	7.17521	7.07927	CKL13	protein_coding	Casein kinase 1-like protein 13 [Source:UniProtKB/Swiss-Prot;Acc:Q5XF24]	chr1	1202160	1206009	1
AT1G04480	7.38276	7.36947	7.33198	7.31544	RPL23A	protein_coding	At2g33370 [Source:UniProtKB/TrEMBL;Acc:Q1H559]	chr1	1215925	1217471	1
AT1G04490	1.94285	1.85023	2.37126	1.55393		protein_coding	At1g04490 [Source:UniProtKB/TrEMBL;Acc:Q67XK9]	chr1	1217690	1220899	-1
AT1G04510	6.76908	6.70993	6.76042	6.68559	PRP19A	protein_coding	Pre-mRNA-processing factor 19 homolog 1 [Source:UniProtKB/Swiss-Prot;Acc:Q94BR4]	chr1	1226483	1230947	1
AT1G04513	-0.0983642	-0.33354	-0.231404	-0.131704		lncRNA		chr1	2089765	2090865	1
AT1G04520	5.38376	5.70303	5.24032	5.44043	CRRSP3	protein_coding	Cysteine-rich repeat secretory protein 3 [Source:UniProtKB/Swiss-Prot;Acc:Q6NM73]	chr1	1231452	1234032	1
AT1G04530	4.9692	4.7634	4.90766	4.6884	TPR4	protein_coding	Putative uncharacterized protein At1g04530 [Source:UniProtKB/TrEMBL;Acc:Q8VZ31]	chr1	1234176	1236206	-1
AT1G04550	4.15997	4.12	4.1572	4.07533	IAA12	protein_coding	Auxin-responsive protein IAA12 [Source:UniProtKB/Swiss-Prot;Acc:Q38830]	chr1	1240294	1242157	1
AT1G04555	2.35572	2.41727	2.11451	2.12556		protein_coding	Putative uncharacterized protein [Source:UniProtKB/TrEMBL;Acc:Q1G3F4]	chr1	1242506	1244244	1
AT1G04570	0.0891304	0.216066	0.491954	0.666417		protein_coding	Probable folate-biopterin transporter 8, chloroplastic [Source:UniProtKB/Swiss-Prot;Acc:F4I5Q2]	chr1	1246601	1248876	-1
AT1G04590	5.13147	5.12789	5.06362	5.07563		protein_coding		chr1	1258556	1261470	-1
AT1G04600	1.68575	1.6427	1.8341	2.09693	XI-A	protein_coding	Myosin-7 [Source:UniProtKB/Swiss-Prot;Acc:F4I5Q6]	chr1	1261762	1272588	1
AT1G04610	3.07012	2.87281	2.97927	3.01146	YUC3	protein_coding	Probable indole-3-pyruvate monooxygenase YUCCA3 [Source:UniProtKB/Swiss-Prot;Acc:O23024]	chr1	1279351	1281618	1
AT1G04620	2.09906	1.40801	1.99225	1.66224	HCAR	protein_coding	7-hydroxymethyl chlorophyll a reductase, chloroplastic [Source:UniProtKB/Swiss-Prot;Acc:Q8GS60]	chr1	1282163	1286619	-1
AT1G04630	5.49493	5.53481	5.40621	5.46839	MEE4	protein_coding	NADH dehydrogenase [ubiquinone] 1 alpha subcomplex subunit 13-A [Source:UniProtKB/Swiss-Prot;Acc:Q8RWA7]	chr1	1289734	1291112	-1
AT1G04635	2.40793	2.1666	2.32089	2.09618	EMB1687	protein_coding	Probable ribonuclease P/MRP protein subunit POP5 [Source:UniProtKB/Swiss-Prot;Acc:Q6AWV1]	chr1	1291300	1292024	1
AT1G04640	2.88035	2.44754	2.78907	2.49027	LIP2	protein_coding	LIP2 [Source:UniProtKB/TrEMBL;Acc:A0A178WI01]	chr1	1292023	1293398	1
AT1G04647	-0.329287	-0.582072	-0.313504	0.0540911		lncRNA		chr1	2620439	2621546	1
AT1G04650	3.08479	2.91121	2.99564	2.99042		protein_coding	unknown protein; Has 30201 Blast hits to 17322 proteins in 780 species: Archae - 12; Bacteria - 1396; Metazoa - 17338; Fungi - 3422; Plants - 5037; Viruses - 0; Other Eukaryotes - 2996 (source: NCBI BLink). [Source:TAIR;Acc:AT1G04650]	chr1	1294627	1299023	-1
AT1G04680	7.35085	7.19879	7.24123	7.10291		protein_coding	Pectate lyase [Source:UniProtKB/TrEMBL;Acc:A0A178W464]	chr1	1303467	1307973	-1
AT1G04690	7.19635	7.32873	7.13064	7.17872	KAB1	protein_coding	Probable voltage-gated potassium channel subunit beta [Source:UniProtKB/Swiss-Prot;Acc:O23016]	chr1	1313443	1315823	1
AT1G04700	3.4169	4.17856	3.69012	4.35084		protein_coding	PB1 domain-containing protein tyrosine kinase [Source:UniProtKB/TrEMBL;Acc:F4I5S1]	chr1	1316139	1321000	1
AT1G04710	4.2272	4.241	4.28965	4.24633	KAT1	protein_coding	PKT4 [Source:UniProtKB/TrEMBL;Acc:A0A178W7T5]	chr1	1321885	1324840	1
AT1G04730	4.18667	4.20517	4.18045	4.32672	CTF18	protein_coding	P-loop containing nucleoside triphosphate hydrolases superfamily protein [Source:UniProtKB/TrEMBL;Acc:F4I5S3]	chr1	1325099	1331169	-1
AT1G04750	6.97605	7.02291	6.9572	6.95503	VAMP721	protein_coding	Putative vesicle-associated membrane protein, synaptobrevin 7B [Source:UniProtKB/TrEMBL;Acc:Q681L9]	chr1	1331466	1333651	-1
AT1G04760	2.74757	2.77648	2.52752	2.69931	VAMP726	protein_coding	Putative vesicle-associated membrane protein 726 [Source:UniProtKB/Swiss-Prot;Acc:Q9MAS5]	chr1	1334533	1336704	1
AT1G04770	4.66554	4.8303	4.69951	4.82878		protein_coding	Protein SULFUR DEFICIENCY-INDUCED 2 [Source:UniProtKB/Swiss-Prot;Acc:Q8L730]	chr1	1336274	1337849	-1
AT1G04778	0.96236	0.7869	1.06281	0.881598		protein_coding	unknown protein; FUNCTIONS IN: molecular_function unknown; INVOLVED IN: biological_process unknown; LOCATED IN: cellular_component unknown; Has 0 Blast hits to 0 proteins in 0 species (source: NCBI BLink). [Source:TAIR;Acc:AT1G04778]	chr1	1339588	1340565	1
AT1G04780	5.88598	5.90091	6.00531	5.97011		protein_coding	Ankyrin repeat family protein [Source:UniProtKB/TrEMBL;Acc:Q8GXW8]	chr1	1340553	1343793	-1
AT1G04790	4.8904	4.82177	4.87682	4.86954		protein_coding	At1g04790 [Source:UniProtKB/TrEMBL;Acc:Q93XZ6]	chr1	1344989	1348868	1
AT1G04810	6.8094	6.7962	6.83501	6.87751	RPN2B	protein_coding	26S proteasome non-ATPase regulatory subunit 1 homolog B [Source:UniProtKB/Swiss-Prot;Acc:Q9MAT0]	chr1	1350080	1355466	1
AT1G04820	9.67125	9.70644	9.6619	9.76939	TUBA4	protein_coding	Tubulin alpha-2 chain [Source:UniProtKB/Swiss-Prot;Acc:B9DGT7]	chr1	1356084	1358547	-1
AT1G04830	4.97461	4.87312	5.00035	4.87843		protein_coding	Ypt/Rab-GAP domain of gyp1p superfamily protein [Source:UniProtKB/TrEMBL;Acc:F4I5T4]	chr1	1358574	1362019	-1
AT1G04840	1.93554	1.8514	1.84994	1.66306	PCMP-H64	protein_coding	Pentatricopeptide repeat-containing protein At1g04840 [Source:UniProtKB/Swiss-Prot;Acc:Q9MAT2]	chr1	1362227	1365027	-1
AT1G04850	7.39676	7.39262	7.37821	7.34151		protein_coding	F13M7.16 protein [Source:UniProtKB/TrEMBL;Acc:Q9MAT3]	chr1	1365107	1368940	-1
AT1G04860	5.86275	5.75613	5.92165	5.81775	UBP2	protein_coding	Ubiquitinyl hydrolase 1 [Source:UniProtKB/TrEMBL;Acc:A0A178WGQ0]	chr1	1369036	1373103	-1
AT1G04870	6.20706	6.27786	6.1302	6.1469	PRMT10	protein_coding	PRMT10 [Source:UniProtKB/TrEMBL;Acc:A0A178WKU5]	chr1	1373234	1375821	-1
AT1G04880	0.169589	0.18847	0.13325	0.171423	HMGB15	protein_coding	High mobility group B protein 15 [Source:UniProtKB/Swiss-Prot;Acc:Q9MAT6]	chr1	1375824	1379228	-1
AT1G04900	5.31991	5.14846	5.29374	5.14021		protein_coding	NADH dehydrogenase ubiquinone complex I, assembly factor-like protein (DUF185) [Source:UniProtKB/TrEMBL;Acc:Q94C90]	chr1	1383841	1387895	1
AT1G04910	5.92294	5.93338	6.02122	5.98537	OFUT1	protein_coding	Uncharacterized protein At1g04910 [Source:UniProtKB/Swiss-Prot;Acc:Q8W486]	chr1	1387871	1391381	-1
AT1G04930	2.84953	2.96708	2.98962	3.07817		protein_coding	Hydroxyproline-rich glycoprotein family protein [Source:UniProtKB/TrEMBL;Acc:F4I764]	chr1	1396265	1399122	-1
AT1G04940	0.144546	-0.352417	-0.0248188	-0.0241898	TIC20-I	protein_coding	Protein TIC 20-I, chloroplastic [Source:UniProtKB/Swiss-Prot;Acc:Q8GZ79]	chr1	1399182	1400830	1
AT1G04945	4.13316	4.05804	3.95657	3.99796		protein_coding	HIT-type Zinc finger family protein [Source:UniProtKB/TrEMBL;Acc:F4I765]	chr1	1399174	1403112	1
AT1G04950	5.06389	5.08504	4.98034	5.01423	TAF6	protein_coding	TAFII59 [Source:UniProtKB/TrEMBL;Acc:A0A178W741]	chr1	1403085	1407531	-1
AT1G04960	5.17824	5.16323	5.20017	5.29594		protein_coding	Protein of unknown function (DUF1664) [Source:TAIR;Acc:AT1G04960]	chr1	1407772	1410933	-1
AT1G04970	5.86642	5.90878	5.87787	5.91915		protein_coding	Putative BPI/LBP family protein At1g04970 [Source:UniProtKB/Swiss-Prot;Acc:Q9MAU5]	chr1	1411088	1413627	1
AT1G04980	5.98542	6.36154	6.07	6.35681	PDIL2-2	protein_coding	Protein disulfide-isomerase like 2-2 [Source:UniProtKB/Swiss-Prot;Acc:Q9MAU6]	chr1	1413644	1416218	-1
AT1G04985	4.67284	4.62268	4.62282	4.62242		protein_coding	Putative uncharacterized protein At1g04985 [Source:UniProtKB/TrEMBL;Acc:Q84JL8]	chr1	1416342	1419027	-1
AT1G04990	5.57556	5.85853	5.6715	5.92608		protein_coding	Zinc finger CCCH domain-containing protein 3 [Source:UniProtKB/Swiss-Prot;Acc:Q94AD9]	chr1	1418612	1421863	-1
AT1G05000	5.46113	7.23057	5.68148	7.09991		protein_coding	Phosphotyrosine protein phosphatases superfamily protein [Source:UniProtKB/TrEMBL;Acc:F4I780]	chr1	1425539	1428869	1
AT1G05010	5.27631	5.71909	5.38027	5.46723	ACO4	protein_coding	1-aminocyclopropane-1-carboxylate oxidase 4 [Source:UniProtKB/Swiss-Prot;Acc:Q06588]	chr1	1431177	1433010	-1
AT1G05020	-0.154273	1.93695	0.190035	1.8761	AP180	protein_coding	Clathrin coat assembly protein AP180 [Source:UniProtKB/Swiss-Prot;Acc:Q9ZVN6]	chr1	1435155	1437763	-1
AT1G05030	3.36669	3.39537	3.43789	3.51292		protein_coding	Probable plastidic glucose transporter 1 [Source:UniProtKB/Swiss-Prot;Acc:Q0WVE9]	chr1	1438048	1441933	-1
AT1G05055	4.21269	4.12254	4.28584	4.23102	GTF2H2	protein_coding	GTF2H2 [Source:UniProtKB/TrEMBL;Acc:A0A178W5Z7]	chr1	1448631	1450901	-1
AT1G05060	3.61325	3.80793	3.66983	3.74585		protein_coding	At1g05060 [Source:UniProtKB/TrEMBL;Acc:Q9ZVP0]	chr1	1451002	1452872	-1
AT1G05065	0.132459	0.235716	0.19283	-0.117945	CLE20	protein_coding	CLAVATA3/ESR (CLE)-related protein 20 [Source:UniProtKB/Swiss-Prot;Acc:Q3EDI6]	chr1	1454606	1455322	-1
AT1G05070	3.81333	3.95872	3.83181	3.9		protein_coding	At1g05070/T7A14_6 [Source:UniProtKB/TrEMBL;Acc:Q94AB8]	chr1	1457007	1458802	-1
AT1G05087	1.74545	1.44321	1.65364	1.61463		protein_coding	Dentin sialophosphoprotein [Source:UniProtKB/TrEMBL;Acc:A0A1P8AV76]	chr1	1463108	1464173	1
AT1G05090	0.819944	0.865851	1.19183	0.994461		protein_coding	dentin sialophosphoprotein-related [Source:TAIR;Acc:AT1G05090]	chr1	1464239	1465875	1
AT1G05100	0.625189	1.08523	0.841899	1.26232	MAPKKK18	protein_coding	Mitogen-activated protein kinase kinase kinase 18 [Source:UniProtKB/Swiss-Prot;Acc:Q9ZVP5]	chr1	1469541	1470881	1
AT1G05120	5.55208	5.52759	5.58901	5.5227		protein_coding	Helicase protein with RING/U-box domain [Source:TAIR;Acc:AT1G05120]	chr1	1471323	1476289	-1
AT1G05140	3.26785	2.71703	3.34651	2.95591	ARASP2	protein_coding	Probable membrane metalloprotease ARASP2, chloroplastic [Source:UniProtKB/Swiss-Prot;Acc:O23053]	chr1	1482546	1484059	1
AT1G05150	6.12302	6.09747	6.15143	6.14369		protein_coding	Uncharacterized TPR repeat-containing protein At1g05150 [Source:UniProtKB/Swiss-Prot;Acc:O23052]	chr1	1484067	1487027	-1
AT1G05153	-0.122831	-0.73683	-0.269403	-0.498603		lncRNA		chr1	5191674	5192677	1
AT1G05160	3.63656	3.49571	3.59966	3.50199	KAO1	protein_coding	Ent-kaurenoic acid oxidase 1 [Source:UniProtKB/Swiss-Prot;Acc:O23051]	chr1	1487378	1491005	-1
AT1G05170	4.30468	4.38657	4.35649	4.35852	B3GALT2	protein_coding	Hexosyltransferase (Fragment) [Source:UniProtKB/TrEMBL;Acc:W8Q3U9]	chr1	1490974	1494248	-1
AT1G05180	6.07875	5.91252	6.02956	5.86456	AXR1	protein_coding	NEDD8-activating enzyme E1 regulatory subunit [Source:UniProtKB/TrEMBL;Acc:A0A178WFT2]	chr1	1498114	1501953	-1
AT1G05190	4.46281	3.62405	4.23229	3.87221	RPL6	protein_coding	50S ribosomal protein L6, chloroplastic [Source:UniProtKB/Swiss-Prot;Acc:O23049]	chr1	1502251	1503853	-1
AT1G05200	3.84844	3.59787	3.97431	3.97922	GLR3.4	protein_coding	Glutamate receptor [Source:UniProtKB/TrEMBL;Acc:Q53YX3]	chr1	1504941	1509152	1
AT1G05205	5.20343	5.2326	5.12499	5.25306		protein_coding	At1g05205 [Source:UniProtKB/TrEMBL;Acc:Q8LG56]	chr1	1509103	1510341	-1
AT1G05210	3.60073	3.54615	3.44293	3.59881		protein_coding	At1g05210 [Source:UniProtKB/TrEMBL;Acc:O23047]	chr1	1510404	1511683	1
AT1G05220	1.58853	1.38583	1.59085	1.3012		protein_coding	Putative uncharacterized protein [Source:UniProtKB/TrEMBL;Acc:O23046]	chr1	1511895	1512842	1
AT1G05230	0.694461	-0.0229081	0.72277	0.174692	HDG2	protein_coding	AT1G05230 protein [Source:UniProtKB/TrEMBL;Acc:B9DFH8]	chr1	1512896	1518900	-1
AT1G05260	7.8157	8.06768	7.93115	7.86976	PER3	protein_coding	Peroxidase [Source:UniProtKB/TrEMBL;Acc:Q0WSR2]	chr1	1529767	1531484	1
AT1G05270	5.59558	5.548	5.59604	5.52025		protein_coding	At1g05270 [Source:UniProtKB/TrEMBL;Acc:Q8GXY6]	chr1	1531641	1534767	-1
AT1G05280	3.79238	4.16466	3.87018	3.77765		protein_coding	Protein of unknown function (DUF604) [Source:TAIR;Acc:AT1G05280]	chr1	1534830	1537602	-1
AT1G05300	3.7786	4.60105	3.62162	4.223	ZIP5	protein_coding	Zinc transporter 5 [Source:UniProtKB/Swiss-Prot;Acc:O23039]	chr1	1544927	1547849	-1
AT1G05310	3.53042	2.64317	3.41866	3.3765	PME8	protein_coding	Probable pectinesterase 8 [Source:UniProtKB/Swiss-Prot;Acc:O23038]	chr1	1550503	1552587	-1
AT1G05320	5.72109	5.33367	5.63855	5.40137		protein_coding		chr1	1553568	1557848	1
AT1G05340	3.0828	3.65445	2.8726	3.75402		protein_coding	Cysteine-rich TM module stress tolerance protein [Source:UniProtKB/TrEMBL;Acc:O23035]	chr1	1558778	1559917	-1
AT1G05347	-0.572246	-0.411093	-0.713546	0.329105		lncRNA		chr1	6149305	6150189	-1
AT1G05350	5.76182	5.90126	5.8044	5.91273		protein_coding	Ubiquitin-like modifier-activating enzyme 5 [Source:UniProtKB/Swiss-Prot;Acc:O23034]	chr1	1560678	1564409	-1
AT1G05360	5.20491	5.30475	5.11586	5.27218	KMS2	protein_coding	Vacuole membrane protein KMS2 [Source:UniProtKB/Swiss-Prot;Acc:F4I8Q7]	chr1	1564491	1567508	1
AT1G05370	2.02028	2.19718	1.63404	1.70711		protein_coding	Sec14p-like phosphatidylinositol transfer family protein [Source:UniProtKB/TrEMBL;Acc:F4I8Q8]	chr1	1569147	1572469	-1
AT1G05380	5.89724	5.82023	5.97287	5.96198		protein_coding	Acyl-CoA N-acyltransferase with RING/FYVE/PHD-type zinc finger protein [Source:UniProtKB/TrEMBL;Acc:Q9ZW00]	chr1	1576822	1582672	1
AT1G05385	1.77462	0.848687	1.38911	1.17975	PSB27-2	protein_coding	Psb27-H1 [Source:UniProtKB/TrEMBL;Acc:A0A178WJM6]	chr1	1582671	1583760	-1
AT1G05400	0.685983	0.741205	0.740981	0.657113		protein_coding	Putative uncharacterized protein [Source:UniProtKB/TrEMBL;Acc:Q5XVL8]	chr1	1584073	1585421	1
AT1G05410	4.61693	4.54511	4.67676	4.50517		protein_coding	At1g05410/T25N20_5 [Source:UniProtKB/TrEMBL;Acc:Q8VZE5]	chr1	1585371	1587794	-1
AT1G05420	0.0575629	0.446464	0.00491864	0.587675	ATOFP12	protein_coding	ovate family protein 12 [Source:TAIR;Acc:AT1G05420]	chr1	1589973	1591012	1
AT1G05430	4.7356	4.69986	4.67585	4.61444		protein_coding	Putative uncharacterized protein [Source:UniProtKB/TrEMBL;Acc:Q8LC42]	chr1	1594053	1595923	-1
AT1G05440	2.36532	2.29735	2.30666	2.35462		protein_coding	C-8 sterol isomerase [Source:UniProtKB/TrEMBL;Acc:Q9ZVZ4]	chr1	1596007	1597940	-1
AT1G05450	0.158963	0.214752	0.181378	0.520192		protein_coding	Bifunctional inhibitor/lipid-transfer protein/seed storage 2S albumin superfamily protein [Source:UniProtKB/TrEMBL;Acc:Q1G2Y5]	chr1	1599876	1601214	1
AT1G05460	3.99124	4.04015	4.0753	3.87441	SDE3	protein_coding	Probable RNA helicase SDE3 [Source:UniProtKB/Swiss-Prot;Acc:Q8GYD9]	chr1	1601148	1605034	-1
AT1G05470	4.84444	4.41615	4.7585	4.82108	IP5P6	protein_coding	CVP2 [Source:UniProtKB/TrEMBL;Acc:A0A178WIE4]	chr1	1607202	1611840	-1
AT1G05490	1.36828	1.13168	1.68533	1.63694	CLSY3	protein_coding	SNF2 domain-containing protein CLASSY 3 [Source:UniProtKB/Swiss-Prot;Acc:F4I8S3]	chr1	1618504	1623489	-1
AT1G05500	6.61085	6.55113	6.69004	6.67201	SYT5	protein_coding	Synaptotagmin-5 [Source:UniProtKB/Swiss-Prot;Acc:Q8L706]	chr1	1624919	1629289	1
AT1G05520	6.77674	6.8781	6.89691	6.97994		protein_coding	At1g05520/T25N20_16 [Source:UniProtKB/TrEMBL;Acc:Q8H0S3]	chr1	1630849	1636018	-1
AT1G05530	3.06902	2.94374	2.99851	3.21769	UGT75B2	protein_coding	UDP-glycosyltransferase 75B2 [Source:UniProtKB/Swiss-Prot;Acc:Q9ZVY5]	chr1	1636249	1637914	-1
AT1G05557	2.11305	1.99233	1.99607	2.22568		lncRNA		chr1	7094008	7094666	-1
AT1G05560	4.09871	4.31445	4.03933	4.20251	UGT1	protein_coding	UDP-glucosyltransferase 75B1 [Source:TAIR;Acc:AT1G05560]	chr1	1645300	1647435	-1
AT1G05562	-0.0879658	0.1105	-0.954823	-0.539403		lncRNA	Potential natural antisense gene, locus overlaps with AT1G05560 [Source:TAIR;Acc:AT1G05562]	chr1	1645300	1647435	1
AT1G05570	7.93008	7.26083	8.14002	7.5135	CALS1	protein_coding	Callose synthase 1 [Source:UniProtKB/Swiss-Prot;Acc:Q9AUE0]	chr1	1647575	1659611	-1
AT1G05575	1.09998	0.329558	1.18222	0.761069		protein_coding	Putative uncharacterized protein [Source:UniProtKB/TrEMBL;Acc:Q8LC91]	chr1	1661550	1662259	-1
AT1G05577	0.805364	0.869937	1.14804	0.988176		protein_coding	F3F20.2 protein [Source:UniProtKB/TrEMBL;Acc:Q9SYJ8]	chr1	1662352	1664398	-1
AT1G05590	4.46355	4.37076	4.48588	4.61231	HEXO2	protein_coding	Beta-hexosaminidase 2 [Source:UniProtKB/Swiss-Prot;Acc:Q9SYK0]	chr1	1669350	1671902	1
AT1G05600	2.89294	2.71253	2.84823	2.62512		protein_coding	Pentatricopeptide repeat-containing protein At1g05600 [Source:UniProtKB/Swiss-Prot;Acc:Q9SYK1]	chr1	1671916	1673923	1
AT1G05610	0.855088	0.841695	0.995795	0.976365	APS2	protein_coding	ADP-glucose pyrophosphorylase small subunit 2 [Source:TAIR;Acc:AT1G05610]	chr1	1673861	1676077	-1
AT1G05620	6.37663	6.5535	6.37707	6.43766	URH2	protein_coding	Probable uridine nucleosidase 2 [Source:UniProtKB/Swiss-Prot;Acc:Q8LAC4]	chr1	1678881	1681710	1
AT1G05630	4.15216	4.52272	4.31828	4.79191	AT5PTASE13	protein_coding	Endonuclease/exonuclease/phosphatase family protein [Source:TAIR;Acc:AT1G05630]	chr1	1682224	1687363	1
AT1G05640	3.01129	2.97055	3.00859	2.83956		protein_coding	Ankyrin repeat family protein [Source:UniProtKB/TrEMBL;Acc:Q9SYK5]	chr1	1687436	1689955	-1
AT1G05650	4.04858	3.05602	4.10886	3.57002		protein_coding	F3F20.10 protein [Source:UniProtKB/TrEMBL;Acc:Q9SYK6]	chr1	1690002	1692179	-1
AT1G05660	5.07626	4.54721	5.0006	4.67198		protein_coding	F3F20.11 protein [Source:UniProtKB/TrEMBL;Acc:Q9SYK7]	chr1	1694070	1696191	-1
AT1G05670	3.81682	3.70878	3.87968	3.71494		protein_coding	Glycosyltransferase (Fragment) [Source:UniProtKB/TrEMBL;Acc:A0A068FPW3]	chr1	1697541	1701065	-1
AT1G05680	4.56383	5.35155	4.53118	4.55713	UGT74E2	protein_coding	Glycosyltransferase (Fragment) [Source:UniProtKB/TrEMBL;Acc:A0A0K1SBE8]	chr1	1703002	1704838	-1
AT1G05690	0.927513	0.729347	1.14401	0.23016	BT3	protein_coding	BTB/POZ and TAZ domain-containing protein 3 [Source:UniProtKB/Swiss-Prot;Acc:Q9SYL0]	chr1	1706736	1709360	1
AT1G05700	5.37703	5.6597	5.59142	5.57871		protein_coding	Leucine-rich repeat transmembrane protein kinase protein [Source:TAIR;Acc:AT1G05700]	chr1	1709673	1713474	1
AT1G05710	5.52298	5.30183	5.65831	5.25965		protein_coding		chr1	1714818	1717290	1
AT1G05720	5.27029	5.24931	5.22044	5.21279		protein_coding	Putative uncharacterized protein At1g05720 [Source:UniProtKB/TrEMBL;Acc:Q8GWP6]	chr1	1717389	1718909	-1
AT1G05730	2.24204	2.336	2.05474	2.11598		protein_coding	FAM136A-like protein (DUF842) [Source:UniProtKB/TrEMBL;Acc:Q5BQ23]	chr1	1718555	1720587	1
AT1G05750	2.48698	2.35126	2.51114	2.24902	PDE247	protein_coding	Pentatricopeptide repeat-containing protein At1g05750, chloroplastic [Source:UniProtKB/Swiss-Prot;Acc:Q9MA50]	chr1	1721509	1724734	1
AT1G05760	2.91532	2.86501	2.72401	2.78634	RTM1	protein_coding	Mannose-binding lectin superfamily protein [Source:TAIR;Acc:AT1G05760]	chr1	1723734	1724534	-1
AT1G05770	1.3435	1.59707	1.19333	1.40234	JAL2	protein_coding	Jacalin-related lectin 2 [Source:UniProtKB/Swiss-Prot;Acc:Q9MA49]	chr1	1725388	1726321	-1
AT1G05780	2.91945	2.86913	2.80789	2.94604		protein_coding	Vacuolar ATPase assembly integral membrane protein VMA21 homolog [Source:UniProtKB/TrEMBL;Acc:Q58G56]	chr1	1726558	1728520	1
AT1G05783	-0.462428	-0.0707704	-0.293339	-0.326731		protein_coding		chr1	1728658	1729789	-1
AT1G05785	3.48648	3.47148	3.42264	3.4276		protein_coding	Got1/Sft2-like vescicle transport protein family [Source:TAIR;Acc:AT1G05785]	chr1	1730242	1732657	1
AT1G05790	4.70308	4.75054	4.81883	4.86896		protein_coding	lipase class 3 family protein [Source:TAIR;Acc:AT1G05790]	chr1	1732802	1737583	1
AT1G05805	4.65295	4.68584	4.64198	4.82516	BHLH128	protein_coding	Transcription factor bHLH128 [Source:UniProtKB/Swiss-Prot;Acc:Q8H102]	chr1	1744444	1747734	1
AT1G05810	4.16933	4.12439	4.0129	4.49425	ARA	protein_coding	RAB GTPase homolog A5E [Source:TAIR;Acc:AT1G05810]	chr1	1748259	1749526	1
AT1G05820	1.96393	1.84756	1.90531	2.26944	SPPL5	protein_coding	Signal peptide peptidase-like 5 [Source:UniProtKB/Swiss-Prot;Acc:Q9MA44]	chr1	1749478	1754036	1
AT1G05830	5.77269	5.59592	5.83457	5.82445	ATX2	protein_coding	Histone-lysine N-methyltransferase ATX2 [Source:UniProtKB/Swiss-Prot;Acc:P0CB22]	chr1	1754130	1761909	1
AT1G05835	0.952194	0.372445	0.895397	0.814131		protein_coding	Uncharacterized protein At1g05835 [Source:UniProtKB/Swiss-Prot;Acc:A8MS78]	chr1	1762145	1762814	1
AT1G05840	4.88897	4.744	4.8386	4.73842		protein_coding	Eukaryotic aspartyl protease family protein [Source:UniProtKB/TrEMBL;Acc:F4IAD5]	chr1	1762734	1766283	-1
AT1G05850	8.94707	9.03392	9.0105	9.13329	CTL1	protein_coding	Chitinase-like protein 1 [Source:UniProtKB/Swiss-Prot;Acc:Q9MA41]	chr1	1766503	1768837	-1
AT1G05860	3.97117	3.86534	3.89269	3.85164		protein_coding	INO80 complex subunit D-like protein [Source:UniProtKB/TrEMBL;Acc:Q9MA40]	chr1	1768986	1771286	1
AT1G05870	5.56319	5.8933	5.55711	5.84347		protein_coding	At1g05870 [Source:UniProtKB/TrEMBL;Acc:Q9MA39]	chr1	1771385	1773385	-1
AT1G05890	6.30663	6.17942	6.33473	6.27847	ARI5	protein_coding	RING/U-box superfamily protein [Source:UniProtKB/TrEMBL;Acc:F4IAE4]	chr1	1779256	1784675	1
AT1G05894	-0.786376	0.375257	-0.465715	0.513734		protein_coding	Putative uncharacterized protein [Source:UniProtKB/TrEMBL;Acc:Q9MA36]	chr1	1784736	1786326	1
AT1G05900	3.70393	3.70748	3.82438	3.67602	NTH2	protein_coding	Endonuclease III homolog [Source:UniProtKB/TrEMBL;Acc:A0A178W393]	chr1	1786849	1789737	1
AT1G05910	5.82449	5.80343	5.94763	5.9155		protein_coding	ATPase family AAA domain-containing protein At1g05910 [Source:UniProtKB/Swiss-Prot;Acc:F4IAE9]	chr1	1790216	1796715	1
AT1G05940	5.25819	5.0341	5.29971	5.18597	CAT9	protein_coding	Cationic amino acid transporter 9, chloroplastic [Source:UniProtKB/Swiss-Prot;Acc:Q9C5D6]	chr1	1801110	1804000	-1
AT1G05950	3.91845	3.52842	3.8195	3.74119		protein_coding	unknown protein; Has 50 Blast hits to 45 proteins in 14 species: Archae - 5; Bacteria - 0; Metazoa - 4; Fungi - 0; Plants - 34; Viruses - 0; Other Eukaryotes - 7 (source: NCBI BLink). [Source:TAIR;Acc:AT1G05950]	chr1	1804401	1807670	-1
AT1G05960	6.81047	6.90489	6.88176	7.16265		protein_coding	ARM repeat superfamily protein [Source:UniProtKB/TrEMBL;Acc:F4IAF6]	chr1	1807960	1815568	-1
AT1G05970	2.64957	2.46383	2.57205	2.54985		protein_coding	Putative uncharacterized protein At1g05970 [Source:UniProtKB/TrEMBL;Acc:Q9LNE8]	chr1	1815825	1817336	-1
AT1G05990	0.219792	2.30902	0.485307	2.20967	CML7	protein_coding	Calmodulin-like protein 7 [Source:UniProtKB/Swiss-Prot;Acc:Q9LNE7]	chr1	1818392	1819184	1
AT1G06000	5.85557	5.80874	5.96894	5.89309	UGT89C1	protein_coding	Glycosyltransferase (Fragment) [Source:UniProtKB/TrEMBL;Acc:W8PVE7]	chr1	1820308	1821894	-1
AT1G06002	2.10723	2.06729	2.33326	2.35952		lncRNA	Potential natural antisense gene, locus overlaps with AT1G06000 [Source:TAIR;Acc:AT1G06002]	chr1	1820254	1821887	1
AT1G06010	3.88055	3.63465	3.66507	3.8032		protein_coding	Basic leucine zipper/W2 domain protein [Source:UniProtKB/TrEMBL;Acc:Q84R19]	chr1	1822583	1824236	1
AT1G06020	-0.495359	-0.508276	-0.780984	-0.257386		protein_coding	Probable fructokinase-3 [Source:UniProtKB/Swiss-Prot;Acc:Q9LNE4]	chr1	1824250	1826163	1
AT1G06033	-0.0892332	-0.405265	-0.127522	0.0165665		snoRNA		chr1	9316015	9316161	-1
AT1G06040	5.98003	6.14133	6.30641	6.40458	BBX24	protein_coding	B-box zinc finger protein 24 [Source:UniProtKB/Swiss-Prot;Acc:Q96288]	chr1	1828340	1829983	-1
AT1G06050	2.72345	2.90289	2.70684	2.98764		protein_coding	Protein of unknown function (DUF1336) [Source:TAIR;Acc:AT1G06050]	chr1	1830471	1832555	-1
AT1G06060	4.44621	4.49219	4.44834	4.59448		protein_coding	At1g06060 [Source:UniProtKB/TrEMBL;Acc:Q9LNE1]	chr1	1832941	1834861	1
AT1G06070	4.72744	4.91636	4.77795	4.90996		protein_coding	At1g06070 [Source:UniProtKB/TrEMBL;Acc:Q9LNE0]	chr1	1834829	1837758	-1
AT1G06080	3.90098	3.87506	3.89131	3.94947	ADS1	protein_coding	Delta-9 acyl-lipid desaturase 1 [Source:UniProtKB/Swiss-Prot;Acc:O65797]	chr1	1843463	1846311	1
AT1G06090	6.15684	6.05306	6.11641	6.29815		protein_coding	Delta-9 desaturase-like 1 protein [Source:UniProtKB/Swiss-Prot;Acc:Q9LND9]	chr1	1846701	1849693	1
AT1G06110	5.79279	5.47754	5.80421	5.51611	SKIP16	protein_coding	F-box protein SKIP16 [Source:UniProtKB/Swiss-Prot;Acc:Q9LND7]	chr1	1853059	1855378	-1
AT1G06120	4.12329	2.95582	4.0425	3.84847		protein_coding	Delta-9 desaturase-like 3 protein [Source:UniProtKB/Swiss-Prot;Acc:Q9FPD5]	chr1	1855910	1857718	1
AT1G06130	4.59646	4.48328	4.57667	4.30497	GLX2-4	protein_coding	GLX2-4 [Source:UniProtKB/TrEMBL;Acc:A0A178WGQ2]	chr1	1857757	1860938	-1
AT1G06140	1.80822	1.6087	1.91258	1.75108	PCMP-E61	protein_coding	Pentatricopeptide repeat-containing protein At1g06140, mitochondrial [Source:UniProtKB/Swiss-Prot;Acc:Q9LND4]	chr1	1864774	1866999	1
AT1G06143	2.15686	2.11038	2.02082	1.85628	EMB1444	protein_coding	Pentatricopeptide repeat-containing protein At1g06143 [Source:UniProtKB/Swiss-Prot;Acc:Q56X05]	chr1	1867037	1868905	-1
AT1G06150	5.56222	5.54346	5.56419	5.45166	EMB1444	protein_coding	basic helix-loop-helix (bHLH) DNA-binding superfamily protein [Source:TAIR;Acc:AT1G06150]	chr1	1868989	1873730	-1
AT1G06160	0.95495	1.20358	0.949268	0.866091	ERF094	protein_coding	Ethylene-responsive transcription factor ERF094 [Source:UniProtKB/Swiss-Prot;Acc:Q9LND1]	chr1	1882907	1883992	1
AT1G06170	0.406419	0.597112	0.262838	0.532413	BHLH89	protein_coding	Transcription factor bHLH89 [Source:UniProtKB/Swiss-Prot;Acc:Q9LND0]	chr1	1884981	1886904	-1
AT1G06177	-0.127442	-0.345364	0.0736376	-0.19386		lncRNA		chr1	10094805	10095222	-1
AT1G06180	4.03301	4.66325	3.87905	4.1464	ATMYB13	protein_coding	Transcription factor MYB13 [Source:UniProtKB/Swiss-Prot;Acc:Q9LNC9]	chr1	1889362	1891276	1
AT1G06190	4.42595	4.22829	4.27518	4.15541		protein_coding	Rho termination factor [Source:TAIR;Acc:AT1G06190]	chr1	1892231	1894194	-1
AT1G06200	5.93144	5.91639	5.88282	5.80176		protein_coding	Peptidase S24/S26A/S26B/S26C family protein [Source:TAIR;Acc:AT1G06200]	chr1	1894289	1897027	-1
AT1G06210	5.60883	5.88483	5.65211	5.65823	TOL2	protein_coding	TOM1-like protein 2 [Source:UniProtKB/Swiss-Prot;Acc:Q9LNC6]	chr1	1897129	1899237	1
AT1G06220	7.09817	7.06672	7.12655	7.11146	CLO	protein_coding	110 kDa U5 small nuclear ribonucleoprotein component CLO [Source:UniProtKB/Swiss-Prot;Acc:Q9LNC5]	chr1	1899951	1904897	1
AT1G06230	6.28171	6.31536	6.32993	6.27688	GTE4	protein_coding	Transcription factor GTE4 [Source:UniProtKB/Swiss-Prot;Acc:Q9LNC4]	chr1	1906963	1911056	1
AT1G06240	3.23458	3.10006	3.08806	3.24038		protein_coding	Putative uncharacterized protein At1g06240 [Source:UniProtKB/TrEMBL;Acc:Q8H109]	chr1	1911095	1913295	1
AT1G06265	2.02327	1.97544	2.09872	2.14912		lncRNA	other RNA [Source:TAIR;Acc:AT1G06265]	chr1	1914943	1917661	-1
AT1G06270	3.13132	3.1729	3.12984	3.2883		protein_coding	Pentatricopeptide repeat-containing protein At1g06270 [Source:UniProtKB/Swiss-Prot;Acc:Q9LNC0]	chr1	1917991	1919760	-1
AT1G06290	7.0647	7.07788	7.09331	7.13988	ACX3	protein_coding	Acyl-coenzyme A oxidase 3, peroxisomal [Source:UniProtKB/Swiss-Prot;Acc:P0CZ23]	chr1	1922208	1926278	1
AT1G06310	2.85408	3.00412	2.835	3.06387	ACX3.2	protein_coding	Putative acyl-coenzyme A oxidase 3.2, peroxisomal [Source:UniProtKB/Swiss-Prot;Acc:Q9LMI7]	chr1	1926652	1930397	1
AT1G06320	0.408567	0.321071	0.0898765	0.251523		protein_coding	Putative uncharacterized protein [Source:UniProtKB/TrEMBL;Acc:Q3EDH7]	chr1	1930523	1931449	1
AT1G06330	-0.298907	-0.0988364	-0.552376	-0.448021		protein_coding	Heavy metal transport/detoxification superfamily protein [Source:TAIR;Acc:AT1G06330]	chr1	1931229	1932429	-1
AT1G06350	2.24229	2.57599	1.92856	2.11029		protein_coding	Delta-9 desaturase-like 4 protein [Source:UniProtKB/Swiss-Prot;Acc:Q9LMI4]	chr1	1935227	1936841	-1
AT1G06380	4.19552	4.12876	4.27938	4.11761		protein_coding	Ribosomal protein L1p/L10e family [Source:UniProtKB/TrEMBL;Acc:Q9LMI1]	chr1	1944993	1946303	1
AT1G06390	6.17482	6.20994	6.13945	6.0264	ASK9	protein_coding	SK22 [Source:UniProtKB/TrEMBL;Acc:A0A178WCN5]	chr1	1946746	1950860	1
AT1G06400	6.31969	6.08557	6.30431	6.12609	RABA1A	protein_coding	Ras-related protein RABA1a [Source:UniProtKB/Swiss-Prot;Acc:P28185]	chr1	1950596	1952880	-1
AT1G06410	7.27758	7.21384	7.33422	7.28454	TPS7	protein_coding	TPS7 [Source:UniProtKB/TrEMBL;Acc:A0A178WH64]	chr1	1954674	1958866	1
AT1G06420	1.1428	1.30651	1.364	1.28407		protein_coding	DNA ligase-like protein [Source:UniProtKB/TrEMBL;Acc:Q9LMH9]	chr1	1958878	1960027	1
AT1G06430	4.6931	4.75906	4.88759	4.95093	FTSH8	protein_coding	ATP-dependent zinc metalloprotease FTSH 8, chloroplastic [Source:UniProtKB/Swiss-Prot;Acc:Q8W585]	chr1	1960031	1963189	-1
AT1G06440	2.39809	2.47965	2.42243	2.34672		protein_coding	At1g06440 [Source:UniProtKB/TrEMBL;Acc:Q9SHI9]	chr1	1963301	1965209	-1
AT1G06450	1.97408	1.99551	2.04371	1.6966	CAF1-1	protein_coding	Probable CCR4-associated factor 1 homolog 1 [Source:UniProtKB/Swiss-Prot;Acc:Q9SHJ0]	chr1	1965840	1967219	1
AT1G06460	1.65765	1.20771	1.53997	0.921199	ACD32.1	protein_coding	Alpha-crystallin domain 32.1 [Source:UniProtKB/TrEMBL;Acc:Q208N7]	chr1	1967087	1969656	-1
AT1G06470	5.56135	5.50496	5.55461	5.53679		protein_coding	Probable sugar phosphate/phosphate translocator At1g06470 [Source:UniProtKB/Swiss-Prot;Acc:Q8H184]	chr1	1969658	1974526	1
AT1G06475	1.68509	2.24564	1.61486	1.95882		protein_coding	Putative uncharacterized protein [Source:UniProtKB/TrEMBL;Acc:Q6DSU2]	chr1	1973834	1974407	-1
AT1G06490	4.53683	4.52977	4.58409	4.76408	CALS7	protein_coding	Callose synthase 7 [Source:UniProtKB/Swiss-Prot;Acc:Q9SHJ3]	chr1	1978378	1989409	1
AT1G06500	3.23625	2.94774	3.08946	2.95474		protein_coding	AT1G06500 protein [Source:UniProtKB/TrEMBL;Acc:Q8VY54]	chr1	1989479	1990730	1
AT1G06510	2.94751	2.7585	3.02683	2.57925		protein_coding	Forkhead-associated domain protein [Source:UniProtKB/TrEMBL;Acc:Q84K72]	chr1	1992229	1993841	1
AT1G06515	4.92068	4.98049	4.84134	4.77037		protein_coding	Protein of unknown function (DUF3317) [Source:TAIR;Acc:AT1G06515]	chr1	1990634	1992228	-1
AT1G06520	1.84194	1.5588	0.705565	0.488198	GPAT1	protein_coding	Glycerol-3-phosphate acyltransferase 1 [Source:UniProtKB/Swiss-Prot;Acc:Q9SHJ5]	chr1	1993903	1996355	-1
AT1G06530	4.73382	4.65581	4.73236	4.6599	PMD2	protein_coding	Peroxisomal and mitochondrial division factor 2 [Source:UniProtKB/Swiss-Prot;Acc:Q9SHJ6]	chr1	2001382	2002802	1
AT1G06540	0.282216	0.505708	0.0527951	0.691121		protein_coding	F12K11.13 [Source:UniProtKB/TrEMBL;Acc:Q9SHJ7]	chr1	2001406	2003446	-1
AT1G06547	-0.0305552	-0.291175	-0.213108	-0.113828		snoRNA		chr1	11684910	11684994	1
AT1G06550	7.14468	7.37179	7.11463	7.16461		protein_coding	3-hydroxyisobutyryl-CoA hydrolase-like protein 5 [Source:UniProtKB/Swiss-Prot;Acc:Q9SHJ8]	chr1	2003627	2007212	-1
AT1G06560	4.86164	4.63277	4.76821	4.78114		protein_coding	At1g06560 [Source:UniProtKB/TrEMBL;Acc:Q84MA1]	chr1	2007615	2012006	1
AT1G06570	3.73924	3.95694	3.8364	3.86763	HPD	protein_coding	4-hydroxyphenylpyruvate dioxygenase [Source:UniProtKB/Swiss-Prot;Acc:P93836]	chr1	2011885	2013545	-1
AT1G06580	2.03472	2.01717	1.98965	2.0233		protein_coding	Pentatricopeptide repeat-containing protein At1g06580 [Source:UniProtKB/Swiss-Prot;Acc:Q9SHK2]	chr1	2013996	2016273	-1
AT1G06590	4.63242	4.6235	4.77956	4.76848	APC5	protein_coding	Anaphase-promoting complex subunit 5 [Source:UniProtKB/Swiss-Prot;Acc:Q8H1U4]	chr1	2016306	2024749	-1
AT1G06620	5.97102	5.94626	6.04109	5.8978		protein_coding	1-aminocyclopropane-1-carboxylate oxidase homolog 1 [Source:UniProtKB/Swiss-Prot;Acc:Q84MB3]	chr1	2025544	2027413	1
AT1G06630	4.61834	4.64286	4.60096	4.59807		protein_coding	F-box/RNI-like superfamily protein [Source:UniProtKB/TrEMBL;Acc:F4IDP6]	chr1	2027606	2031388	1
AT1G06640	8.87751	8.6498	8.83394	8.68563		protein_coding	1-aminocyclopropane-1-carboxylate oxidase homolog 2 [Source:UniProtKB/Swiss-Prot;Acc:Q9C5K7]	chr1	2031626	2034112	1
AT1G06650	4.31692	3.86643	4.31006	3.55047		protein_coding	1-aminocyclopropane-1-carboxylate oxidase homolog 3 [Source:UniProtKB/Swiss-Prot;Acc:Q8H1S4]	chr1	2035718	2037366	1
AT1G06660	4.09359	4.14901	3.94805	4.04217	JASON	protein_coding	Protein JASON [Source:UniProtKB/Swiss-Prot;Acc:F4IDQ5]	chr1	2037311	2040419	-1
AT1G06670	6.76056	6.72558	6.85843	6.86242	NIH	protein_coding	DExH-box ATP-dependent RNA helicase DExH2 [Source:UniProtKB/Swiss-Prot;Acc:F4IDQ6]	chr1	2040410	2047655	1
AT1G06680	4.92998	4.14896	4.73836	4.33313	PSBP1	protein_coding	Oxygen-evolving enhancer protein 2-1, chloroplastic [Source:UniProtKB/Swiss-Prot;Acc:Q42029]	chr1	2047634	2049439	1
AT1G06690	2.84836	2.49024	2.9312	2.6237		protein_coding	Uncharacterized oxidoreductase At1g06690, chloroplastic [Source:UniProtKB/Swiss-Prot;Acc:Q94A68]	chr1	2049400	2052170	-1
AT1G06700	6.63083	6.40838	6.58796	6.48698	PTI11	protein_coding	PTI1-like tyrosine-protein kinase 1 [Source:UniProtKB/Swiss-Prot;Acc:Q8H1G6]	chr1	2052370	2055548	-1
AT1G06710	3.8229	3.67768	3.92524	3.753		protein_coding	Tetratricopeptide repeat (TPR)-like superfamily protein [Source:TAIR;Acc:AT1G06710]	chr1	2055745	2060429	-1
AT1G06720	6.32759	6.29308	6.37027	6.26628		protein_coding	P-loop containing nucleoside triphosphate hydrolases superfamily protein [Source:TAIR;Acc:AT1G06720]	chr1	2060444	2067483	-1
AT1G06730	4.4075	4.32966	4.43052	4.40158		protein_coding	At1g06730/F4H5_22 [Source:UniProtKB/TrEMBL;Acc:Q9ASV2]	chr1	2067509	2070455	1
AT1G06740	2.22934	2.61672	2.45493	2.61206		protein_coding	MUG3 [Source:UniProtKB/TrEMBL;Acc:A0A178W5T2]	chr1	2070737	2073374	1
AT1G06760	6.5221	6.74612	6.53407	6.65692		protein_coding	Histone H1.1 [Source:UniProtKB/Swiss-Prot;Acc:P26568]	chr1	2076504	2077767	-1
AT1G06770	3.53668	3.49383	3.41834	3.54731	DRIP1	protein_coding	E3 ubiquitin protein ligase DRIP1 [Source:UniProtKB/Swiss-Prot;Acc:Q9M9Y4]	chr1	2078880	2082097	-1
AT1G06780	6.07562	6.09812	6.09336	6.22019	GAUT6	protein_coding	Hexosyltransferase [Source:UniProtKB/TrEMBL;Acc:F4IDS0]	chr1	2083311	2087141	1
AT1G06790	4.43553	4.44084	4.32642	4.3135		protein_coding	F4H5.12 protein [Source:UniProtKB/TrEMBL;Acc:Q9M9Y6]	chr1	2087182	2089786	1
AT1G06800	3.89657	4.01395	4.10552	3.94746	PLA-I{gamma}1	protein_coding	PLA-I(gamma)1 [Source:UniProtKB/TrEMBL;Acc:A0A178WG46]	chr1	2089417	2091686	-1
AT1G06820	4.80272	4.8622	4.80213	4.80977	CRTISO	protein_coding	Prolycopene isomerase, chloroplastic [Source:UniProtKB/Swiss-Prot;Acc:Q9M9Y8]	chr1	2092946	2096784	-1
AT1G06830	1.59433	-0.110091	1.23424	1.74848	GRXS11	protein_coding	Monothiol glutaredoxin-S11 [Source:UniProtKB/Swiss-Prot;Acc:Q9M9Y9]	chr1	2097106	2097655	1
AT1G06840	5.91711	6.077	6.02328	6.22606		protein_coding	Probable LRR receptor-like serine/threonine-protein kinase At1g06840 [Source:UniProtKB/Swiss-Prot;Acc:C0LGD7]	chr1	2097747	2103507	-1
AT1G06850	4.3126	4.74386	4.3919	4.7347	AtbZIP52	protein_coding	AtbZIP transcription factor [Source:UniProtKB/TrEMBL;Acc:Q8VWG0]	chr1	2105048	2106749	1
AT1G06870	5.86689	6.07649	5.84362	6.00098	TPP2	protein_coding	Probable thylakoidal processing peptidase 2, chloroplastic [Source:UniProtKB/Swiss-Prot;Acc:Q9M9Z2]	chr1	2108512	2110986	1
AT1G06890	6.81944	6.91771	6.80196	6.83941	UXT3	protein_coding	UDP-xylose transporter 3 [Source:UniProtKB/Swiss-Prot;Acc:Q8RXL8]	chr1	2111323	2114686	-1
AT1G06900	6.70445	6.70649	6.7008	6.66348		protein_coding	Nardilysin-like [Source:UniProtKB/Swiss-Prot;Acc:F4HNU6]	chr1	2114765	2120745	-1
AT1G06910	3.01116	3.03316	2.9705	2.95827	TRFL7	protein_coding	TRFL7 [Source:UniProtKB/TrEMBL;Acc:A0A178W486]	chr1	2120991	2123801	1
AT1G06923	2.0608	2.69103	2.11049	3.05458		protein_coding	Putative uncharacterized protein [Source:UniProtKB/TrEMBL;Acc:Q1G3W7]	chr1	2126670	2127570	1
AT1G06930	2.10166	2.10294	2.02643	1.95646		protein_coding	Expressed protein [Source:UniProtKB/TrEMBL;Acc:Q5BQ22]	chr1	2128843	2129883	1
AT1G06950	6.96513	6.72195	7.04833	6.8599	TIC110	protein_coding	Protein TIC110, chloroplastic [Source:UniProtKB/Swiss-Prot;Acc:Q8LPR9]	chr1	2130053	2135703	-1
AT1G06960	4.01012	3.86952	3.81395	3.79057		protein_coding	U2 small nuclear ribonucleoprotein B'' 2 [Source:UniProtKB/Swiss-Prot;Acc:Q8H1S6]	chr1	2135810	2137838	1
AT1G06980	1.21114	1.67198	1.64115	1.4063		protein_coding	6,7-dimethyl-8-ribityllumazine synthase [Source:UniProtKB/TrEMBL;Acc:Q9LMJ2]	chr1	2142939	2143977	-1
AT1G07000	4.52624	4.83721	4.62625	4.84649	ATEXO70B2	protein_coding	EXO70B2 [Source:UniProtKB/TrEMBL;Acc:A0A178WCB5]	chr1	2150158	2152541	-1
AT1G07010	1.758	1.62539	1.79063	1.21321		protein_coding	Calcineurin-like metallo-phosphoesterase superfamily protein [Source:UniProtKB/TrEMBL;Acc:F4HNW0]	chr1	2152798	2155269	1
AT1G07020	4.57283	4.47691	4.48047	4.49675		protein_coding	Putative uncharacterized protein [Source:UniProtKB/TrEMBL;Acc:Q8LCS6]	chr1	2155213	2156153	-1
AT1G07030	5.24282	5.29061	5.27391	5.28705		protein_coding	At1g07030 [Source:UniProtKB/TrEMBL;Acc:Q8L6Z2]	chr1	2158413	2160818	-1
AT1G07040	4.91798	4.82921	4.86168	4.81848		protein_coding	At1g07040 [Source:UniProtKB/TrEMBL;Acc:Q9LMJ7]	chr1	2160919	2163387	-1
AT1G07070	5.45518	5.32986	5.2714	5.4192	RPL35AA	protein_coding	60S ribosomal protein L35a-1 [Source:UniProtKB/Swiss-Prot;Acc:Q9LMK0]	chr1	2168561	2169957	1
AT1G07080	6.04669	5.96918	6.04479	5.9958		protein_coding	At1g07080/F10K1_15 [Source:UniProtKB/TrEMBL;Acc:Q93VQ6]	chr1	2169977	2172194	1
AT1G07090	4.54571	4.62146	4.51898	4.37938	LSH6	protein_coding	LSH6 [Source:UniProtKB/TrEMBL;Acc:A0A178WE41]	chr1	2173952	2175038	-1
AT1G07110	5.56131	5.38132	5.56128	5.44189	FKFBP	protein_coding	FKFBP [Source:UniProtKB/TrEMBL;Acc:A0A178W4F2]	chr1	2178022	2184193	-1
AT1G07119	1.63054	1.45708	1.4833	1.53976		lncRNA	other RNA [Source:TAIR;Acc:AT1G07119]	chr1	2184318	2187941	1
AT1G07120	-0.278389	0.137211	-0.448566	0.734307		protein_coding	CHUP1-like protein [Source:UniProtKB/TrEMBL;Acc:Q9LMK4]	chr1	2184759	2186627	-1
AT1G07128	2.59682	2.34061	2.84926	2.27446		lncRNA	Potential natural antisense gene, locus overlaps with AT1G07130 [Source:TAIR;Acc:AT1G07128]	chr1	2187566	2188734	-1
AT1G07130	2.48434	2.4658	2.49147	2.67248	STN1	protein_coding	CST complex subunit STN1 [Source:UniProtKB/Swiss-Prot;Acc:Q9LMK5]	chr1	2187776	2188733	1
AT1G07140	7.82801	7.7035	7.77369	7.70408	RANBP1A	protein_coding	Ran-binding protein 1 homolog a [Source:UniProtKB/Swiss-Prot;Acc:Q9LMK7]	chr1	2191679	2193836	-1
AT1G07150	1.53922	1.83736	2.08372	1.80819	MAPKKK13	protein_coding	F10K1.14 protein [Source:UniProtKB/TrEMBL;Acc:Q9LMK8]	chr1	2193941	2195996	-1
AT1G07170	4.45248	4.13629	4.22498	4.04844		protein_coding	PHD finger-like domain-containing protein 5A [Source:UniProtKB/Swiss-Prot;Acc:P0DI19]	chr1	2199997	2201272	1
AT1G07175	0.421349	-0.441859	0.230753	0.130324		protein_coding		chr1	2202278	2203366	1
AT1G07180	-0.561766	-0.962458	-0.3994	-0.920067	NDA1	protein_coding	Internal alternative NAD(P)H-ubiquinone oxidoreductase A1, mitochondrial [Source:UniProtKB/Swiss-Prot;Acc:Q8GWA1]	chr1	2204104	2207099	1
AT1G07200	5.73566	5.40879	5.75775	5.61077	SMXL6	protein_coding	Protein SMAX1-LIKE 6 [Source:UniProtKB/Swiss-Prot;Acc:Q9LML2]	chr1	2208477	2212718	-1
AT1G07210	6.37722	6.39234	6.28068	6.2618		protein_coding	F10K1.8 protein [Source:UniProtKB/TrEMBL;Acc:Q9LML3]	chr1	2215216	2216982	1
AT1G07220	4.43468	4.5312	4.36128	4.41966		protein_coding	F10K1.7 protein [Source:UniProtKB/TrEMBL;Acc:Q9LML4]	chr1	2216925	2219649	-1
AT1G07230	5.23879	5.34688	5.25684	5.23781	NPC1	protein_coding	Non-specific phospholipase C1 [Source:UniProtKB/Swiss-Prot;Acc:Q8L7Y9]	chr1	2220181	2223018	-1
AT1G07240	5.13953	5.22789	5.18203	5.0352	UGT71C5	protein_coding	UDP-glycosyltransferase 71C5 [Source:UniProtKB/Swiss-Prot;Acc:Q9FE68]	chr1	2223625	2225524	1
AT1G07250	4.63485	4.55099	4.69356	4.5117	UGT71C4	protein_coding	UDP-glycosyltransferase 71C4 [Source:UniProtKB/Swiss-Prot;Acc:Q9LML6]	chr1	2225759	2227608	1
AT1G07260	4.40933	4.4518	4.32355	4.12392	UGT71C3	protein_coding	UDP-glycosyltransferase 71C3 [Source:UniProtKB/Swiss-Prot;Acc:Q9LML7]	chr1	2227594	2229357	-1
AT1G07270	1.93889	2.17576	1.79604	2.13249	CDC6B	protein_coding	Cell division control protein 6 homolog B [Source:UniProtKB/Swiss-Prot;Acc:Q8W032]	chr1	2229444	2233017	-1
AT1G07280	2.67053	2.73766	2.6848	2.64317		protein_coding	At1g07280/F22G5_32 [Source:UniProtKB/TrEMBL;Acc:Q8VZC8]	chr1	2238017	2241471	1
AT1G07290	3.65368	3.90821	3.60491	3.8881	GONST2	protein_coding	golgi nucleotide sugar transporter 2 [Source:TAIR;Acc:AT1G07290]	chr1	2242012	2244992	-1
AT1G07300	2.81418	2.57534	2.77491	2.73182		protein_coding	josephin protein-related [Source:TAIR;Acc:AT1G07300]	chr1	2245693	2247240	-1
AT1G07310	4.92415	4.9394	5.05986	5.15224		protein_coding	Calcium-dependent lipid-binding (CaLB domain) family protein [Source:UniProtKB/TrEMBL;Acc:Q9LNV0]	chr1	2247112	2248961	-1
AT1G07320	4.72881	4.10241	4.64353	4.33466	RPL4	protein_coding	RPL4 [Source:UniProtKB/TrEMBL;Acc:A0A178WQG5]	chr1	2248967	2250529	1
AT1G07350	6.74786	6.69128	6.87805	6.97233	SR45A	protein_coding	Serine/arginine-rich splicing factor SR45a [Source:UniProtKB/Swiss-Prot;Acc:Q84TH4]	chr1	2257384	2260187	-1
AT1G07360	5.77586	5.76474	5.77197	5.86975		protein_coding	Zinc finger CCCH domain-containing protein 4 [Source:UniProtKB/Swiss-Prot;Acc:Q9LNV5]	chr1	2260317	2262923	-1
AT1G07370	5.45953	5.46563	5.44057	5.50256	PCNA	protein_coding	Proliferating cellular nuclear antigen 1 [Source:UniProtKB/Swiss-Prot;Acc:Q9M7Q7]	chr1	2263037	2264553	1
AT1G07380	5.23874	5.20593	5.28699	5.26406		protein_coding	Neutral/alkaline non-lysosomal ceramidase [Source:TAIR;Acc:AT1G07380]	chr1	2264634	2269121	-1
AT1G07390	2.01052	1.91782	2.08303	1.85376	AtRLP1	protein_coding	Receptor like protein 1 [Source:UniProtKB/TrEMBL;Acc:F4HQM4]	chr1	2269622	2274901	1
AT1G07400	0.478324	1.08091	0.818753	1.10891	HSP17.8	protein_coding	17.8 kDa class I heat shock protein [Source:UniProtKB/Swiss-Prot;Acc:Q9LNW0]	chr1	2274926	2275783	1
AT1G07407	0.232637	-2.23796	-0.0143482	-0.687347		lncRNA		chr1	17499023	17499296	-1
AT1G07410	3.58743	3.84289	3.55254	3.77679	RABA2B	protein_coding	RABA2b [Source:UniProtKB/TrEMBL;Acc:A0A178WHD5]	chr1	2276030	2277524	1
AT1G07420	5.86827	5.82581	5.8165	5.90106	SMO2-2	protein_coding	Methylsterol monooxygenase 2-2 [Source:UniProtKB/Swiss-Prot;Acc:Q8VWZ8]	chr1	2277555	2280502	1
AT1G07470	4.98655	4.84616	4.92129	4.97256		protein_coding	At1g07470/F22G5_13 [Source:UniProtKB/TrEMBL;Acc:Q93VP4]	chr1	2291369	2294558	1
AT1G07480	4.45608	4.40588	4.38188	4.48111		protein_coding	Transcription factor IIA, alpha/beta subunit [Source:TAIR;Acc:AT1G07480]	chr1	2296023	2299544	-1
AT1G07500	-0.77994	-0.775401	-1.0388	-0.58133	SMR5	protein_coding	Cyclin-dependent protein kinase inhibitor SMR5 [Source:UniProtKB/Swiss-Prot;Acc:Q9LNX4]	chr1	2304766	2305031	-1
AT1G07510	5.92326	5.89294	5.98348	6.08067	FTSH10	protein_coding	ATP-dependent zinc metalloprotease FTSH 10, mitochondrial [Source:UniProtKB/Swiss-Prot;Acc:Q8VZI8]	chr1	2304435	2312399	1
AT1G07520	4.8316	4.76862	4.86268	4.92775		protein_coding	GRAS family transcription factor [Source:TAIR;Acc:AT1G07520]	chr1	2309534	2312385	-1
AT1G07530	5.44069	5.52821	5.43634	5.64438	SCL14	protein_coding	AT1G07530 protein [Source:UniProtKB/TrEMBL;Acc:B9DFJ3]	chr1	2313581	2316507	-1
AT1G07550	2.94829	1.60232	3.12644	1.80521		protein_coding	Probable LRR receptor-like serine/threonine-protein kinase At1g07550 [Source:UniProtKB/Swiss-Prot;Acc:C0LGD8]	chr1	2322543	2326570	-1
AT1G07560	5.09734	3.92346	5.24324	4.30071		protein_coding	Probable LRR receptor-like serine/threonine-protein kinase At1g07560 [Source:UniProtKB/Swiss-Prot;Acc:C0LGD9]	chr1	2327315	2331148	1
AT1G07570	3.22211	3.61125	3.24449	3.47393	APK1A	protein_coding	Protein kinase superfamily protein [Source:TAIR;Acc:AT1G07570]	chr1	2331136	2333767	-1
AT1G07590	9.33132	9.51119	9.12583	9.37331		protein_coding	Pentatricopeptide repeat-containing protein At1g07590, mitochondrial [Source:UniProtKB/Swiss-Prot;Acc:Q940Q2]	chr1	2336477	2339391	-1
AT1G07610	8.81225	8.69883	8.75468	8.44553	MT1C	protein_coding	Metallothionein-like protein 1C [Source:UniProtKB/Swiss-Prot;Acc:Q38804]	chr1	2341447	2342148	1
AT1G07615	4.05559	3.95034	3.83519	3.8854	ATOBGM	protein_coding	Probable GTP-binding protein OBGM, mitochondrial [Source:UniProtKB/Swiss-Prot;Acc:F4HSD4]	chr1	2342198	2344314	-1
AT1G07620	2.27377	2.34202	2.2941	2.17891	ATOBGM	protein_coding	GTP-binding protein Obg/CgtA [Source:TAIR;Acc:AT1G07620]	chr1	2344390	2346889	-1
AT1G07630	5.61386	5.54056	5.78428	5.50008	PLL5	protein_coding	PLL5 [Source:UniProtKB/TrEMBL;Acc:A0A178WGF5]	chr1	2348915	2351799	1
AT1G07640	4.55789	4.80983	4.67448	4.67216	OBP2	protein_coding	Dof-type zinc finger DNA-binding family protein [Source:UniProtKB/TrEMBL;Acc:Q2V4Q1]	chr1	2353031	2356413	-1
AT1G07650	4.93171	4.91309	5.01604	4.96243		protein_coding	Leucine-rich repeat transmembrane protein kinase [Source:UniProtKB/TrEMBL;Acc:F4HSE1]	chr1	2359111	2366736	-1
AT1G07660	4.47802	4.38005	4.36428	4.38386		protein_coding	Histone H4 [Source:UniProtKB/TrEMBL;Acc:A0A178VF54]	chr1	2368833	2369735	1
AT1G07670	7.35994	7.72368	7.50153	7.85376	ECA4	protein_coding	Calcium-transporting ATPase 4, endoplasmic reticulum-type [Source:UniProtKB/Swiss-Prot;Acc:Q9XES1]	chr1	2370020	2374607	-1
AT1G07680	-4.01237	0.292415	-4.70661	-1.32823		protein_coding	F24B9.23 [Source:UniProtKB/TrEMBL;Acc:Q9LQP3]	chr1	2376012	2377186	1
AT1G07700	3.9996	3.31074	3.97609	3.30635		protein_coding	Thioredoxin superfamily protein [Source:TAIR;Acc:AT1G07700]	chr1	2379595	2381390	1
AT1G07705	5.34793	5.3153	5.4225	5.30837		protein_coding	NOT2 / NOT3 / NOT5 family [Source:UniProtKB/TrEMBL;Acc:A8MR45]	chr1	2381555	2386157	1
AT1G07710	1.8631	1.64877	1.75724	1.70582		protein_coding	Ankyrin repeat family protein [Source:UniProtKB/TrEMBL;Acc:Q9LQP7]	chr1	2386164	2388350	-1
AT1G07720	1.23301	1.37077	0.970539	1.26658	KCS3	protein_coding	3-ketoacyl-CoA synthase 3 [Source:TAIR;Acc:AT1G07720]	chr1	2390531	2392628	-1
AT1G07728	4.2419	4.20132	4.34944	4.23742		lncRNA	other RNA [Source:TAIR;Acc:AT1G07728]	chr1	2394985	2397399	1
AT1G07740	2.17284	2.22563	2.22394	2.13263		protein_coding	Pentatricopeptide repeat-containing protein At1g07740, mitochondrial [Source:UniProtKB/Swiss-Prot;Acc:Q9LQQ1]	chr1	2397442	2400508	-1
AT1G07743	1.12361	0.959935	1.0034	1.15983		lncRNA		chr1	19052719	19053731	-1
AT1G07745	2.84679	2.63074	2.61764	2.78357	RAD51D	protein_coding	DNA repair protein RAD51 homolog 4 [Source:UniProtKB/Swiss-Prot;Acc:Q9LQQ2]	chr1	2400589	2402942	-1
AT1G07750	6.14619	6.0097	6.08766	6.0814		protein_coding	At1g07750/F24B9_13 [Source:UniProtKB/TrEMBL;Acc:Q9LQQ3]	chr1	2403992	2406049	-1
AT1G07770	8.32716	8.07675	8.16846	8.03503	RPS15AA	protein_coding	AT1G07770 protein [Source:UniProtKB/TrEMBL;Acc:B9DI04]	chr1	2407411	2409791	-1
AT1G07780	4.09141	4.13843	4.11186	4.04935	PAI1	protein_coding	N-(5'-phosphoribosyl)anthranilate isomerase 1, chloroplastic [Source:UniProtKB/Swiss-Prot;Acc:Q42440]	chr1	2409865	2412777	-1
AT1G07790	5.59098	5.71352	5.48717	5.61542	HTB1	protein_coding	Histone H2B.1 [Source:UniProtKB/Swiss-Prot;Acc:Q9LQQ4]	chr1	2412938	2413790	1
AT1G07795	0.334068	1.01812	0.217096	1.26663		protein_coding	At1g07795 [Source:UniProtKB/TrEMBL;Acc:Q29PW8]	chr1	2414143	2414967	1
AT1G07810	6.4249	6.52809	6.59123	6.67296	ECA1	protein_coding	Calcium-transporting ATPase 1, endoplasmic reticulum-type [Source:UniProtKB/Swiss-Prot;Acc:P92939]	chr1	2416178	2420829	1
AT1G07820	6.99071	7.01873	6.86855	6.96626		protein_coding	Histone H4 [Source:UniProtKB/TrEMBL;Acc:A0A178VF54]	chr1	2421089	2422066	-1
AT1G07830	5.30111	5.23058	5.27678	5.1657		protein_coding	At1g07830/F24B9_7 [Source:UniProtKB/TrEMBL;Acc:Q94JQ7]	chr1	2422126	2423803	1
AT1G07840	4.96709	5.05548	4.88803	4.8649		protein_coding	AT1G07840 protein [Source:UniProtKB/TrEMBL;Acc:Q93ZQ9]	chr1	2424045	2426728	1
AT1G07870	4.86556	4.97977	5.05232	4.91307		protein_coding	Protein kinase superfamily protein [Source:UniProtKB/TrEMBL;Acc:F4HSH9]	chr1	2428773	2432091	-1
AT1G07880	4.35168	3.9906	4.36348	4.0896	MPK13	protein_coding	Mitogen-activated protein kinase 13 [Source:UniProtKB/Swiss-Prot;Acc:Q9LQQ9]	chr1	2433896	2435858	-1
AT1G07885	-0.615711	-1.64859	-0.521429	-1.13088		protein_coding	unknown protein; FUNCTIONS IN: molecular_function unknown; INVOLVED IN: biological_process unknown; LOCATED IN: cellular_component unknown; Has 0 Blast hits to 0 proteins in 0 species (source: NCBI BLink). [Source:TAIR;Acc:AT1G07885]	chr1	2435858	2436861	-1
AT1G07890	10.0103	9.96116	10.0622	10.053	APX1	protein_coding	MEE6 [Source:UniProtKB/TrEMBL;Acc:A0A178W5I1]	chr1	2437281	2439665	1
AT1G07897	-0.46242	-0.926364	-0.625769	-0.566375		snoRNA		chr1	19981416	19981565	1
AT1G07902	1.85179	1.48208	1.90843	1.51222		protein_coding		chr1	2443918	2445140	1
AT1G07910	5.16712	5.102	5.26107	5.19161	ATRNL	protein_coding	RNAligase [Source:TAIR;Acc:AT1G07910]	chr1	2445437	2454645	1
AT1G07920	8.60478	8.63919	8.60501	8.75915	A1	protein_coding	Elongation factor 1-alpha 4 [Source:UniProtKB/Swiss-Prot;Acc:Q8GTY0]	chr1	2454771	2457321	1
AT1G07930	9.27944	9.24313	9.35612	9.37073	A1	protein_coding	Elongation factor 1-alpha 4 [Source:UniProtKB/Swiss-Prot;Acc:Q8GTY0]	chr1	2458184	2460817	1
AT1G07937	-0.269494	0.536715	-0.0819225	-0.0373349		lncRNA		chr1	20093470	20093717	1
AT1G07940	8.37689	8.29596	8.38939	8.44444	A1	protein_coding	Elongation factor 1-alpha 3 [Source:UniProtKB/Swiss-Prot;Acc:Q0WL56]	chr1	2462949	2465545	-1
AT1G07950	4.85089	4.7763	4.71996	4.64554	MED22B	protein_coding	Surfeit locus protein 5 subunit 22 of Mediator complex [Source:TAIR;Acc:AT1G07950]	chr1	2465729	2467165	-1
AT1G07960	5.86839	5.88977	5.81011	5.85407	PDIL5-1	protein_coding	PDIL5-1 [Source:UniProtKB/TrEMBL;Acc:A0A178WDX4]	chr1	2467145	2469316	1
AT1G07970	4.67141	4.52892	4.64472	4.58629		protein_coding	Cytochrome B561, amino-terminal protein [Source:UniProtKB/TrEMBL;Acc:Q9LN10]	chr1	2469218	2472806	-1
AT1G07980	3.96299	3.74357	3.85944	3.90359	NF-YC10	protein_coding	At1g07980 [Source:UniProtKB/TrEMBL;Acc:Q9LN09]	chr1	2473165	2475128	-1
AT1G07985	0.518048	-0.0968484	0.727589	0.217711		protein_coding	Expressed protein [Source:UniProtKB/TrEMBL;Acc:Q3EDG6]	chr1	2475226	2476167	1
AT1G07990	6.05956	5.9378	6.12685	6.01887		protein_coding	At1g07990/T6D22_5 [Source:UniProtKB/TrEMBL;Acc:Q8L7T5]	chr1	2476953	2483196	1
AT1G08000	3.7186	3.63118	3.64542	3.59815	GATA10	protein_coding	GATA10 [Source:UniProtKB/TrEMBL;Acc:A0A178WGW3]	chr1	2483240	2485726	-1
AT1G08010	4.60898	4.69084	4.61274	4.73837	GATA11	protein_coding	GATA transcription factor 11 [Source:UniProtKB/Swiss-Prot;Acc:Q6DBP8]	chr1	2485848	2488085	-1
AT1G08030	5.25664	5.1981	5.18862	5.11104	TPST	protein_coding	Protein-tyrosine sulfotransferase [Source:UniProtKB/Swiss-Prot;Acc:Q3EDG5]	chr1	2489409	2493327	-1
AT1G08040	5.02771	5.16097	5.01712	5.05053		protein_coding	Putative storage protein [Source:UniProtKB/TrEMBL;Acc:Q93ZR2]	chr1	2495309	2498764	-1
AT1G08050	4.13513	4.37974	4.2542	4.33207		protein_coding	T6D22.13 [Source:UniProtKB/TrEMBL;Acc:Q9LN03]	chr1	2498794	2501581	-1
AT1G08060	4.52786	4.45515	4.60971	4.7503	MOM	protein_coding	ATP-dependent helicase family protein [Source:TAIR;Acc:AT1G08060]	chr1	2501704	2511084	-1
AT1G08070	1.18526	0.972001	1.09624	0.8963	PCMP-H12	protein_coding	Pentatricopeptide repeat-containing protein At1g08070, chloroplastic [Source:UniProtKB/Swiss-Prot;Acc:Q9LN01]	chr1	2514150	2516620	-1
AT1G08090	4.47636	3.65512	4.55793	3.99455	NRT2.1	protein_coding	High-affinity nitrate transporter 2.1 [Source:UniProtKB/Swiss-Prot;Acc:O82811]	chr1	2524023	2526322	1
AT1G08110	6.44349	6.35847	6.35369	6.22638		protein_coding	Lactoylglutathione lyase [Source:UniProtKB/TrEMBL;Acc:B9DH52]	chr1	2535251	2537932	1
AT1G08125	4.75363	4.76608	4.72128	4.64334		protein_coding	S-adenosyl-L-methionine-dependent methyltransferases superfamily protein [Source:UniProtKB/TrEMBL;Acc:F4HUD6]	chr1	2539614	2542362	-1
AT1G08130	6.05852	6.083	6.15277	6.08283	LIG1	protein_coding	DNA ligase 1 [Source:UniProtKB/Swiss-Prot;Acc:Q42572]	chr1	2542663	2547946	-1
AT1G08160	4.56086	4.44654	4.44622	4.58181		protein_coding	Uncharacterized protein At1g08160 [Source:UniProtKB/Swiss-Prot;Acc:Q8VZ13]	chr1	2559413	2560432	-1
AT1G08165	-1.96175	4.20877	-2.42308	4.03119		protein_coding		chr1	2561449	2562316	-1
AT1G08173	-0.810944	0.0146717	-0.39816	0.43579		lncRNA		chr1	21376426	21376913	-1
AT1G08180	1.6853	2.16653	1.63389	2.02361	SMR2	protein_coding	Cyclin-dependent protein kinase inhibitor SMR2 [Source:UniProtKB/Swiss-Prot;Acc:Q9SGE2]	chr1	2564361	2565318	-1
AT1G08190	7.36927	7.30218	7.58568	7.57894	VPS41	protein_coding	Vacuolar protein sorting-associated protein 41 homolog [Source:UniProtKB/Swiss-Prot;Acc:P93043]	chr1	2567420	2573448	1
AT1G08200	8.31233	8.39599	8.2959	8.374	AXS2	protein_coding	UDP-D-apiose/UDP-D-xylose synthase 2 [Source:UniProtKB/Swiss-Prot;Acc:Q9SGE0]	chr1	2573818	2576844	-1
AT1G08210	4.34309	4.34909	4.37634	4.32792		protein_coding	Eukaryotic aspartyl protease family protein [Source:TAIR;Acc:AT1G08210]	chr1	2576984	2580754	-1
AT1G08217	0.969645	0.645865	0.692475	0.505315		lncRNA		chr1	21616594	21617073	-1
AT1G08220	4.5587	4.38674	4.4249	4.43161		protein_coding	ATPase complex subunit [Source:UniProtKB/TrEMBL;Acc:Q0WRX7]	chr1	2581022	2583390	-1
AT1G08230	1.89305	3.42504	1.97478	3.21559	GAT1	protein_coding	GABA transporter 1 [Source:UniProtKB/Swiss-Prot;Acc:F4HW02]	chr1	2583594	2586969	-1
AT1G08250	3.88387	4.12447	4.01769	4.04667	ADT6	protein_coding	Arogenate dehydratase [Source:UniProtKB/TrEMBL;Acc:A0A178W954]	chr1	2588776	2590609	-1
AT1G08260	5.69041	5.61256	5.8607	5.87373	POL2A	protein_coding	DNA polymerase epsilon catalytic subunit A [Source:UniProtKB/Swiss-Prot;Acc:F4HW04]	chr1	2588854	2606892	1
AT1G08270	-0.0155597	-0.28472	0.258034	0.125238		protein_coding		chr1	2606269	2607507	-1
AT1G08280	4.97729	4.8984	5.00469	4.84485	GALT29A	protein_coding	Beta-1,6-galactosyltransferase GALT29A [Source:UniProtKB/Swiss-Prot;Acc:Q9SGD2]	chr1	2607877	2609971	1
AT1G08283	0.277661	0.023854	0.343352	0.326089		lncRNA		chr1	22076533	22077068	-1
AT1G08290	3.1971	3.15588	3.17748	2.99111	WIP3	protein_coding	Zinc finger protein WIP3 [Source:UniProtKB/Swiss-Prot;Acc:Q9SGD1]	chr1	2609996	2613377	-1
AT1G08293	-0.148117	-0.483408	-0.153958	-0.408267		lncRNA		chr1	22087975	22088246	-1
AT1G08300	2.19657	2.12151	2.27209	2.20931	NVL	protein_coding	No vein-like protein [Source:UniProtKB/TrEMBL;Acc:F4HW09]	chr1	2614774	2618823	1
AT1G08310	3.01386	6.52812	2.86804	6.64486		protein_coding	Alpha/beta-Hydrolases superfamily protein [Source:UniProtKB/TrEMBL;Acc:A8MRK8]	chr1	2618647	2620452	1
AT1G08315	3.24913	3.39418	3.24515	3.54097		protein_coding	ARM repeat superfamily protein [Source:UniProtKB/TrEMBL;Acc:Q0WNZ8]	chr1	2620335	2621545	-1
AT1G08320	6.18947	5.69216	6.35126	5.94551	TGA9	protein_coding	Transcription factor TGA9 [Source:UniProtKB/Swiss-Prot;Acc:Q93XM6]	chr1	2621860	2628594	-1
AT1G08340	4.19409	4.58813	4.1832	4.91257	ROPGAP5	protein_coding	Rho GTPase-activating protein 5 [Source:UniProtKB/Swiss-Prot;Acc:Q6NKT5]	chr1	2630891	2632871	1
AT1G08350	5.13915	5.10333	5.06947	5.13749	TMN5	protein_coding	Transmembrane 9 superfamily member [Source:UniProtKB/TrEMBL;Acc:A0A178WGW9]	chr1	2632810	2635866	-1
AT1G08360	9.05311	9.00229	8.98267	8.93261	RPL10AA	protein_coding	60S ribosomal protein L10a-1 [Source:UniProtKB/Swiss-Prot;Acc:Q8VZB9]	chr1	2635939	2638004	1
AT1G08370	5.709	5.76037	5.79731	5.78768	DCP1	protein_coding	mRNA-decapping enzyme-like protein [Source:UniProtKB/Swiss-Prot;Acc:Q9SJF3]	chr1	2638037	2640663	1
AT1G08380	2.63177	1.89616	2.43841	1.94267	PSAO	protein_coding	PSAO [Source:UniProtKB/TrEMBL;Acc:A0A178W5Y5]	chr1	2640803	2641934	-1
AT1G08390	1.45044	1.19479	1.5876	1.41365		protein_coding	Putative uncharacterized protein At1g08390 [Source:UniProtKB/TrEMBL;Acc:Q8RX36]	chr1	2642072	2643285	1
AT1G08400	4.10218	4.03001	4.0947	3.9363	MAG2L	protein_coding	RINT1-like protein MAG2L [Source:UniProtKB/Swiss-Prot;Acc:Q8GXP1]	chr1	2643019	2646048	-1
AT1G08410	5.16762	5.29247	5.21875	5.1961	LSG1-2	protein_coding	GTPase LSG1-2 [Source:UniProtKB/Swiss-Prot;Acc:Q9SJF1]	chr1	2646144	2649440	1
AT1G08420	6.23126	6.13574	6.38628	6.46575	BSL2	protein_coding	Serine/threonine-protein phosphatase BSL2 [Source:UniProtKB/Swiss-Prot;Acc:Q9SJF0]	chr1	2649459	2657120	1
AT1G08430	5.60779	5.55161	5.5807	5.09707	ALMT1	protein_coding	Aluminum-activated malate transporter 1 [Source:UniProtKB/Swiss-Prot;Acc:Q9SJE9]	chr1	2658602	2661310	1
AT1G08440	-3.10572	-0.305304	-2.91404	-1.66607	ALMT2	protein_coding	Aluminum-activated malate transporter 2 [Source:UniProtKB/Swiss-Prot;Acc:Q9SJE8]	chr1	2662967	2665584	1
AT1G08450	5.78714	5.95735	5.77969	5.71726	CRT3	protein_coding	Calreticulin-3 [Source:UniProtKB/Swiss-Prot;Acc:O04153]	chr1	2667798	2671957	-1
AT1G08460	4.58783	4.34852	4.62555	4.50009	HDA8	protein_coding	Histone deacetylase 8 [Source:UniProtKB/Swiss-Prot;Acc:Q94EJ2]	chr1	2672198	2674721	1
AT1G08470	4.4286	4.53508	4.54337	4.45945	SSL3	protein_coding	SSL3 [Source:UniProtKB/TrEMBL;Acc:A0A178WK70]	chr1	2682058	2684171	-1
AT1G08480	7.08997	7.01836	7.1034	7.04438	SDH6	protein_coding	Succinate dehydrogenase subunit 6, mitochondrial [Source:UniProtKB/Swiss-Prot;Acc:Q941A6]	chr1	2684176	2685702	1
AT1G08490	4.82265	4.54647	4.73744	4.60352	NFS2	protein_coding	SUFS [Source:UniProtKB/TrEMBL;Acc:A0A178WGK3]	chr1	2685659	2688658	-1
AT1G08500	4.07363	3.99577	4.13022	4.41882	ENODL18	protein_coding	Early nodulin-like protein 18 [Source:UniProtKB/TrEMBL;Acc:O82083]	chr1	2688880	2690250	1
AT1G08507	0.496824	0.454123	0.29278	0.821211		lncRNA		chr1	23032347	23033035	-1
AT1G08510	6.72177	6.86321	6.81496	7.0538	FATB	protein_coding	Palmitoyl-acyl carrier protein thioesterase, chloroplastic [Source:UniProtKB/Swiss-Prot;Acc:Q9SJE2]	chr1	2691062	2694547	-1
AT1G08520	5.23573	4.34837	5.01743	4.68635	CHLD	protein_coding	Mg-protoporphyrin IX chelatase [Source:UniProtKB/TrEMBL;Acc:A0A178W355]	chr1	2696381	2701022	1
AT1G08530	3.74742	3.80906	3.7651	3.66372		protein_coding	Chitinase-like protein [Source:UniProtKB/TrEMBL;Acc:Q0WNC2]	chr1	2700981	2703162	1
AT1G08540	3.97269	3.3946	3.86916	3.56631	SIGB	protein_coding	RNA polymerase sigma factor sigB [Source:UniProtKB/Swiss-Prot;Acc:O22056]	chr1	2703295	2706860	1
AT1G08550	2.13247	1.65635	2.15097	1.87512	VDE1	protein_coding	NPQ1 [Source:UniProtKB/TrEMBL;Acc:A0A178WLQ5]	chr1	2706868	2709988	1
AT1G08560	6.01546	5.96833	5.93838	5.95535	KN	protein_coding	SYP111 [Source:UniProtKB/TrEMBL;Acc:A0A178WAC8]	chr1	2709525	2711000	-1
AT1G08570	5.61547	5.4031	5.65153	5.81539	ACHT4	protein_coding	Thioredoxin-like 1-1, chloroplastic [Source:UniProtKB/Swiss-Prot;Acc:O64654]	chr1	2712694	2714833	1
AT1G08580	5.35697	5.25292	5.27942	5.22023		protein_coding	At1g08580 [Source:UniProtKB/TrEMBL;Acc:Q9FRS7]	chr1	2714994	2716532	-1
AT1G08590	5.97152	5.94759	6.13944	6.22845	PXL1	protein_coding	Leucine-rich repeat receptor-like protein kinase PXL1 [Source:UniProtKB/Swiss-Prot;Acc:Q9FRS6]	chr1	2718538	2722280	1
AT1G08592	3.04089	2.8496	2.99994	3.06921		lncRNA	Potential natural antisense gene, locus overlaps with AT1G08590 [Source:TAIR;Acc:AT1G08592]	chr1	2718616	2721910	-1
AT1G08600	6.38215	6.3449	6.47046	6.52647	ATRX	protein_coding	CHR20 [Source:UniProtKB/TrEMBL;Acc:A0A178VZQ9]	chr1	2723677	2733613	1
AT1G08610	2.7146	2.6115	2.62698	2.51895		protein_coding	Pentatricopeptide repeat-containing protein At1g08610 [Source:UniProtKB/Swiss-Prot;Acc:Q9FRS4]	chr1	2733596	2735819	-1
AT1G08620	5.75492	5.69023	5.85797	5.79941	PKDM7D	protein_coding	Transcription factor jumonji (jmj) family protein / zinc finger (C5HC2 type) family protein [Source:TAIR;Acc:AT1G08620]	chr1	2736656	2743881	1
AT1G08640	5.01118	4.89708	4.93958	4.92721	CJD1	protein_coding	Chloroplast J-like domain 1 [Source:UniProtKB/TrEMBL;Acc:Q93WG3]	chr1	2748361	2751620	-1
AT1G08650	5.80134	7.85242	5.94178	7.64393	PPCK1	protein_coding	Phosphoenolpyruvate carboxylase kinase 1 [Source:UniProtKB/Swiss-Prot;Acc:Q9SPK4]	chr1	2752124	2753809	1
AT1G08660	5.9248	6.02476	5.91316	5.99636	SIA1	protein_coding	Sialyltransferase-like protein 1 [Source:UniProtKB/Swiss-Prot;Acc:Q8VZJ0]	chr1	2756904	2759889	-1
AT1G08670	3.00962	3.18471	3.09819	2.86032		protein_coding	ENTH/VHS family protein [Source:UniProtKB/TrEMBL;Acc:Q9FRR8]	chr1	2760183	2761599	-1
AT1G08680	5.51373	5.46852	5.54404	5.54147	ZIGA4	protein_coding	ARF GAP-like zinc finger-containing protein ZIGA4 [Source:UniProtKB/TrEMBL;Acc:F4HXP0]	chr1	2762584	2768967	1
AT1G08697	0.761617	-0.195137	0.635979	0.0194519		lncRNA		chr1	23964148	23964418	-1
AT1G08700	5.42635	5.27264	5.38746	5.29773	PS1	protein_coding	Presenilin [Source:UniProtKB/TrEMBL;Acc:Q0V7S4]	chr1	2769615	2771477	-1
AT1G08710	3.51106	3.49083	3.47205	3.42229	SKIP24	protein_coding	F-box protein SKIP24 [Source:UniProtKB/Swiss-Prot;Acc:Q9CAZ0]	chr1	2771620	2773531	1
AT1G08720	5.13835	5.08594	5.25084	5.24182	EDR1	protein_coding	Serine/threonine-protein kinase EDR1 [Source:UniProtKB/Swiss-Prot;Acc:Q9FPR3]	chr1	2773941	2779308	1
AT1G08730	1.8243	1.7803	2.10914	2.17428	XI-C	protein_coding	Myosin-9 [Source:UniProtKB/Swiss-Prot;Acc:F4HXP9]	chr1	2779438	2788477	1
AT1G08750	4.5262	4.57515	4.54426	4.48605		protein_coding	Peptidase C13 family [Source:UniProtKB/TrEMBL;Acc:Q8GYI6]	chr1	2801042	2804711	1
AT1G08760	5.45711	5.38198	5.48846	5.47789		protein_coding	At1g08760 [Source:UniProtKB/TrEMBL;Acc:Q9FRR2]	chr1	2805044	2808623	1
AT1G08770	4.03885	3.95656	4.07108	3.96845	PRA1E	protein_coding	PRA1 family protein [Source:UniProtKB/TrEMBL;Acc:A0A178W4Z3]	chr1	2808760	2809775	1
AT1G08780	4.86196	4.92604	4.82654	4.81044	AIP3	protein_coding	Probable prefoldin subunit 4 [Source:UniProtKB/Swiss-Prot;Acc:Q9M4B5]	chr1	2809778	2811313	-1
AT1G08800	5.9738	6.11233	6.17548	6.258	MYOB1	protein_coding	Myosin-binding protein 1 [Source:UniProtKB/Swiss-Prot;Acc:F4HXQ7]	chr1	2812818	2818071	-1
AT1G08810	-0.361967	-0.543775	-0.393123	-1.33299	MYB60	protein_coding	MYB60 [Source:UniProtKB/TrEMBL;Acc:A0A178WD25]	chr1	2819065	2820478	-1
AT1G08820	6.34085	6.38616	6.35961	6.35883	PVA22	protein_coding	VAP27-2 [Source:UniProtKB/TrEMBL;Acc:A0A178WBB7]	chr1	2821354	2825481	-1
AT1G08830	7.08625	7.42974	7.22393	8.18644	CSD1	protein_coding	Superoxide dismutase [Cu-Zn] 1 [Source:UniProtKB/Swiss-Prot;Acc:P24704]	chr1	2827060	2829315	1
AT1G08840	4.3182	4.08558	4.39434	4.4113	emb2411	protein_coding	DNA replication helicase, putative [Source:TAIR;Acc:AT1G08840]	chr1	2829105	2838855	-1
AT1G08845	2.97986	2.8346	2.80618	2.71298		protein_coding	Ribosomal L18p/L5e family protein [Source:UniProtKB/TrEMBL;Acc:F4HXR7]	chr1	2838789	2841134	1
AT1G08857	2.11256	2.07049	2.07938	2.13449		lncRNA		chr1	24948393	24953988	-1
AT1G08880	6.73438	6.66728	6.73425	6.59515	HTA5	protein_coding	Histone H2A [Source:UniProtKB/TrEMBL;Acc:A0A178W8H7]	chr1	2846894	2848100	-1
AT1G08890	4.9475	4.88313	4.93991	4.80925	SUGTL4	protein_coding	Sugar transporter ERD6-like 1 [Source:UniProtKB/Swiss-Prot;Acc:Q9SCW7]	chr1	2848149	2852270	1
AT1G08900	1.15506	-0.0200215	0.930683	-0.142516	SUGTL3	protein_coding	Sugar transporter ERD6-like 2 [Source:UniProtKB/Swiss-Prot;Acc:Q4F7G0]	chr1	2852363	2855941	1
AT1G08910	4.73577	4.64528	4.74853	4.83706		protein_coding	zinc ion binding;zinc ion binding [Source:TAIR;Acc:AT1G08910]	chr1	2856162	2861170	1
AT1G08920	5.87018	6.05654	5.82854	6.20708	ESL1	protein_coding	ERD (early response to dehydration) six-like 1 [Source:TAIR;Acc:AT1G08920]	chr1	2867203	2870745	1
AT1G08930	6.96807	6.58981	7.0672	6.71723	ERD6	protein_coding	ERD6 [Source:UniProtKB/TrEMBL;Acc:A0A178W9Q9]	chr1	2873300	2877270	1
AT1G08940	4.13378	4.09998	4.08555	3.97169		protein_coding	Phosphoglycerate mutase-like protein AT74H [Source:UniProtKB/Swiss-Prot;Acc:O04035]	chr1	2877430	2879169	1
AT1G08960	4.3968	4.46035	4.46856	4.50146	CCX5	protein_coding	CCX5 [Source:UniProtKB/TrEMBL;Acc:A0A178W3U3]	chr1	2879506	2882234	1
AT1G08970	5.21301	5.14274	5.2622	5.06568	NFYC9	protein_coding	Nuclear transcription factor Y subunit C-9 [Source:UniProtKB/Swiss-Prot;Acc:Q8L4B2]	chr1	2882491	2884342	1
AT1G08973	2.11402	1.9705	1.97202	1.92309		lncRNA		chr1	25596554	25598435	-1
AT1G08980	3.74106	3.10253	3.74463	2.94536	AMI1	protein_coding	Amidase 1 [Source:UniProtKB/Swiss-Prot;Acc:Q9FR37]	chr1	2884351	2886621	1
AT1G08990	5.41248	5.04682	5.63654	5.2291	GUX5	protein_coding	Putative UDP-glucuronate:xylan alpha-glucuronosyltransferase 5 [Source:UniProtKB/Swiss-Prot;Acc:F4HZC3]	chr1	2888427	2890965	1
AT1G09000	4.53223	4.11967	4.6341	4.42301	ANP1	protein_coding	Mitogen-activated protein kinase kinase kinase ANP1 [Source:UniProtKB/Swiss-Prot;Acc:O22040]	chr1	2891019	2895182	1
AT1G09010	6.33479	6.02598	6.28919	6.15337	EBM	protein_coding	Mannosylglycoprotein endo-beta-mannosidase [Source:UniProtKB/Swiss-Prot;Acc:Q75W54]	chr1	2895166	2899446	-1
AT1G09020	6.25269	6.28857	6.29003	6.3666	SNF4	protein_coding	Sucrose nonfermenting 4-like protein [Source:UniProtKB/Swiss-Prot;Acc:Q944A6]	chr1	2899776	2904862	-1
AT1G09023	0.18033	-0.0980126	0.443571	0.318559		lncRNA		chr1	25921325	25926267	1
AT1G09027	2.29216	2.10062	2.16534	2.39892		snoRNA		chr1	25926968	25927100	-1
AT1G09040	2.70715	2.62719	2.74602	2.78908		protein_coding		chr1	2911250	2915406	1
AT1G09050	2.65976	2.82919	2.89218	3.05082		protein_coding	Arginine-glutamic acid dipeptide repeat protein [Source:UniProtKB/TrEMBL;Acc:Q8RX35]	chr1	2916968	2921111	1
AT1G09060	5.24899	5.50419	5.26451	5.54354		protein_coding	JmjC domain protein JMJ24 [Source:UniProtKB/TrEMBL;Acc:F4HZD1]	chr1	2921064	2925826	-1
AT1G09070	5.15227	6.31836	5.22112	6.22537	SRC2	protein_coding	Protein SRC2 homolog [Source:UniProtKB/Swiss-Prot;Acc:O04023]	chr1	2927502	2929107	1
AT1G09083	1.07988	1.26084	1.15391	1.0155		snoRNA		chr1	26190297	26190434	1
AT1G09090	5.05627	4.76938	5.30905	4.81938	RBOHB	protein_coding	Respiratory burst oxidase homolog protein B [Source:UniProtKB/Swiss-Prot;Acc:Q9SBI0]	chr1	2932739	2936586	1
AT1G09100	5.90626	5.90569	5.89292	5.83396	RPT5B	protein_coding	26S proteasome regulatory subunit 6A homolog B [Source:UniProtKB/Swiss-Prot;Acc:O04019]	chr1	2936528	2939363	-1
AT1G09130	5.79447	5.76914	5.77992	5.78619		protein_coding	ATP-dependent Clp protease proteolytic subunit [Source:UniProtKB/TrEMBL;Acc:F4HZE0]	chr1	2939568	2942345	-1
AT1G09140	6.4747	6.43807	6.58864	6.74122	SR30	protein_coding	Serine/arginine-rich splicing factor SR30 [Source:UniProtKB/Swiss-Prot;Acc:Q9XFR5]	chr1	2942538	2945976	-1
AT1G09150	6.06722	6.07396	5.98153	5.97315		protein_coding	Pseudouridine synthase and archaeosine transglycosylase (PUA) domain-containing protein [Source:UniProtKB/TrEMBL;Acc:Q8L7N2]	chr1	2946030	2949159	1
AT1G09155	2.36857	2.41062	2.47905	2.35815	PP2B15	protein_coding	F-box protein PP2-B15 [Source:UniProtKB/Swiss-Prot;Acc:O80494]	chr1	2949621	2950989	-1
AT1G09160	5.41866	5.55775	5.44744	5.46491		protein_coding	Probable protein phosphatase 2C 5 [Source:UniProtKB/Swiss-Prot;Acc:O80492]	chr1	2952597	2955745	-1
AT1G09170	4.41282	4.77396	4.58837	5.1536		protein_coding	P-loop nucleoside triphosphate hydrolases superfamily protein with CH (Calponin Homology) domain [Source:TAIR;Acc:AT1G09170]	chr1	2956261	2962546	-1
AT1G09176	-1.86734	-0.221053	-2.04456	-0.189317		protein_coding	T12M4.13 protein [Source:UniProtKB/TrEMBL;Acc:O80490]	chr1	2964015	2964727	1
AT1G09190	2.43823	2.24837	2.25479	2.19497	PCMP-E70	protein_coding	Pentatricopeptide repeat-containing protein At1g09190 [Source:UniProtKB/Swiss-Prot;Acc:O80488]	chr1	2966120	2967733	-1
AT1G09195	3.57813	3.45398	3.72682	3.52073		protein_coding		chr1	2967940	2971568	-1
AT1G09200	6.80683	6.8769	6.71086	6.76842	HTR1	protein_coding	Histone H3 [Source:UniProtKB/TrEMBL;Acc:A0A178WG20]	chr1	2971571	2972334	-1
AT1G09210	8.70945	8.97082	8.75916	8.99155	CRT2	protein_coding	Calreticulin-2 [Source:UniProtKB/Swiss-Prot;Acc:Q38858]	chr1	2972638	2977002	-1
AT1G09220	1.16504	1.06957	1.0443	0.925814	PCMP-E25	protein_coding	Pentatricopeptide repeat-containing protein At1g09220, mitochondrial [Source:UniProtKB/Swiss-Prot;Acc:Q680Z7]	chr1	2977792	2979466	-1
AT1G09230	4.22486	4.09098	4.20452	4.24712	SNRNP65	protein_coding	U11/U12 small nuclear ribonucleoprotein 65 kDa protein [Source:UniProtKB/Swiss-Prot;Acc:Q8RWV8]	chr1	2979511	2982713	-1
AT1G09250	4.66886	4.58851	4.70012	4.69272	BHLH149	protein_coding	Transcription factor bHLH149 [Source:UniProtKB/Swiss-Prot;Acc:O80482]	chr1	2989141	2990427	1
AT1G09253	0.540861	0.4016	0.478879	0.296933		lncRNA		chr1	26932071	26932467	-1
AT1G09270	6.81969	6.84995	6.89993	6.98887	IMPA4	protein_coding	Importin subunit alpha-4 [Source:UniProtKB/Swiss-Prot;Acc:O80480]	chr1	2994331	2998222	1
AT1G09280	4.79589	4.61808	4.69135	4.62074	STR6	protein_coding	Rhodanese-like domain-containing protein 6 [Source:UniProtKB/Swiss-Prot;Acc:Q94AC1]	chr1	2998100	3001362	-1
AT1G09290	3.98277	3.93765	3.89577	3.83676		protein_coding	Putative uncharacterized protein At1g09290 (Fragment) [Source:UniProtKB/TrEMBL;Acc:Q7XBQ8]	chr1	3001439	3003762	-1
AT1G09300	4.6216	4.45907	4.6706	4.43789	ICP55	protein_coding	Intermediate cleaving peptidase 55, mitochondrial [Source:UniProtKB/Swiss-Prot;Acc:F4HZG9]	chr1	3003495	3008381	1
AT1G09310	0.633425	1.06078	0.630273	0.602605		protein_coding	Putative uncharacterized protein [Source:UniProtKB/TrEMBL;Acc:Q9ZPZ4]	chr1	3008910	3009898	1
AT1G09320	3.59934	3.54749	3.67382	3.54101		protein_coding	Agenet domain-containing protein [Source:UniProtKB/TrEMBL;Acc:Q500V5]	chr1	3009890	3012407	-1
AT1G09330	5.62884	5.76028	5.64198	5.67017	ECH	protein_coding	Golgi apparatus membrane protein-like protein ECHIDNA [Source:UniProtKB/Swiss-Prot;Acc:Q8LEK2]	chr1	3012739	3015255	-1
AT1G09340	3.40005	2.50213	3.26511	2.8231	CRB	protein_coding	chloroplast RNA binding [Source:TAIR;Acc:AT1G09340]	chr1	3015237	3018542	1
AT1G09350	0.734556	1.80846	0.939745	2.3342	GOLS3	protein_coding	Hexosyltransferase (Fragment) [Source:UniProtKB/TrEMBL;Acc:W8PVD7]	chr1	3019639	3021443	1
AT1G09380	0.880273	0.738346	0.799913	-0.363638		protein_coding	WAT1-related protein At1g09380 [Source:UniProtKB/Swiss-Prot;Acc:Q8GXB4]	chr1	3026062	3029549	-1
AT1G09390	3.81229	3.44446	3.75045	3.7004		protein_coding	GDSL esterase/lipase At1g09390 [Source:UniProtKB/Swiss-Prot;Acc:O80522]	chr1	3031046	3033582	1
AT1G09410	1.48883	1.52952	1.47234	1.58215	PCMP-H18	protein_coding	Pentatricopeptide repeat-containing protein At1g09410 [Source:UniProtKB/Swiss-Prot;Acc:Q56XI1]	chr1	3035400	3037687	1
AT1G09415	1.76164	0.925036	1.56474	1.41613	NIMIN-3	protein_coding	Protein NIM1-INTERACTING 3 [Source:UniProtKB/Swiss-Prot;Acc:Q9FNZ4]	chr1	3037754	3038408	-1
AT1G09420	4.79478	4.32815	4.67881	4.54777	G6PD4	protein_coding	Glucose-6-phosphate 1-dehydrogenase [Source:UniProtKB/TrEMBL;Acc:F4I0Y8]	chr1	3038462	3041873	-1
AT1G09430	6.72137	6.56568	6.82778	6.58928	ACLA-3	protein_coding	ATP-citrate synthase alpha chain protein 3 [Source:UniProtKB/Swiss-Prot;Acc:O80526]	chr1	3041996	3045541	1
AT1G09440	3.07365	3.02015	3.12568	3.38836		protein_coding	Protein kinase superfamily protein [Source:UniProtKB/TrEMBL;Acc:F4I0Z0]	chr1	3045259	3048006	-1
AT1G09450	3.87854	3.66769	3.75006	3.68807	HASPIN	protein_coding	Serine/threonine-protein kinase haspin homolog [Source:UniProtKB/Swiss-Prot;Acc:O80528]	chr1	3048966	3053163	1
AT1G09460	4.80829	4.72548	4.62144	5.08975		protein_coding	Carbohydrate-binding X8 domain superfamily protein [Source:UniProtKB/TrEMBL;Acc:F4I0Z2]	chr1	3053698	3055360	1
AT1G09467	1.23189	0.717381	0.758967	0.942942		snoRNA		chr1	27984975	27985042	-1
AT1G09470	3.94853	3.8532	3.77129	3.58879	NEAP3	protein_coding	Nuclear envelope-associated protein 3 [Source:UniProtKB/Swiss-Prot;Acc:Q4PT37]	chr1	3055231	3057543	-1
AT1G09480	1.52614	1.39998	1.3523	1.21815		protein_coding	NAD(P)-binding Rossmann-fold superfamily protein [Source:UniProtKB/TrEMBL;Acc:F4I0Z5]	chr1	3057975	3060757	1
AT1G09487	0.896381	1.13144	1.09812	1.34869		lncRNA		chr1	28016582	28017771	-1
AT1G09490	4.15489	4.31728	3.98486	4.17902		protein_coding	At1g09490/F14J9_15 [Source:UniProtKB/TrEMBL;Acc:O80532]	chr1	3063936	3065949	1
AT1G09520	3.58863	3.59132	3.64842	3.62719		protein_coding	At1g09520/F14J9_18 [Source:UniProtKB/TrEMBL;Acc:O80535]	chr1	3070915	3072074	-1
AT1G09530	1.90115	3.48063	2.01986	3.3754	PIF3	protein_coding	Transcription factor PIF3 [Source:UniProtKB/Swiss-Prot;Acc:O80536]	chr1	3075768	3079654	1
AT1G09533	0.289147	0.00246913	0.341837	0.0581466		snoRNA		chr1	28212219	28212357	1
AT1G09540	3.04047	3.12513	3.08869	3.36646	MYB61	protein_coding	MYB61 [Source:UniProtKB/TrEMBL;Acc:A0A178WLE4]	chr1	3086101	3087914	1
AT1G09560	9.06765	8.79729	9.15044	8.93099	GLP4	protein_coding	Germin-like protein subfamily 2 member 1 [Source:UniProtKB/Swiss-Prot;Acc:P94014]	chr1	3093644	3094954	1
AT1G09570	7.31913	7.29538	7.4473	7.37189	PHYA	protein_coding	phytochrome A [Source:TAIR;Acc:AT1G09570]	chr1	3095160	3100819	-1
AT1G09575	2.42088	2.51435	2.29508	2.54402		protein_coding	Calcium uniporter protein 6, mitochondrial [Source:UniProtKB/Swiss-Prot;Acc:F4I111]	chr1	3101149	3103677	-1
AT1G09580	4.64903	4.69519	4.52726	4.64645		protein_coding	Transmembrane emp24 domain-containing protein p24delta3 [Source:UniProtKB/Swiss-Prot;Acc:Q6IDL4]	chr1	3104492	3106366	1
AT1G09590	8.74132	8.69622	8.67019	8.6528	RPL21A	protein_coding	60S ribosomal protein L21-1 [Source:UniProtKB/Swiss-Prot;Acc:Q43291]	chr1	3106367	3107801	1
AT1G09600	2.26227	2.34465	2.32511	2.44159		protein_coding	Probable serine/threonine-protein kinase At1g09600 [Source:UniProtKB/Swiss-Prot;Acc:F4I114]	chr1	3107896	3111552	1
AT1G09610	0.896033	1.07404	0.824888	1.23547	GXM1	protein_coding	GXM3 [Source:UniProtKB/TrEMBL;Acc:A0A178W7U8]	chr1	3111694	3112873	1
AT1G09620	7.61139	7.57794	7.72003	7.66246		protein_coding	Leucine--tRNA ligase, cytoplasmic [Source:UniProtKB/Swiss-Prot;Acc:F4I116]	chr1	3112778	3116699	-1
AT1G09630	5.39145	5.43813	5.2933	5.42114	RABA2A	protein_coding	Ras-related protein RABA2a [Source:UniProtKB/Swiss-Prot;Acc:O04486]	chr1	3118155	3119815	-1
AT1G09640	8.71099	8.67178	8.68441	8.65614		protein_coding	Probable elongation factor 1-gamma 1 [Source:UniProtKB/Swiss-Prot;Acc:O04487]	chr1	3119739	3122542	1
AT1G09645	4.78111	4.71961	4.69682	4.64371		protein_coding	At1g09645 [Source:UniProtKB/TrEMBL;Acc:Q6GKX8]	chr1	3122926	3124667	1
AT1G09650	-0.0803146	0.148221	-0.0280498	-0.341692		protein_coding	F-box/LRR-repeat/kelch-repeat protein At1g09650 [Source:UniProtKB/Swiss-Prot;Acc:O04488]	chr1	3125175	3127284	1
AT1G09660	5.86045	5.92088	5.82564	5.91098		protein_coding	KH domain-containing protein At1g09660/At1g09670 [Source:UniProtKB/Swiss-Prot;Acc:Q8GWR3]	chr1	3127762	3131094	-1
AT1G09680	1.87581	1.93827	1.76794	1.62073		protein_coding	Putative pentatricopeptide repeat-containing protein At1g09680 [Source:UniProtKB/Swiss-Prot;Acc:O04491]	chr1	3133885	3135976	-1
AT1G09690	8.85086	8.77245	8.77409	8.75873	RPL21A	protein_coding	60S ribosomal protein L21-1 [Source:UniProtKB/Swiss-Prot;Acc:Q43291]	chr1	3136188	3137684	-1
AT1G09700	4.08858	4.0795	4.12785	3.92858	DRB1	protein_coding	Double-stranded RNA-binding protein 1 [Source:UniProtKB/Swiss-Prot;Acc:O04492]	chr1	3137649	3140353	-1
AT1G09710	2.89952	2.43322	2.8311	2.79464		protein_coding	Homeodomain-like superfamily protein [Source:UniProtKB/TrEMBL;Acc:F4I129]	chr1	3140862	3144381	1
AT1G09730	5.92445	5.89707	5.96214	5.92355		protein_coding	Cysteine proteinases superfamily protein [Source:UniProtKB/TrEMBL;Acc:F4I133]	chr1	3147637	3154404	-1
AT1G09740	7.46995	7.33319	7.49129	7.39901		protein_coding	Adenine nucleotide alpha hydrolases-like superfamily protein [Source:UniProtKB/TrEMBL;Acc:Q84TF6]	chr1	3154390	3156376	1
AT1G09750	4.19673	4.48258	4.13773	4.22246	AED3	protein_coding	Aspartyl protease AED3 [Source:UniProtKB/Swiss-Prot;Acc:O04496]	chr1	3157501	3159148	1
AT1G09760	6.07845	6.01844	6.02509	5.99368	U2A'	protein_coding	U2 small nuclear ribonucleoprotein A' [Source:UniProtKB/Swiss-Prot;Acc:P43333]	chr1	3159125	3161692	-1
AT1G09770	7.08231	7.00399	7.05645	7.00032	CDC5	protein_coding	Cell division cycle 5-like protein [Source:UniProtKB/Swiss-Prot;Acc:P92948]	chr1	3161832	3165616	1
AT1G09780	9.24925	9.606	9.29816	9.43988	PGM1	protein_coding	IPGAM1 [Source:UniProtKB/TrEMBL;Acc:A0A178W6V9]	chr1	3165370	3167924	-1
AT1G09787	0.774229	0.289457	0.512599	0.447519		snoRNA		chr1	29422295	29422360	1
AT1G09794	2.04184	2.09077	1.99995	2.35076		protein_coding	Cox19 family protein (CHCH motif) [Source:UniProtKB/TrEMBL;Acc:F4I2K8]	chr1	3171905	3173510	1
AT1G09795	4.16898	4.03045	4.01623	3.87574	HISN1B	protein_coding	ATP phosphoribosyltransferase 2, chloroplastic [Source:UniProtKB/Swiss-Prot;Acc:Q8GSJ1]	chr1	3173534	3176910	1
AT1G09800	3.24909	3.35299	3.16659	3.25362		protein_coding	tRNA pseudouridine synthase [Source:UniProtKB/TrEMBL;Acc:F4I2L0]	chr1	3176883	3180734	-1
AT1G09810	4.01099	4.09698	4.02004	3.95729	ECT11	protein_coding	Evolutionarily conserved C-terminal region 11 [Source:UniProtKB/TrEMBL;Acc:Q56XH8]	chr1	3180926	3184224	-1
AT1G09812	0.298401	0.717086	0.730177	0.828043		protein_coding	Multidrug resistance protein [Source:UniProtKB/TrEMBL;Acc:Q5Q0I0]	chr1	3187442	3188854	1
AT1G09815	4.39292	4.42005	4.32949	4.3346	POLD4	protein_coding	POLD4 [Source:UniProtKB/TrEMBL;Acc:A0A178WHS7]	chr1	3189301	3190242	1
AT1G09820	3.27751	3.17612	3.05438	3.05565		protein_coding	Pentatricopeptide repeat-containing protein At1g09820 [Source:UniProtKB/Swiss-Prot;Acc:O04504]	chr1	3190254	3192488	-1
AT1G09830	5.0978	5.02908	5.19815	4.97162	PUR2	protein_coding	Phosphoribosylamine--glycine ligase, chloroplastic [Source:UniProtKB/Swiss-Prot;Acc:P52420]	chr1	3192568	3195044	-1
AT1G09840	6.76661	6.66061	6.8041	6.61489	ASK10	protein_coding	Shaggy-related protein kinase kappa [Source:UniProtKB/Swiss-Prot;Acc:Q39019]	chr1	3195719	3200403	-1
AT1G09850	5.89707	5.96855	5.94019	5.88425	XBCP3	protein_coding	At1g09850 [Source:UniProtKB/TrEMBL;Acc:Q0WVJ5]	chr1	3201685	3204150	1
AT1G09863	2.26706	2.43279	2.2516	2.63142		lncRNA		chr1	29906697	29909441	1
AT1G09867	0.992045	0.871084	0.678645	1.01519		snoRNA		chr1	29911240	29911379	-1
AT1G09870	5.49028	5.63615	5.49385	5.4658		protein_coding	At1g09870/F21M12_26 [Source:UniProtKB/TrEMBL;Acc:Q941B2]	chr1	3205579	3208714	1
AT1G09880	1.39128	2.00953	1.34971	1.46071		protein_coding	Rhamnogalacturonate lyase family protein [Source:TAIR;Acc:AT1G09880]	chr1	3208712	3213468	-1
AT1G09890	2.60193	2.30527	2.64341	2.83288		protein_coding	Rhamnogalacturonate lyase family protein [Source:TAIR;Acc:AT1G09890]	chr1	3214049	3217603	-1
AT1G09900	3.75211	3.70011	3.72464	3.46963		protein_coding	Pentatricopeptide repeat-containing protein At1g09900 [Source:UniProtKB/Swiss-Prot;Acc:Q3EDF8]	chr1	3218133	3219929	1
AT1G09910	4.23976	4.26868	4.28774	4.28738		protein_coding	Rhamnogalacturonate lyase family protein [Source:UniProtKB/TrEMBL;Acc:F4I2M8]	chr1	3220035	3224541	-1
AT1G09913	0.801464	0.913836	0.734703	0.833651		lncRNA		chr1	29998363	29998796	1
AT1G09920	5.56159	5.56541	5.5951	5.5157		protein_coding	Expressed protein [Source:UniProtKB/TrEMBL;Acc:Q8L7A5]	chr1	3224684	3227083	-1
AT1G09932	2.51421	3.78879	3.03561	3.08766		protein_coding	Phosphoglycerate mutase family protein [Source:UniProtKB/TrEMBL;Acc:Q8GWG7]	chr1	3230450	3233259	-1
AT1G09940	4.60087	4.46672	4.60182	4.56297	HEMA2	protein_coding	Glutamyl-tRNA reductase 2, chloroplastic [Source:UniProtKB/Swiss-Prot;Acc:P49294]	chr1	3236908	3239554	-1
AT1G09960	4.52558	4.55597	4.43602	4.58741	SUC4	protein_coding	Sucrose transport protein SUC4 [Source:UniProtKB/Swiss-Prot;Acc:Q9FE59]	chr1	3243986	3247216	1
AT1G09970	8.52216	8.66467	8.67352	8.67795	LRR XI-23	protein_coding	Leucine-rich receptor-like protein kinase family protein [Source:UniProtKB/TrEMBL;Acc:F4I2N7]	chr1	3252098	3255782	1
AT1G09980	5.65408	5.76191	5.71363	5.86847		protein_coding	Putative serine esterase family protein [Source:UniProtKB/TrEMBL;Acc:Q8RXV4]	chr1	3256189	3261741	-1
AT1G09995	3.6534	3.77774	3.7168	3.59758		protein_coding	At1g09995 [Source:UniProtKB/TrEMBL;Acc:Q29QC1]	chr1	3262222	3263642	-1
AT1G10020	4.43861	4.54626	4.46269	4.78305		protein_coding	At1g10020 [Source:UniProtKB/TrEMBL;Acc:O80593]	chr1	3269539	3272110	-1
AT1G10030	5.34924	5.43323	5.32505	5.39686	ERG28	protein_coding	Ergosterol biosynthetic protein 28 [Source:UniProtKB/Swiss-Prot;Acc:O80594]	chr1	3273753	3275953	1
AT1G10040	3.59628	3.87818	3.63579	3.89841		protein_coding	Alpha/beta-Hydrolases superfamily protein [Source:UniProtKB/TrEMBL;Acc:Q08A69]	chr1	3275891	3278779	-1
AT1G10050	5.43406	5.48719	5.55664	5.777		protein_coding	glycosyl hydrolase family 10 protein / carbohydrate-binding domain-containing protein [Source:TAIR;Acc:AT1G10050]	chr1	3278792	3283631	1
AT1G10060	-0.42463	-0.318944	-0.519005	-0.0299398	ATBCAT-1	protein_coding	branched-chain amino acid transaminase 1 [Source:TAIR;Acc:AT1G10060]	chr1	3284073	3287292	1
AT1G10070	1.49834	-0.329638	0.186701	-1.88812	BCAT2	protein_coding	Branched-chain-amino-acid aminotransferase 2, chloroplastic [Source:UniProtKB/Swiss-Prot;Acc:Q9M439]	chr1	3288087	3290471	1
AT1G10090	5.66874	5.26074	5.84721	5.74555		protein_coding	Hyperosmolality-gated Ca2+ permeable channel 2.2 [Source:UniProtKB/TrEMBL;Acc:A0A097NUS5]	chr1	3290311	3296198	-1
AT1G10095	2.6527	2.3506	2.5792	2.37729		protein_coding	Protein prenylyltransferase superfamily protein [Source:UniProtKB/TrEMBL;Acc:O80601]	chr1	3296516	3300516	-1
AT1G10110	0.0827599	0.00366893	0.431578	0.25168		protein_coding	F-box protein At1g10110 [Source:UniProtKB/Swiss-Prot;Acc:O80603]	chr1	3302564	3303938	1
AT1G10120	5.05399	5.24199	5.13264	5.30476	BHLH74	protein_coding	Transcription factor bHLH74 [Source:UniProtKB/Swiss-Prot;Acc:Q6NKN9]	chr1	3304039	3306956	-1
AT1G10130	6.47401	6.53768	6.54343	6.69389	ECA3	protein_coding	Calcium-transporting ATPase 3, endoplasmic reticulum-type [Source:UniProtKB/Swiss-Prot;Acc:Q9SY55]	chr1	3310930	3322269	1
AT1G10140	3.18269	2.92214	2.96437	3.31888		protein_coding	At1g10140 [Source:UniProtKB/TrEMBL;Acc:Q9SY56]	chr1	3322554	3323735	-1
AT1G10150	3.79592	3.562	3.68064	3.82748	PP2A10	protein_coding	Protein PHLOEM PROTEIN 2-LIKE A10 [Source:UniProtKB/Swiss-Prot;Acc:Q9SY57]	chr1	3325799	3327614	1
AT1G10170	5.87288	5.77308	6.03581	6.163	ATNFXL1	protein_coding	NF-X-like 1 [Source:TAIR;Acc:AT1G10170]	chr1	3333504	3338188	-1
AT1G10180	5.46441	5.4651	5.50692	5.48956	EXO84C	protein_coding	Exocyst complex component EXO84C [Source:UniProtKB/Swiss-Prot;Acc:Q9SY60]	chr1	3338185	3341628	-1
AT1G10200	6.90924	7.01054	6.93631	6.97085	WLIM1	protein_coding	WLIM1 [Source:UniProtKB/TrEMBL;Acc:A0A178W4R1]	chr1	3346383	3348139	-1
AT1G10210	3.61704	3.53667	3.63002	3.66686	MPK1	protein_coding	MPK1 [Source:UniProtKB/TrEMBL;Acc:A0A178W6I4]	chr1	3349082	3351180	1
AT1G10220	-0.0285752	0.459869	-0.171269	0.834174		protein_coding		chr1	3351923	3353122	1
AT1G10230	3.61614	3.64845	3.55963	3.42695	ASK18	protein_coding	SKP1-like protein 18 [Source:UniProtKB/Swiss-Prot;Acc:Q9SY65]	chr1	3355675	3356151	1
AT1G10240	3.69193	3.68383	3.77497	3.7712	FRS11	protein_coding	Protein FAR1-RELATED SEQUENCE 11 [Source:UniProtKB/Swiss-Prot;Acc:Q9SY66]	chr1	3356627	3359853	-1
AT1G10270	4.69949	4.58725	4.62173	4.66072	GRP23	protein_coding	Pentatricopeptide repeat-containing protein At1g10270 [Source:UniProtKB/Swiss-Prot;Acc:Q9SY69]	chr1	3363432	3366493	1
AT1G10280	3.23553	3.58407	3.35214	3.56072		protein_coding	At1g10280 [Source:UniProtKB/TrEMBL;Acc:Q9SY70]	chr1	3366493	3369125	-1
AT1G10290	7.32452	7.40126	7.45022	7.55	DRP2A	protein_coding	DRP2A [Source:UniProtKB/TrEMBL;Acc:A0A178WBB3]	chr1	3370402	3377463	1
AT1G10300	2.7933	3.24502	2.83548	2.86008		protein_coding	Nucleolar GTP-binding protein 1 [Source:UniProtKB/TrEMBL;Acc:F4I4A6]	chr1	3377878	3380414	1
AT1G10310	3.61768	3.67587	3.64051	3.65613		protein_coding	NADPH-dependent pterin aldehyde reductase [Source:UniProtKB/Swiss-Prot;Acc:Q9SY73]	chr1	3381447	3384003	-1
AT1G10320	4.01718	3.89593	4.03942	3.94593		protein_coding	Zinc finger CCCH domain-containing protein 5 [Source:UniProtKB/Swiss-Prot;Acc:Q9SY74]	chr1	3384118	3388376	-1
AT1G10330	1.93576	1.58433	1.87082	1.82807	PCMP-E71	protein_coding	Putative pentatricopeptide repeat-containing protein At1g10330 [Source:UniProtKB/Swiss-Prot;Acc:Q9SY75]	chr1	3388599	3390150	1
AT1G10340	1.63642	0.348323	1.4211	-0.264479		protein_coding	Ankyrin repeat-containing protein [Source:UniProtKB/TrEMBL;Acc:Q9SY76]	chr1	3390322	3392633	-1
AT1G10350	4.41094	4.35697	4.4661	4.34698		protein_coding	DNAJ heat shock family protein [Source:UniProtKB/TrEMBL;Acc:Q9SY77]	chr1	3392943	3395181	-1
AT1G10360	1.93774	1.10689	1.55886	1.52144	GSTU18	protein_coding	Glutathione S-transferase U18 [Source:UniProtKB/Swiss-Prot;Acc:Q9FUS9]	chr1	3395551	3396953	-1
AT1G10370	3.55515	3.19424	3.3681	3.08634	GSTU17	protein_coding	Glutathione S-transferase U17 [Source:UniProtKB/Swiss-Prot;Acc:Q9FUS8]	chr1	3396883	3398358	-1
AT1G10380	5.28849	4.81191	5.29529	5.20073		protein_coding	At1g10380/F14N23_32 [Source:UniProtKB/TrEMBL;Acc:Q93ZB0]	chr1	3400554	3402420	1
AT1G10385	0.458988	2.12514	0.861766	2.57452	EXO84A	protein_coding	Exocyst complex component EXO84A [Source:UniProtKB/Swiss-Prot;Acc:F4I4B6]	chr1	3403132	3405920	1
AT1G10390	6.68344	6.58128	6.80583	6.87975	NUP98A	protein_coding	Nuclear pore complex protein NUP98A [Source:UniProtKB/Swiss-Prot;Acc:Q8RY25]	chr1	3406956	3412874	-1
AT1G10400	3.51305	3.59865	3.17524	3.42426	UGT90A2	protein_coding	Glycosyltransferase (Fragment) [Source:UniProtKB/TrEMBL;Acc:W8Q3T6]	chr1	3414823	3416474	-1
AT1G10410	6.83999	6.82372	6.9573	6.74941		protein_coding	At1g10410/F14N23_31 [Source:UniProtKB/TrEMBL;Acc:Q8LPT2]	chr1	3416430	3419691	-1
AT1G10417	2.18229	2.00686	2.11005	2.04623		protein_coding	Encodes protein with unknown function whose expression is repressed by inoculation with Agrobacterium tumerifaciens. [Source:TAIR;Acc:AT1G10417]	chr1	3424186	3427531	-1
AT1G10430	5.33019	5.49103	5.29776	5.47763	PP2A2	protein_coding	Serine/threonine-protein phosphatase PP2A-2 catalytic subunit [Source:UniProtKB/Swiss-Prot;Acc:Q07098]	chr1	3428478	3430924	-1
AT1G10450	5.91327	5.81637	6.01352	5.82307	SNL6	protein_coding	Paired amphipathic helix protein Sin3-like 6 [Source:UniProtKB/Swiss-Prot;Acc:Q9XIK6]	chr1	3431764	3438370	1
AT1G10460	1.56182	1.42222	1.67367	1.7795	GLP7	protein_coding	Germin-like protein subfamily 1 member 1 [Source:UniProtKB/Swiss-Prot;Acc:P92998]	chr1	3439030	3440359	-1
AT1G10470	7.12602	6.64198	7.12357	7.02794	ARR4	protein_coding	Two-component response regulator ARR4 [Source:UniProtKB/Swiss-Prot;Acc:O82798]	chr1	3441988	3444360	-1
AT1G10480	3.55902	3.21865	3.43526	3.54626	ZFP5	protein_coding	Zinc finger protein 5 [Source:UniProtKB/Swiss-Prot;Acc:Q39264]	chr1	3449567	3451226	1
AT1G10490	6.02128	5.98472	6.07888	6.00233		protein_coding	RNA cytidine acetyltransferase 1 [Source:UniProtKB/Swiss-Prot;Acc:Q9XIK4]	chr1	3453191	3460620	1
AT1G10500	4.77075	4.75239	4.73318	4.57164	ISCA	protein_coding	AT1G10500 protein [Source:UniProtKB/TrEMBL;Acc:B9DF88]	chr1	3460000	3461485	-1
AT1G10510	5.09767	4.91108	5.02079	4.96869	emb2004	protein_coding	Putative uncharacterized protein At1g10510 [Source:UniProtKB/TrEMBL;Acc:Q93ZV8]	chr1	3461635	3465786	1
AT1G10520	2.41527	2.42208	2.40656	2.49027	POLL	protein_coding	DNA polymerase lambda [Source:UniProtKB/Swiss-Prot;Acc:Q9FNY4]	chr1	3465926	3469455	1
AT1G10522	3.11099	2.98124	2.90519	2.96703	PRIN2	protein_coding	Protein PLASTID REDOX INSENSITIVE 2 [Source:UniProtKB/Swiss-Prot;Acc:Q9XIK0]	chr1	3469512	3471488	1
AT1G10530	2.67846	3.0065	2.54067	2.8087		protein_coding	At1g10530 [Source:UniProtKB/TrEMBL;Acc:Q7XJ59]	chr1	3471456	3472674	-1
AT1G10540	-1.03539	-0.318563	-1.04296	-0.703679	NAT8	protein_coding	Nucleobase-ascorbate transporter 8 [Source:UniProtKB/Swiss-Prot;Acc:Q8VZQ5]	chr1	3474858	3478028	-1
AT1G10550	2.0733	2.22187	2.00358	2.14235	XTH33	protein_coding	Probable xyloglucan endotransglucosylase/hydrolase protein 33 [Source:UniProtKB/Swiss-Prot;Acc:Q8LC45]	chr1	3479066	3481041	-1
AT1G10560	3.40046	3.29268	3.36311	3.68683	PUB18	protein_coding	U-box domain-containing protein 18 [Source:UniProtKB/Swiss-Prot;Acc:Q9XIJ5]	chr1	3484399	3486965	1
AT1G10570	5.22854	5.17814	5.13385	5.1065	ULP1C	protein_coding	Ubiquitin-like-specific protease 1C [Source:UniProtKB/Swiss-Prot;Acc:Q8RWN0]	chr1	3487386	3491277	1
AT1G10580	5.82359	5.83669	5.76783	5.77807		protein_coding	At1g10580 [Source:UniProtKB/TrEMBL;Acc:A4FVN8]	chr1	3491258	3493834	-1
AT1G10590	6.86681	6.82062	6.84556	6.77977		protein_coding	Nucleic acid-binding, OB-fold-like protein [Source:UniProtKB/TrEMBL;Acc:Q9XIJ0]	chr1	3501988	3503544	-1
AT1G10600	3.7783	3.45756	3.69064	3.41883	AMSH2	protein_coding	AMSH2 [Source:UniProtKB/TrEMBL;Acc:A0A178W3T5]	chr1	3503640	3506159	1
AT1G10610	2.61547	2.16182	2.38796	2.47445	BHLH90	protein_coding	Transcription factor bHLH90 [Source:UniProtKB/Swiss-Prot;Acc:Q0WNR2]	chr1	3506186	3509006	1
AT1G10630	7.09324	7.17205	7.05051	7.1559	ATARFA1F	protein_coding	ADP-ribosylation factor A1F [Source:UniProtKB/TrEMBL;Acc:Q6ID97]	chr1	3512739	3514824	-1
AT1G10640	0.938676	2.41429	1.39275	1.60895		protein_coding	Pectin lyase-like superfamily protein [Source:UniProtKB/TrEMBL;Acc:F4I5U6]	chr1	3515182	3518035	-1
AT1G10650	4.77696	4.77101	4.80362	4.7133		protein_coding	Putative S-ribonuclease binding protein SBP1 [Source:UniProtKB/TrEMBL;Acc:Q84JF9]	chr1	3523986	3526531	-1
AT1G10660	4.59862	4.88017	4.51705	4.82291		protein_coding	AT1G10660 protein [Source:UniProtKB/TrEMBL;Acc:Q8H101]	chr1	3532229	3535137	1
AT1G10670	8.30658	8.40699	8.30745	8.33079	ACLA-1	protein_coding	ATP-citrate lyase A-1 [Source:UniProtKB/TrEMBL;Acc:F4I5V8]	chr1	3535288	3538439	1
AT1G10680	0.0462599	-0.571961	0.571174	-0.290716	ABCB10	protein_coding	ABC transporter B family member 10 [Source:UniProtKB/Swiss-Prot;Acc:Q9SGY1]	chr1	3538333	3543925	-1
AT1G10682	7.77695	6.6664	7.76897	7.08581		ncRNA	other RNA [Source:TAIR;Acc:AT1G10682]	chr1	3544913	3545614	-1
AT1G10690	1.70541	2.11116	1.61569	1.82016	SMR8	protein_coding	Cyclin-dependent protein kinase inhibitor SMR8 [Source:UniProtKB/Swiss-Prot;Acc:Q9SAD3]	chr1	3549920	3550848	-1
AT1G10700	5.12011	5.18052	5.16728	5.14132	PRS3	protein_coding	Ribose-phosphate pyrophosphokinase 3, chloroplastic [Source:UniProtKB/Swiss-Prot;Acc:Q93Z66]	chr1	3554104	3556544	1
AT1G10720	5.47275	5.31141	5.44107	5.3766		protein_coding	BSD domain-containing protein [Source:UniProtKB/TrEMBL;Acc:Q9SAD0]	chr1	3562841	3564850	1
AT1G10730	4.19496	4.13938	4.20389	4.06565	AP1M1	protein_coding	AP-1 complex subunit mu-1 [Source:UniProtKB/Swiss-Prot;Acc:Q9SAC9]	chr1	3565257	3568106	1
AT1G10740	4.51315	4.53964	4.62205	4.80317		protein_coding	Alpha/beta-Hydrolases superfamily protein [Source:UniProtKB/TrEMBL;Acc:Q9SAC8]	chr1	3567905	3571053	-1
AT1G10750	3.43674	3.53182	3.31817	3.35635		protein_coding	Carboxyl-terminal peptidase, putative (DUF239) [Source:UniProtKB/TrEMBL;Acc:Q84JS7]	chr1	3574807	3578783	-1
AT1G10760	5.99455	5.86071	6.04485	5.84746	GWD1	protein_coding	Alpha-glucan water dikinase 1, chloroplastic [Source:UniProtKB/Swiss-Prot;Acc:Q9SAC6]	chr1	3580830	3590928	-1
AT1G10780	4.13351	4.07385	4.12998	3.97817		protein_coding	F-box/RNI-like superfamily protein [Source:TAIR;Acc:AT1G10780]	chr1	3592680	3595220	-1
AT1G10790	1.77016	1.31781	1.65698	1.65829		protein_coding	F20B24.21 [Source:UniProtKB/TrEMBL;Acc:Q9S701]	chr1	3596264	3597847	1
AT1G10800	1.0935	0.411086	0.947791	1.11603		protein_coding	F20B24.22 [Source:UniProtKB/TrEMBL;Acc:Q9SGX2]	chr1	3598069	3598885	-1
AT1G10810	2.64046	2.59681	2.59392	2.52129		protein_coding	Probable aldo-keto reductase 1 [Source:UniProtKB/Swiss-Prot;Acc:Q9C5B9]	chr1	3599083	3600877	1
AT1G10820	4.90344	5.0061	4.87407	5.08788		protein_coding	Protein of unknown function (DUF3755) [Source:TAIR;Acc:AT1G10820]	chr1	3600910	3605076	-1
AT1G10830	3.39694	3.15366	3.40518	3.25989	Z-ISO	protein_coding	15-cis-zeta-carotene isomerase, chloroplastic [Source:UniProtKB/Swiss-Prot;Acc:Q9SAC0]	chr1	3605512	3607580	-1
AT1G10840	7.45006	7.48079	7.43572	7.32165	TIF3H1	protein_coding	Eukaryotic translation initiation factor 3 subunit H [Source:UniProtKB/Swiss-Prot;Acc:Q9C5Z2]	chr1	3607631	3610616	-1
AT1G10850	5.24902	5.41465	5.38598	5.43042		protein_coding	Leucine-rich repeat protein kinase family protein [Source:UniProtKB/TrEMBL;Acc:Q940B9]	chr1	3611490	3614613	1
AT1G10865	4.64964	4.31746	4.4814	4.42639		protein_coding	Cytochrome C oxidase assembly factor [Source:UniProtKB/TrEMBL;Acc:Q8GWM1]	chr1	3614513	3616308	-1
AT1G10870	5.62625	5.66719	5.73877	5.64123	AGD4	protein_coding	ARF-GAP domain 4 [Source:TAIR;Acc:AT1G10870]	chr1	3616610	3623806	-1
AT1G10890	5.34207	5.21962	5.33497	5.33903		protein_coding		chr1	3627646	3630808	1
AT1G10900	6.46538	6.40109	6.47	6.52424	PIP5K7	protein_coding	Phosphatidylinositol 4-phosphate 5-kinase 7 [Source:UniProtKB/Swiss-Prot;Acc:Q9SUI2]	chr1	3632132	3637250	-1
AT1G10910	4.19516	3.99771	4.15141	4.08414		protein_coding	Pentatricopeptide repeat-containing protein At1g10910, chloroplastic [Source:UniProtKB/Swiss-Prot;Acc:Q0WVV0]	chr1	3639835	3644187	1
AT1G10930	4.90632	4.82465	4.91827	4.91848	RECQL4A	protein_coding	ATP-dependent DNA helicase Q-like 4A [Source:UniProtKB/Swiss-Prot;Acc:Q8L840]	chr1	3647876	3655685	-1
AT1G10940	6.14694	6.10889	6.23036	6.26859	ASK1	protein_coding	Protein kinase superfamily protein [Source:UniProtKB/TrEMBL;Acc:F4I7B6]	chr1	3655673	3658612	-1
AT1G10950	7.86788	7.90449	7.86087	7.91372	TMN1	protein_coding	Transmembrane 9 superfamily member 1 [Source:UniProtKB/Swiss-Prot;Acc:Q940G0]	chr1	3659204	3664264	1
AT1G10960	5.44233	4.6113	5.39029	4.9728	FD1	protein_coding	Ferredoxin-1, chloroplastic [Source:UniProtKB/Swiss-Prot;Acc:O04090]	chr1	3664187	3665040	1
AT1G10970	3.61051	3.70252	3.46779	3.28433	ZIP4	protein_coding	Zinc transporter 4, chloroplastic [Source:UniProtKB/Swiss-Prot;Acc:O04089]	chr1	3665087	3667139	-1
AT1G10990	2.4936	3.13038	2.39175	2.72446		protein_coding	unknown protein; Has 4 Blast hits to 4 proteins in 1 species: Archae - 0; Bacteria - 0; Metazoa - 0; Fungi - 0; Plants - 4; Viruses - 0; Other Eukaryotes - 0 (source: NCBI BLink). [Source:TAIR;Acc:AT1G10990]	chr1	3670243	3671191	-1
AT1G11000	4.99721	5.23601	4.89983	4.90126	MLO4	protein_coding	MLO-like protein 4 [Source:UniProtKB/Swiss-Prot;Acc:O23693]	chr1	3671756	3676133	-1
AT1G11020	4.31586	4.21713	4.16508	4.05904		protein_coding	Putative uncharacterized protein At1g11020 [Source:UniProtKB/TrEMBL;Acc:Q8GYT4]	chr1	3676691	3678567	1
AT1G11050	3.72106	3.75876	3.8606	3.66597		protein_coding	Probable receptor-like protein kinase At1g11050 [Source:UniProtKB/Swiss-Prot;Acc:O04086]	chr1	3681679	3684169	1
AT1G11060	4.73521	4.73425	4.80951	4.76511		protein_coding	WAPL (Wings apart-like protein regulation of heterochromatin) protein [Source:UniProtKB/TrEMBL;Acc:F4I7C7]	chr1	3684568	3689892	1
AT1G11070	0.297919	-2.60369	0.613071	-1.39122		protein_coding		chr1	3690012	3694200	-1
AT1G11080	6.5447	4.39961	6.82382	5.94076	scpl31	protein_coding	Carboxypeptidase [Source:UniProtKB/TrEMBL;Acc:F4I7C9]	chr1	3694328	3698013	-1
AT1G11090	3.6399	3.54166	3.48686	3.51242		protein_coding	Alpha/beta-Hydrolases superfamily protein [Source:UniProtKB/TrEMBL;Acc:O04083]	chr1	3702608	3703779	1
AT1G11100	3.94148	4.00954	4.21437	4.13548		protein_coding	Putative uncharacterized protein At1g11100 (Fragment) [Source:UniProtKB/TrEMBL;Acc:C0SUU4]	chr1	3703672	3709586	-1
AT1G11120	2.22119	2.49465	2.31894	2.25511		protein_coding		chr1	3715084	3717659	1
AT1G11125	1.75942	2.19222	1.81133	1.72563		protein_coding	unknown protein; BEST Arabidopsis thaliana protein match is: unknown protein (TAIR:AT1G61170.1). [Source:TAIR;Acc:AT1G11125]	chr1	3718652	3719832	1
AT1G11130	5.22488	5.51307	5.36612	5.57385	SUB	protein_coding	Leucine-rich repeat receptor-like protein kinase (Fragment) [Source:UniProtKB/TrEMBL;Acc:C0LGE3]	chr1	3722708	3727450	1
AT1G11160	4.64961	5.15728	4.69912	5.32703		protein_coding	Katanin p80 WD40 repeat-containing subunit B1 homolog [Source:UniProtKB/TrEMBL;Acc:F4I7E1]	chr1	3733044	3739844	1
AT1G11170	2.75346	2.8383	2.60981	2.32999		protein_coding	At1g11170/T28P6_16 [Source:UniProtKB/TrEMBL;Acc:Q8S9J5]	chr1	3740664	3744675	1
AT1G11175	2.49805	1.81066	2.33191	2.17743		ncRNA	other RNA [Source:TAIR;Acc:AT1G11175]	chr1	3744858	3745655	1
AT1G11180	2.1177	1.33093	2.03643	1.51646		protein_coding	Secretory carrier membrane protein (SCAMP) family protein [Source:TAIR;Acc:AT1G11180]	chr1	3745774	3748557	1
AT1G11185	2.1926	1.29307	1.98148	1.62357		ncRNA	other RNA [Source:TAIR;Acc:AT1G11185]	chr1	3749510	3750035	1
AT1G11190	3.66125	3.71915	3.47957	3.51682	ENDO1	protein_coding	ENDO1 [Source:UniProtKB/TrEMBL;Acc:A0A178WKD4]	chr1	3750066	3752780	-1
AT1G11200	4.46221	4.54753	4.52833	4.4316		protein_coding	Protein of unknown function (DUF300) [Source:TAIR;Acc:AT1G11200]	chr1	3753213	3755658	1
AT1G11210	2.31061	1.73195	2.5335	2.16561		protein_coding	At1g11210 [Source:UniProtKB/TrEMBL;Acc:Q9SXA7]	chr1	3755668	3756998	-1
AT1G11220	2.58092	2.70749	2.62766	2.56807		protein_coding	Cotton fiber, putative (DUF761) [Source:UniProtKB/TrEMBL;Acc:Q9SXA8]	chr1	3759862	3761461	-1
AT1G11240	5.23081	5.20004	5.09511	5.11336		protein_coding	Putative uncharacterized protein [Source:UniProtKB/TrEMBL;Acc:Q8W494]	chr1	3766754	3769799	-1
AT1G11260	5.93536	5.68275	5.92186	6.20917	STP1	protein_coding	STP1 [Source:UniProtKB/TrEMBL;Acc:A0A178WJ63]	chr1	3777236	3780823	1
AT1G11270	2.99989	2.85663	2.84113	2.75495		protein_coding	F-box protein At1g11270 [Source:UniProtKB/Swiss-Prot;Acc:Q7X7A9]	chr1	3780386	3787099	-1
AT1G11280	5.4482	5.61	5.56002	5.53408		protein_coding	S-locus lectin protein kinase family protein [Source:TAIR;Acc:AT1G11280]	chr1	3787318	3790935	-1
AT1G11290	1.86488	1.63128	1.91011	1.60304	PCMP-H40	protein_coding	CRR22 [Source:UniProtKB/TrEMBL;Acc:A0A178WFR8]	chr1	3791168	3794088	-1
AT1G11300	2.38229	2.86451	3.01224	3.33589		protein_coding	G-type lectin S-receptor-like serine/threonine-protein kinase At1g11300 [Source:UniProtKB/Swiss-Prot;Acc:Q9SXB4]	chr1	3794243	3797507	1
AT1G11310	7.04412	7.20527	7.21024	7.21916	MLO2	protein_coding	MLO-like protein [Source:UniProtKB/TrEMBL;Acc:A0A178WQL2]	chr1	3800500	3804233	-1
AT1G11320	2.57856	2.55408	2.39466	2.41549		protein_coding	GDSL esterase/lipase [Source:UniProtKB/TrEMBL;Acc:Q9SXB7]	chr1	3806822	3808940	1
AT1G11330	3.67821	3.62439	3.66426	3.09535		protein_coding	G-type lectin S-receptor-like serine/threonine-protein kinase At1g11330 [Source:UniProtKB/Swiss-Prot;Acc:Q9SXB8]	chr1	3809795	3813809	1
AT1G11350	2.41298	2.61471	2.39134	2.90428	SD113	protein_coding	G-type lectin S-receptor-like serine/threonine-protein kinase SD1-13 [Source:UniProtKB/Swiss-Prot;Acc:Q9LPZ9]	chr1	3817424	3820887	-1
AT1G11360	5.16427	5.07098	5.09579	5.10389		protein_coding	AT1G11360 protein [Source:UniProtKB/TrEMBL;Acc:C0Z2J1]	chr1	3821106	3823088	-1
AT1G11380	4.31385	3.69195	4.26485	4.28911		protein_coding	At1g11380 [Source:UniProtKB/TrEMBL;Acc:Q8LFV5]	chr1	3832563	3834462	1
AT1G11390	5.41386	5.57504	5.44684	5.56927		protein_coding	Protein kinase superfamily protein [Source:UniProtKB/TrEMBL;Acc:F4I8V6]	chr1	3834432	3837676	-1
AT1G11400	4.60058	4.65977	4.6069	4.73851	PYM	protein_coding	PYM [Source:UniProtKB/TrEMBL;Acc:A0A178W3L1]	chr1	3837694	3841218	1
AT1G11410	1.12273	1.14679	1.36551	1.7255		protein_coding	S-locus lectin protein kinase family protein [Source:TAIR;Acc:AT1G11410]	chr1	3840877	3844479	1
AT1G11420	4.27846	4.23198	4.25065	4.13999	DUF2	protein_coding	DUF724 domain-containing protein 2 [Source:UniProtKB/Swiss-Prot;Acc:F4I8W1]	chr1	3844461	3846956	-1
AT1G11430	4.71121	4.46325	4.56559	4.48285	MORF9	protein_coding	Multiple organellar RNA editing factor 9, chloroplastic [Source:UniProtKB/Swiss-Prot;Acc:Q9LPZ1]	chr1	3847220	3849224	1
AT1G11440	2.74994	2.667	2.83181	2.63464		protein_coding	At1g11440 [Source:UniProtKB/TrEMBL;Acc:Q9LPZ0]	chr1	3849201	3850735	1
AT1G11450	5.92418	5.96111	5.94346	6.02083		protein_coding	WAT1-related protein [Source:UniProtKB/TrEMBL;Acc:A0A178WNM5]	chr1	3853184	3855507	1
AT1G11460	1.96719	3.73013	2.06573	4.14535		protein_coding	WAT1-related protein At1g11460 [Source:UniProtKB/Swiss-Prot;Acc:F4I8W6]	chr1	3856942	3859465	1
AT1G11475	4.96094	4.77096	4.87241	4.74158	NRPB10	protein_coding	NRPE10 [Source:UniProtKB/TrEMBL;Acc:A0A178WP73]	chr1	3862399	3864074	1
AT1G11480	6.80511	6.71749	6.82225	6.78967		protein_coding	At1g11480/T23J18_15 [Source:UniProtKB/TrEMBL;Acc:Q94C21]	chr1	3864043	3867000	-1
AT1G11490	0.777358	1.35586	0.999697	1.15785		protein_coding	Putative uncharacterized protein At1g11490 (Fragment) [Source:UniProtKB/TrEMBL;Acc:C0SUU5]	chr1	3868884	3870525	-1
AT1G11500	-0.315386	-0.0673106	-0.044872	0.234528		protein_coding	Protein of unknown function (DUF1218) [Source:TAIR;Acc:AT1G11500]	chr1	3870679	3871702	1
AT1G11530	2.68164	1.58352	2.51831	1.69479	CXXS1	protein_coding	Thioredoxin-like protein CXXS1 [Source:UniProtKB/Swiss-Prot;Acc:Q8LDI5]	chr1	3874396	3875484	1
AT1G11540	3.34274	3.27525	3.55048	3.36242		protein_coding	Sulfite exporter TauE/SafE family protein [Source:TAIR;Acc:AT1G11540]	chr1	3875442	3877323	-1
AT1G11545	6.48546	6.45465	6.46657	6.57756	XTH8	protein_coding	Xyloglucan endotransglucosylase/hydrolase [Source:UniProtKB/TrEMBL;Acc:A0A178W0W2]	chr1	3878495	3880391	-1
AT1G11570	0.715998	0.941027	0.629459	0.563007	NTL	protein_coding	NTF2-like [Source:TAIR;Acc:AT1G11570]	chr1	3883167	3884129	1
AT1G11580	8.82518	8.95251	8.87366	8.6443	ATPMEPCRA	protein_coding	methylesterase PCR A [Source:TAIR;Acc:AT1G11580]	chr1	3888610	3890824	1
AT1G11592	4.61771	4.46484	4.58853	4.63706		ncRNA	other RNA [Source:TAIR;Acc:AT1G11592]	chr1	3895179	3896934	-1
AT1G11600	1.71286	1.22754	1.85331	1.4473	CYP77B1	protein_coding	Cytochrome P450 like protein [Source:UniProtKB/TrEMBL;Acc:Q9SAB7]	chr1	3901950	3903895	1
AT1G11630	3.67519	3.57095	3.5746	3.49893		protein_coding	Pentatricopeptide repeat-containing protein At1g11630, mitochondrial [Source:UniProtKB/Swiss-Prot;Acc:Q9SAB4]	chr1	3912754	3914465	-1
AT1G11650	7.8592	7.74646	7.85649	7.76219	RBP45B	protein_coding	RBP45B [Source:UniProtKB/TrEMBL;Acc:A0A178WLD6]	chr1	3914774	3918243	1
AT1G11655	0.240622	2.26741	0.404075	2.37204		protein_coding	At1g11655 [Source:UniProtKB/TrEMBL;Acc:Q84VW6]	chr1	3919237	3919869	1
AT1G11660	6.45777	6.49855	6.45315	6.56488	HSP70-16	protein_coding	Heat shock 70 kDa protein 16 [Source:UniProtKB/Swiss-Prot;Acc:Q9SAB1]	chr1	3920478	3924566	1
AT1G11670	6.42681	6.47723	6.53512	6.72309	DTX36	protein_coding	Protein DETOXIFICATION 36 [Source:UniProtKB/Swiss-Prot;Acc:Q9SAB0]	chr1	3928115	3931701	-1
AT1G11680	7.61393	7.9989	7.61555	7.89069	CYP51G1	protein_coding	Sterol 14-demethylase [Source:UniProtKB/Swiss-Prot;Acc:Q9SAA9]	chr1	3938422	3940871	1
AT1G11700	2.0624	3.02769	2.3728	2.61992		protein_coding	At1g11700 [Source:UniProtKB/TrEMBL;Acc:Q9SAA7]	chr1	3945584	3946757	1
AT1G11710	2.79657	2.88833	2.92487	2.81234		protein_coding	Pentatricopeptide repeat-containing protein At1g11710, mitochondrial [Source:UniProtKB/Swiss-Prot;Acc:Q9SAA6]	chr1	3948714	3951359	1
AT1G11720	3.81849	3.97844	3.89025	4.00534	ATSS3	protein_coding	SS3 [Source:UniProtKB/TrEMBL;Acc:A0A178W4M9]	chr1	3951366	3957044	1
AT1G11730	1.72546	1.48351	1.59887	1.59383	B3GALT1	protein_coding	Hexosyltransferase (Fragment) [Source:UniProtKB/TrEMBL;Acc:W8Q7D4]	chr1	3957284	3960464	1
AT1G11740	2.10657	1.25272	2.11692	1.93348		protein_coding	Ankyrin repeat family protein [Source:UniProtKB/TrEMBL;Acc:F4IAG4]	chr1	3963054	3966850	-1
AT1G11750	5.33478	5.24805	5.27639	5.19985	CLPP6	protein_coding	ATP-dependent Clp protease proteolytic subunit [Source:UniProtKB/TrEMBL;Acc:F4IAG5]	chr1	3967476	3969877	1
AT1G11755	3.71502	3.64232	3.69134	3.5255	LEW1	protein_coding	Putative uncharacterized protein At1g11760 [Source:UniProtKB/TrEMBL;Acc:Q8H0V2]	chr1	3969681	3971911	-1
AT1G11760	2.72477	2.94164	2.81366	2.82813	MED32	protein_coding	MED32 [Source:UniProtKB/TrEMBL;Acc:A0A178WG85]	chr1	3971986	3973294	-1
AT1G11780	4.45659	4.49984	4.49643	4.29959		protein_coding	Alpha-ketoglutarate-dependent dioxygenase alkB [Source:UniProtKB/Swiss-Prot;Acc:Q9SA98]	chr1	3976839	3979237	-1
AT1G11790	4.891	5.01242	4.85556	4.89962	ADT1	protein_coding	Arogenate dehydratase [Source:UniProtKB/TrEMBL;Acc:A0A178W336]	chr1	3981153	3985219	1
AT1G11800	3.67503	3.54827	3.60419	3.53893		protein_coding	At1g11800/F25C20_3 [Source:UniProtKB/TrEMBL;Acc:Q9SA95]	chr1	3985184	3987290	-1
AT1G11820	5.40219	5.3075	5.37329	5.30656		protein_coding	Glucan endo-1,3-beta-glucosidase 1 [Source:UniProtKB/Swiss-Prot;Acc:O65399]	chr1	3991027	3993707	-1
AT1G11840	9.75652	9.87325	9.74432	9.7108	ATGLX1	protein_coding		chr1	3995158	3997965	1
AT1G11860	7.73778	7.52978	7.6988	7.53939		protein_coding	Glycine cleavage T-protein family [Source:TAIR;Acc:AT1G11860]	chr1	4001113	4003748	1
AT1G11870	4.25136	4.07422	4.21279	4.24233	OVA7	protein_coding	Serine--tRNA ligase, chloroplastic/mitochondrial [Source:UniProtKB/Swiss-Prot;Acc:Q8RWT8]	chr1	4003757	4007015	1
AT1G11880	3.14893	3.28419	3.20821	3.13001		protein_coding	GPI mannosyltransferase 2 [Source:UniProtKB/TrEMBL;Acc:Q6NKT6]	chr1	4007705	4010461	-1
AT1G11890	5.98788	6.1061	5.97211	5.96089	SEC22	protein_coding	SEC22 [Source:UniProtKB/TrEMBL;Acc:A0A178WBU4]	chr1	4010757	4013104	1
AT1G11900	2.05801	2.06594	1.88777	1.9469		protein_coding	Pentatricopeptide repeat-containing protein At1g11900 [Source:UniProtKB/Swiss-Prot;Acc:Q5BIV3]	chr1	4013121	4014688	-1
AT1G11905	4.33553	4.5515	4.33594	4.31793		protein_coding	B-cell receptor-associated protein 31-like protein [Source:UniProtKB/TrEMBL;Acc:Q8L702]	chr1	4014782	4016544	1
AT1G11910	9.37734	9.44545	9.50931	9.49213	APA1	protein_coding	aspartic proteinase A1 [Source:TAIR;Acc:AT1G11910]	chr1	4016712	4021043	-1
AT1G11915	1.27649	1.416	1.28679	1.09324		protein_coding	F12F1.23 protein [Source:UniProtKB/TrEMBL;Acc:O65389]	chr1	4021750	4023292	1
AT1G11920	-0.933871	2.46142	-0.916616	2.37339		protein_coding	Putative pectate lyase 2 [Source:UniProtKB/Swiss-Prot;Acc:O65388]	chr1	4023533	4025113	-1
AT1G11930	5.31391	5.18987	5.2973	5.18106		protein_coding	At1g11930/F12F1_20 [Source:UniProtKB/TrEMBL;Acc:Q944L8]	chr1	4028595	4030656	1
AT1G11940	3.72022	4.05844	3.70178	3.96946		protein_coding	Core-2/I-branching beta-1,6-N-acetylglucosaminyltransferase family protein [Source:UniProtKB/TrEMBL;Acc:Q8GYH0]	chr1	4031534	4034155	-1
AT1G11950	3.63791	3.64267	3.63431	3.66333		protein_coding	Putative uncharacterized protein At1g11950 (Fragment) [Source:UniProtKB/TrEMBL;Acc:C0SUU8]	chr1	4034479	4039065	-1
AT1G11960	3.96646	3.77904	4.087	3.95241		protein_coding	Hyperosmolality-gated Ca2+ permeable channel 1.3 [Source:UniProtKB/TrEMBL;Acc:A0A097NUP7]	chr1	4039566	4044046	-1
AT1G12000	8.60233	8.7348	8.64577	8.68347	PFP-BETA1	protein_coding	Pyrophosphate--fructose 6-phosphate 1-phosphotransferase subunit beta 1 [Source:UniProtKB/Swiss-Prot;Acc:Q8W4M5]	chr1	4049896	4053871	-1
AT1G12010	4.50509	4.58455	4.38747	3.5908		protein_coding	1-aminocyclopropane-1-carboxylate oxidase 3 [Source:UniProtKB/Swiss-Prot;Acc:O65378]	chr1	4056165	4057968	1
AT1G12020	2.86086	2.75554	2.76901	2.66341		protein_coding	F12F1.11 [Source:UniProtKB/TrEMBL;Acc:O65377]	chr1	4061363	4063549	-1
AT1G12040	4.33154	6.38636	4.70885	6.6855	LRX1	protein_coding	Leucine-rich repeat extensin-like protein 1 [Source:UniProtKB/Swiss-Prot;Acc:O65375]	chr1	4069992	4072681	1
AT1G12050	5.68778	6.01816	5.77236	5.84741	FAH	protein_coding	Fumarylacetoacetase [Source:UniProtKB/Swiss-Prot;Acc:Q8RW90]	chr1	4072741	4076207	1
AT1G12060	2.42817	2.50246	2.51724	2.53661	BAG5	protein_coding	BAG5 [Source:UniProtKB/TrEMBL;Acc:A0A178WFD4]	chr1	4076226	4077230	1
AT1G12070	-0.185796	-0.592907	-0.195747	-0.602402		protein_coding	At1g12070 [Source:UniProtKB/TrEMBL;Acc:O65371]	chr1	4078547	4080236	-1
AT1G12080	4.94625	4.45695	4.91595	4.86484		protein_coding	At1g12080 [Source:UniProtKB/TrEMBL;Acc:O65370]	chr1	4084162	4085185	1
AT1G12090	7.29279	7.0563	7.20413	7.45176	ELP	protein_coding	ELP [Source:UniProtKB/TrEMBL;Acc:A0A178W1A4]	chr1	4089664	4090857	-1
AT1G12110	8.4654	7.96857	8.97982	8.09522	NPF6.3	protein_coding	NRT1.1 [Source:UniProtKB/TrEMBL;Acc:A0A178W8F7]	chr1	4105223	4109601	1
AT1G12120	6.13234	5.96182	6.08115	5.92802		protein_coding	Putative uncharacterized protein At1g12120 [Source:UniProtKB/TrEMBL;Acc:Q9FWW2]	chr1	4114674	4117614	-1
AT1G12140	6.22746	6.14673	6.3155	6.2273	FMOGS-OX5	protein_coding	Flavin-containing monooxygenase FMO GS-OX5 [Source:UniProtKB/Swiss-Prot;Acc:A8MRX0]	chr1	4121285	4124595	1
AT1G12150	0.996393	2.16753	1.51419	2.49214		protein_coding	WEB family protein At1g12150 [Source:UniProtKB/Swiss-Prot;Acc:Q9FWW5]	chr1	4123530	4125651	-1
AT1G12160	5.25245	5.07691	5.21635	4.99269		protein_coding	Flavin-containing monooxygenase FMO GS-OX-like 1 [Source:UniProtKB/Swiss-Prot;Acc:Q9FWW6]	chr1	4125990	4128310	1
AT1G12200	5.05419	6.25388	5.09289	6.04121		protein_coding	Flavin-containing monooxygenase [Source:UniProtKB/TrEMBL;Acc:A0A178W1K3]	chr1	4137511	4140158	1
AT1G12210	3.18594	3.19493	3.15947	3.13135	RFL1	protein_coding	Disease resistance protein RFL1 [Source:UniProtKB/Swiss-Prot;Acc:Q8L3R3]	chr1	4140216	4143916	1
AT1G12220	3.46575	3.07955	3.56717	3.20859	RPS5	protein_coding	Disease resistance protein [Source:UniProtKB/TrEMBL;Acc:Q56YM8]	chr1	4144257	4147939	1
AT1G12230	6.96405	6.95951	6.93964	6.88645		protein_coding	Aldolase superfamily protein [Source:UniProtKB/TrEMBL;Acc:F4IC59]	chr1	4147962	4151056	1
AT1G12240	6.90031	7.20504	7.03782	7.26908	BFRUCT4	protein_coding	Acid beta-fructofuranosidase 4, vacuolar [Source:UniProtKB/Swiss-Prot;Acc:Q39041]	chr1	4153641	4157653	1
AT1G12244	2.26785	2.27004	2.12141	2.05425		protein_coding	Polynucleotidyl transferase, ribonuclease H-like superfamily protein [Source:UniProtKB/TrEMBL;Acc:F4IC62]	chr1	4157654	4159046	1
AT1G12250	1.7201	0.87155	1.59934	1.2933	TL20.3	protein_coding	Thylakoid lumenal protein TL20.3, chloroplastic [Source:UniProtKB/Swiss-Prot;Acc:Q8H1Q1]	chr1	4159227	4161506	1
AT1G12260	3.02218	2.8069	2.92364	3.06452	NAC007	protein_coding	NAC domain-containing protein 7 [Source:UniProtKB/Swiss-Prot;Acc:Q9FWX2]	chr1	4162826	4165928	-1
AT1G12270	6.64506	6.61037	6.57469	6.58993	HOP1	protein_coding	Hop1 [Source:UniProtKB/TrEMBL;Acc:A0A178WM19]	chr1	4172035	4174730	1
AT1G12280	2.99755	2.88027	3.09665	2.96178		protein_coding	Probable disease resistance protein At1g12280 [Source:UniProtKB/Swiss-Prot;Acc:P60838]	chr1	4174875	4178021	-1
AT1G12290	3.17835	3.04858	3.23085	3.03226		protein_coding	Probable disease resistance protein At1g12290 [Source:UniProtKB/Swiss-Prot;Acc:P60839]	chr1	4177917	4182593	-1
AT1G12300	2.90629	2.92533	2.92987	2.90791		protein_coding	Pentatricopeptide repeat-containing protein At1g12300, mitochondrial [Source:UniProtKB/Swiss-Prot;Acc:Q0WKV3]	chr1	4183010	4186247	-1
AT1G12310	6.49653	6.59748	6.53839	6.51648	CML13	protein_coding	Probable calcium-binding protein CML13 [Source:UniProtKB/Swiss-Prot;Acc:Q94AZ4]	chr1	4186653	4188233	-1
AT1G12320	2.25951	2.59804	2.47664	2.09767		protein_coding	Ankyrin repeat/KH domain protein (DUF1442) [Source:UniProtKB/TrEMBL;Acc:Q9LNB3]	chr1	4186624	4190342	1
AT1G12330	0.91139	0.988203	1.02287	1.0139		protein_coding	Cyclin-dependent kinase-like protein [Source:UniProtKB/TrEMBL;Acc:Q9LNB2]	chr1	4194420	4196749	1
AT1G12350	4.60692	4.45703	4.66731	4.5042	PPCS1	protein_coding	Phosphopantothenate--cysteine ligase 1 [Source:UniProtKB/Swiss-Prot;Acc:Q8GXR5]	chr1	4198337	4200849	1
AT1G12360	6.96267	6.89027	7.02037	6.93156	KEU	protein_coding	SNARE-interacting protein KEULE [Source:UniProtKB/Swiss-Prot;Acc:Q9C5X3]	chr1	4200864	4206486	1
AT1G12370	3.93376	3.93796	4.00897	4.01591	PHR1	protein_coding	Deoxyribodipyrimidine photo-lyase [Source:UniProtKB/Swiss-Prot;Acc:Q9SB00]	chr1	4206360	4208999	-1
AT1G12380	4.49445	4.42047	4.42621	4.27876		protein_coding		chr1	4214258	4217412	-1
AT1G12390	4.76912	4.75251	4.79079	4.67353		protein_coding	Protein cornichon homolog 4 [Source:UniProtKB/Swiss-Prot;Acc:Q84W04]	chr1	4220044	4221803	1
AT1G12400	3.69858	3.4925	3.62053	3.41137		protein_coding	Nucleotide excision repair, TFIIH, subunit TTDA [Source:TAIR;Acc:AT1G12400]	chr1	4221779	4222875	1
AT1G12410	5.37784	5.3187	5.28069	5.25423	CLPR2	protein_coding	ATP-dependent Clp protease proteolytic subunit-related protein 2, chloroplastic [Source:UniProtKB/Swiss-Prot;Acc:Q9XJ36]	chr1	4223030	4225254	1
AT1G12420	4.58147	5.30474	4.75462	5.26142	ACR8	protein_coding	ACT domain-containing protein ACR8 [Source:UniProtKB/Swiss-Prot;Acc:Q9LNA5]	chr1	4226239	4229211	-1
AT1G12430	5.1338	5.1118	5.2608	5.22718	ARK3	protein_coding	Kinesin-like protein [Source:UniProtKB/TrEMBL;Acc:F4IC87]	chr1	4233717	4238795	-1
AT1G12440	5.36968	5.10912	5.23181	5.2138	SAP1	protein_coding	Zinc finger A20 and AN1 domain-containing stress-associated protein 1 [Source:UniProtKB/Swiss-Prot;Acc:Q6NNI8]	chr1	4241421	4243229	-1
AT1G12450	3.09521	3.43336	3.1386	3.35452		protein_coding	At1g12450 [Source:UniProtKB/TrEMBL;Acc:Q6NQK3]	chr1	4243904	4245993	1
AT1G12460	3.77866	3.66528	3.77877	3.65777		protein_coding	Probable LRR receptor-like serine/threonine-protein kinase At1g12460 [Source:UniProtKB/Swiss-Prot;Acc:C0LGE4]	chr1	4247218	4250758	1
AT1G12470	6.30065	6.33016	6.39649	6.41258		protein_coding	Zinc ion binding protein [Source:UniProtKB/TrEMBL;Acc:F4IDS7]	chr1	4250945	4257392	1
AT1G12500	5.63687	5.49713	5.6687	5.58519		protein_coding	Probable sugar phosphate/phosphate translocator At1g12500 [Source:UniProtKB/Swiss-Prot;Acc:Q9LDH3]	chr1	4263150	4265156	-1
AT1G12520	5.27406	5.16268	5.23078	5.5298	CCS	protein_coding	Copper chaperone for superoxide dismutase, chloroplastic/cytosolic [Source:UniProtKB/Swiss-Prot;Acc:Q9LD47]	chr1	4267074	4268982	-1
AT1G12530	4.26007	4.26037	4.33569	4.17233		protein_coding	Putative uncharacterized protein [Source:UniProtKB/TrEMBL;Acc:Q5Q0H6]	chr1	4268986	4270907	-1
AT1G12550	2.08107	2.24887	2.01291	2.28487	HPR3	protein_coding	Glyoxylate/hydroxypyruvate reductase HPR3 [Source:UniProtKB/Swiss-Prot;Acc:Q9LE33]	chr1	4274531	4276031	1
AT1G12560	5.08699	6.33314	5.27564	6.64484	EXPA7	protein_coding	EXPA7 [Source:UniProtKB/TrEMBL;Acc:A0A178W749]	chr1	4276505	4277969	1
AT1G12580	5.29411	5.293	5.32419	5.23634	PEPKR1	protein_coding	PEPKR1 [Source:UniProtKB/TrEMBL;Acc:A0A178WE53]	chr1	4282794	4285876	1
AT1G12600	1.02941	1.23208	1.43076	0.918131	UTR4	protein_coding	UDP-galactose/UDP-glucose transporter 4 [Source:UniProtKB/Swiss-Prot;Acc:Q9LDX3]	chr1	4286204	4289069	-1
AT1G12620	3.35102	3.25445	3.15534	3.29731		protein_coding	Pentatricopeptide repeat-containing protein At1g12620 [Source:UniProtKB/Swiss-Prot;Acc:Q9ASZ8]	chr1	4294552	4297178	-1
AT1G12630	-0.729822	-0.389273	-0.751887	-1.02433	ERF027	protein_coding	Ethylene-responsive transcription factor ERF027 [Source:UniProtKB/Swiss-Prot;Acc:Q38Q39]	chr1	4298666	4299571	1
AT1G12640	5.88121	6.0961	5.92716	6.07085	LPLAT1	protein_coding	Lysophospholipid acyltransferase 1 [Source:UniProtKB/Swiss-Prot;Acc:F4IDU4]	chr1	4303280	4305907	-1
AT1G12650	5.05854	5.06072	5.09598	4.96444		protein_coding	At1g12650/T12C24_1 [Source:UniProtKB/TrEMBL;Acc:Q8W1E4]	chr1	4305791	4308007	1
AT1G12680	4.68163	4.80832	4.64182	4.84437	PEPKR2	protein_coding	Serine/threonine-protein kinase PEPKR2 [Source:UniProtKB/Swiss-Prot;Acc:Q8W490]	chr1	4319877	4323265	-1
AT1G12700	2.31992	2.2311	2.41519	2.34332		protein_coding	ATP binding;nucleic acid binding;helicases [Source:TAIR;Acc:AT1G12700]	chr1	4323533	4326377	-1
AT1G12710	3.8256	3.4032	3.73829	3.67017	AtPP2-A12	protein_coding	phloem protein 2-A12 [Source:TAIR;Acc:AT1G12710]	chr1	4326739	4328616	-1
AT1G12730	3.23509	2.89532	2.94608	3.10484		protein_coding	GPI transamidase subunit PIG-U [Source:UniProtKB/TrEMBL;Acc:Q94K70]	chr1	4334499	4337957	1
AT1G12740	6.29656	5.61918	6.17797	5.45612	CYP87A2	protein_coding	Cytochrome P450, family 87, subfamily A, polypeptide 2 [Source:UniProtKB/TrEMBL;Acc:Q9LN73]	chr1	4342209	4344875	1
AT1G12750	4.35677	4.3342	4.40285	4.53358	RBL6	protein_coding	RHOMBOID-like protein 6, mitochondrial [Source:UniProtKB/Swiss-Prot;Acc:Q8VZ48]	chr1	4344943	4348390	-1
AT1G12760	6.0344	5.75408	6.11047	5.90602		protein_coding	E3 ubiquitin-protein ligase At1g12760 [Source:UniProtKB/Swiss-Prot;Acc:Q9LN71]	chr1	4348498	4350993	1
AT1G12770	4.43544	4.2562	4.44765	4.2825	RH47	protein_coding	DEAD-box ATP-dependent RNA helicase 47, mitochondrial [Source:UniProtKB/Swiss-Prot;Acc:Q8W4E1]	chr1	4351019	4353797	1
AT1G12775	2.49235	2.2336	2.12738	2.08169		protein_coding	Pentatricopeptide repeat-containing protein At1g12775, mitochondrial [Source:UniProtKB/Swiss-Prot;Acc:Q9LPX2]	chr1	4353842	4355929	1
AT1G12780	5.41437	4.61798	5.23301	4.81311	UGE1	protein_coding	Bifunctional UDP-glucose 4-epimerase and UDP-xylose 4-epimerase 1 [Source:UniProtKB/Swiss-Prot;Acc:Q42605]	chr1	4355926	4358894	-1
AT1G12790	2.03655	1.86466	1.96407	1.67996	PTD	protein_coding	Protein PARTING DANCERS [Source:UniProtKB/Swiss-Prot;Acc:F4IDW9]	chr1	4358895	4361371	-1
AT1G12800	4.81152	4.46431	4.82272	4.51129		protein_coding	Nucleic acid-binding, OB-fold-like protein [Source:UniProtKB/TrEMBL;Acc:Q94AJ9]	chr1	4361551	4365414	-1
AT1G12810	4.7091	4.69783	4.68391	4.87848		protein_coding	Proline-rich family protein [Source:UniProtKB/TrEMBL;Acc:F4IDX2]	chr1	4367256	4368822	1
AT1G12820	5.80658	5.72393	5.79775	5.77439	AFB3	protein_coding	Protein AUXIN SIGNALING F-BOX 3 [Source:UniProtKB/Swiss-Prot;Acc:Q9LPW7]	chr1	4368760	4371298	-1
AT1G12830	3.9943	4.16181	4.12296	3.95445		protein_coding	F13K23.8 protein [Source:UniProtKB/TrEMBL;Acc:Q9LPW6]	chr1	4374249	4375247	-1
AT1G12840	7.78652	7.89655	7.79511	7.88421	VHA-C	protein_coding	V-type proton ATPase subunit C [Source:UniProtKB/TrEMBL;Acc:A0A178WM16]	chr1	4374205	4378514	1
AT1G12845	0.820807	1.43107	0.328093	0.630926		protein_coding	At1g12845 [Source:UniProtKB/TrEMBL;Acc:Q0IGM1]	chr1	4378832	4379607	-1
AT1G12850	5.91722	5.89996	5.92538	5.94781		protein_coding	At1g12850/F13K23_8 [Source:UniProtKB/TrEMBL;Acc:Q94BZ6]	chr1	4379694	4381764	-1
AT1G12860	1.46997	1.55002	1.45414	1.39691	SCRM2	protein_coding	Transcription factor SCREAM2 [Source:UniProtKB/Swiss-Prot;Acc:Q9LPW3]	chr1	4384304	4386651	1
AT1G12880	2.24598	2.41401	2.10373	2.41183	NUDT12	protein_coding	NUDT12 [Source:UniProtKB/TrEMBL;Acc:A0A178WEE5]	chr1	4389678	4391344	1
AT1G12900	1.34717	0.759632	0.89827	0.784596	GAPA-2	protein_coding	glyceraldehyde 3-phosphate dehydrogenase A subunit 2 [Source:TAIR;Acc:AT1G12900]	chr1	4392438	4394454	-1
AT1G12910	5.19425	5.11509	5.14371	5.08536	LWD1	protein_coding	WD repeat-containing protein LWD1 [Source:UniProtKB/Swiss-Prot;Acc:Q9LPV9]	chr1	4394897	4396291	-1
AT1G12920	7.45506	7.3952	7.43096	7.25388	ERF1-2	protein_coding	Eukaryotic peptide chain release factor subunit 1-2 [Source:UniProtKB/Swiss-Prot;Acc:Q9LPV8]	chr1	4396348	4398193	-1
AT1G12930	5.1273	4.86633	5.09886	4.99152		protein_coding	ARM repeat superfamily protein [Source:UniProtKB/TrEMBL;Acc:F4HNZ9]	chr1	4398322	4405669	-1
AT1G12950	4.11642	5.76503	4.50799	5.63231	DTX31	protein_coding	Protein DETOXIFICATION [Source:UniProtKB/TrEMBL;Acc:A0A178WCP4]	chr1	4419714	4422684	1
AT1G12970	4.20621	4.03352	4.15886	4.07786	PIRL3	protein_coding	Plant intracellular Ras-group-related LRR protein 3 [Source:UniProtKB/Swiss-Prot;Acc:Q8W4Q3]	chr1	4423540	4425936	1
AT1G12990	4.36978	4.40765	4.25926	4.61221		protein_coding	Beta-1,4-N-acetylglucosaminyltransferase family protein [Source:UniProtKB/TrEMBL;Acc:F4HP06]	chr1	4433605	4436102	1
AT1G13000	5.29236	5.40718	5.29219	5.25474		protein_coding	Putative uncharacterized protein At1g13000 [Source:UniProtKB/TrEMBL;Acc:Q8VYF6]	chr1	4436101	4439639	-1
AT1G13020	5.70226	5.77406	5.69993	5.72358	EIF4B2	protein_coding	eIF4B2 [Source:UniProtKB/TrEMBL;Acc:A0A178W345]	chr1	4440404	4443954	-1
AT1G13030	3.93514	3.86874	3.88803	3.86181	COIL	protein_coding	Coilin [Source:UniProtKB/Swiss-Prot;Acc:Q8RWK8]	chr1	4444043	4447412	-1
AT1G13040	3.36149	3.24233	3.35397	3.50955		protein_coding	Pentatricopeptide repeat-containing protein At1g13040, mitochondrial [Source:UniProtKB/Swiss-Prot;Acc:Q9SAD9]	chr1	4447549	4450001	1
AT1G13050	3.31083	3.32466	3.44871	3.47724		protein_coding	F3F19.7 [Source:UniProtKB/TrEMBL;Acc:Q9SAE0]	chr1	4449713	4451742	1
AT1G13060	7.39858	7.4094	7.36509	7.37676	PBE1	protein_coding	20S proteasome beta subunit E1 [Source:UniProtKB/TrEMBL;Acc:F4HP14]	chr1	4452190	4454900	1
AT1G13080	6.34623	5.59611	6.21059	5.97397	CYP71B2	protein_coding	Cytochrome P450 71B2 [Source:UniProtKB/Swiss-Prot;Acc:O65788]	chr1	4459002	4460996	1
AT1G13090	3.90507	4.30714	3.83546	4.11867	CYP71B28	protein_coding	Cytochrome P450 71B28 [Source:UniProtKB/Swiss-Prot;Acc:Q9SAE3]	chr1	4461738	4463469	1
AT1G13100	4.21235	3.84906	4.20485	3.9284	CYP71B29	protein_coding	Cytochrome P450 71B29 [Source:UniProtKB/Swiss-Prot;Acc:Q9SAE4]	chr1	4463859	4465725	1
AT1G13110	6.47887	6.50368	6.55867	6.54888	CYP71B7	protein_coding	CYP71B7 [Source:UniProtKB/TrEMBL;Acc:A0A178WGC6]	chr1	4467094	4469033	1
AT1G13120	5.20585	5.18579	5.23276	5.15299	GLE1	protein_coding	Protein GLE1 [Source:UniProtKB/Swiss-Prot;Acc:Q0WPZ7]	chr1	4469144	4473319	-1
AT1G13130	2.95047	2.58902	2.72095	2.99822		protein_coding	At1g13130 [Source:UniProtKB/TrEMBL;Acc:Q66GP7]	chr1	4474684	4478005	1
AT1G13143	0.243504	0.210024	0.188124	-0.0111451		protein_coding		chr1	4479025	4479709	1
AT1G13160	5.86083	5.95817	5.87605	5.89297		protein_coding	ARM repeat superfamily protein [Source:UniProtKB/TrEMBL;Acc:Q0WVH7]	chr1	4484584	4488577	1
AT1G13170	6.06901	6.19059	6.06938	6.13796	ORP1D	protein_coding	OSBP(Oxysterol binding protein)-related protein 1D [Source:UniProtKB/TrEMBL;Acc:F4HP28]	chr1	4488533	4492667	-1
AT1G13180	4.69559	4.77318	4.63504	4.62215	ARP3	protein_coding	Actin-related protein 3 [Source:UniProtKB/Swiss-Prot;Acc:Q9SAF1]	chr1	4494924	4498469	1
AT1G13190	4.77341	4.7451	4.67548	4.75359		protein_coding	F3F19.21 protein [Source:UniProtKB/TrEMBL;Acc:Q9SAF2]	chr1	4498764	4501624	1
AT1G13195	3.88885	3.9792	3.86552	3.89521		protein_coding	At1g13195 [Source:UniProtKB/TrEMBL;Acc:Q9SAF3]	chr1	4501581	4503676	-1
AT1G13210	6.07876	5.99351	6.08001	6.31849	ALA11	protein_coding	Probable phospholipid-transporting ATPase 11 [Source:UniProtKB/Swiss-Prot;Acc:Q9SAF5]	chr1	4508906	4514010	-1
AT1G13220	4.87698	4.7641	4.85521	4.88478	LINC2	protein_coding	nuclear matrix constituent protein-related [Source:TAIR;Acc:AT1G13220]	chr1	4515464	4520306	1
AT1G13245	2.32668	2.50377	2.18912	2.40491	RTFL17	protein_coding	At1g13245 [Source:UniProtKB/TrEMBL;Acc:Q9SAF8]	chr1	4525414	4526204	-1
AT1G13250	4.08616	3.9115	4.04038	4.04196	GATL3	protein_coding	Probable galacturonosyltransferase-like 3 [Source:UniProtKB/Swiss-Prot;Acc:Q0V7R1]	chr1	4528485	4530222	-1
AT1G13260	4.45735	4.06145	4.41126	4.53008	RAV1	protein_coding	AP2/ERF and B3 domain-containing transcription factor RAV1 [Source:UniProtKB/Swiss-Prot;Acc:Q9ZWM9]	chr1	4542168	4543970	1
AT1G13270	3.58809	3.19276	3.36104	3.16797	MAP1B	protein_coding	Methionine aminopeptidase 1B, chloroplastic [Source:UniProtKB/Swiss-Prot;Acc:Q9FV52]	chr1	4544889	4547373	1
AT1G13280	6.10089	6.2377	6.08328	5.95665	AOC4	protein_coding	Allene oxide cyclase 4, chloroplastic [Source:UniProtKB/Swiss-Prot;Acc:Q93ZC5]	chr1	4547388	4548894	1
AT1G13300	5.77063	5.34343	5.74231	5.50384	HRS1	protein_coding	Transcription factor HRS1 [Source:UniProtKB/Swiss-Prot;Acc:Q9FX67]	chr1	4556878	4558793	1
AT1G13320	6.32584	6.34697	6.39933	6.37954	PP2AA3	protein_coding	Serine/threonine-protein phosphatase 2A 65 kDa regulatory subunit A gamma isoform [Source:UniProtKB/Swiss-Prot;Acc:Q38951]	chr1	4563428	4567849	-1
AT1G13330	1.66434	1.81699	1.65479	1.54603	HOP2	protein_coding	Homologous-pairing protein 2 homolog [Source:UniProtKB/Swiss-Prot;Acc:Q9FX64]	chr1	4567935	4570598	1
AT1G13340	3.76184	3.53097	3.73838	3.23862		protein_coding	Putative uncharacterized protein At1g13340 [Source:UniProtKB/TrEMBL;Acc:Q9FX63]	chr1	4569448	4571229	-1
AT1G13350	5.14979	5.10961	5.10258	5.37374		protein_coding	Protein kinase superfamily protein [Source:TAIR;Acc:AT1G13350]	chr1	4572304	4576711	-1
AT1G13360	6.1665	5.94169	6.26124	5.92105		protein_coding	Putative uncharacterized protein At1g13360 [Source:UniProtKB/TrEMBL;Acc:Q9FX61]	chr1	4576873	4578369	-1
AT1G13380	4.47482	4.19533	4.16841	4.15953		protein_coding	Expressed protein [Source:UniProtKB/TrEMBL;Acc:Q9FX59]	chr1	4588994	4590501	-1
AT1G13390	4.35305	4.5339	4.45166	4.43886		protein_coding	At1g13390 [Source:UniProtKB/TrEMBL;Acc:Q9FX58]	chr1	4592304	4594468	-1
AT1G13410	2.76479	2.65014	2.54423	2.41572		protein_coding	Putative uncharacterized protein At1g13410 [Source:UniProtKB/TrEMBL;Acc:Q0WVP2]	chr1	4601235	4603635	1
AT1G13420	5.58128	6.10747	5.62078	6.18335	SOT8	protein_coding	Cytosolic sulfotransferase 8 [Source:UniProtKB/Swiss-Prot;Acc:Q9FX56]	chr1	4604688	4606067	1
AT1G13430	1.76862	2.06406	1.8451	1.99067	STO9	protein_coding	Cytosolic sulfotransferase 9 [Source:UniProtKB/Swiss-Prot;Acc:Q9FX55]	chr1	4606500	4607780	1
AT1G13440	10.7117	11.2302	10.8993	11.0082	GAPC2	protein_coding	Glyceraldehyde-3-phosphate dehydrogenase GAPC2, cytosolic [Source:UniProtKB/Swiss-Prot;Acc:Q9FX54]	chr1	4608077	4610878	-1
AT1G13448	0.15684	-0.516385	-0.217084	-0.77963		lncRNA	other RNA [Source:TAIR;Acc:AT1G13448]	chr1	4612243	4612929	1
AT1G13450	5.40774	5.10597	5.36965	5.23695	GT-1	protein_coding	Trihelix transcription factor GT-1 [Source:UniProtKB/Swiss-Prot;Acc:Q9FX53]	chr1	4612731	4615353	-1
AT1G13460	5.08891	5.05021	5.1258	5.06512	B'THETA	protein_coding	Serine/threonine protein phosphatase 2A 57 kDa regulatory subunit B' theta isoform [Source:UniProtKB/Swiss-Prot;Acc:Q8LF36]	chr1	4615767	4618449	1
AT1G13480	1.50753	1.86886	1.83059	0.942637		protein_coding	At1g13480 [Source:UniProtKB/TrEMBL;Acc:Q56Y29]	chr1	4622550	4624081	-1
AT1G13500	2.08866	1.49079	2.14083	1.98727		protein_coding	Protein of unknown function (DUF1262) [Source:TAIR;Acc:AT1G13500]	chr1	4627789	4629169	-1
AT1G13510	3.24277	3.19285	3.3168	3.2423		protein_coding	Putative uncharacterized protein At1g13510 [Source:UniProtKB/TrEMBL;Acc:Q8VZN5]	chr1	4629203	4630821	-1
AT1G13520	2.24375	3.15832	2.16972	2.86502		protein_coding	At1g13520 [Source:UniProtKB/TrEMBL;Acc:Q6NNH1]	chr1	4631633	4633299	-1
AT1G13530	2.45338	3.03467	2.52512	3.18052		protein_coding	Protein of unknown function (DUF1262) [Source:TAIR;Acc:AT1G13530]	chr1	4633590	4635129	-1
AT1G13540	1.32425	1.48083	1.23723	1.06327		protein_coding	At1g13540 [Source:UniProtKB/TrEMBL;Acc:Q6NM24]	chr1	4635463	4636805	-1
AT1G13550	0.464136	-0.488091	0.557723	0.0198122		protein_coding	Putative uncharacterized protein [Source:UniProtKB/TrEMBL;Acc:Q3EDD3]	chr1	4636984	4638330	-1
AT1G13560	6.55026	6.57787	6.48176	6.49069	AAPT1	protein_coding	ATAAPT1 [Source:UniProtKB/TrEMBL;Acc:A0A178WA43]	chr1	4638468	4642190	-1
AT1G13570	4.82518	4.57445	4.71263	4.69087		protein_coding	F-box/FBD/LRR-repeat protein At1g13570 [Source:UniProtKB/Swiss-Prot;Acc:Q9FZ70]	chr1	4642124	4644422	-1
AT1G13580	4.94768	4.99056	4.82367	4.8679	LAG13	protein_coding	LOH3 [Source:UniProtKB/TrEMBL;Acc:A0A178WFM1]	chr1	4644521	4647142	-1
AT1G13590	3.8844	3.79683	3.73475	3.49014	PSK1	protein_coding	Phytosulfokines 1 [Source:UniProtKB/Swiss-Prot;Acc:Q9LMY9]	chr1	4647815	4649066	1
AT1G13600	1.87183	1.99089	2.0602	1.8681	AtbZIP58	protein_coding	BZIP58 [Source:UniProtKB/TrEMBL;Acc:A0A178WP44]	chr1	4650606	4651549	-1
AT1G13610	1.09296	1.25976	1.04022	1.1691		protein_coding	Alpha/beta-Hydrolases superfamily protein [Source:UniProtKB/TrEMBL;Acc:Q9FZ68]	chr1	4663831	4666130	-1
AT1G13620	1.15159	1.05597	0.600661	0.500822	RGF2	protein_coding	Root meristem growth factor 2 [Source:UniProtKB/Swiss-Prot;Acc:Q6DSU1]	chr1	4668366	4669471	1
AT1G13630	2.35797	2.14813	2.345	2.26155		protein_coding	Tetratricopeptide repeat (TPR)-like superfamily protein [Source:TAIR;Acc:AT1G13630]	chr1	4669425	4673073	-1
AT1G13635	2.90088	2.91137	2.9754	3.12343		protein_coding	DNA glycosylase superfamily protein [Source:UniProtKB/TrEMBL;Acc:F4HSJ2]	chr1	4674152	4676484	1
AT1G13640	5.83036	5.50089	5.80846	5.61597	PI4KG6	protein_coding	Phosphatidylinositol 4-kinase gamma 6 [Source:UniProtKB/Swiss-Prot;Acc:Q8W4R8]	chr1	4677004	4679862	-1
AT1G13670	3.73706	3.15472	3.8269	3.60532		protein_coding	At1g13670 [Source:UniProtKB/TrEMBL;Acc:Q9LMY0]	chr1	4688018	4689265	1
AT1G13690	3.99572	4.02382	4.12638	3.97053	ATE1	protein_coding	ATE1 [Source:UniProtKB/TrEMBL;Acc:A0A178WKP3]	chr1	4693282	4694410	1
AT1G13700	2.79481	1.70147	2.39735	1.91951	PGL1	protein_coding	Probable 6-phosphogluconolactonase 1 [Source:UniProtKB/Swiss-Prot;Acc:Q9LMX8]	chr1	4694372	4696023	-1
AT1G13710	1.28499	1.4421	1.03039	1.3105	CYP78A5	protein_coding	Cytochrome P450 78A5 [Source:UniProtKB/Swiss-Prot;Acc:Q9LMX7]	chr1	4702657	4704694	-1
AT1G13730	6.4667	6.63398	6.45085	6.50453		protein_coding	At1g13730 [Source:UniProtKB/TrEMBL;Acc:Q9LMX6]	chr1	4709757	4712672	1
AT1G13740	2.99245	2.88955	3.24702	3.14207	AFP2	protein_coding	AFP2 [Source:UniProtKB/TrEMBL;Acc:A0A178WBB1]	chr1	4713433	4715407	1
AT1G13750	4.16868	6.36174	4.27574	6.36672	PAP1	protein_coding	Probable inactive purple acid phosphatase 1 [Source:UniProtKB/Swiss-Prot;Acc:Q9LMX4]	chr1	4715394	4718269	-1
AT1G13770	3.9546	3.99512	3.9205	3.91774	RUS3	protein_coding	RUS3 [Source:UniProtKB/TrEMBL;Acc:A0A178WJD5]	chr1	4721574	4724520	1
AT1G13780	3.13107	2.96224	2.96981	3.02549		protein_coding	F-box/FBD/LRR-repeat protein At1g13780 [Source:UniProtKB/Swiss-Prot;Acc:Q56XS8]	chr1	4724544	4726558	1
AT1G13790	-0.101681	-0.099954	-0.795567	-0.52229	FDM4	protein_coding	Factor of DNA methylation 4 [Source:UniProtKB/Swiss-Prot;Acc:Q9LMH6]	chr1	4726770	4730425	1
AT1G13800	2.54302	2.34448	2.54695	2.30535		protein_coding	Putative pentatricopeptide repeat-containing protein At1g13800 [Source:UniProtKB/Swiss-Prot;Acc:Q9LMH5]	chr1	4730395	4733869	-1
AT1G13810	3.39928	3.27007	3.3796	3.20125		protein_coding	Putative uncharacterized protein [Source:UniProtKB/TrEMBL;Acc:Q5XVK9]	chr1	4733991	4735453	1
AT1G13820	2.75123	1.97186	2.55458	2.07749		protein_coding	Alpha/beta-Hydrolases superfamily protein [Source:UniProtKB/TrEMBL;Acc:Q6NL07]	chr1	4735474	4737910	1
AT1G13830	4.35578	4.31987	4.56262	4.32248		protein_coding	Carbohydrate-binding X8 domain superfamily protein [Source:TAIR;Acc:AT1G13830]	chr1	4739693	4741189	-1
AT1G13860	4.95641	5.15819	5.01012	5.03479	QUL1	protein_coding	Probable methyltransferase PMT4 [Source:UniProtKB/Swiss-Prot;Acc:Q8GYW9]	chr1	4743204	4746956	-1
AT1G13870	4.07254	4.41477	4.05129	4.17949	KTI12	protein_coding	Protein KTI12 homolog [Source:UniProtKB/Swiss-Prot;Acc:Q9LMH0]	chr1	4747186	4748666	-1
AT1G13880	5.12816	5.25607	5.05135	5.18404		protein_coding	ELM2 domain-containing protein [Source:TAIR;Acc:AT1G13880]	chr1	4748831	4751234	1
AT1G13900	5.53605	5.72077	5.65544	5.6822	PAP2	protein_coding	Probable inactive purple acid phosphatase 2 [Source:UniProtKB/Swiss-Prot;Acc:Q9LMG7]	chr1	4753099	4755656	-1
AT1G13910	2.87318	2.88429	2.80793	2.88607		protein_coding	Leucine-rich repeat (LRR) family protein [Source:UniProtKB/TrEMBL;Acc:Q8GYK0]	chr1	4755777	4758076	1
AT1G13920	2.959	2.97665	2.85261	3.00528		protein_coding	Remorin family protein [Source:TAIR;Acc:AT1G13920]	chr1	4758084	4760238	1
AT1G13930	8.5127	8.152	8.53258	8.22871		protein_coding	At1g13930/F16A14.27 [Source:UniProtKB/TrEMBL;Acc:Q9XI93]	chr1	4760957	4762666	1
AT1G13940	4.83305	4.81448	4.94821	4.92418		protein_coding	F16A14.15 [Source:UniProtKB/TrEMBL;Acc:Q9LMG4]	chr1	4762479	4766852	-1
AT1G13950	5.20626	5.29159	5.10175	5.24189	ELF5A-1	protein_coding	Eukaryotic translation initiation factor 5A [Source:UniProtKB/TrEMBL;Acc:A0A178WBN7]	chr1	4773434	4774935	1
AT1G13960	5.26936	5.21617	5.23036	5.20903	WRKY4	protein_coding	Probable WRKY transcription factor 4 [Source:UniProtKB/Swiss-Prot;Acc:Q9XI90]	chr1	4776283	4779420	1
AT1G13970	4.90015	5.3024	5.04499	5.19539		protein_coding	Beta-hexosaminidase (DUF1336) [Source:UniProtKB/TrEMBL;Acc:Q9XI89]	chr1	4779351	4782546	-1
AT1G13980	6.48077	6.51264	6.58833	6.63253	GN	protein_coding	ARF guanine-nucleotide exchange factor GNOM [Source:UniProtKB/Swiss-Prot;Acc:Q42510]	chr1	4788463	4794654	1
AT1G13990	4.3906	4.81412	4.31027	4.80392		protein_coding		chr1	4794664	4796599	1
AT1G14000	6.57677	6.79138	6.52714	6.74574	VIK	protein_coding	At1g14000 [Source:UniProtKB/TrEMBL;Acc:Q9XI87]	chr1	4797358	4800283	1
AT1G14010	6.12706	6.34878	6.11057	6.22976		protein_coding	Transmembrane emp24 domain-containing protein p24delta7 [Source:UniProtKB/Swiss-Prot;Acc:Q8GYG1]	chr1	4800169	4801850	-1
AT1G14020	5.18859	5.21383	5.21562	5.33781	OFUT3	protein_coding	O-fucosyltransferase 3 [Source:UniProtKB/Swiss-Prot;Acc:Q6NQ51]	chr1	4802720	4805375	1
AT1G14030	2.43612	1.75828	2.23567	2.1534	LSMT-L	protein_coding	[Fructose-bisphosphate aldolase]-lysine N-methyltransferase, chloroplastic [Source:UniProtKB/Swiss-Prot;Acc:Q9XI84]	chr1	4805306	4807517	-1
AT1G14040	5.58893	5.28521	5.55403	5.32199	PHO1;H3	protein_coding	Phosphate transporter PHO1 homolog 3 [Source:UniProtKB/Swiss-Prot;Acc:Q6R8G7]	chr1	4810115	4814724	1
AT1G14060	4.27943	4.30516	4.18428	4.14331		protein_coding	F7A19.14 protein [Source:UniProtKB/TrEMBL;Acc:Q9XI82]	chr1	4816928	4818112	-1
AT1G14080	5.09321	5.38495	5.26798	5.22419	FUT6	protein_coding	Fucosyltransferase 6 [Source:UniProtKB/Swiss-Prot;Acc:Q9XI80]	chr1	4822439	4824414	1
AT1G14120	6.07345	5.90557	6.23017	6.21309		protein_coding	2-oxoglutarate (2OG) and Fe(II)-dependent oxygenase superfamily protein [Source:UniProtKB/TrEMBL;Acc:Q9XI76]	chr1	4833396	4835089	-1
AT1G14130	4.30871	4.59902	4.444	4.40081		protein_coding	2-oxoglutarate (2OG) and Fe(II)-dependent oxygenase superfamily protein [Source:UniProtKB/TrEMBL;Acc:Q9XI75]	chr1	4835724	4837771	-1
AT1G14140	4.12904	4.11425	3.99597	4.08432	PUMP3	protein_coding	Mitochondrial uncoupling protein 3 [Source:UniProtKB/Swiss-Prot;Acc:Q9XI74]	chr1	4837927	4839633	-1
AT1G14160	4.36558	4.18681	4.56716	4.33685		protein_coding	CASP-like protein 1A1 [Source:UniProtKB/Swiss-Prot;Acc:Q9XI72]	chr1	4840562	4841848	-1
AT1G14170	5.7625	6.06148	5.82535	6.08553		protein_coding	F7A19.25 protein [Source:UniProtKB/TrEMBL;Acc:Q9XI71]	chr1	4843184	4845913	-1
AT1G14180	3.31242	3.35986	3.16453	3.32829		protein_coding	Putative mandelonitrile lyase [Source:UniProtKB/TrEMBL;Acc:Q8GXX6]	chr1	4847162	4849413	1
AT1G14185	3.72338	2.11969	3.73495	3.00996		protein_coding	At1g14180/F7A19_27 [Source:UniProtKB/TrEMBL;Acc:Q9XI69]	chr1	4850117	4852096	1
AT1G14190	2.93004	2.82415	3.08623	3.05813		protein_coding	Glucose-methanol-choline (GMC) oxidoreductase family protein [Source:TAIR;Acc:AT1G14190]	chr1	4852522	4854307	1
AT1G14200	3.32352	2.46263	3.5967	2.8638		protein_coding	At1g14200 [Source:UniProtKB/TrEMBL;Acc:Q9XI67]	chr1	4854224	4855287	-1
AT1G14205	1.05807	0.892557	1.00868	1.07131		protein_coding	Ribosomal L18p/L5e family protein [Source:TAIR;Acc:AT1G14205]	chr1	4855533	4856762	1
AT1G14210	6.96173	6.90948	6.95183	6.77084		protein_coding	Ribonuclease T2 family protein [Source:UniProtKB/TrEMBL;Acc:F4HUG9]	chr1	4856778	4857975	-1
AT1G14220	3.63369	4.72668	3.5609	4.39729		protein_coding	F7A19.32 protein [Source:UniProtKB/TrEMBL;Acc:Q9XI64]	chr1	4858450	4859661	-1
AT1G14230	6.06455	6.02475	6.07194	5.94827	APY4	protein_coding	Probable apyrase 4 [Source:UniProtKB/Swiss-Prot;Acc:Q8H1D8]	chr1	4861168	4864094	1
AT1G14240	5.31668	5.04628	5.2521	5.10359	APY3	protein_coding	Probable apyrase 3 [Source:UniProtKB/Swiss-Prot;Acc:Q9XI62]	chr1	4864881	4868011	1
AT1G14260	1.99251	1.48597	1.89418	1.60403		protein_coding	At1g14260 [Source:UniProtKB/TrEMBL;Acc:Q4PS45]	chr1	4872856	4874907	1
AT1G14270	2.42578	1.28383	1.88944	1.56614		protein_coding	CAAX amino terminal protease family protein [Source:UniProtKB/TrEMBL;Acc:F4HUI0]	chr1	4874875	4877256	-1
AT1G14280	2.00325	1.5461	1.92766	1.9486	PKS2	protein_coding	Protein PHYTOCHROME KINASE SUBSTRATE 2 [Source:UniProtKB/Swiss-Prot;Acc:Q9M9T4]	chr1	4877506	4879307	1
AT1G14290	5.2183	5.28236	5.18889	5.35109	SBH2	protein_coding	SBH2 [Source:UniProtKB/TrEMBL;Acc:A0A178WPE2]	chr1	4880030	4882265	-1
AT1G14300	5.02671	4.97981	4.92806	4.89691		protein_coding	ARM repeat superfamily protein [Source:UniProtKB/TrEMBL;Acc:F4HUI7]	chr1	4882336	4884818	-1
AT1G14310	3.49637	3.35566	3.3247	3.27397		protein_coding	F14L17.7 protein [Source:UniProtKB/TrEMBL;Acc:Q9M9T1]	chr1	4884951	4886793	1
AT1G14320	9.73145	9.59142	9.67209	9.64471	RPL10A	protein_coding	60S ribosomal protein L10-1 [Source:UniProtKB/Swiss-Prot;Acc:Q93VT9]	chr1	4888114	4889704	1
AT1G14330	4.60924	4.52924	4.70532	4.67916		protein_coding	At1g14330/F14L17_7 [Source:UniProtKB/TrEMBL;Acc:Q9M9S9]	chr1	4890069	4892332	-1
AT1G14340	4.81431	4.51626	4.91924	4.3326		protein_coding	Putative uncharacterized protein At1g14340 [Source:UniProtKB/TrEMBL;Acc:Q949S4]	chr1	4897346	4899035	1
AT1G14345	0.877455	0.324531	0.88085	0.737064		protein_coding	NAD(P)-linked oxidoreductase superfamily protein [Source:UniProtKB/TrEMBL;Acc:Q949S6]	chr1	4899045	4900054	1
AT1G14350	4.73462	4.25839	4.69958	4.5869	MYB124	protein_coding	MYB124 [Source:UniProtKB/TrEMBL;Acc:A0A178W3Z3]	chr1	4907887	4911168	1
AT1G14360	5.54833	5.86707	5.59176	5.97827	UTR3	protein_coding	UDP-galactose/UDP-glucose transporter 3 [Source:UniProtKB/Swiss-Prot;Acc:Q9M9S6]	chr1	4911093	4913167	-1
AT1G14370	4.69821	4.32144	4.78727	4.13228	PBL2	protein_coding	PBL2 [Source:UniProtKB/TrEMBL;Acc:A0A178WI52]	chr1	4915491	4918138	1
AT1G14380	5.47205	5.42571	5.43384	5.32881	IQD28	protein_coding	At1g14380 [Source:UniProtKB/TrEMBL;Acc:Q8GZ87]	chr1	4918010	4921682	-1
AT1G14390	4.68966	4.93064	4.57017	4.695		protein_coding	Probable LRR receptor-like serine/threonine-protein kinase At1g14390 [Source:UniProtKB/Swiss-Prot;Acc:Q9M9S4]	chr1	4924037	4926914	1
AT1G14400	7.29588	7.1562	7.25574	7.14168	UBC1	protein_coding	Ubiquitin-conjugating enzyme E2 1 [Source:UniProtKB/Swiss-Prot;Acc:P25865]	chr1	4926486	4928812	-1
AT1G14410	4.05911	4.08316	3.98014	3.96268	WHY1	protein_coding	Single-stranded DNA-binding protein WHY1, chloroplastic [Source:UniProtKB/Swiss-Prot;Acc:Q9M9S3]	chr1	4928921	4931080	-1
AT1G14430	-0.157597	-0.16554	0.0366016	0.119399		protein_coding	F14L17.20 protein [Source:UniProtKB/TrEMBL;Acc:Q9M9S1]	chr1	4934120	4936194	1
AT1G14450	6.07725	6.00089	6.07438	6.11078		protein_coding	NADH dehydrogenase (ubiquinone)s [Source:TAIR;Acc:AT1G14450]	chr1	4946192	4947670	-1
AT1G14460	4.94494	5.07805	5.03568	5.02177		protein_coding	Protein STICHEL-like 1 [Source:UniProtKB/Swiss-Prot;Acc:F4HW65]	chr1	4948638	4953284	-1
AT1G14470	1.06389	1.17681	1.04126	1.02335	PCMP-A4	protein_coding	Pentatricopeptide repeat-containing protein At1g14470 [Source:UniProtKB/Swiss-Prot;Acc:Q9M9R6]	chr1	4954037	4955702	1
AT1G14480	2.15522	2.174	2.23349	2.12645		protein_coding	Ankyrin repeat family protein [Source:UniProtKB/TrEMBL;Acc:Q9M9R5]	chr1	4956231	4958076	1
AT1G14500	0.0691596	0.260904	0.108087	-0.0536807		protein_coding	Ankyrin repeat family protein [Source:UniProtKB/TrEMBL;Acc:Q9M9R3]	chr1	4960308	4961800	1
AT1G14510	5.80986	5.87984	5.82625	5.67949	AL7	protein_coding	AtAL7 [Source:UniProtKB/TrEMBL;Acc:A0A178WNG6]	chr1	4961594	4964515	-1
AT1G14520	1.4585	1.89545	1.37478	1.45449	MIOX1	protein_coding	myo-inositol oxygenase 1 [Source:TAIR;Acc:AT1G14520]	chr1	4968134	4970311	-1
AT1G14530	3.25194	3.1888	3.15285	3.51011	THH1	protein_coding	Protein TOM THREE HOMOLOG 1 [Source:UniProtKB/Swiss-Prot;Acc:Q948R8]	chr1	4970858	4973726	-1
AT1G14540	4.94645	3.60701	5.00589	4.69964	PER4	protein_coding	Peroxidase [Source:UniProtKB/TrEMBL;Acc:A0A178WND9]	chr1	4974021	4975705	-1
AT1G14550	2.62603	0.20402	2.408	1.97018	PER5	protein_coding	Peroxidase 5 [Source:UniProtKB/Swiss-Prot;Acc:Q9M9Q9]	chr1	4978922	4980466	1
AT1G14560	4.99694	4.99383	4.99251	5.06539	COAC1	protein_coding	Mitochondrial carrier protein CoAc1 [Source:UniProtKB/Swiss-Prot;Acc:F4HW79]	chr1	4980624	4983367	1
AT1G14570	6.46029	6.40436	6.48174	6.47271	PUX7	protein_coding	Plant UBX domain-containing protein 7 [Source:UniProtKB/Swiss-Prot;Acc:Q94JZ8]	chr1	4983489	4987375	1
AT1G14580	2.87655	2.54955	2.93875	2.68362		protein_coding	C2H2-like zinc finger protein [Source:TAIR;Acc:AT1G14580]	chr1	4989562	4992805	1
AT1G14590	2.88636	2.51565	2.7863	2.62779		protein_coding	Glycosyltransferase [Source:UniProtKB/TrEMBL;Acc:Q9MA24]	chr1	4998767	5000710	-1
AT1G14600	0.615946	1.22372	0.741988	0.744123		protein_coding	Putative Myb family transcription factor At1g14600 [Source:UniProtKB/Swiss-Prot;Acc:Q700D9]	chr1	5000986	5003637	-1
AT1G14610	7.91431	7.85355	8.0051	7.90134	TWN2	protein_coding	Valine--tRNA ligase, mitochondrial 1 [Source:UniProtKB/Swiss-Prot;Acc:P93736]	chr1	5008153	5014533	-1
AT1G14620	6.19456	6.14105	6.07224	5.98757	DECOY	protein_coding	At1g14620/T5E21_15 [Source:UniProtKB/TrEMBL;Acc:Q8L7U3]	chr1	5014675	5016708	-1
AT1G14630	3.65162	3.51744	3.67329	3.46782		protein_coding		chr1	5019800	5021653	1
AT1G14640	1.88244	1.29085	1.64366	1.83212		protein_coding	SWAP (Suppressor-of-White-APricot)/surp domain-containing protein [Source:UniProtKB/TrEMBL;Acc:F4HW92]	chr1	5023426	5025955	1
AT1G14650	6.32514	6.20634	6.34275	6.28668		protein_coding	Probable splicing factor 3A subunit 1 [Source:UniProtKB/Swiss-Prot;Acc:Q8RXF1]	chr1	5027316	5031883	1
AT1G14660	2.86181	3.23597	2.93638	3.32628	NHX8	protein_coding	Sodium/hydrogen exchanger 8 [Source:UniProtKB/Swiss-Prot;Acc:Q3YL57]	chr1	5031943	5036610	-1
AT1G14670	7.8599	8.03411	7.86755	8.02888	TMN2	protein_coding	Transmembrane 9 superfamily member 2 [Source:UniProtKB/Swiss-Prot;Acc:Q940S0]	chr1	5037576	5040597	1
AT1G14680	-0.0184614	0.235976	-0.106662	-0.357976		protein_coding	Early endosome antigen [Source:UniProtKB/TrEMBL;Acc:Q9LE70]	chr1	5040754	5041967	1
AT1G14685	5.25004	5.18613	5.16186	5.36969	BPC2	protein_coding	BPC2 [Source:UniProtKB/TrEMBL;Acc:A0A178W364]	chr1	5042240	5045556	1
AT1G14690	5.64546	5.59106	5.52232	5.56407	MAP65-7	protein_coding	65-kDa microtubule-associated protein 7 [Source:UniProtKB/Swiss-Prot;Acc:Q8L836]	chr1	5051656	5055299	-1
AT1G14700	-0.302827	0.0053827	-0.452411	-0.466055	PAP3	protein_coding	Purple acid phosphatase 3 [Source:UniProtKB/Swiss-Prot;Acc:Q8H129]	chr1	5058583	5061140	1
AT1G14710	6.76094	6.93535	6.76988	7.04286		protein_coding	Hydroxyproline-rich glycoprotein family protein [Source:UniProtKB/TrEMBL;Acc:F4HWB0]	chr1	5061694	5065303	-1
AT1G14720	5.62386	5.47665	5.60418	5.50144	XTH28	protein_coding	Xyloglucan endotransglucosylase/hydrolase [Source:UniProtKB/TrEMBL;Acc:A0A178W9E1]	chr1	5066525	5068677	-1
AT1G14730	5.04727	4.878	4.95081	4.99307	CYB561C	protein_coding	Probable transmembrane ascorbate ferrireductase 3 [Source:UniProtKB/Swiss-Prot;Acc:Q67ZF6]	chr1	5073031	5074798	1
AT1G14740	6.62067	6.54109	6.59506	6.45498	OBE3	protein_coding	Protein OBERON 3 [Source:UniProtKB/Swiss-Prot;Acc:Q94B71]	chr1	5075179	5077981	-1
AT1G14750	2.38329	2.53439	2.19199	2.52998	SDS	protein_coding	Cyclin family protein [Source:TAIR;Acc:AT1G14750]	chr1	5079226	5082536	-1
AT1G14770	3.42279	3.21815	3.29108	3.22442		protein_coding	F10B6.17 [Source:UniProtKB/TrEMBL;Acc:Q9LQV4]	chr1	5086595	5088898	-1
AT1G14780	3.88691	4.65455	4.04346	4.703		protein_coding	MACPF domain-containing protein At1g14780 [Source:UniProtKB/Swiss-Prot;Acc:Q8L612]	chr1	5090809	5094152	1
AT1G14790	3.14304	3.30583	3.27978	3.14367	RDR1	protein_coding	RNA-dependent RNA polymerase [Source:UniProtKB/TrEMBL;Acc:A0A178WKG4]	chr1	5093961	5098270	-1
AT1G14810	6.81357	6.96067	6.7957	6.84678		protein_coding	Aspartate-semialdehyde dehydrogenase, putative [Source:UniProtKB/TrEMBL;Acc:Q8VYI4]	chr1	5102424	5104850	-1
AT1G14820	4.02854	4.27446	4.03436	4.04049		protein_coding	AT1G14820 protein [Source:UniProtKB/TrEMBL;Acc:B9DGS8]	chr1	5104975	5107107	-1
AT1G14830	7.76499	7.92236	7.76698	7.92591	DRP1C	protein_coding	DRP1C [Source:UniProtKB/TrEMBL;Acc:A0A178W4V6]	chr1	5107416	5111746	-1
AT1G14840	3.26949	3.2291	3.16504	3.34391	MAP70.4	protein_coding	Microtubule-associated protein 70-4 [Source:UniProtKB/Swiss-Prot;Acc:Q9LQU7]	chr1	5111701	5115514	-1
AT1G14850	6.14647	6.06389	6.24744	6.31346	NUP155	protein_coding	NUP155 [Source:UniProtKB/TrEMBL;Acc:A0A178WJ50]	chr1	5116523	5123559	-1
AT1G14860	5.46501	5.18811	5.37018	5.23247	NUDT18	protein_coding	Nudix hydrolase 18, mitochondrial [Source:UniProtKB/Swiss-Prot;Acc:Q9LQU5]	chr1	5124670	5126280	1
AT1G14870	7.66482	7.78942	7.6436	7.86491	PCR2	protein_coding	PCR2 [Source:UniProtKB/TrEMBL;Acc:A0A178WDU8]	chr1	5128344	5129731	-1
AT1G14890	2.49917	2.59334	2.36973	2.17258		protein_coding	Plant invertase/pectin methylesterase inhibitor superfamily protein [Source:UniProtKB/TrEMBL;Acc:F4HXW0]	chr1	5136874	5137982	1
AT1G14900	5.71732	5.84884	5.68895	5.78417	HMGA	protein_coding	HMG-Y-related protein A [Source:UniProtKB/Swiss-Prot;Acc:Q43386]	chr1	5138116	5139467	-1
AT1G14910	5.53153	5.62866	5.62209	5.70859		protein_coding	Putative clathrin assembly protein At1g14910 [Source:UniProtKB/Swiss-Prot;Acc:P94017]	chr1	5139712	5143735	-1
AT1G14920	4.61037	4.97054	4.63607	4.97058	GAI	protein_coding	DELLA protein GAI [Source:UniProtKB/Swiss-Prot;Acc:Q9LQT8]	chr1	5148982	5151415	1
AT1G14960	5.21146	5.7058	5.36923	5.9897		protein_coding	Major latex protein, putative [Source:UniProtKB/TrEMBL;Acc:Q93WB5]	chr1	5159192	5160179	-1
AT1G14970	4.70123	4.61296	4.58469	4.80896	OFUT4	protein_coding	O-fucosyltransferase 4 [Source:UniProtKB/Swiss-Prot;Acc:F4HXW9]	chr1	5161645	5165181	-1
AT1G14980	8.10281	8.08913	8.06329	8.13559	CPN10	protein_coding	10 kDa chaperonin, mitochondrial [Source:UniProtKB/Swiss-Prot;Acc:P34893]	chr1	5165489	5166939	-1
AT1G14990	3.86737	3.92815	3.78727	3.7953		protein_coding		chr1	5166913	5168336	-1
AT1G15000	4.05142	4.27069	4.11685	4.01658	SCPL50	protein_coding	Serine carboxypeptidase-like 50 [Source:UniProtKB/Swiss-Prot;Acc:Q9M9Q6]	chr1	5168464	5170066	1
AT1G15002	1.4456	1.35472	1.26999	2.03321		lncRNA	Potential natural antisense gene, locus overlaps with AT1G15000 [Source:TAIR;Acc:AT1G15002]	chr1	5168516	5170571	-1
AT1G15020	5.19445	5.10741	5.23766	5.14447	QSOX1	protein_coding	Sulfhydryl oxidase 1 [Source:UniProtKB/Swiss-Prot;Acc:Q8W4J3]	chr1	5172232	5176479	-1
AT1G15030	4.95003	5.04045	4.87411	4.94559		protein_coding	Putative uncharacterized protein At1g15030 [Source:UniProtKB/TrEMBL;Acc:Q9M9Q2]	chr1	5177480	5180049	1
AT1G15040	3.72825	4.99877	2.61672	5.54369	GAT1_2.1	protein_coding	Putative glutamine amidotransferase GAT1_2.1 [Source:UniProtKB/Swiss-Prot;Acc:Q8H0Z4]	chr1	5179887	5181402	-1
AT1G15060	4.76744	4.60757	4.76903	4.79462		protein_coding	Alpha/beta hydrolase family protein [Source:UniProtKB/TrEMBL;Acc:Q8RX69]	chr1	5183258	5187106	-1
AT1G15080	2.38001	2.19562	2.41082	2.21946	LPP2	protein_coding	Lipid phosphate phosphatase 2 [Source:UniProtKB/Swiss-Prot;Acc:Q9XI60]	chr1	5187549	5189673	1
AT1G15085	2.64611	2.12841	2.50702	2.06237		protein_coding		chr1	5192219	5192854	1
AT1G15100	5.4706	5.34753	5.65468	5.45748	RHA2A	protein_coding	E3 ubiquitin-protein ligase RHA2A [Source:UniProtKB/Swiss-Prot;Acc:Q9ZT50]	chr1	5193284	5194214	-1
AT1G15110	5.58955	5.81681	5.6864	6.05413		protein_coding	Phosphatidyl serine synthase family protein [Source:UniProtKB/TrEMBL;Acc:F4HXY6]	chr1	5198940	5202315	1
AT1G15120	7.68713	7.68997	7.63232	7.7337		protein_coding	Ubiquinol-cytochrome C reductase hinge protein [Source:UniProtKB/TrEMBL;Acc:F4HXY8]	chr1	5202593	5204494	1
AT1G15125	0.688512	0.88528	0.549281	1.48334		protein_coding	F9L1.6 [Source:UniProtKB/TrEMBL;Acc:Q9XI57]	chr1	5204312	5205964	1
AT1G15130	6.64848	6.65806	6.76462	6.78833	BRO1	protein_coding	Vacuolar-sorting protein BRO1 [Source:UniProtKB/Swiss-Prot;Acc:F4HXZ1]	chr1	5206002	5209979	-1
AT1G15140	4.62611	4.76016	4.56988	4.76021		protein_coding	F9L1.8 protein [Source:UniProtKB/TrEMBL;Acc:Q9XI55]	chr1	5210181	5212349	-1
AT1G15165	2.49198	2.5046	2.50346	2.57917		protein_coding	RING/FYVE/PHD zinc finger superfamily protein [Source:UniProtKB/TrEMBL;Acc:F4HZI0]	chr1	5217719	5220113	-1
AT1G15170	4.00019	4.31808	4.08113	4.05149	DTX12	protein_coding	Protein DETOXIFICATION [Source:UniProtKB/TrEMBL;Acc:A0A178WNL0]	chr1	5220403	5222973	1
AT1G15180	0.910409	0.365731	0.978274	0.673307	DTX13	protein_coding	Protein DETOXIFICATION 13 [Source:UniProtKB/Swiss-Prot;Acc:Q94AL1]	chr1	5224294	5226778	1
AT1G15200	5.75344	5.74166	5.67351	5.70265		protein_coding	Protein-protein interaction regulator family protein [Source:UniProtKB/TrEMBL;Acc:F4HZI8]	chr1	5228300	5231184	-1
AT1G15210	8.36493	8.3636	8.57849	8.65004	ABCG35	protein_coding	PDR7 [Source:UniProtKB/TrEMBL;Acc:A0A178WAD4]	chr1	5231345	5236886	-1
AT1G15215	3.45682	3.50821	3.31803	3.4037		protein_coding	SAWADEE HOMEODOMAIN protein [Source:UniProtKB/TrEMBL;Acc:A0A1P8AS73]	chr1	5238044	5240051	1
AT1G15220	2.95063	2.84371	2.92132	2.67884	CCMH	protein_coding	CCMH [Source:UniProtKB/TrEMBL;Acc:A0A178W6T6]	chr1	5240029	5241541	-1
AT1G15230	3.89956	3.79646	3.80058	3.87092		protein_coding	At1g15230/F9L1_18 [Source:UniProtKB/TrEMBL;Acc:Q9XI45]	chr1	5242073	5243262	-1
AT1G15240	5.78385	5.79832	5.85838	6.00997		protein_coding	Phox (PX) domain-containing protein [Source:UniProtKB/TrEMBL;Acc:F4HZJ6]	chr1	5243383	5248693	1
AT1G15250	3.71529	3.64835	3.75457	3.63457	RPL37A	protein_coding	60S ribosomal protein L37-1 [Source:UniProtKB/Swiss-Prot;Acc:Q8LFH7]	chr1	5248664	5249676	-1
AT1G15260	-0.899438	0.107496	-0.900421	-0.704624		protein_coding	LOW protein: ATP-dependent RNA helicase-like protein [Source:UniProtKB/TrEMBL;Acc:Q8VY60]	chr1	5249760	5250573	1
AT1G15270	6.64439	6.57099	6.58507	6.68594		protein_coding	F9L1.21 protein [Source:UniProtKB/TrEMBL;Acc:Q9XI42]	chr1	5250650	5252121	-1
AT1G15280	6.09822	5.9761	6.14258	6.10602		protein_coding	CASC3/Barentsz eIF4AIII binding protein [Source:UniProtKB/TrEMBL;Acc:Q8H1F3]	chr1	5252285	5256863	1
AT1G15290	5.51671	5.65052	5.66704	5.61624		protein_coding	Tetratricopeptide repeat (TPR)-like superfamily protein [Source:UniProtKB/TrEMBL;Acc:F4HZK4]	chr1	5256870	5265155	-1
AT1G15310	4.20325	4.29248	4.20575	4.19381	SRP-54A	protein_coding	Signal recognition particle 54 kDa protein [Source:UniProtKB/TrEMBL;Acc:Q56XJ0]	chr1	5268891	5272058	-1
AT1G15340	5.06702	5.18277	5.05606	5.26604	MBD10	protein_coding	Methyl-CpG-binding domain-containing protein 10 [Source:UniProtKB/Swiss-Prot;Acc:Q9XI36]	chr1	5275616	5277869	-1
AT1G15350	5.70259	5.28677	5.65414	5.53106		protein_coding	DUF4050 family protein [Source:UniProtKB/TrEMBL;Acc:Q8L920]	chr1	5278027	5279988	-1
AT1G15370	5.60882	5.56152	5.59441	5.52023		protein_coding	F9L1.32 protein [Source:UniProtKB/TrEMBL;Acc:Q9XI32]	chr1	5286866	5288640	1
AT1G15380	7.42997	6.06728	7.60711	6.07421		protein_coding	GLYI4 [Source:UniProtKB/TrEMBL;Acc:A0A178W6B2]	chr1	5290582	5292582	1
AT1G15390	4.19976	4.09466	4.19504	4.07459	PDF1A	protein_coding	Peptide deformylase [Source:UniProtKB/TrEMBL;Acc:A0A178WDP8]	chr1	5294629	5295931	1
AT1G15400	5.89359	5.59483	5.79651	5.61097		protein_coding	Uncharacterized protein At1g15400 [Source:UniProtKB/Swiss-Prot;Acc:Q9XI29]	chr1	5295756	5297075	-1
AT1G15410	4.20663	4.10427	4.15253	4.10494		protein_coding	Aspartate-glutamate racemase family [Source:UniProtKB/TrEMBL;Acc:Q9XI28]	chr1	5298324	5300927	1
AT1G15420	4.87576	5.00315	4.964	4.80928		protein_coding	Putative uncharacterized protein [Source:UniProtKB/TrEMBL;Acc:Q8L403]	chr1	5301516	5303522	-1
AT1G15430	3.85695	3.7289	3.75853	3.66269		protein_coding	Putative uncharacterized protein At1g15430 [Source:UniProtKB/TrEMBL;Acc:Q9C5E6]	chr1	5304098	5306087	1
AT1G15440	5.97133	5.89423	6.02356	6.00185	PWP2	protein_coding	Periodic tryptophan protein 2 [Source:UniProtKB/Swiss-Prot;Acc:Q8VYZ5]	chr1	5306027	5309558	-1
AT1G15460	3.58407	3.13267	3.68474	3.65821	BOR4	protein_coding	BOR4 [Source:UniProtKB/TrEMBL;Acc:A0A178W6Z7]	chr1	5309907	5314128	-1
AT1G15470	5.2001	5.21821	5.19137	5.14931		protein_coding	F9L1.42 protein [Source:UniProtKB/TrEMBL;Acc:Q9XI22]	chr1	5315499	5317941	1
AT1G15480	4.81119	4.83653	4.71595	4.72449		protein_coding	Pentatricopeptide repeat-containing protein At1g15480, mitochondrial [Source:UniProtKB/Swiss-Prot;Acc:Q9XI21]	chr1	5317973	5320630	1
AT1G15490	4.88334	4.90547	4.92812	5.18035		protein_coding	Alpha/beta-Hydrolases superfamily protein [Source:UniProtKB/TrEMBL;Acc:Q9XI20]	chr1	5320615	5323895	-1
AT1G15500	7.81859	7.58951	7.86164	7.69897	AATP2	protein_coding	ADP,ATP carrier protein [Source:UniProtKB/TrEMBL;Acc:A0A178WDN7]	chr1	5326290	5328875	1
AT1G15510	2.42158	2.11343	2.35568	2.19907	PCMP-H73	protein_coding	Pentatricopeptide repeat-containing protein At1g15510, chloroplastic [Source:UniProtKB/Swiss-Prot;Acc:Q9M9E2]	chr1	5329064	5331711	1
AT1G15520	-1.5223	-0.384774	-1.56746	-0.917783	ABCG40	protein_coding	ABC transporter G family member 40 [Source:UniProtKB/Swiss-Prot;Acc:Q9M9E1]	chr1	5331858	5338326	-1
AT1G15530	3.26668	3.01269	3.43011	3.22871	LECRKS1	protein_coding	L-type lectin-domain containing receptor kinase S.1 [Source:UniProtKB/Swiss-Prot;Acc:Q9M9E0]	chr1	5339961	5341931	-1
AT1G15550	4.564	4.24539	4.4416	4.44574	GA3OX1	protein_coding	Gibberellin 3-beta-dioxygenase 1 [Source:UniProtKB/Swiss-Prot;Acc:Q39103]	chr1	5344388	5346342	-1
AT1G15570	4.99385	5.02524	4.91122	4.95342	CYCA2-3	protein_coding	CYCA2 [Source:UniProtKB/TrEMBL;Acc:A0A178WNJ4]	chr1	5361865	5365559	1
AT1G15625	1.2679	-0.656649	1.3597	0.382617		protein_coding	E3 ubiquitin-protein ligase [Source:UniProtKB/TrEMBL;Acc:Q9M9D3]	chr1	5374755	5375910	1
AT1G15630	0.776312	0.954942	0.542149	0.513846		protein_coding	Putative uncharacterized protein [Source:UniProtKB/TrEMBL;Acc:Q5BQ07]	chr1	5376793	5378056	1
AT1G15640	1.90836	1.82831	1.84345	1.34417		protein_coding	Putative uncharacterized protein [Source:UniProtKB/TrEMBL;Acc:Q9M9D1]	chr1	5378886	5380239	1
AT1G15660	5.00459	4.92547	5.03333	4.94116	CENP-C	protein_coding	Centromere protein C [Source:UniProtKB/Swiss-Prot;Acc:Q66LG9]	chr1	5381032	5385380	1
AT1G15670	5.13387	4.45124	5.14238	4.71259		protein_coding	F-box/kelch-repeat protein At1g15670 [Source:UniProtKB/Swiss-Prot;Acc:Q9LMR5]	chr1	5389952	5391672	1
AT1G15690	9.19725	9.37408	9.23533	9.55515	AVP1	protein_coding	VHP1 [Source:UniProtKB/TrEMBL;Acc:A0A178WA14]	chr1	5398926	5402733	1
AT1G15700	3.34637	3.16197	3.28742	2.92592	ATPC2	protein_coding	ATP synthase gamma chain 2, chloroplastic [Source:UniProtKB/Swiss-Prot;Acc:Q01909]	chr1	5402569	5403818	-1
AT1G15710	4.10852	4.16853	4.07889	4.08892	TYRAAT2	protein_coding	Arogenate dehydrogenase 2, chloroplastic [Source:UniProtKB/Swiss-Prot;Acc:Q9LMR3]	chr1	5404130	5405910	1
AT1G15720	2.81021	2.7662	2.72436	2.68264	TRFL5	protein_coding	At1g15720 [Source:UniProtKB/TrEMBL;Acc:Q9LMR2]	chr1	5406025	5407486	1
AT1G15730	2.9427	2.40679	2.67721	2.55607		protein_coding	At1g15730/F7H2_7 [Source:UniProtKB/TrEMBL;Acc:Q9LMR1]	chr1	5407401	5410043	-1
AT1G15740	6.6601	5.9857	6.57847	6.20489		protein_coding	Leucine-rich repeat family protein [Source:UniProtKB/TrEMBL;Acc:Q8H1Q4]	chr1	5410908	5414919	1
AT1G15750	7.78073	7.65419	7.94655	7.83976	TPL	protein_coding	Protein TOPLESS [Source:UniProtKB/Swiss-Prot;Acc:Q94AI7]	chr1	5414817	5421033	-1
AT1G15760	2.40946	2.22485	2.37051	2.26304		protein_coding	At1g15760 [Source:UniProtKB/TrEMBL;Acc:Q9LMQ8]	chr1	5425616	5426666	1
AT1G15780	5.97398	6.00779	6.18857	6.21481		protein_coding		chr1	5430040	5436618	-1
AT1G15790	3.31341	3.0107	3.31885	2.92985		protein_coding		chr1	5438171	5440131	-1
AT1G15800	2.7738	2.60517	2.71245	2.5255		protein_coding	At1g15800 [Source:UniProtKB/TrEMBL;Acc:Q6NL17]	chr1	5441072	5443911	-1
AT1G15810	6.32616	6.29597	6.25396	6.25959		protein_coding	At1g15810/F7H2_23 [Source:UniProtKB/TrEMBL;Acc:Q9LMQ3]	chr1	5444220	5446564	1
AT1G15820	3.75794	3.29505	3.78316	3.82422	LHCB6	protein_coding	Chlorophyll a-b binding protein, chloroplastic [Source:UniProtKB/TrEMBL;Acc:Q9LMQ2]	chr1	5446462	5447880	-1
AT1G15860	5.72367	5.7339	5.74445	5.70122		protein_coding	Defective in cullin neddylation protein [Source:UniProtKB/TrEMBL;Acc:F4I181]	chr1	5454766	5457022	1
AT1G15870	2.63713	2.74468	2.55113	2.38396		protein_coding	At1g15870/F7H2_19 [Source:UniProtKB/TrEMBL;Acc:Q9LMP8]	chr1	5457084	5458429	1
AT1G15880	5.29786	5.08914	5.30377	5.17226	GOS11	protein_coding	Golgi SNAP receptor complex member 1-1 [Source:UniProtKB/Swiss-Prot;Acc:Q9LMP7]	chr1	5458398	5460359	-1
AT1G15885	0.152355	-0.294786	-0.0468619	0.0530357		protein_coding	Putative uncharacterized protein [Source:UniProtKB/TrEMBL;Acc:Q1G3F1]	chr1	5460477	5461297	1
AT1G15890	2.47298	1.85547	2.60614	2.21911		protein_coding	Probable disease resistance protein At1g15890 [Source:UniProtKB/Swiss-Prot;Acc:Q9LMP6]	chr1	5461309	5464241	1
AT1G15900	0.0230918	-0.181442	-0.0668044	0.0784454		protein_coding	unknown protein; Has 19 Blast hits to 19 proteins in 10 species: Archae - 0; Bacteria - 2; Metazoa - 0; Fungi - 0; Plants - 15; Viruses - 0; Other Eukaryotes - 2 (source: NCBI BLink). [Source:TAIR;Acc:AT1G15900]	chr1	5464273	5464947	1
AT1G15910	5.0429	4.89974	4.88453	4.82094	FDM1	protein_coding	IDP1 [Source:UniProtKB/TrEMBL;Acc:A0A178W3T4]	chr1	5465251	5469180	1
AT1G15920	4.7921	4.6444	4.71921	4.59461	CAF1-2	protein_coding	Probable CCR4-associated factor 1 homolog 2 [Source:UniProtKB/Swiss-Prot;Acc:Q9S9P2]	chr1	5469255	5471149	1
AT1G15930	8.37119	8.23808	8.27	8.27884	RPS12A	protein_coding	40S ribosomal protein S12-1 [Source:UniProtKB/Swiss-Prot;Acc:Q9S9P1]	chr1	5471316	5473048	1
AT1G15940	4.74549	4.80405	4.77422	4.76029		protein_coding	T24D18.4 [Source:UniProtKB/TrEMBL;Acc:Q9S9P0]	chr1	5473359	5478405	1
AT1G15950	7.16742	7.30049	7.2284	7.32002	CCR1	protein_coding	Cinnamoyl-CoA reductase 1 [Source:UniProtKB/Swiss-Prot;Acc:Q9S9N9]	chr1	5478603	5482180	1
AT1G15960	0.178493	0.71861	-0.0178229	0.757908	NRAMP6	protein_coding	Metal transporter Nramp6 [Source:UniProtKB/Swiss-Prot;Acc:Q9S9N8]	chr1	5481665	5486105	-1
AT1G15970	4.61414	4.62873	4.59249	4.53221		protein_coding	At1g15970 [Source:UniProtKB/TrEMBL;Acc:Q9S9N7]	chr1	5486273	5489132	-1
AT1G16000	5.1005	4.98882	4.95968	5.04733		protein_coding	GAG1At protein [Source:UniProtKB/TrEMBL;Acc:P93048]	chr1	5494533	5495359	1
AT1G16010	5.87476	5.85403	5.95025	5.8555	MRS2-1	protein_coding	Magnesium transporter MRS2-1 [Source:UniProtKB/Swiss-Prot;Acc:Q9S9N4]	chr1	5495373	5497723	-1
AT1G16020	5.01643	5.10892	5.12026	5.09183	CCZ1A	protein_coding	Vacuolar fusion protein CCZ1 homolog A [Source:UniProtKB/Swiss-Prot;Acc:F4I2S4]	chr1	5498012	5501358	1
AT1G16022	1.45786	1.26158	1.4346	1.21861		protein_coding	T24D18.13 [Source:UniProtKB/TrEMBL;Acc:Q9S9N2]	chr1	5501317	5501856	-1
AT1G16030	3.05275	2.90157	3.06271	2.90994	HSP70-5	protein_coding	Hsp70b [Source:UniProtKB/TrEMBL;Acc:A0A178W9N7]	chr1	5501966	5504535	-1
AT1G16040	4.67509	4.59441	4.69432	4.57806		protein_coding	At1g16040 [Source:UniProtKB/TrEMBL;Acc:Q8GWH6]	chr1	5504608	5507059	1
AT1G16060	4.44628	5.2109	4.57558	5.02027	ADAP	protein_coding	AP2-like ethylene-responsive transcription factor At1g16060 [Source:UniProtKB/Swiss-Prot;Acc:Q94AN4]	chr1	5508311	5511736	1
AT1G16070	3.34701	3.6392	3.34892	3.35823	TULP8	protein_coding	TLP8 [Source:UniProtKB/TrEMBL;Acc:A0A178WHW0]	chr1	5510301	5513980	-1
AT1G16080	3.80082	3.67032	3.74077	3.59583		protein_coding	Nuclear protein [Source:UniProtKB/TrEMBL;Acc:Q9S9M7]	chr1	5514262	5516027	1
AT1G16090	0.877562	0.81799	0.822212	0.942883	WAKL7	protein_coding	Wall associated kinase-like 7 [Source:UniProtKB/TrEMBL;Acc:F4I2T5]	chr1	5516259	5517822	1
AT1G16110	2.38511	1.3064	2.20341	1.3767	WAKL6	protein_coding	Wall-associated receptor kinase-like 6 [Source:UniProtKB/Swiss-Prot;Acc:Q8GXQ3]	chr1	5518219	5520929	1
AT1G16120	1.93613	1.49011	2.10355	1.72372	WAKL1	protein_coding	Wall-associated receptor kinase-like 1 [Source:UniProtKB/Swiss-Prot;Acc:Q9S9M5]	chr1	5522602	5525452	1
AT1G16130	1.74547	2.16313	1.54375	2.06051	WAKL2	protein_coding	Wall-associated receptor kinase-like 2 [Source:UniProtKB/Swiss-Prot;Acc:Q7X8C5]	chr1	5525293	5528212	1
AT1G16150	3.0402	2.18058	2.98079	2.67057	WAKL4	protein_coding	Wall-associated receptor kinase-like 4 [Source:UniProtKB/Swiss-Prot;Acc:Q9S9M2]	chr1	5532298	5535060	1
AT1G16160	1.39806	1.04419	1.3546	1.03677	WAKL5	protein_coding	WAKL5 [Source:UniProtKB/TrEMBL;Acc:A0A178W9G0]	chr1	5535766	5538501	1
AT1G16170	4.06279	4.10828	3.99918	4.1482		protein_coding	Ephrin-A3 protein [Source:UniProtKB/TrEMBL;Acc:Q94K72]	chr1	5538666	5540002	-1
AT1G16180	7.74975	7.62475	7.8163	7.63566		protein_coding	Serinc-domain containing serine and sphingolipid biosynthesis protein [Source:UniProtKB/TrEMBL;Acc:Q9S9L9]	chr1	5540050	5542902	1
AT1G16190	5.9901	5.99409	5.95957	5.98926	RAD23A	protein_coding	RAD23A [Source:UniProtKB/TrEMBL;Acc:A0A178W4Q3]	chr1	5543119	5546103	1
AT1G16210	5.8408	5.85057	5.89272	5.83458		protein_coding	Coiled-coil protein [Source:UniProtKB/TrEMBL;Acc:Q8VYC9]	chr1	5546099	5547753	-1
AT1G16220	4.23797	3.96828	4.3323	3.96135		protein_coding	Probable protein phosphatase 2C 6 [Source:UniProtKB/Swiss-Prot;Acc:Q9SA22]	chr1	5548262	5550770	1
AT1G16230	-1.22944	0.511615	-1.06654	0.727327		protein_coding	Target SNARE coiled-coil domain protein [Source:UniProtKB/TrEMBL;Acc:F4I2U8]	chr1	5553467	5554489	-1
AT1G16240	6.26944	6.17043	6.23868	6.18107	SYP51	protein_coding	SYP51 [Source:UniProtKB/TrEMBL;Acc:A0A178WJ29]	chr1	5554843	5556844	-1
AT1G16250	3.62891	3.54875	3.63556	3.65085		protein_coding	F-box/kelch-repeat protein At1g16250 [Source:UniProtKB/Swiss-Prot;Acc:Q0WW40]	chr1	5556964	5559520	1
AT1G16260	0.385546	-0.110131	0.475724	0.0720114	WAKL8	protein_coding	Wall-associated receptor kinase-like 8 [Source:UniProtKB/Swiss-Prot;Acc:Q9SA25]	chr1	5559498	5562192	-1
AT1G16270	6.32567	6.39164	6.42357	6.46786		protein_coding	F3O9.7 protein [Source:UniProtKB/TrEMBL;Acc:Q9SA26]	chr1	5562861	5568368	1
AT1G16280	4.24777	4.27427	4.36302	4.1422	RH36	protein_coding	DEAD-box ATP-dependent RNA helicase 36 [Source:UniProtKB/Swiss-Prot;Acc:Q9SA27]	chr1	5567742	5570679	-1
AT1G16300	5.66864	5.81701	5.74788	5.78352	GAPCP2	protein_coding	Glyceraldehyde-3-phosphate dehydrogenase GAPCP2, chloroplastic [Source:UniProtKB/Swiss-Prot;Acc:Q5E924]	chr1	5574257	5577622	1
AT1G16310	3.54704	3.7696	3.55206	3.75321	MTP10	protein_coding	Metal tolerance protein 10 [Source:UniProtKB/Swiss-Prot;Acc:Q0WU02]	chr1	5578265	5580730	1
AT1G16320	3.38775	3.04658	3.26042	3.21402		protein_coding	At1g16320/F3O9_12 [Source:UniProtKB/TrEMBL;Acc:Q9SA31]	chr1	5580821	5582154	1
AT1G16330	4.47577	4.39426	4.3788	4.39383	CYCB3;1	protein_coding	CYCB3 [Source:UniProtKB/TrEMBL;Acc:A0A178W969]	chr1	5582387	5587461	-1
AT1G16340	4.83694	4.96713	4.72713	4.74905	ATKDSA2	protein_coding	Aldolase superfamily protein [Source:UniProtKB/TrEMBL;Acc:F4I2W6]	chr1	5587722	5590761	-1
AT1G16350	7.07597	7.15563	7.05301	7.04978		protein_coding	Inosine-5'-monophosphate dehydrogenase 2 [Source:UniProtKB/Swiss-Prot;Acc:Q9SA34]	chr1	5590756	5593098	1
AT1G16360	-1.15575	-0.454685	-1.1887	-0.273961		protein_coding	LEM3 (ligand-effect modulator 3) family protein / CDC50 family protein [Source:TAIR;Acc:AT1G16360]	chr1	5593270	5595814	-1
AT1G16370	3.42795	2.78303	3.5321	3.18983	OCT6	protein_coding	Organic cation/carnitine transporter 6 [Source:UniProtKB/Swiss-Prot;Acc:Q9SA36]	chr1	5596633	5598447	1
AT1G16390	2.89574	2.43697	3.21006	3.45123	OCT3	protein_coding	Organic cation/carnitine transporter 3 [Source:UniProtKB/Swiss-Prot;Acc:Q9SA38]	chr1	5602786	5604770	1
AT1G16400	6.72804	7.83396	6.89786	7.54102	CYP79F2	protein_coding	Hexahomomethionine N-hydroxylase [Source:UniProtKB/Swiss-Prot;Acc:Q9FUY7]	chr1	5605044	5607498	1
AT1G16410	-1.5927	2.41547	-2.15645	0.966453	CYP79F1	protein_coding	Dihomomethionine N-hydroxylase [Source:UniProtKB/Swiss-Prot;Acc:Q949U1]	chr1	5608682	5612064	1
AT1G16420	1.08344	1.76872	1.40326	1.88048	AMC8	protein_coding	Metacaspase-8 [Source:UniProtKB/Swiss-Prot;Acc:Q9SA41]	chr1	5612150	5614020	-1
AT1G16430	2.63823	2.57998	2.58529	2.76284	MED22A	protein_coding	Mediator of RNA polymerase II transcription subunit 22a [Source:UniProtKB/Swiss-Prot;Acc:Q9SA42]	chr1	5614593	5615660	1
AT1G16440	3.17434	4.03235	3.22194	4.19244	RHS3	protein_coding	Serine/threonine-protein kinase RHS3 [Source:UniProtKB/Swiss-Prot;Acc:F4I4F2]	chr1	5615808	5617672	1
AT1G16445	1.00663	1.08611	1.04326	0.90468		protein_coding	Putative uncharacterized protein At1g16445 [Source:UniProtKB/TrEMBL;Acc:Q8GUP2]	chr1	5617786	5619456	1
AT1G16460	5.89288	5.48665	5.77304	5.4726	STR2	protein_coding	Thiosulfate/3-mercaptopyruvate sulfurtransferase 2 [Source:UniProtKB/Swiss-Prot;Acc:Q24JL3]	chr1	5619545	5622674	-1
AT1G16470	6.83598	6.85221	6.82415	6.78294	PAB1	protein_coding	Proteasome subunit alpha type [Source:UniProtKB/TrEMBL;Acc:A0A178WA13]	chr1	5622746	5625683	1
AT1G16480	2.61477	2.40203	2.7333	2.54084		protein_coding	Tetratricopeptide repeat (TPR)-like superfamily protein [Source:UniProtKB/TrEMBL;Acc:F4I4G1]	chr1	5625699	5629013	-1
AT1G16489	1.2474	1.2604	1.55148	1.47577		lncRNA	other RNA [Source:TAIR;Acc:AT1G16489]	chr1	5629183	5631131	1
AT1G16490	-0.552531	-0.0933888	-0.767638	0.0726173	MYB58	protein_coding	Transcription factor MYB58 [Source:UniProtKB/Swiss-Prot;Acc:Q9SA47]	chr1	5629655	5631088	-1
AT1G16500	2.65862	3.44104	2.55908	3.14376		protein_coding	>F3O9.30 [Source:UniProtKB/TrEMBL;Acc:Q9SA48]	chr1	5638779	5640202	1
AT1G16510	1.09296	2.0037	1.31568	1.79679	SAUR41	protein_coding	Auxin-responsive protein SAUR41 [Source:UniProtKB/Swiss-Prot;Acc:Q9SA49]	chr1	5644572	5645443	-1
AT1G16520	5.52004	5.50311	5.53392	5.48654		protein_coding	At1g16520 [Source:UniProtKB/TrEMBL;Acc:Q9SA50]	chr1	5648636	5651167	1
AT1G16530	3.23772	2.35771	3.38616	2.48233	LBD3	protein_coding	LOB domain-containing protein 3 [Source:UniProtKB/Swiss-Prot;Acc:Q9SA51]	chr1	5651268	5652883	-1
AT1G16540	4.95245	4.88355	5.03827	4.96426	SIR3	protein_coding	molybdenum cofactor sulfurase (LOS5) (ABA3) [Source:TAIR;Acc:AT1G16540]	chr1	5659370	5665488	1
AT1G16560	6.74179	6.73854	6.70283	6.70508		protein_coding	AT1G16560 protein [Source:UniProtKB/TrEMBL;Acc:Q9FX73]	chr1	5668384	5670708	1
AT1G16570	4.98288	4.98906	4.95122	5.0929		protein_coding	UDP-Glycosyltransferase superfamily protein [Source:TAIR;Acc:AT1G16570]	chr1	5670577	5673600	-1
AT1G16590	2.42094	2.20543	2.3247	2.30974	REV7	protein_coding	DNA polymerase zeta processivity subunit [Source:UniProtKB/Swiss-Prot;Acc:Q94FL5]	chr1	5673707	5675143	1
AT1G16610	6.23775	6.25283	6.22537	6.25236	SR45	protein_coding	arginine/serine-rich 45 [Source:TAIR;Acc:AT1G16610]	chr1	5675495	5678873	-1
AT1G16630	4.87874	4.89534	4.80171	4.88228		protein_coding	At1g16630 [Source:UniProtKB/TrEMBL;Acc:Q9FX76]	chr1	5681973	5684909	-1
AT1G16640	0.451688	0.682155	0.635909	0.410355		protein_coding	Putative uncharacterized protein At1g16640 (Fragment) [Source:UniProtKB/TrEMBL;Acc:C0SUV7]	chr1	5686525	5687727	1
AT1G16650	3.46583	3.45046	3.55535	3.34688		protein_coding	S-adenosyl-L-methionine-dependent methyltransferases superfamily protein [Source:TAIR;Acc:AT1G16650]	chr1	5687871	5691369	1
AT1G16670	4.07259	3.95647	4.2169	4.05428	CRPK1	protein_coding	Cold-responsive protein kinase 1 [Source:UniProtKB/Swiss-Prot;Acc:Q93YN1]	chr1	5697216	5699870	1
AT1G16680	4.96792	4.98545	4.88113	4.87768		protein_coding	Chaperone DnaJ-domain superfamily protein [Source:UniProtKB/TrEMBL;Acc:F4I4I3]	chr1	5702153	5705892	1
AT1G16690	3.57153	3.57865	3.5589	3.47719		protein_coding	Enhancer of polycomb-like protein [Source:UniProtKB/TrEMBL;Acc:A0A178W458]	chr1	5705897	5709563	1
AT1G16700	7.06236	7.15738	7.09553	7.08871		protein_coding	NADH dehydrogenase [ubiquinone] iron-sulfur protein 8-B, mitochondrial [Source:UniProtKB/Swiss-Prot;Acc:Q9FX83]	chr1	5709624	5712043	1
AT1G16710	5.784	5.77287	5.97025	5.95624	HAC12	protein_coding	Histone acetyltransferase HAC12 [Source:UniProtKB/Swiss-Prot;Acc:Q9FWQ5]	chr1	5713794	5722614	1
AT1G16720	5.24222	4.83884	5.26382	4.94705	HCF173	protein_coding	high chlorophyll fluorescence phenotype 173 [Source:TAIR;Acc:AT1G16720]	chr1	5722891	5726478	1
AT1G16740	5.11905	5.07736	5.02012	5.03161		protein_coding	50S ribosomal protein L20 [Source:UniProtKB/TrEMBL;Acc:A0A178WF80]	chr1	5727622	5729115	1
AT1G16750	-0.0928949	0.644642	-0.0250365	0.0962596		protein_coding	At1g16750/F19K19_26 [Source:UniProtKB/TrEMBL;Acc:Q8L7U6]	chr1	5729057	5731934	-1
AT1G16780	3.87194	3.6308	3.96622	4.05134	AVPL2	protein_coding	Pyrophosphate-energized membrane proton pump 3 [Source:UniProtKB/Swiss-Prot;Acc:Q9FWR2]	chr1	5739468	5744636	-1
AT1G16790	2.58466	2.4358	2.56653	2.68721		protein_coding	At1g16790 [Source:UniProtKB/TrEMBL;Acc:Q6NQG3]	chr1	5744335	5745259	1
AT1G16800	4.46109	4.431	4.7398	4.71449		protein_coding	P-loop containing nucleoside triphosphate hydrolases superfamily protein [Source:TAIR;Acc:AT1G16800]	chr1	5744484	5755468	-1
AT1G16810	4.68507	4.56067	4.58373	4.58737		protein_coding	7-dehydrocholesterol reductase-like protein [Source:UniProtKB/TrEMBL;Acc:Q9FZ43]	chr1	5755588	5756895	1
AT1G16820	1.65339	1.42975	1.51808	1.66264		protein_coding	Vacuolar ATP synthase catalytic subunit-related / V-ATPase-related / vacuolar proton pump-like protein [Source:UniProtKB/TrEMBL;Acc:F4I600]	chr1	5756835	5758653	-1
AT1G16825	1.93322	1.50754	1.4398	1.80997	RTNLB23	protein_coding	Reticulon-like protein B23 [Source:UniProtKB/Swiss-Prot;Acc:P0C941]	chr1	5758855	5760509	1
AT1G16830	2.6526	2.52235	2.60792	2.47075		protein_coding	Putative pentatricopeptide repeat-containing protein At1g16830 [Source:UniProtKB/Swiss-Prot;Acc:Q3EDA9]	chr1	5760626	5762619	1
AT1G16840	5.43556	5.18749	5.34266	5.36752		protein_coding	At1g16840/F17F16.27 [Source:UniProtKB/TrEMBL;Acc:Q8W589]	chr1	5762694	5764184	-1
AT1G16850	1.99219	2.08657	1.82918	1.86911		protein_coding	At1g16880 [Source:UniProtKB/TrEMBL;Acc:Q9FE54]	chr1	5764807	5765798	-1
AT1G16860	6.31167	6.33802	6.41363	6.50479		protein_coding	Uncharacterized membrane protein At1g16860 [Source:UniProtKB/Swiss-Prot;Acc:Q9FZ45]	chr1	5767300	5770602	1
AT1G16870	6.15487	6.18273	6.14637	6.1231		protein_coding	Mitochondrial 28S ribosomal protein S29-like protein [Source:UniProtKB/TrEMBL;Acc:Q8W4K2]	chr1	5770732	5773322	-1
AT1G16880	5.76339	5.40959	5.71464	5.37154	ACR11	protein_coding	ACR11 [Source:UniProtKB/TrEMBL;Acc:A0A178WLF3]	chr1	5773512	5776308	1
AT1G16890	7.19862	7.20334	7.24157	7.13089	UBC36	protein_coding	Ubiquitin-conjugating enzyme 36 [Source:UniProtKB/TrEMBL;Acc:F4I615]	chr1	5776177	5778529	-1
AT1G16900	5.44253	5.64073	5.48725	5.57349	ALG9	protein_coding	Dol-P-Man:Man(6)GlcNAc(2)-PP-Dol alpha-1,2-mannosyltransferase [Source:UniProtKB/Swiss-Prot;Acc:Q9FZ49]	chr1	5779008	5782433	-1
AT1G16905	3.27529	3.89534	3.52389	3.81902		protein_coding	Curculin-like (Mannose-binding) lectin family protein [Source:UniProtKB/TrEMBL;Acc:Q8GY81]	chr1	5782455	5783840	-1
AT1G16916	1.59739	1.17811	1.64833	1.65201		protein_coding		chr1	5786557	5787329	-1
AT1G16920	6.09821	6.05994	5.99559	6.00172	RABA1B	protein_coding	RABA1b [Source:UniProtKB/TrEMBL;Acc:A0A178WJV5]	chr1	5787150	5789312	-1
AT1G16930	4.38061	4.13296	4.2955	4.2205		protein_coding	F-box/FBD/LRR-repeat protein At1g16930 [Source:UniProtKB/Swiss-Prot;Acc:Q9FZ52]	chr1	5789679	5791752	1
AT1G16970	5.35101	5.24604	5.44766	5.31771	KU70	protein_coding	KU70 [Source:UniProtKB/TrEMBL;Acc:A0A178WAS1]	chr1	5800767	5805811	-1
AT1G17020	4.04152	4.31531	3.9854	3.83612	SRG1	protein_coding	Protein SRG1 [Source:UniProtKB/Swiss-Prot;Acc:Q39224]	chr1	5820080	5822013	1
AT1G17030	2.39425	1.8528	2.36921	2.2145		protein_coding	Putative uncharacterized protein At1g17030/F20D23_27 [Source:UniProtKB/TrEMBL;Acc:Q8GWU4]	chr1	5822309	5824464	1
AT1G17040	3.24048	3.2259	3.29888	3.3506	SHA	protein_coding		chr1	5824771	5828266	1
AT1G17050	4.79656	5.59307	4.97851	5.44857	SPS2	protein_coding	SPS2 [Source:UniProtKB/TrEMBL;Acc:A0A178W8X1]	chr1	5828915	5831383	1
AT1G17060	5.23413	4.97284	5.34459	5.06667	CYP72C1	protein_coding	cytochrome p450 72c1 [Source:TAIR;Acc:AT1G17060]	chr1	5832094	5835488	-1
AT1G17070	4.55923	4.59948	4.50554	4.44568	STIPL1	protein_coding	Septin and tuftelin-interacting protein 1 homolog 1 [Source:UniProtKB/Swiss-Prot;Acc:Q9SHG6]	chr1	5837590	5840332	1
AT1G17080	5.74805	5.68903	5.77806	5.75632		protein_coding	At1g17080/F6I1.24 [Source:UniProtKB/TrEMBL;Acc:Q9SHG7]	chr1	5840269	5841745	-1
AT1G17090	3.82163	3.73381	3.76359	3.73471		protein_coding	At1g17090/F6I1_23 [Source:UniProtKB/TrEMBL;Acc:Q93Z61]	chr1	5842168	5844367	-1
AT1G17100	2.57973	1.98105	2.26188	2.12188		protein_coding	HBP1 [Source:UniProtKB/TrEMBL;Acc:A0A178W6J0]	chr1	5844646	5845661	1
AT1G17110	6.03353	6.19157	6.10779	6.2123	UBP15	protein_coding	Ubiquitin-specific protease 15 [Source:UniProtKB/TrEMBL;Acc:F4I642]	chr1	5845675	5850934	-1
AT1G17120	4.53004	4.44937	4.52425	4.59767	CAT8	protein_coding	Cationic amino acid transporter 8, vacuolar [Source:UniProtKB/Swiss-Prot;Acc:Q9SHH0]	chr1	5851860	5853987	1
AT1G17130	5.5922	5.58093	5.56379	5.42716		protein_coding	Family of unknown function (DUF572) [Source:TAIR;Acc:AT1G17130]	chr1	5854093	5856697	1
AT1G17140	4.2504	4.26012	4.18895	4.06876	ICR1	protein_coding	RIP1 [Source:UniProtKB/TrEMBL;Acc:A0A178W8G4]	chr1	5856573	5858550	-1
AT1G17145	4.33167	4.01657	4.14859	4.13775		protein_coding	Putative uncharacterized protein [Source:UniProtKB/TrEMBL;Acc:Q940G8]	chr1	5860078	5862890	-1
AT1G17147	1.76543	0.722243	1.39516	1.28379	VQ1	protein_coding	VQ motif-containing protein 1 [Source:UniProtKB/Swiss-Prot;Acc:Q1G3U8]	chr1	5863109	5864059	-1
AT1G17160	4.50042	4.55281	4.53429	4.46162		protein_coding	Ribokinase [Source:UniProtKB/TrEMBL;Acc:A1A6H3]	chr1	5867535	5869436	1
AT1G17170	6.93312	7.66572	7.05783	7.32086	GSTU24	protein_coding	Glutathione S-transferase U24 [Source:UniProtKB/Swiss-Prot;Acc:Q9SHH6]	chr1	5869543	5870883	1
AT1G17180	7.52859	8.02737	7.57725	7.83143	GSTU25	protein_coding	Glutathione S-transferase U25 [Source:UniProtKB/Swiss-Prot;Acc:Q9SHH7]	chr1	5872024	5873124	1
AT1G17190	7.14004	7.00949	7.12103	7.28287	GSTU26	protein_coding	Glutathione S-transferase U26 [Source:UniProtKB/Swiss-Prot;Acc:Q9SHH8]	chr1	5875295	5876620	1
AT1G17200	1.48096	1.51197	1.29869	1.26903		protein_coding	CASP-like protein [Source:UniProtKB/TrEMBL;Acc:A0A178W560]	chr1	5878390	5880073	1
AT1G17210	6.67761	6.56505	6.7462	6.71984	ATILP1	protein_coding	F20D23.9 protein [Source:UniProtKB/TrEMBL;Acc:Q9SHI0]	chr1	5879996	5884773	-1
AT1G17220	4.8938	4.17726	4.91824	4.3692	FUG1	protein_coding	Translation initiation factor IF-2, chloroplastic [Source:UniProtKB/Swiss-Prot;Acc:Q9SHI1]	chr1	5885007	5890500	1
AT1G17230	2.56997	1.94496	2.62773	2.16514		protein_coding	Leucine-rich receptor-like protein kinase family protein [Source:UniProtKB/TrEMBL;Acc:A0A1P8AVG7]	chr1	5890616	5895141	1
AT1G17232	2.35172	2.18437	2.25337	2.20361		lncRNA	Potential natural antisense gene, locus overlaps with AT1G17230 [Source:TAIR;Acc:AT1G17232]	chr1	5890616	5895132	-1
AT1G17240	1.20485	0.715108	1.15467	0.636195	AtRLP2	protein_coding	receptor like protein 2 [Source:TAIR;Acc:AT1G17240]	chr1	5896385	5898931	-1
AT1G17250	0.903077	1.34413	1.07765	0.784844	AtRLP3	protein_coding	RLP3 [Source:UniProtKB/TrEMBL;Acc:A0A178WD64]	chr1	5901169	5903439	-1
AT1G17255	2.26102	2.04713	2.42918	2.40888		lncRNA	other RNA [Source:TAIR;Acc:AT1G17255]	chr1	5899972	5903773	1
AT1G17260	1.40417	1.44826	1.54407	1.6528	AHA10	protein_coding	Plasma membrane ATPase [Source:UniProtKB/TrEMBL;Acc:A0A178W776]	chr1	5904058	5908898	1
AT1G17270	3.75358	3.987	3.74315	3.66319	OFUT5	protein_coding	O-fucosyltransferase 5 [Source:UniProtKB/Swiss-Prot;Acc:Q84WU0]	chr1	5909085	5911708	-1
AT1G17280	5.55767	5.61615	5.5383	5.59812	UBC34	protein_coding	ubiquitin-conjugating enzyme 34 [Source:TAIR;Acc:AT1G17280]	chr1	5916832	5920393	-1
AT1G17285	3.02035	3.56434	2.89059	2.96679		protein_coding		chr1	5920542	5921483	1
AT1G17290	7.7856	7.87009	7.78705	7.71496	ALAAT1	protein_coding	Alanine aminotransferase 1, mitochondrial [Source:UniProtKB/Swiss-Prot;Acc:F4I7I0]	chr1	5922332	5926400	1
AT1G17300	3.54323	3.59642	3.55576	3.83511		protein_coding		chr1	5926636	5927784	1
AT1G17330	3.66739	3.5967	3.66106	3.42135		protein_coding	At1g17330 [Source:UniProtKB/TrEMBL;Acc:Q8GUM8]	chr1	5929826	5931926	1
AT1G17340	5.53333	5.18473	5.57554	5.5107	SAC5	protein_coding	Phosphoinositide phosphatase SAC5 [Source:UniProtKB/Swiss-Prot;Acc:Q8RW97]	chr1	5933780	5938817	1
AT1G17350	4.38726	4.44657	4.33842	4.34104		protein_coding	NADH:ubiquinone oxidoreductase intermediate-associated protein 30 [Source:UniProtKB/TrEMBL;Acc:F4I7I6]	chr1	5941549	5944465	1
AT1G17360	5.71747	5.96677	5.78087	6.0478		protein_coding	F28G4.18 protein [Source:UniProtKB/TrEMBL;Acc:Q9LQI8]	chr1	5946448	5951561	1
AT1G17370	6.08823	6.03969	6.09551	6.10499	UBP1B	protein_coding	Oligouridylate-binding protein 1B [Source:UniProtKB/Swiss-Prot;Acc:Q9LQI9]	chr1	5951542	5955143	-1
AT1G17380	1.03572	0.961028	0.892455	1.19014	TIFY11A	protein_coding	Protein TIFY 11A [Source:UniProtKB/Swiss-Prot;Acc:Q9LDU5]	chr1	5955155	5957511	-1
AT1G17400	-0.886676	-1.06866	-0.226414	-0.422137		protein_coding	NGR1 [Source:UniProtKB/TrEMBL;Acc:Q58G53]	chr1	5960471	5962481	-1
AT1G17410	2.80834	2.50734	2.65506	2.72947		protein_coding	Nucleoside diphosphate kinase family protein [Source:UniProtKB/TrEMBL;Acc:F4I7J3]	chr1	5968410	5969995	-1
AT1G17430	3.97789	4.05538	3.87281	4.07576		protein_coding	Alpha/beta-Hydrolases superfamily protein [Source:UniProtKB/TrEMBL;Acc:Q9LNR2]	chr1	5982145	5984013	1
AT1G17440	5.16991	5.16262	5.23369	5.19946	TAF12B	protein_coding	Transcription initiation factor TFIID subunit 12b [Source:UniProtKB/Swiss-Prot;Acc:Q940A7]	chr1	5983984	5987934	-1
AT1G17450	5.27233	5.18836	5.48585	5.4652		protein_coding	B-block binding subunit of TFIIIC [Source:UniProtKB/TrEMBL;Acc:F4I7J9]	chr1	5988280	5997033	-1
AT1G17455	3.63929	3.66015	3.66935	3.50707	EFL4	protein_coding	ELF4-L4 [Source:UniProtKB/TrEMBL;Acc:A0A178WKX5]	chr1	5997057	5998599	1
AT1G17460	2.69878	2.55822	2.68846	2.69844	TRFL3	protein_coding	TRF-like 3 [Source:UniProtKB/TrEMBL;Acc:F4I7K3]	chr1	5998765	6002732	1
AT1G17470	6.77694	6.67971	6.71845	6.61768	DRG1	protein_coding	Developmentally-regulated G-protein 1 [Source:UniProtKB/Swiss-Prot;Acc:Q9LQK0]	chr1	6002888	6006410	1
AT1G17480	3.05258	3.09176	2.9407	3.01791	IQD7	protein_coding	At1g17480 [Source:UniProtKB/TrEMBL;Acc:Q2NND9]	chr1	6006413	6008501	-1
AT1G17490	2.65886	2.78437	2.51587	2.59434		protein_coding	At1g17490/F1L3_4 [Source:UniProtKB/TrEMBL;Acc:Q9LNQ6]	chr1	6008437	6009420	1
AT1G17500	6.69095	6.76496	6.82442	6.87523	ALA4	protein_coding	Phospholipid-transporting ATPase [Source:UniProtKB/TrEMBL;Acc:A0A178W5K3]	chr1	6017808	6023503	1
AT1G17510	3.53528	3.4993	3.63683	3.51586		protein_coding	F1L3.22 [Source:UniProtKB/TrEMBL;Acc:Q9LNQ3]	chr1	6023504	6024309	-1
AT1G17520	3.72476	3.70466	3.6663	3.62418		protein_coding	Homeodomain-like/winged-helix DNA-binding family protein [Source:TAIR;Acc:AT1G17520]	chr1	6024636	6027565	-1
AT1G17530	4.85897	4.93653	4.75253	4.71314	TIM23-1	protein_coding	Mitochondrial import inner membrane translocase subunit TIM23-1 [Source:UniProtKB/Swiss-Prot;Acc:Q9LNQ1]	chr1	6027487	6029115	1
AT1G17550	5.85158	5.91862	5.87587	5.8504	HAB2	protein_coding	Protein phosphatase 2C 7 [Source:UniProtKB/Swiss-Prot;Acc:Q9LNP9]	chr1	6034270	6037398	1
AT1G17560	3.6756	3.80523	3.60984	3.66968	HLL	protein_coding	50S ribosomal protein HLL, mitochondrial [Source:UniProtKB/Swiss-Prot;Acc:Q84JG5]	chr1	6037405	6038698	-1
AT1G17580	5.65054	5.61923	5.79104	5.70673	XI-1	protein_coding	Myosin-5 [Source:UniProtKB/Swiss-Prot;Acc:Q39160]	chr1	6039250	6049685	1
AT1G17590	4.23966	4.27064	4.13049	4.02141	NFYA8	protein_coding	Putative uncharacterized protein At1g17590 (Fragment) [Source:UniProtKB/TrEMBL;Acc:C0SUW0]	chr1	6050164	6052628	-1
AT1G17615	-3.15851	0.0720612	-4.40081	-0.819838		protein_coding	Disease resistance protein (TIR-NBS class) [Source:UniProtKB/TrEMBL;Acc:Q4PT31]	chr1	6059389	6060851	1
AT1G17620	6.07043	6.31506	6.13458	6.32876		protein_coding	At1g17620/F11A6_23 [Source:UniProtKB/TrEMBL;Acc:Q9LNP3]	chr1	6061895	6063362	1
AT1G17630	2.82269	2.92842	3.03113	2.86127	PCMP-E72	protein_coding	Putative pentatricopeptide repeat-containing protein At1g17630 [Source:UniProtKB/Swiss-Prot;Acc:Q9LNP2]	chr1	6064482	6067151	1
AT1G17640	2.54237	2.40431	2.29601	2.53984		protein_coding	RNA-binding (RRM/RBD/RNP motifs) family protein [Source:UniProtKB/TrEMBL;Acc:F4I906]	chr1	6067086	6069392	-1
AT1G17650	3.0004	2.78092	2.95257	2.79416	GLYR2	protein_coding	Glyoxylate/succinic semialdehyde reductase 2, chloroplastic [Source:UniProtKB/Swiss-Prot;Acc:F4I907]	chr1	6069424	6072140	-1
AT1G17665	2.35331	2.12133	2.41714	2.19237		protein_coding		chr1	6072153	6074525	-1
AT1G17680	5.20356	5.17214	5.25993	5.2174		protein_coding	Putative uncharacterized protein At1g17680 [Source:UniProtKB/TrEMBL;Acc:Q8GUP0]	chr1	6076071	6082395	1
AT1G17690	5.8794	5.87147	5.88597	5.82492	NOF1	protein_coding	Putative uncharacterized protein At1g17690 [Source:UniProtKB/TrEMBL;Acc:Q8H1E7]	chr1	6082722	6088381	-1
AT1G17710	-4.37719	8.8072	-3.53414	8.6209		protein_coding	Inorganic pyrophosphatase 2 [Source:UniProtKB/Swiss-Prot;Acc:Q9FZ62]	chr1	6090405	6092027	-1
AT1G17720	7.17333	7.28304	7.15546	7.25542	PP2AB2	protein_coding	Serine/threonine-protein phosphatase 2A 55 kDa regulatory subunit B [Source:UniProtKB/TrEMBL;Acc:Q0WW19]	chr1	6093185	6098443	-1
AT1G17730	5.09894	5.187	5.03916	5.22066	CHMP1A	protein_coding	ESCRT-related protein CHMP1A [Source:UniProtKB/Swiss-Prot;Acc:Q8LE58]	chr1	6099039	6100397	1
AT1G17745	7.00062	7.7036	7.15694	7.55751	PGDH	protein_coding	D-3-phosphoglycerate dehydrogenase [Source:TAIR;Acc:AT1G17745]	chr1	6100964	6105347	1
AT1G17750	3.4929	3.68583	3.56653	3.61656	PEPR2	protein_coding	Leucine-rich repeat receptor-like protein kinase PEPR2 [Source:UniProtKB/Swiss-Prot;Acc:Q9FZ59]	chr1	6106323	6110120	1
AT1G17760	5.38141	5.48592	5.51112	5.55903	CSTF77	protein_coding	Cleavage stimulation factor subunit 77 [Source:UniProtKB/Swiss-Prot;Acc:Q8GUP1]	chr1	6110107	6116617	-1
AT1G17780	3.83077	3.65704	3.85484	3.61821		protein_coding		chr1	6123567	6125339	1
AT1G17790	3.49747	3.50553	3.50687	3.4594	GTE5	protein_coding	Transcription factor GTE5, chloroplastic [Source:UniProtKB/Swiss-Prot;Acc:Q8H1D7]	chr1	6125278	6127567	-1
AT1G17830	1.75628	3.88587	1.68813	3.4044		protein_coding	At1g17830 [Source:UniProtKB/TrEMBL;Acc:Q9LMU5]	chr1	6135751	6138500	-1
AT1G17840	3.85246	4.05393	3.7207	3.82368	ABCG11	protein_coding	ABC transporter G family member 11 [Source:UniProtKB/Swiss-Prot;Acc:Q8RXN0]	chr1	6142402	6146521	1
AT1G17850	3.85946	3.5295	3.75069	3.68768	STR8	protein_coding	Rhodanese-like domain-containing protein 8, chloroplastic [Source:UniProtKB/Swiss-Prot;Acc:F4I933]	chr1	6145926	6148940	-1
AT1G17860	8.38629	8.65097	8.44005	8.51975	KTI2	protein_coding	Kunitz trypsin inhibitor 2 [Source:UniProtKB/Swiss-Prot;Acc:Q9LMU2]	chr1	6149178	6150038	1
AT1G17870	1.99911	1.8695	1.90816	1.91269	EGY3	protein_coding	Probable zinc metallopeptidase EGY3, chloroplastic [Source:UniProtKB/Swiss-Prot;Acc:Q9LMU1]	chr1	6149939	6152222	-1
AT1G17880	7.97414	7.88138	7.8591	7.85573	BTF3	protein_coding	Basic transcription factor 3 [Source:UniProtKB/Swiss-Prot;Acc:Q9SMW7]	chr1	6152384	6153982	-1
AT1G17890	6.72468	6.81263	6.67101	6.85106	GER2	protein_coding	Putative GDP-L-fucose synthase 2 [Source:UniProtKB/Swiss-Prot;Acc:Q9LMU0]	chr1	6154264	6155804	-1
AT1G17920	2.69749	2.45541	2.5175	2.62209	HDG12	protein_coding	Putative uncharacterized protein At1g17920 (Fragment) [Source:UniProtKB/TrEMBL;Acc:C0SUW2]	chr1	6161870	6165820	-1
AT1G17930	3.96475	4.01756	3.95987	4.04123	MAIN	protein_coding	Protein MAINTENANCE OF MERISTEMS [Source:UniProtKB/Swiss-Prot;Acc:Q9LMT7]	chr1	6166220	6168845	-1
AT1G17940	3.77043	4.00026	3.77473	4.22037		protein_coding	At1g17940 [Source:UniProtKB/TrEMBL;Acc:Q9LMT6]	chr1	6169285	6173273	-1
AT1G17950	2.33255	2.66692	2.46399	2.58471	MYB52	protein_coding	Transcription factor MYB52 [Source:UniProtKB/Swiss-Prot;Acc:Q6R0C4]	chr1	6177481	6179289	1
AT1G17960	2.40721	1.72707	2.46361	2.51012		protein_coding	Probable threonine--tRNA ligase, cytoplasmic [Source:UniProtKB/Swiss-Prot;Acc:Q8GZ45]	chr1	6180865	6183806	-1
AT1G17970	3.63088	3.45036	3.57851	3.40048		protein_coding	At1g17970/F2H15_16 [Source:UniProtKB/TrEMBL;Acc:Q944L9]	chr1	6184717	6187499	1
AT1G17980	5.54114	5.43675	5.47879	5.45187	PAPS1	protein_coding	Nuclear poly(A) polymerase 1 [Source:UniProtKB/Swiss-Prot;Acc:Q9LMT2]	chr1	6187465	6191708	-1
AT1G18030	3.55912	3.39794	3.46482	3.42927		protein_coding	Probable protein phosphatase 2C 8 [Source:UniProtKB/Swiss-Prot;Acc:Q9LMT1]	chr1	6204259	6206988	1
AT1G18040	4.5981	4.4507	4.55744	4.52349	CDKD-3	protein_coding	Cyclin-dependent kinase D-3 [Source:UniProtKB/Swiss-Prot;Acc:Q9LMT0]	chr1	6206871	6209528	-1
AT1G18060	3.34592	2.59421	3.33871	2.80052		protein_coding	AT1g18060/T10F20.23 [Source:UniProtKB/TrEMBL;Acc:Q9LM40]	chr1	6211832	6213591	-1
AT1G18070	7.78348	7.82257	7.78813	7.78757		protein_coding	T10F20.8 protein [Source:UniProtKB/TrEMBL;Acc:Q9LMS7]	chr1	6213651	6218384	-1
AT1G18080	9.45937	9.4094	9.44194	9.38312	RACK1A	protein_coding	RACK1A_AT [Source:UniProtKB/TrEMBL;Acc:A0A178WHX3]	chr1	6222201	6224242	1
AT1G18090	3.15327	3.11567	3.15835	3.1083		protein_coding	5'-3' exonuclease family protein [Source:UniProtKB/TrEMBL;Acc:Q94A33]	chr1	6224405	6227822	1
AT1G18100	1.43963	1.58795	1.48601	0.423237	MFT	protein_coding	Protein MOTHER of FT and TFL1 [Source:UniProtKB/Swiss-Prot;Acc:Q9XFK7]	chr1	6227217	6230194	-1
AT1G18140	5.79084	5.27253	5.89006	5.69739	LAC1	protein_coding	Laccase-1 [Source:UniProtKB/Swiss-Prot;Acc:Q9LMS3]	chr1	6238839	6241510	-1
AT1G18150	6.52861	6.79954	6.62553	6.83721	MPK8	protein_coding	Mitogen-activated protein kinase 8 [Source:UniProtKB/Swiss-Prot;Acc:Q9LM33]	chr1	6244298	6247830	-1
AT1G18160	6.25172	6.11712	6.45711	6.38983		protein_coding	Protein kinase superfamily protein [Source:UniProtKB/TrEMBL;Acc:F4IAN2]	chr1	6248619	6254080	1
AT1G18170	1.53895	1.17772	1.53839	1.48296	FKBP17-2	protein_coding	Peptidyl-prolyl cis-trans isomerase FKBP17-2, chloroplastic [Source:UniProtKB/Swiss-Prot;Acc:Q9LDY5]	chr1	6254094	6255734	1
AT1G18180	3.05273	3.48493	2.95404	3.43353		protein_coding	Protein of unknown function (DUF1295) [Source:TAIR;Acc:AT1G18180]	chr1	6255736	6257900	1
AT1G18190	5.1878	5.25816	5.16095	5.21582	GC2	protein_coding	Golgin candidate 2 [Source:UniProtKB/Swiss-Prot;Acc:B0F9L7]	chr1	6257851	6261501	-1
AT1G18200	3.57729	2.65215	3.67471	2.90584	RABA6B	protein_coding	RABA6b [Source:UniProtKB/TrEMBL;Acc:A0A178WEX4]	chr1	6265416	6267076	-1
AT1G18210	6.39528	6.49979	6.34124	6.28922	CML27	protein_coding	Probable calcium-binding protein CML27 [Source:UniProtKB/Swiss-Prot;Acc:Q9LE22]	chr1	6266609	6268939	-1
AT1G18250	5.80236	6.0842	5.73613	5.74662	ATLP-1	protein_coding	Pathogenesis-related thaumatin superfamily protein [Source:UniProtKB/TrEMBL;Acc:F4IAP1]	chr1	6276777	6278258	-1
AT1G18260	6.18329	6.23414	6.22251	6.31772	HRD3A	protein_coding	ERAD-associated E3 ubiquitin-protein ligase component HRD3A [Source:UniProtKB/Swiss-Prot;Acc:Q9LM25]	chr1	6278788	6282144	-1
AT1G18270	7.24381	6.69537	7.23639	6.82586		protein_coding	Ketose-bisphosphate aldolase class-II family protein [Source:UniProtKB/TrEMBL;Acc:F4IAP5]	chr1	6283370	6293993	-1
AT1G18290	1.91753	1.05157	1.88121	1.50287		protein_coding	DUF4228 domain protein [Source:UniProtKB/TrEMBL;Acc:Q9LE02]	chr1	6297219	6298328	1
AT1G18300	1.43936	1.70646	1.76734	1.83961	NUDT4	protein_coding	Nudix hydrolase 4 [Source:UniProtKB/Swiss-Prot;Acc:Q9LE73]	chr1	6299669	6301139	1
AT1G18320	1.99092	2.04628	1.643	1.85433		nontranslating_CDS	Mitochondrial import inner membrane translocase subunit Tim17/Tim22/Tim23 family protein [Source:TAIR;Acc:AT1G18320]	chr1	6304360	6305689	1
AT1G18330	3.69791	3.40948	3.90098	3.68845	RVE7	protein_coding	Protein REVEILLE 7 [Source:UniProtKB/Swiss-Prot;Acc:B3H5A8]	chr1	6305814	6308243	-1
AT1G18335	3.59546	3.58943	3.6214	3.66022		protein_coding	Acyl-CoA N-acyltransferases (NAT) superfamily protein [Source:TAIR;Acc:AT1G18335]	chr1	6308925	6311373	-1
AT1G18340	4.00837	3.97315	3.95217	3.95872	TFB4	protein_coding	RNA polymerase II transcription factor B subunit 4 [Source:UniProtKB/Swiss-Prot;Acc:Q8LF41]	chr1	6311443	6313931	-1
AT1G18360	3.39108	3.34333	3.54091	3.56977		protein_coding	Alpha/beta-Hydrolases superfamily protein [Source:UniProtKB/TrEMBL;Acc:Q8VYJ0]	chr1	6316695	6319427	-1
AT1G18370	6.01694	6.03977	5.98411	5.92793	KIN7A	protein_coding	Kinesin-like protein KIN-7A [Source:UniProtKB/Swiss-Prot;Acc:Q8S905]	chr1	6319450	6324378	-1
AT1G18382	-0.0817271	-0.602015	-0.294277	-0.748491		lncRNA	other RNA [Source:TAIR;Acc:AT1G18382]	chr1	6325873	6326732	-1
AT1G18390	5.32095	4.96514	5.46996	5.18474		protein_coding	Protein kinase superfamily protein [Source:TAIR;Acc:AT1G18390]	chr1	6325536	6330179	1
AT1G18410	1.55298	2.74211	1.60227	2.80566		protein_coding	P-loop containing nucleoside triphosphate hydrolases superfamily protein [Source:TAIR;Acc:AT1G18410]	chr1	6336300	6342527	-1
AT1G18415	4.00052	3.89842	3.89457	4.00297		lncRNA	other RNA [Source:TAIR;Acc:AT1G18415]	chr1	6342940	6345787	-1
AT1G18420	4.05846	4.82978	4.15688	5.03259	ALMT3	protein_coding	Putative aluminum-activated malate transporter 3 [Source:UniProtKB/Swiss-Prot;Acc:Q9LPQ8]	chr1	6343330	6345689	1
AT1G18440	3.53162	3.45723	3.48025	3.44934		protein_coding	Peptidyl-tRNA hydrolase, chloroplastic [Source:UniProtKB/Swiss-Prot;Acc:Q8GW64]	chr1	6345974	6347918	1
AT1G18450	6.16458	6.10819	6.08621	6.05295	ARP4	protein_coding	Actin-related protein 4 [Source:UniProtKB/Swiss-Prot;Acc:Q84M92]	chr1	6348048	6352010	1
AT1G18460	5.49817	5.32798	5.53492	5.44209		protein_coding	Alpha/beta-Hydrolases superfamily protein [Source:UniProtKB/TrEMBL;Acc:Q8LPF5]	chr1	6352325	6356113	1
AT1G18470	5.72164	5.56507	5.7521	5.81844		protein_coding	At1g18470 [Source:UniProtKB/TrEMBL;Acc:Q8LBF1]	chr1	6355695	6360344	-1
AT1G18480	5.22528	5.31136	5.18279	5.18045	SLP2	protein_coding	Shewanella-like protein phosphatase 2 [Source:UniProtKB/Swiss-Prot;Acc:Q944L7]	chr1	6361586	6363061	1
AT1G18485	1.72568	1.44753	1.49359	1.49907	PCMP-H8	protein_coding	Pentatricopeptide repeat-containing protein At1g18485 [Source:UniProtKB/Swiss-Prot;Acc:Q0WN60]	chr1	6363042	6366263	1
AT1G18490	3.77578	3.47069	3.56557	3.59822	PCO3	protein_coding	Plant cysteine oxidase 3 [Source:UniProtKB/Swiss-Prot;Acc:Q1G3U6]	chr1	6366520	6368879	1
AT1G18500	6.50201	6.51212	6.47259	6.40308	IPMS1	protein_coding	2-isopropylmalate synthase 1, chloroplastic [Source:UniProtKB/Swiss-Prot;Acc:Q9LPR4]	chr1	6368966	6373080	1
AT1G18540	9.14905	9.09628	9.08355	9.03142	RPL6A	protein_coding	60S ribosomal protein L6-1 [Source:UniProtKB/Swiss-Prot;Acc:Q9FZ76]	chr1	6376639	6378580	-1
AT1G18550	3.92906	4.01583	3.89592	3.80313	KIN8A	protein_coding	Kinesin-like protein KIN-8A [Source:UniProtKB/Swiss-Prot;Acc:F4ICA0]	chr1	6381441	6384587	-1
AT1G18560	3.27312	3.31988	3.31639	3.32179		protein_coding	BED zinc finger and hAT dimerization domain-containing protein [Source:UniProtKB/TrEMBL;Acc:F4ICA1]	chr1	6385186	6388180	1
AT1G18570	2.56956	2.66049	2.56774	2.86869	MYB51	protein_coding	Transcription factor MYB51 [Source:UniProtKB/Swiss-Prot;Acc:O49782]	chr1	6389399	6391386	1
AT1G18580	5.20565	5.38871	5.24774	5.3225	GAUT11	protein_coding	Hexosyltransferase [Source:UniProtKB/TrEMBL;Acc:A0A178WM53]	chr1	6395769	6398274	1
AT1G18590	5.74069	6.731	5.88599	6.26176	SOT17	protein_coding	Sulfotransferase [Source:UniProtKB/TrEMBL;Acc:A0A178WDI6]	chr1	6398531	6400029	1
AT1G18600	4.49405	4.65667	4.5041	4.52784	RBL12	protein_coding	RBL12 [Source:UniProtKB/TrEMBL;Acc:A0A178WDJ5]	chr1	6400282	6402794	1
AT1G18610	3.8609	3.71126	3.83308	3.74119		protein_coding	F25I16.5 protein [Source:UniProtKB/TrEMBL;Acc:Q9FZ82]	chr1	6405607	6409532	1
AT1G18620	4.71679	4.57254	4.67446	4.83751		protein_coding		chr1	6409655	6414569	1
AT1G18630	4.45273	4.31196	4.35297	4.41002	RBG6	protein_coding	GR-RBP6 [Source:UniProtKB/TrEMBL;Acc:A0A178WQQ6]	chr1	6414609	6416459	1
AT1G18640	5.21259	5.32792	5.21043	5.18682	PSP	protein_coding	Phosphoserine phosphatase, chloroplastic [Source:UniProtKB/Swiss-Prot;Acc:O82796]	chr1	6416169	6418693	-1
AT1G18650	2.72377	2.95573	2.67169	2.74965	PDCB3	protein_coding	PLASMODESMATA CALLOSE-BINDING PROTEIN 3 [Source:UniProtKB/Swiss-Prot;Acc:Q9FZ86]	chr1	6418838	6421188	-1
AT1G18660	5.77732	5.5326	5.8005	5.64768		protein_coding	Zinc finger (C3HC4-type RING finger) family protein [Source:UniProtKB/TrEMBL;Acc:F4ICB5]	chr1	6420856	6425898	1
AT1G18670	5.90864	5.40411	5.96159	5.43946	IBS1	protein_coding	Protein kinase superfamily protein [Source:TAIR;Acc:AT1G18670]	chr1	6426709	6431093	-1
AT1G18680	2.1061	2.13531	2.01556	2.26621		protein_coding	F6A14.21 protein [Source:UniProtKB/TrEMBL;Acc:Q9M9T9]	chr1	6431938	6433552	-1
AT1G18690	4.14493	4.1885	4.15817	4.1179	XXT4	protein_coding	Xyloglucan 6-xylosyltransferase 4 [Source:UniProtKB/Swiss-Prot;Acc:Q9M9U0]	chr1	6433517	6437236	1
AT1G18700	5.4217	5.40067	5.43311	5.4164		protein_coding	DNAJ heat shock N-terminal domain-containing protein [Source:TAIR;Acc:AT1G18700]	chr1	6437474	6444076	1
AT1G18720	6.7607	6.75202	6.77942	6.71027		protein_coding	At1g18720/F6A14_17 [Source:UniProtKB/TrEMBL;Acc:Q9M9U3]	chr1	6457775	6460405	-1
AT1G18740	4.29755	4.31038	4.37649	4.24121		protein_coding	At1g18740/F6A14_15 [Source:UniProtKB/TrEMBL;Acc:Q9M9U5]	chr1	6463849	6465476	1
AT1G18745	1.96254	2.00134	2.02075	2.09373		ncRNA		chr1	6465487	6466454	-1
AT1G18750	0.754784	0.592989	0.925576	0.965309	AGL65	protein_coding	AGAMOUS-like 65 [Source:TAIR;Acc:AT1G18750]	chr1	6466667	6469984	1
AT1G18773	0.48341	0.296708	0.350081	0.303667		protein_coding		chr1	6474802	6475979	1
AT1G18800	6.0635	6.04046	5.97964	5.84976	NRP2	protein_coding	NRP2 [Source:UniProtKB/TrEMBL;Acc:A0A178W8U0]	chr1	6481113	6483646	-1
AT1G18835	-0.515467	0.419722	0.361851	-0.00766812	MIF3	protein_coding	MIF3 [Source:UniProtKB/TrEMBL;Acc:A0A178W7X3]	chr1	6495844	6496491	-1
AT1G18840	5.95004	6.18761	6.01858	6.06317	IQD30	protein_coding	At1g18840 [Source:UniProtKB/TrEMBL;Acc:Q501D2]	chr1	6500803	6504567	-1
AT1G18850	4.97333	5.06507	4.90983	4.87815		protein_coding	F6A14.6 protein [Source:UniProtKB/TrEMBL;Acc:Q9M9V4]	chr1	6504677	6506542	-1
AT1G18860	3.24768	2.8475	3.18865	2.97666	WRKY61	protein_coding	WRKY DNA-binding protein 61 [Source:TAIR;Acc:AT1G18860]	chr1	6508797	6511397	1
AT1G18870	3.14932	3.07502	2.75003	3.55384	ICS2	protein_coding	Isochorismate synthase 2, chloroplastic [Source:UniProtKB/Swiss-Prot;Acc:Q9M9V6]	chr1	6515373	6519395	1
AT1G18880	6.71682	6.42223	6.61165	6.66958	NPF2.9	protein_coding	Protein NRT1/ PTR FAMILY 2.9 [Source:UniProtKB/Swiss-Prot;Acc:Q9M9V7]	chr1	6520721	6523368	1
AT1G18890	5.55368	5.5163	5.6368	5.49931	CPK10	protein_coding	Calcium-dependent protein kinase 10 [Source:UniProtKB/Swiss-Prot;Acc:Q9M9V8]	chr1	6522764	6526075	-1
AT1G18900	4.7593	4.78025	4.86977	4.9147		protein_coding	Pentatricopeptide repeat (PPR) superfamily protein [Source:UniProtKB/TrEMBL;Acc:F4IDY2]	chr1	6528984	6532697	1
AT1G18910	5.95056	5.74523	6.10208	5.74289		protein_coding	Zinc finger protein BRUTUS-like At1g18910 [Source:UniProtKB/Swiss-Prot;Acc:F4IDY5]	chr1	6532559	6538145	-1
AT1G18940	3.04903	3.72286	3.06217	3.82988		protein_coding	F14D16.8 [Source:UniProtKB/TrEMBL;Acc:Q9LMD4]	chr1	6543781	6545802	1
AT1G18950	5.46857	5.566	5.55744	5.54146		protein_coding	DDT domain superfamily [Source:TAIR;Acc:AT1G18950]	chr1	6546177	6552108	1
AT1G18970	5.00297	6.54012	5.01486	6.2762	GLP1	protein_coding	Germin-like protein subfamily T member 1 [Source:UniProtKB/Swiss-Prot;Acc:P92995]	chr1	6554496	6555610	-1
AT1G18980	6.048	6.66375	6.19407	6.55557		protein_coding	At1g18980 [Source:UniProtKB/TrEMBL;Acc:Q29PR5]	chr1	6557181	6558115	-1
AT1G19000	6.94324	6.80539	6.84339	7.08578		protein_coding	AT1G19000 protein [Source:UniProtKB/TrEMBL;Acc:Q9LMC7]	chr1	6560491	6562791	-1
AT1G19010	2.6767	2.59919	2.6929	2.58194		protein_coding	Putative uncharacterized protein At1g19010 [Source:UniProtKB/TrEMBL;Acc:Q9C5J5]	chr1	6565494	6567662	1
AT1G19020	2.82552	3.43042	2.87612	3.3547		protein_coding	CDP-diacylglycerol-glycerol-3-phosphate 3-phosphatidyltransferase [Source:UniProtKB/TrEMBL;Acc:Q8VYY6]	chr1	6568002	6568705	1
AT1G19025	2.3636	2.2565	2.27589	2.20556		protein_coding	DNA repair metallo-beta-lactamase family protein [Source:UniProtKB/TrEMBL;Acc:F4IDZ7]	chr1	6568674	6570939	1
AT1G19050	4.07266	3.2139	3.96842	3.76063	ARR7	protein_coding	At1g19050 [Source:UniProtKB/TrEMBL;Acc:Q2HIJ6]	chr1	6577833	6579314	-1
AT1G19070	-0.63016	-0.3435	-0.166376	-0.686942		protein_coding	F-box protein At1g19070 [Source:UniProtKB/Swiss-Prot;Acc:Q3E7S2]	chr1	6584454	6584705	1
AT1G19080	3.03255	3.09911	3.00301	3.03903	TTN10	protein_coding	At1g19080 [Source:UniProtKB/TrEMBL;Acc:Q6NNH6]	chr1	6584241	6586517	1
AT1G19100	4.1326	4.15784	4.12146	4.147	MORC6	protein_coding	Protein MICRORCHIDIA 6 [Source:UniProtKB/Swiss-Prot;Acc:Q56Y74]	chr1	6594883	6601355	1
AT1G19110	6.34116	6.17707	6.43368	6.29857		protein_coding	Inter-alpha-trypsin inhibitor heavy chain-like protein [Source:UniProtKB/TrEMBL;Acc:Q8L798]	chr1	6602105	6606028	1
AT1G19115	0.784996	1.01254	0.321895	0.59437		protein_coding		chr1	6606237	6607943	1
AT1G19120	4.92008	4.889	4.85197	4.77617	LSM1A	protein_coding	LSM1A [Source:UniProtKB/TrEMBL;Acc:A0A178W3J1]	chr1	6608115	6609369	1
AT1G19130	5.48841	5.5742	5.43432	5.4724		protein_coding	Putative uncharacterized protein At1g19130/F14D16_18 [Source:UniProtKB/TrEMBL;Acc:Q8GYZ3]	chr1	6609325	6610613	-1
AT1G19140	5.69751	5.63945	5.66092	5.6107		protein_coding		chr1	6610652	6612609	-1
AT1G19170	4.58241	4.55863	4.58983	4.58102		protein_coding	Pectin lyase-like superfamily protein [Source:UniProtKB/TrEMBL;Acc:F4IE17]	chr1	6616602	6619006	1
AT1G19180	5.06916	5.1099	5.14214	4.96031	TIFY10A	protein_coding	TIFY10A [Source:UniProtKB/TrEMBL;Acc:A0A178W7G1]	chr1	6621777	6623668	1
AT1G19190	2.45303	2.77679	2.74486	2.72712	CXE1	protein_coding	Probable carboxylesterase 1 [Source:UniProtKB/Swiss-Prot;Acc:Q9LMA7]	chr1	6623823	6624977	1
AT1G19200	0.954413	4.59934	0.89636	4.38818		protein_coding	Protein of unknown function (DUF581) [Source:TAIR;Acc:AT1G19200]	chr1	6625012	6626217	-1
AT1G19220	5.1122	5.23563	5.09647	5.33046	ARF19	protein_coding	Auxin response factor 19 [Source:UniProtKB/Swiss-Prot;Acc:Q8RYC8]	chr1	6627683	6633133	-1
AT1G19230	4.94363	5.76739	5.33016	5.85518	RBOHE	protein_coding	Respiratory burst oxidase homolog protein E [Source:UniProtKB/Swiss-Prot;Acc:O81211]	chr1	6643942	6649375	1
AT1G19240	3.18391	3.08006	3.02207	3.12763		protein_coding	Putative uncharacterized protein At1g19240 [Source:UniProtKB/TrEMBL;Acc:Q9LMA2]	chr1	6649243	6650446	-1
AT1G19250	1.10164	1.78299	1.52406	1.71541	FMO1	protein_coding	Probable flavin-containing monooxygenase 1 [Source:UniProtKB/Swiss-Prot;Acc:Q9LMA1]	chr1	6650476	6653195	-1
AT1G19270	4.87504	5.10958	4.84162	5.15077	DA1	protein_coding	DA1 [Source:UniProtKB/TrEMBL;Acc:A0A178WC71]	chr1	6662417	6666032	1
AT1G19290	4.5431	4.40568	4.51941	4.46		protein_coding	Putative pentatricopeptide repeat-containing protein At1g19290 [Source:UniProtKB/Swiss-Prot;Acc:Q9LN69]	chr1	6666074	6669576	1
AT1G19300	3.17763	3.16584	3.28066	3.46442	GATL1	protein_coding	Probable galacturonosyltransferase-like 1 [Source:UniProtKB/Swiss-Prot;Acc:Q9LN68]	chr1	6671095	6672777	-1
AT1G19310	3.76461	3.82708	3.72754	3.73044		protein_coding	At1g19310/F18O14_14 [Source:UniProtKB/TrEMBL;Acc:Q9LN67]	chr1	6676210	6677680	-1
AT1G19330	3.62222	3.84796	3.47702	3.846		protein_coding		chr1	6680423	6683559	-1
AT1G19340	2.65679	2.72572	2.82196	2.6293		protein_coding	Methyltransferase-like protein 2 [Source:UniProtKB/Swiss-Prot;Acc:Q8LFA9]	chr1	6684467	6687116	1
AT1G19350	5.10425	4.93535	4.91248	4.96974	BES1	protein_coding	Brassinosteroid signaling positive regulator (BZR1) family protein [Source:UniProtKB/TrEMBL;Acc:F4HP45]	chr1	6688463	6691216	1
AT1G19360	6.98993	7.05374	6.98622	7.02259	RRA3	protein_coding	Arabinosyltransferase RRA3 [Source:UniProtKB/Swiss-Prot;Acc:Q9LN62]	chr1	6690399	6692566	-1
AT1G19370	5.36094	5.42396	5.34688	5.39171		protein_coding	F18O14.9 [Source:UniProtKB/TrEMBL;Acc:Q9LN61]	chr1	6692724	6695055	-1
AT1G19380	1.74727	2.50469	1.88389	1.91501		protein_coding	At1g19380 [Source:UniProtKB/TrEMBL;Acc:Q9LN60]	chr1	6697874	6698858	1
AT1G19394	0.0194768	-0.369511	-0.485655	-0.357809		protein_coding	unknown protein; Has 35333 Blast hits to 34131 proteins in 2444 species: Archae - 798; Bacteria - 22429; Metazoa - 974; Fungi - 991; Plants - 531; Viruses - 0; Other Eukaryotes - 9610 (source: NCBI BLink). [Source:TAIR;Acc:AT1G19394]	chr1	6709773	6710670	1
AT1G19396	0.279683	0.031078	0.186251	0.104165		protein_coding	unknown protein. [Source:TAIR;Acc:AT1G19396]	chr1	6709778	6711788	1
AT1G19397	1.78092	1.58586	1.43808	1.54791		protein_coding	unknown protein; Has 30201 Blast hits to 17322 proteins in 780 species: Archae - 12; Bacteria - 1396; Metazoa - 17338; Fungi - 3422; Plants - 5037; Viruses - 0; Other Eukaryotes - 2996 (source: NCBI BLink). [Source:TAIR;Acc:AT1G19397]	chr1	6710851	6711787	1
AT1G19400	4.65251	4.4894	4.53875	4.4597		protein_coding	Erythronate-4-phosphate dehydrogenase family protein [Source:UniProtKB/TrEMBL;Acc:Q8VYC6]	chr1	6712022	6714483	-1
AT1G19430	5.26948	5.24967	5.2045	5.15643		protein_coding	Probable methyltransferase PMT28 [Source:UniProtKB/Swiss-Prot;Acc:Q9LN50]	chr1	6724413	6728075	-1
AT1G19440	5.69555	5.81585	5.77542	5.84919	KCS4	protein_coding	3-ketoacyl-CoA synthase 4 [Source:UniProtKB/Swiss-Prot;Acc:Q9LN49]	chr1	6728747	6730931	1
AT1G19450	6.35663	7.0075	6.51453	6.58604		protein_coding	Sugar transporter ERD6-like 4 [Source:UniProtKB/Swiss-Prot;Acc:Q93YP9]	chr1	6731411	6735024	-1
AT1G19480	3.60251	3.54155	3.72124	3.57767		protein_coding	At1g19480 [Source:UniProtKB/TrEMBL;Acc:Q0V7V4]	chr1	6744353	6746635	1
AT1G19485	4.82199	4.71334	4.86137	4.87715		protein_coding	Transducin/WD40 repeat-like superfamily protein [Source:UniProtKB/TrEMBL;Acc:F4HP69]	chr1	6746778	6751609	1
AT1G19490	2.98403	3.04938	2.93438	3.03279		protein_coding	Basic-leucine zipper (BZIP) transcription factor family protein [Source:UniProtKB/TrEMBL;Acc:Q8L5Y2]	chr1	6751544	6754073	-1
AT1G19520	6.71978	6.76718	6.69246	6.66659	NFD5	protein_coding	pentatricopeptide (PPR) repeat-containing protein [Source:TAIR;Acc:AT1G19520]	chr1	6759859	6762847	1
AT1G19530	0.10588	-1.20671	-0.883109	-0.633414		protein_coding	DNA polymerase epsilon catalytic subunit A [Source:UniProtKB/TrEMBL;Acc:Q93WK6]	chr1	6763765	6765049	1
AT1G19540	0.387659	0.454372	0.151911	0.233827		protein_coding	At1g19540 [Source:UniProtKB/TrEMBL;Acc:Q29PX7]	chr1	6765653	6768290	1
AT1G19570	8.93223	9.0158	8.76623	8.64184	DHAR1	protein_coding	Glutathione S-transferase DHAR1, mitochondrial [Source:UniProtKB/Swiss-Prot;Acc:Q9FWR4]	chr1	6773302	6774523	-1
AT1G19580	5.74377	5.80245	5.73841	5.76422	GAMMACA1	protein_coding	GAMMA CA1 [Source:UniProtKB/TrEMBL;Acc:A0A178WHZ1]	chr1	6774683	6777568	1
AT1G19600	6.87239	6.39664	6.67476	6.43893		protein_coding	At1g19600 [Source:UniProtKB/TrEMBL;Acc:Q9LN35]	chr1	6778887	6781222	1
AT1G19650	2.33236	3.55407	2.50731	3.62882	SFH4	protein_coding	Phosphatidylinositol/phosphatidylcholine transfer protein SFH4 [Source:UniProtKB/Swiss-Prot;Acc:F4HP88]	chr1	6796137	6799764	-1
AT1G19660	5.6612	4.73632	5.42477	4.9441	BBD2	protein_coding	Bifunctional nuclease 2 [Source:UniProtKB/Swiss-Prot;Acc:Q93VH2]	chr1	6799969	6802906	-1
AT1G19680	4.75364	4.36888	4.72931	4.49433		protein_coding	At1g19680 [Source:UniProtKB/TrEMBL;Acc:Q9FXG6]	chr1	6805430	6807862	1
AT1G19690	4.24594	4.24211	4.20927	4.23095		protein_coding	At1g19690 [Source:UniProtKB/TrEMBL;Acc:Q147R9]	chr1	6807715	6809642	-1
AT1G19700	5.34917	5.51223	5.5724	5.62783	BLH10	protein_coding	BEL1-like homeodomain protein 10 [Source:UniProtKB/Swiss-Prot;Acc:Q9FXG8]	chr1	6809585	6813063	-1
AT1G19710	5.63895	5.75104	5.54424	5.53968		protein_coding	At1g19710 [Source:UniProtKB/TrEMBL;Acc:Q67Z55]	chr1	6814704	6816876	1
AT1G19715	4.18279	4.13616	4.60194	4.55166	JAL3	protein_coding	Jacalin-related lectin 3 [Source:UniProtKB/Swiss-Prot;Acc:F4HQX1]	chr1	6816702	6819542	-1
AT1G19720	2.69856	1.90247	2.5748	2.19639	DYW7	protein_coding	Pentatricopeptide repeat-containing protein At1g19720 [Source:UniProtKB/Swiss-Prot;Acc:Q9FXH1]	chr1	6819564	6822711	-1
AT1G19730	3.45418	3.63306	3.44863	3.49155	TRX4	protein_coding	Thioredoxin H4 [Source:UniProtKB/Swiss-Prot;Acc:Q39239]	chr1	6822847	6824071	-1
AT1G19740	3.40376	3.20227	3.42217	3.36602		protein_coding	ATP-dependent protease La (LON) domain protein [Source:UniProtKB/TrEMBL;Acc:Q9FXH3]	chr1	6824246	6825459	1
AT1G19750	0.90385	0.596522	0.926053	0.831581		protein_coding	Transducin/WD40 repeat-like superfamily protein [Source:UniProtKB/TrEMBL;Acc:F4HQX6]	chr1	6826830	6830330	1
AT1G19770	4.66462	4.70339	4.5863	4.90871	PUP14	protein_coding	PUP14 [Source:UniProtKB/TrEMBL;Acc:A0A178WHV5]	chr1	6832325	6833837	1
AT1G19790	1.76263	1.55783	1.72532	1.63685	SRS7	protein_coding	Protein SHI RELATED SEQUENCE 7 [Source:UniProtKB/Swiss-Prot;Acc:Q9FXH7]	chr1	6838120	6840313	-1
AT1G19800	4.85224	4.95125	4.86338	4.79854	TGD1	protein_coding	Protein TRIGALACTOSYLDIACYLGLYCEROL 1, chloroplastic [Source:UniProtKB/Swiss-Prot;Acc:Q8L4R0]	chr1	6846338	6848128	1
AT1G19835	7.032	6.95881	7.11598	7.08612	FPP4	protein_coding	Filament-like plant protein 4 [Source:UniProtKB/Swiss-Prot;Acc:Q0WSY2]	chr1	6855899	6860563	-1
AT1G19840	2.72088	3.02336	2.81085	3.04355		protein_coding	F6F9.11 protein [Source:UniProtKB/TrEMBL;Acc:Q9FXI2]	chr1	6872275	6873358	-1
AT1G19850	5.17078	5.71406	5.2428	5.58015	ARF5	protein_coding	Auxin response factor [Source:UniProtKB/TrEMBL;Acc:A0A178W993]	chr1	6886669	6891404	1
AT1G19860	4.6389	4.50192	4.61397	4.5886		protein_coding	Zinc finger C-x8-C-x5-C-x3-H type family protein [Source:TAIR;Acc:AT1G19860]	chr1	6891382	6894752	-1
AT1G19870	7.24414	7.21078	7.25694	7.29422	IQD32	protein_coding	Protein IQ-DOMAIN 32 [Source:UniProtKB/Swiss-Prot;Acc:Q9FXI5]	chr1	6895009	6898818	-1
AT1G19880	5.87247	5.9793	5.95251	5.95992		protein_coding	Regulator of chromosome condensation (RCC1) family protein [Source:UniProtKB/TrEMBL;Acc:F4HQZ1]	chr1	6900337	6904155	-1
AT1G19900	5.17318	4.29634	5.26338	5.06542		protein_coding	At1g19900/F6F9_4 [Source:UniProtKB/TrEMBL;Acc:Q93Z02]	chr1	6906899	6908805	-1
AT1G19910	8.29448	8.18796	8.31294	8.25746	VHA-C2	protein_coding	V-type proton ATPase proteolipid subunit [Source:UniProtKB/TrEMBL;Acc:A0A178W2T3]	chr1	6913001	6914634	1
AT1G19920	6.89052	6.97793	6.90411	6.79737	APS2	protein_coding	ATP sulfurylase 2 [Source:UniProtKB/Swiss-Prot;Acc:Q43870]	chr1	6914518	6916823	-1
AT1G19940	2.11496	2.48455	2.3037	2.41394	AtGH9B5	protein_coding	Endoglucanase 2 [Source:UniProtKB/Swiss-Prot;Acc:Q9FXI9]	chr1	6918159	6921979	-1
AT1G19950	3.50806	3.43056	3.42285	3.42358	HVA22H	protein_coding	HVA22-like protein h [Source:UniProtKB/Swiss-Prot;Acc:Q8LEM6]	chr1	6924091	6926741	1
AT1G19960	3.09201	2.82816	3.07816	2.09378		protein_coding	Putative uncharacterized protein At1g19960 [Source:UniProtKB/TrEMBL;Acc:Q9LNS5]	chr1	6927736	6928656	1
AT1G19968	-0.545613	-2.1853	-0.599672	-0.661458		ncRNA	other RNA [Source:TAIR;Acc:AT1G19968]	chr1	6930261	6930985	1
AT1G19970	3.09383	3.22829	2.90278	3.11328		protein_coding	ER lumen protein retaining receptor family protein [Source:UniProtKB/TrEMBL;Acc:F4HR00]	chr1	6931012	6932826	-1
AT1G19980	3.16065	3.20449	3.15522	3.1916		protein_coding	Cytomatrix protein-like protein [Source:UniProtKB/TrEMBL;Acc:Q84JE5]	chr1	6933015	6935053	1
AT1G19990	3.17051	3.08337	2.92071	2.97734		protein_coding		chr1	6935218	6936928	1
AT1G20010	7.54056	7.50909	7.45365	7.54682	TUBB5	protein_coding	Tubulin beta-5 chain [Source:UniProtKB/Swiss-Prot;Acc:P29513]	chr1	6937719	6940832	-1
AT1G20020	2.63034	1.66119	2.36983	2.21779	LFNR2	protein_coding	Ferredoxin--NADP reductase, leaf isozyme 2, chloroplastic [Source:UniProtKB/Swiss-Prot;Acc:Q8W493]	chr1	6942625	6945091	1
AT1G20030	2.07525	2.72049	2.1811	2.99894		protein_coding	Pathogenesis-related thaumatin superfamily protein [Source:UniProtKB/TrEMBL;Acc:Q9LNT0]	chr1	6945425	6947344	1
AT1G20050	7.07701	7.14411	7.0574	7.07618	HYD1	protein_coding	Probable 3-beta-hydroxysteroid-Delta(8),Delta(7)-isomerase [Source:UniProtKB/Swiss-Prot;Acc:O48962]	chr1	6949043	6950509	1
AT1G20060	4.18175	4.03087	4.14698	4.08285		protein_coding	ATP binding microtubule motor family protein [Source:TAIR;Acc:AT1G20060]	chr1	6950393	6956400	-1
AT1G20065	0.503476	0.154902	0.263082	0.221187		protein_coding	DNA-directed RNA polymerase I subunit RPA12-like protein [Source:UniProtKB/TrEMBL;Acc:Q1G3U4]	chr1	6956374	6958075	1
AT1G20070	4.41872	3.74073	4.3803	3.68029		protein_coding	Putative uncharacterized protein At1g20070 [Source:UniProtKB/TrEMBL;Acc:Q9LNT3]	chr1	6958010	6959148	-1
AT1G20080	0.162766	-1.07477	0.420569	0.375998	SYT2	protein_coding	Synaptotagmin-2 [Source:UniProtKB/Swiss-Prot;Acc:B6ETT4]	chr1	6962030	6965443	1
AT1G20090	6.07017	6.12612	6.05993	6.19705	ARAC4	protein_coding	RAC-like GTP-binding protein ARAC4 [Source:UniProtKB/TrEMBL;Acc:Q0WU07]	chr1	6966842	6969009	1
AT1G20100	6.76484	6.80936	6.81309	6.7961		protein_coding	DNA ligase-like protein [Source:UniProtKB/TrEMBL;Acc:Q9LNT6]	chr1	6969025	6971036	-1
AT1G20110	6.80427	6.81795	6.87085	6.99494	FREE1	protein_coding	Protein FREE1 [Source:UniProtKB/Swiss-Prot;Acc:Q9ASS2]	chr1	6971424	6975130	1
AT1G20140	4.30305	4.26568	4.22142	4.12676	ASK4	protein_coding	SK4 [Source:UniProtKB/TrEMBL;Acc:A0A178W187]	chr1	6986312	6987863	1
AT1G20160	5.62251	5.09246	5.6257	4.68696	CRSP	protein_coding	CO(2)-response secreted protease [Source:UniProtKB/Swiss-Prot;Acc:Q9LNU1]	chr1	6990642	6993989	-1
AT1G20190	4.64299	4.83059	4.26845	4.48183	EXPA11	protein_coding	Expansin-A11 [Source:UniProtKB/Swiss-Prot;Acc:Q9LNU3]	chr1	6998335	6999839	-1
AT1G20200	6.83693	6.86979	6.84659	6.80928	RPN3A	protein_coding	26S proteasome non-ATPase regulatory subunit 3 homolog A [Source:UniProtKB/Swiss-Prot;Acc:Q9LNU4]	chr1	7001087	7004432	-1
AT1G20220	6.68093	6.78904	6.64494	6.70201		protein_coding	Alba DNA/RNA-binding protein [Source:UniProtKB/TrEMBL;Acc:Q944A2]	chr1	7004824	7007717	-1
AT1G20225	5.90133	5.71242	5.90592	5.71743		protein_coding	Putative uncharacterized protein At1g20220 [Source:UniProtKB/TrEMBL;Acc:Q8W456]	chr1	7007756	7009380	-1
AT1G20230	2.24972	2.31529	2.25548	2.25295	PCMP-H21	protein_coding	Pentatricopeptide repeat-containing protein At1g20230 [Source:UniProtKB/Swiss-Prot;Acc:Q9LNU6]	chr1	7009568	7012107	1
AT1G20260	8.43748	8.58424	8.51281	8.65214	VHA-B3	protein_coding	VAB3 [Source:UniProtKB/TrEMBL;Acc:A0A178WCF6]	chr1	7016599	7020690	1
AT1G20270	4.36424	4.48467	4.29596	4.38703	P4H3	protein_coding	Probable prolyl 4-hydroxylase 3 [Source:UniProtKB/Swiss-Prot;Acc:Q9LN20]	chr1	7020664	7023162	-1
AT1G20300	4.03496	4.11143	3.94749	3.94398		protein_coding	Pentatricopeptide repeat-containing protein At1g20300, mitochondrial [Source:UniProtKB/Swiss-Prot;Acc:Q9LN22]	chr1	7029629	7031535	1
AT1G20330	7.15851	7.30024	7.16157	7.17808	SMT2	protein_coding	24-methylenesterol C-methyltransferase 2 [Source:UniProtKB/Swiss-Prot;Acc:Q39227]	chr1	7038527	7040231	-1
AT1G20340	4.24492	2.89439	4.04058	3.38765	DRT112	protein_coding	Plastocyanin major isoform, chloroplastic [Source:UniProtKB/Swiss-Prot;Acc:P42699]	chr1	7042046	7043392	-1
AT1G20370	5.21394	5.19881	5.25125	5.10028		protein_coding	F14O10.3 protein [Source:UniProtKB/TrEMBL;Acc:Q9LN29]	chr1	7051577	7053745	-1
AT1G20380	5.43653	5.23127	5.49611	5.18054		protein_coding	Prolyl oligopeptidase family protein [Source:UniProtKB/TrEMBL;Acc:F4HSS5]	chr1	7061442	7065242	1
AT1G20410	4.96408	4.93504	4.93265	4.85119		protein_coding	Pseudouridine synthase family protein [Source:UniProtKB/TrEMBL;Acc:F4HSS8]	chr1	7078804	7082566	-1
AT1G20430	5.70359	5.65585	5.55963	5.57245		protein_coding	Putative uncharacterized protein [Source:UniProtKB/TrEMBL;Acc:Q94B54]	chr1	7083012	7083910	-1
AT1G20440	8.96383	8.42847	9.09001	8.70913	COR47	protein_coding	Dehydrin COR47 [Source:UniProtKB/Swiss-Prot;Acc:P31168]	chr1	7084409	7086873	-1
AT1G20450	7.36815	6.94254	7.49263	7.04641	ERD10	protein_coding	Dehydrin ERD10 [Source:UniProtKB/Swiss-Prot;Acc:P42759]	chr1	7087903	7089606	-1
AT1G20460	4.19681	4.11766	4.12986	4.07265		protein_coding	Putative uncharacterized protein At1g20460 [Source:UniProtKB/TrEMBL;Acc:Q8L6Z1]	chr1	7090941	7093442	1
AT1G20480	3.83874	3.89845	3.81975	3.98104	4CLL2	protein_coding	4-coumarate--CoA ligase-like 2 [Source:UniProtKB/Swiss-Prot;Acc:Q84P25]	chr1	7094833	7097147	-1
AT1G20490	3.33933	2.85547	3.31794	3.2327		protein_coding	AMP-dependent synthetase and ligase family protein [Source:TAIR;Acc:AT1G20490]	chr1	7097211	7099892	-1
AT1G20510	5.30294	5.72997	5.30056	5.57091	4CLL5	protein_coding	4-coumarate--CoA ligase-like 5 [Source:UniProtKB/Swiss-Prot;Acc:Q84P21]	chr1	7103362	7106121	-1
AT1G20530	0.173437	0.721904	-0.0208727	0.324417		protein_coding	F5M15.15 [Source:UniProtKB/TrEMBL;Acc:Q9LMW0]	chr1	7108203	7110634	-1
AT1G20540	4.48883	4.38375	4.40997	4.50293		protein_coding	Putative uncharacterized protein At1g20540 [Source:UniProtKB/TrEMBL;Acc:Q8RWD8]	chr1	7112611	7115362	1
AT1G20550	3.64338	3.65214	3.56476	3.54045	OFUT6	protein_coding	O-fucosyltransferase 6 [Source:UniProtKB/Swiss-Prot;Acc:F4HSU3]	chr1	7115241	7118331	-1
AT1G20560	5.72952	5.7429	5.75116	5.75502	AAE1	protein_coding	Probable acyl-activating enzyme 1, peroxisomal [Source:UniProtKB/Swiss-Prot;Acc:F4HUK6]	chr1	7119671	7121871	-1
AT1G20570	2.14084	2.08014	2.21563	2.35336		protein_coding	Spc97 / Spc98 family of spindle pole body (SBP) component [Source:TAIR;Acc:AT1G20570]	chr1	7121853	7126559	-1
AT1G20575	5.1767	5.37613	5.16224	5.2278	DPMS1	protein_coding	Dolichol-phosphate mannosyltransferase subunit 1 [Source:UniProtKB/Swiss-Prot;Acc:Q9LM93]	chr1	7126747	7128762	-1
AT1G20580	6.26532	6.21744	6.17462	6.20782	SMD3B	protein_coding	Small nuclear ribonucleoprotein SmD3b [Source:UniProtKB/Swiss-Prot;Acc:Q9LM92]	chr1	7128867	7130799	1
AT1G20610	5.23967	4.93545	5.20229	5.04561	CYCB2-3	protein_coding	Cyclin-B2-3 [Source:UniProtKB/Swiss-Prot;Acc:Q9LDM4]	chr1	7134659	7137828	-1
AT1G20620	8.19165	8.00467	8.042	8.25731	CAT3	protein_coding	catalase 3 [Source:TAIR;Acc:AT1G20620]	chr1	7142972	7146540	1
AT1G20630	4.36317	4.0867	4.19037	3.91213	CAT1	protein_coding	Catalase [Source:UniProtKB/TrEMBL;Acc:A0A178WIQ0]	chr1	7146636	7150180	1
AT1G20640	5.43323	5.613	5.61079	5.888	NLP4	protein_coding	Protein NLP4 [Source:UniProtKB/Swiss-Prot;Acc:Q9LE38]	chr1	7154410	7158287	1
AT1G20650	3.83242	3.68647	3.79271	3.66317	PBL21	protein_coding	ASG5 [Source:UniProtKB/TrEMBL;Acc:A0A178W8H8]	chr1	7157826	7160590	-1
AT1G20670	4.72459	4.79382	4.82439	4.92982		protein_coding	At1g20670 [Source:UniProtKB/TrEMBL;Acc:Q9LM88]	chr1	7164082	7168041	-1
AT1G20691	1.7267	1.57567	1.71809	1.86978		lncRNA	Potential natural antisense gene, locus overlaps with AT1G20690 [Source:TAIR;Acc:AT1G20691]	chr1	7174336	7176647	-1
AT1G20693	7.06113	7.2872	7.05989	7.18661	HMGB2	protein_coding	High mobility group B protein 2 [Source:UniProtKB/Swiss-Prot;Acc:O49596]	chr1	7176747	7178895	1
AT1G20696	7.23651	7.65396	7.2038	7.53379	HMGB3	protein_coding	high mobility group B3 [Source:TAIR;Acc:AT1G20696]	chr1	7179273	7181574	1
AT1G20700	2.98115	2.22146	3.17537	2.34592	WOX14	protein_coding	WUSCHEL-related homeobox 14 [Source:UniProtKB/Swiss-Prot;Acc:Q9LM84]	chr1	7182558	7184056	1
AT1G20720	4.03781	4.01081	4.09517	4.19254		protein_coding	RAD3-like DNA-binding helicase protein [Source:TAIR;Acc:AT1G20720]	chr1	7185288	7192841	-1
AT1G20760	6.19629	6.26669	6.31657	6.40631		protein_coding	Calcium-binding EF hand family protein [Source:UniProtKB/TrEMBL;Acc:Q9LM78]	chr1	7209298	7214993	1
AT1G20770	5.65984	5.60427	5.61923	5.50458		protein_coding	At1g20770 [Source:UniProtKB/TrEMBL;Acc:Q9LM77]	chr1	7215010	7216897	-1
AT1G20780	5.18503	5.21838	5.30798	5.44595	PUB44	protein_coding	RING-type E3 ubiquitin transferase [Source:UniProtKB/TrEMBL;Acc:A0A178W875]	chr1	7217021	7220842	1
AT1G20810	2.35703	1.81352	2.25548	1.93089	FKBP18	protein_coding	Peptidyl-prolyl cis-trans isomerase FKBP18, chloroplastic [Source:UniProtKB/Swiss-Prot;Acc:Q9LM71]	chr1	7231981	7233657	1
AT1G20816	2.32402	2.17687	2.1685	2.1909	OEP21A	protein_coding	Outer envelope pore protein 21A, chloroplastic [Source:UniProtKB/Swiss-Prot;Acc:Q6ID99]	chr1	7233654	7235128	1
AT1G20823	3.6622	3.94331	3.67439	3.75258	ATL80	protein_coding	RING-H2 finger protein ATL80 [Source:UniProtKB/Swiss-Prot;Acc:Q9LM69]	chr1	7238693	7239698	1
AT1G20830	3.29853	3.42693	3.33497	3.24018	MCD1	protein_coding	Protein MULTIPLE CHLOROPLAST DIVISION SITE 1 [Source:UniProtKB/Swiss-Prot;Acc:Q8GWA7]	chr1	7242896	7244978	1
AT1G20840	7.53404	7.22982	7.52119	7.5291	MSSP1	protein_coding	TMT1 [Source:UniProtKB/TrEMBL;Acc:A0A178W059]	chr1	7244939	7248494	-1
AT1G20850	6.611	6.02843	6.56213	6.72137	XCP2	protein_coding	Cysteine protease XCP2 [Source:UniProtKB/Swiss-Prot;Acc:Q9LM66]	chr1	7252111	7253747	1
AT1G20860	-4.18174	3.69402	-4.40081	3.86914	PHT1;8	protein_coding	phosphate transporter 1;8 [Source:TAIR;Acc:AT1G20860]	chr1	7253998	7258952	-1
AT1G20870	0.0680917	0.0084704	0.194253	0.0683935	IDM3	protein_coding	Increased DNA methylation 3 [Source:UniProtKB/Swiss-Prot;Acc:Q9SYQ0]	chr1	7259023	7261524	-1
AT1G20880	3.8889	4.038	3.9787	4.10083		protein_coding	RNA-binding (RRM/RBD/RNP motifs) family protein [Source:UniProtKB/TrEMBL;Acc:F4HUQ5]	chr1	7262009	7265555	-1
AT1G20890	3.71286	3.57154	3.68924	3.61408		protein_coding	At1g20890 [Source:UniProtKB/TrEMBL;Acc:Q6NL19]	chr1	7265794	7267377	-1
AT1G20900	5.2364	4.76609	5.24826	4.98319	AHL27	protein_coding	AT-hook motif nuclear-localized protein 27 [Source:UniProtKB/Swiss-Prot;Acc:Q9S7C9]	chr1	7272526	7274072	1
AT1G20910	4.19709	4.15954	4.1479	4.04536	ARID6	protein_coding	AT-rich interactive domain-containing protein 6 [Source:UniProtKB/Swiss-Prot;Acc:C0SUW7]	chr1	7276943	7281236	-1
AT1G20920	5.55565	5.50303	5.71986	5.76953	RH42	protein_coding	DEAD-box ATP-dependent RNA helicase 42 [Source:UniProtKB/Swiss-Prot;Acc:Q8H0U8]	chr1	7285042	7289943	1
AT1G20930	4.93322	5.40594	4.88167	5.22499	CDKB2-2	protein_coding	Cyclin-dependent kinase B2-2 [Source:UniProtKB/Swiss-Prot;Acc:Q8LG64]	chr1	7292389	7294746	-1
AT1G20950	7.93602	8.08088	7.95295	7.96391	PFP-ALPHA1	protein_coding	Pyrophosphate--fructose 6-phosphate 1-phosphotransferase subunit alpha [Source:UniProtKB/TrEMBL;Acc:A0A178WMV9]	chr1	7297239	7301633	-1
AT1G20960	8.08138	7.96056	8.26271	8.25362	BRR2A	protein_coding	DExH-box ATP-dependent RNA helicase DExH12 [Source:UniProtKB/Swiss-Prot;Acc:Q9SYP1]	chr1	7301599	7310271	-1
AT1G20970	6.98951	7.10913	6.99959	7.10865		protein_coding		chr1	7313901	7319921	1
AT1G20980	6.87643	6.93672	6.97598	6.97554	SPL14	protein_coding	Squamosa promoter-binding-like protein 14 [Source:UniProtKB/Swiss-Prot;Acc:Q8RY95]	chr1	7324471	7329441	1
AT1G21000	5.05324	4.84865	4.94605	5.06627		protein_coding	At1g21000/F9H16_1 [Source:UniProtKB/TrEMBL;Acc:Q93V70]	chr1	7337605	7339452	1
AT1G21010	3.95442	4.25572	4.14696	3.91406		protein_coding	At1g21010 [Source:UniProtKB/TrEMBL;Acc:Q7XJ58]	chr1	7346156	7347283	1
AT1G21050	4.93191	4.58667	5.02967	4.75715		protein_coding	Protein of unknown function, DUF617 [Source:TAIR;Acc:AT1G21050]	chr1	7366590	7368203	1
AT1G21060	2.40373	2.45795	2.25501	2.17048		protein_coding	Protein of unknown function, DUF547 [Source:TAIR;Acc:AT1G21060]	chr1	7371657	7374114	1
AT1G21065	4.4365	4.26025	4.31446	4.13774		protein_coding	Putative uncharacterized protein At1g21065 [Source:UniProtKB/TrEMBL;Acc:Q9LPU1]	chr1	7374115	7375789	1
AT1G21070	3.77672	4.05777	3.77829	3.83335	URGT2	protein_coding	UDP-rhamnose/UDP-galactose transporter 2 [Source:UniProtKB/Swiss-Prot;Acc:Q9LPU2]	chr1	7375869	7378227	-1
AT1G21080	5.96285	6.13301	5.99397	5.9717		protein_coding	DNAJ heat shock N-terminal domain-containing protein [Source:UniProtKB/TrEMBL;Acc:F4HWD5]	chr1	7378538	7382661	-1
AT1G21090	4.29136	4.43128	4.11687	4.17163		protein_coding	At1g21090 [Source:UniProtKB/TrEMBL;Acc:Q0V805]	chr1	7384560	7386580	1
AT1G21100	5.55802	3.35238	5.5287	4.36887	IGMT1	protein_coding	Indole glucosinolate O-methyltransferase 1 [Source:UniProtKB/Swiss-Prot;Acc:Q9LPU5]	chr1	7386762	7388512	-1
AT1G21110	6.2237	6.21929	6.44244	6.75694	IGMT3	protein_coding	Indole glucosinolate O-methyltransferase 3 [Source:UniProtKB/Swiss-Prot;Acc:Q9LPU6]	chr1	7389981	7391603	-1
AT1G21120	3.51797	3.58798	4.00828	4.71158		protein_coding	O-methyltransferase family protein [Source:TAIR;Acc:AT1G21120]	chr1	7395179	7396823	-1
AT1G21130	2.6713	3.04016	3.18553	4.12024	IGMT4	protein_coding	Indole glucosinolate O-methyltransferase 4 [Source:UniProtKB/Swiss-Prot;Acc:Q9LPU8]	chr1	7398814	7400736	-1
AT1G21140	4.70753	2.75878	4.91041	3.72655		protein_coding	Vacuolar iron transporter homolog 1 [Source:UniProtKB/Swiss-Prot;Acc:Q9LPU9]	chr1	7404328	7405426	1
AT1G21150	2.10957	2.11455	2.03927	1.67253		protein_coding	Mitochondrial transcription termination factor family protein [Source:TAIR;Acc:AT1G21150]	chr1	7406218	7407870	-1
AT1G21160	5.16077	4.95695	5.06513	5.03887		protein_coding	Eukaryotic translation initiation factor 2 (eIF-2) family protein (Fragment) [Source:UniProtKB/TrEMBL;Acc:C0SUW8]	chr1	7407931	7413295	-1
AT1G21170	5.9322	6.07028	6.0132	6.17737	SEC5B	protein_coding	Exocyst complex component SEC5 [Source:TAIR;Acc:AT1G21170]	chr1	7412830	7419643	1
AT1G21190	5.31041	5.11612	5.14344	5.17459	LSM3A	protein_coding	Sm-like protein LSM3A [Source:UniProtKB/Swiss-Prot;Acc:Q9LMN4]	chr1	7419664	7420957	-1
AT1G21200	3.95261	3.93341	3.99828	3.85824		protein_coding	F16F4.11 protein [Source:UniProtKB/TrEMBL;Acc:Q9LMN5]	chr1	7421148	7423673	1
AT1G21210	1.27692	2.22692	1.18112	1.65896	WAK4	protein_coding	Wall-associated receptor kinase 4 [Source:UniProtKB/Swiss-Prot;Acc:Q9LMN6]	chr1	7423704	7427041	1
AT1G21270	-0.676651	0.341493	-0.437777	-0.252828	WAK2	protein_coding	Wall-associated receptor kinase 2 [Source:UniProtKB/Swiss-Prot;Acc:Q9LMP1]	chr1	7444749	7448483	1
AT1G21280	2.3201	2.57655	2.42297	2.35428		protein_coding	Copia-like polyprotein/retrotransposon [Source:UniProtKB/TrEMBL;Acc:Q84JT5]	chr1	7447490	7448483	-1
AT1G21310	10.6721	11.0791	10.6579	11.2999	EXT3	protein_coding	Extensin-3 [Source:UniProtKB/Swiss-Prot;Acc:Q9FS16]	chr1	7453245	7455009	-1
AT1G21313	2.46378	2.73651	2.06031	3.69855		protein_coding	Transmembrane protein [Source:UniProtKB/TrEMBL;Acc:A0A1P8ATC7]	chr1	7453735	7454256	1
AT1G21320	-0.639531	2.87609	-0.600378	2.4054	NSRB	protein_coding	Nuclear speckle RNA-binding protein B [Source:UniProtKB/Swiss-Prot;Acc:F4HWF9]	chr1	7462327	7466164	-1
AT1G21340	0.393246	0.672445	0.402932	0.354488	DOF1.2	protein_coding	Dof zinc finger protein DOF1.2 [Source:UniProtKB/Swiss-Prot;Acc:P68349]	chr1	7476022	7476899	1
AT1G21350	2.86457	2.75921	2.86641	2.85425		protein_coding	Thioredoxin superfamily protein [Source:TAIR;Acc:AT1G21350]	chr1	7476902	7479258	-1
AT1G21360	3.40767	3.68044	3.59868	4.06068	GLTP2	protein_coding	Glycolipid transfer protein 2 [Source:UniProtKB/Swiss-Prot;Acc:Q6NLQ3]	chr1	7481184	7483513	1
AT1G21370	5.55397	5.68074	5.59355	5.55261		protein_coding		chr1	7483781	7485666	1
AT1G21380	6.77089	6.73289	6.82551	6.76423	TOL3	protein_coding	TOM1-like protein 3 [Source:UniProtKB/Swiss-Prot;Acc:Q9LPL6]	chr1	7485636	7488780	-1
AT1G21390	3.91859	3.62023	3.89065	3.70131	emb2170	protein_coding	Emb2170 [Source:UniProtKB/TrEMBL;Acc:A0A178W1S8]	chr1	7489046	7490803	-1
AT1G21400	-0.223238	0.00676998	-1.44569	-1.65133		protein_coding	Thiamin diphosphate-binding fold (THDP-binding) superfamily protein [Source:TAIR;Acc:AT1G21400]	chr1	7493213	7496741	1
AT1G21410	2.65537	2.8512	2.66424	2.61033	SKP2A	protein_coding	F-box protein SKP2A [Source:UniProtKB/Swiss-Prot;Acc:Q9LPL4]	chr1	7496998	7499616	1
AT1G21440	6.50808	7.18248	6.46888	6.95291		protein_coding	At1g21440 [Source:UniProtKB/TrEMBL;Acc:Q501F7]	chr1	7502082	7504275	-1
AT1G21450	5.62114	5.43372	5.61917	5.4786	SCL1	protein_coding	Scarecrow-like protein 1 [Source:UniProtKB/Swiss-Prot;Acc:Q9SDQ3]	chr1	7508701	7511801	1
AT1G21460	-0.501795	0.650728	-0.499465	0.42823	SWEET1	protein_coding	Bidirectional sugar transporter SWEET1 [Source:UniProtKB/Swiss-Prot;Acc:Q8L9J7]	chr1	7511750	7513481	-1
AT1G21480	4.42736	4.4385	4.35904	4.46707		protein_coding	Exostosin family protein [Source:UniProtKB/TrEMBL;Acc:F4HY10]	chr1	7518946	7521552	-1
AT1G21510	0.957011	1.012	1.02384	1.06248		protein_coding	F24J8.12 protein [Source:UniProtKB/TrEMBL;Acc:Q9LPK8]	chr1	7531312	7532745	-1
AT1G21520	-1.38014	0.539403	-1.31443	-0.807217		protein_coding	Putative uncharacterized protein At1g21520 [Source:UniProtKB/TrEMBL;Acc:Q8GYE6]	chr1	7534019	7534927	-1
AT1G21529	-4.70661	1.98309	-4.21536	2.11683		ncRNA		chr1	7543924	7544678	-1
AT1G21530	0.72163	0.141923	0.429698	0.37993	AEE10	protein_coding	Probable acyl-activating enzyme 10 [Source:UniProtKB/Swiss-Prot;Acc:Q9LPK7]	chr1	7545149	7546988	-1
AT1G21560	4.75311	4.92129	4.7024	4.72607		protein_coding	F14J8.16 protein [Source:UniProtKB/TrEMBL;Acc:Q9LPK4]	chr1	7554671	7557112	1
AT1G21580	6.41179	6.23566	6.61159	6.62543		protein_coding	Zinc finger C-x8-C-x5-C-x3-H type family protein [Source:TAIR;Acc:AT1G21580]	chr1	7557140	7565914	-1
AT1G21590	5.17107	4.92607	5.14167	5.06173		protein_coding	At1g21590/F24J8_9 [Source:UniProtKB/TrEMBL;Acc:Q8VZG4]	chr1	7566229	7570014	-1
AT1G21600	4.4619	3.77462	4.252	3.93145	PTAC6	protein_coding	AT1G21600 protein [Source:UniProtKB/TrEMBL;Acc:Q9XI19]	chr1	7570845	7573847	-1
AT1G21610	5.33129	5.40147	5.36441	5.45862		protein_coding	Wound-responsive family protein [Source:UniProtKB/TrEMBL;Acc:F4HY28]	chr1	7573830	7578963	1
AT1G21630	7.00442	6.91124	7.15627	7.28814		protein_coding	Calcium-binding EF hand family protein [Source:UniProtKB/TrEMBL;Acc:F4HY32]	chr1	7581008	7588153	1
AT1G21640	5.78261	5.67821	5.83119	5.83877	NADK2	protein_coding	NAD kinase 2 [Source:UniProtKB/TrEMBL;Acc:F4HY34]	chr1	7588414	7592890	1
AT1G21650	4.69803	4.57852	4.76019	4.6327	SECA2	protein_coding	Protein translocase subunit SecA [Source:UniProtKB/TrEMBL;Acc:F4HY36]	chr1	7592664	7604229	-1
AT1G21660	6.30039	6.26055	6.36561	6.40233		protein_coding	At1g21660 [Source:UniProtKB/TrEMBL;Acc:Q9XI12]	chr1	7605620	7609223	1
AT1G21670	3.23076	3.62917	3.26487	3.62435		protein_coding	DPP6 amino-terminal domain protein [Source:UniProtKB/TrEMBL;Acc:Q9XI11]	chr1	7610241	7612721	1
AT1G21680	4.64819	4.5188	4.64779	4.53289		protein_coding	DPP6 N-terminal domain-like protein [Source:UniProtKB/TrEMBL;Acc:Q9XI10]	chr1	7612834	7615374	1
AT1G21690	4.87499	4.79902	4.78283	4.85815	EMB1968	protein_coding	ATPase family associated with various cellular activities (AAA) [Source:UniProtKB/TrEMBL;Acc:F4HY43]	chr1	7615505	7618628	1
AT1G21700	5.50652	5.50707	5.47209	5.54871	SWI3C	protein_coding	SWI/SNF complex subunit SWI3C [Source:UniProtKB/Swiss-Prot;Acc:Q9XI07]	chr1	7620001	7624166	-1
AT1G21710	4.50889	4.36094	4.39895	4.26605	OGG1	protein_coding	OGG1 [Source:UniProtKB/TrEMBL;Acc:A0A178WC14]	chr1	7624320	7626138	1
AT1G21720	6.90971	7.0199	6.91536	6.88301	PBC1	protein_coding	Proteasome subunit beta type [Source:UniProtKB/TrEMBL;Acc:A0A178WJZ7]	chr1	7626182	7628290	1
AT1G21730	5.54039	5.40653	5.54114	5.55473	KIN7C	protein_coding	Kinesin-like protein KIN-7C, mitochondrial [Source:UniProtKB/Swiss-Prot;Acc:Q8W5R6]	chr1	7630107	7636658	1
AT1G21740	5.10254	5.14348	5.03213	5.09724		protein_coding	DUF630 family protein, putative (DUF630 and DUF632) [Source:UniProtKB/TrEMBL;Acc:Q9XI02]	chr1	7640906	7645240	1
AT1G21750	9.00683	9.33306	9.05635	9.25423	PDIL1-1	protein_coding	Protein disulfide isomerase-like 1-1 [Source:UniProtKB/Swiss-Prot;Acc:Q9XI01]	chr1	7645610	7648855	1
AT1G21760	4.59812	5.10798	4.63494	5.16252	SKIP32	protein_coding	F-box protein 7 [Source:UniProtKB/Swiss-Prot;Acc:Q9XI00]	chr1	7649194	7651816	1
AT1G21770	5.43441	5.04296	5.33229	4.94613		protein_coding	Acyl-CoA N-acyltransferases (NAT) superfamily protein [Source:UniProtKB/TrEMBL;Acc:Q8H0Y9]	chr1	7651646	7652288	-1
AT1G21780	5.49457	5.22677	5.44182	5.36577		protein_coding	BTB/POZ domain-containing protein At1g21780 [Source:UniProtKB/Swiss-Prot;Acc:Q9XHZ8]	chr1	7651882	7654014	1
AT1G21790	3.13684	3.11738	3.11914	3.18057		protein_coding	F8K7.23 [Source:UniProtKB/TrEMBL;Acc:Q9XHZ7]	chr1	7654088	7655981	1
AT1G21810	1.54078	1.4542	1.36699	1.42352	FPP2	protein_coding	Filament-like plant protein 2 [Source:UniProtKB/Swiss-Prot;Acc:Q9SFF4]	chr1	7656319	7659167	-1
AT1G21830	2.28843	2.40142	2.24061	2.35197		protein_coding	At1g21820 [Source:UniProtKB/TrEMBL;Acc:Q8VY47]	chr1	7660947	7662725	-1
AT1G21840	2.42479	2.46576	2.52135	2.55002	UREF	protein_coding	Urease accessory protein F [Source:UniProtKB/Swiss-Prot;Acc:Q9XHZ3]	chr1	7666414	7667794	1
AT1G21880	5.52201	5.71271	5.50605	5.56429	LYM1	protein_coding	LYP2 [Source:UniProtKB/TrEMBL;Acc:A0A178W9K9]	chr1	7680390	7682641	1
AT1G21900	5.83026	5.92432	5.91915	5.91598		protein_coding	Transmembrane emp24 domain-containing protein p24delta5 [Source:UniProtKB/Swiss-Prot;Acc:Q8RWM6]	chr1	7690802	7692459	-1
AT1G21910	2.28609	2.75577	2.27207	2.45929	ERF012	protein_coding	DREB26 [Source:UniProtKB/TrEMBL;Acc:A0A178W3Q9]	chr1	7696427	7697831	1
AT1G21920	6.41133	5.67942	6.35486	5.96736		protein_coding	Histone H3 K4-specific methyltransferase SET7/9 family protein [Source:UniProtKB/TrEMBL;Acc:Q9SFE3]	chr1	7704173	7706254	-1
AT1G21930	4.15831	3.9458	4.01128	3.91085		protein_coding	At1g21930 [Source:UniProtKB/TrEMBL;Acc:Q84VW7]	chr1	7712819	7714459	1
AT1G21980	6.09509	6.26823	6.20142	6.14955	PIP5K1	protein_coding	Phosphatidylinositol 4-phosphate 5-kinase 1 [Source:UniProtKB/Swiss-Prot;Acc:Q56YP2]	chr1	7734661	7738772	1
AT1G22020	5.23024	5.16318	5.30495	5.22844	SHM6	protein_coding	Serine hydroxymethyltransferase 6 [Source:UniProtKB/Swiss-Prot;Acc:Q9LM59]	chr1	7754281	7758029	1
AT1G22030	3.72457	3.27244	3.62056	3.38992		protein_coding	BPS1-like protein [Source:UniProtKB/TrEMBL;Acc:Q9LM58]	chr1	7759077	7760929	-1
AT1G22040	4.91522	4.75442	5.01161	4.72855		protein_coding	F-box/kelch-repeat protein At1g22040 [Source:UniProtKB/Swiss-Prot;Acc:Q9LM55]	chr1	7767924	7770216	1
AT1G22050	3.54704	3.48104	3.42696	3.53845	MUB6	protein_coding	Membrane-anchored ubiquitin-fold protein 6 [Source:UniProtKB/Swiss-Prot;Acc:Q8GWJ6]	chr1	7771659	7773154	1
AT1G22060	6.22512	6.33401	6.36793	6.49651		protein_coding		chr1	7773063	7781539	-1
AT1G22065	2.97225	3.06778	2.78221	2.71463		protein_coding	Putative uncharacterized protein [Source:UniProtKB/TrEMBL;Acc:Q1G3T6]	chr1	7785708	7786477	1
AT1G22070	5.41693	6.12007	5.41067	6.11952	TGA3	protein_coding	At1g22070 [Source:UniProtKB/TrEMBL;Acc:Q147Q9]	chr1	7789133	7792139	1
AT1G22140	2.54227	2.7633	2.58301	2.71771		protein_coding	At1g22140/F2E2_13 [Source:UniProtKB/TrEMBL;Acc:Q93Z58]	chr1	7814663	7815722	-1
AT1G22150	0.346044	4.98328	1.01844	4.7525	SULTR1;3	protein_coding	Sulfate transporter 1.3 [Source:UniProtKB/Swiss-Prot;Acc:Q9FEP7]	chr1	7817609	7821576	1
AT1G22160	0.905844	2.355	0.877098	2.73216		protein_coding	Putative uncharacterized protein [Source:UniProtKB/TrEMBL;Acc:Q8VY80]	chr1	7823066	7823971	1
AT1G22170	5.14392	6.66402	5.2387	6.58184		protein_coding	At1g22170 [Source:UniProtKB/TrEMBL;Acc:Q9LM13]	chr1	7826268	7828326	1
AT1G22180	4.80589	4.90314	5.08294	4.81628		protein_coding	F16L1.9 protein [Source:UniProtKB/TrEMBL;Acc:Q9LM14]	chr1	7828326	7830424	-1
AT1G22190	5.7698	5.9023	5.94084	6.12505	RAP2-13	protein_coding	Ethylene-responsive transcription factor RAP2-13 [Source:UniProtKB/Swiss-Prot;Acc:Q9LM15]	chr1	7835781	7837411	1
AT1G22200	6.14162	6.24424	6.11103	6.12489		protein_coding	Endoplasmic reticulum vesicle transporter protein [Source:UniProtKB/TrEMBL;Acc:Q9LM16]	chr1	7837563	7840898	-1
AT1G22220	3.0553	4.74617	3.21377	4.53306		protein_coding	AUF2 [Source:UniProtKB/TrEMBL;Acc:A0A178W7K5]	chr1	7846459	7847836	1
AT1G22230	3.66941	3.70821	3.68167	3.81617		protein_coding	Nucleolar GTP-binding protein [Source:UniProtKB/TrEMBL;Acc:Q5XVK1]	chr1	7849776	7851164	1
AT1G22260	1.09492	0.948249	0.954189	0.932722	ZYP1A	protein_coding	Synaptonemal complex protein 1 [Source:UniProtKB/Swiss-Prot;Acc:Q9LME2]	chr1	7859630	7865263	-1
AT1G22270	4.6708	4.52465	4.62356	4.44273		protein_coding	Multifunctional methyltransferase subunit TRM112-like protein At1g22270 [Source:UniProtKB/Swiss-Prot;Acc:Q8LFJ5]	chr1	7865435	7866176	1
AT1G22275	0.248677	-0.076944	0.340037	-0.0102409	ZYP1B	protein_coding	Synaptonemal complex protein 2 [Source:UniProtKB/Swiss-Prot;Acc:P61430]	chr1	7867067	7872715	1
AT1G22280	5.69996	5.75133	5.76708	5.68319	PAPP2C	protein_coding	Phytochrome-associated protein phosphatase type 2C [Source:UniProtKB/TrEMBL;Acc:F4I1B4]	chr1	7873867	7876018	1
AT1G22290	-0.779192	1.14272	-1.15454	0.973725		protein_coding	14-3-3 family protein [Source:UniProtKB/TrEMBL;Acc:F4I1B7]	chr1	7876640	7877962	-1
AT1G22300	8.99061	8.91959	8.96749	8.86329	GRF10	protein_coding	GRF10 [Source:UniProtKB/TrEMBL;Acc:A0A178W0Z4]	chr1	7878759	7881395	-1
AT1G22310	3.68587	3.69565	3.64345	3.62923	MBD8	protein_coding	Methyl-CpG-binding domain-containing protein 8 [Source:UniProtKB/Swiss-Prot;Acc:Q9LME6]	chr1	7881503	7883824	-1
AT1G22330	3.88229	3.73731	3.9332	4.34829		protein_coding	RNA-binding (RRM/RBD/RNP motifs) family protein [Source:UniProtKB/TrEMBL;Acc:Q9LME7]	chr1	7886323	7889534	1
AT1G22340	-0.220803	0.220343	-0.243337	-0.137491	UGT85A7	protein_coding	UDP-glycosyltransferase 85A7 [Source:UniProtKB/Swiss-Prot;Acc:Q9LME8]	chr1	7890259	7892118	-1
AT1G22360	7.06625	7.30432	7.07065	7.16228	UGT85A2	protein_coding	UDP-glycosyltransferase 85A2 [Source:UniProtKB/Swiss-Prot;Acc:Q9ZWJ3]	chr1	7894807	7897761	-1
AT1G22400	4.71943	5.18712	4.81034	5.1121	UGT85A1	protein_coding	UDP-glycosyltransferase 85A1 [Source:UniProtKB/Swiss-Prot;Acc:Q9SK82]	chr1	7903660	7906969	-1
AT1G22403	1.93953	1.89073	2.16048	2.07704		ncRNA	other RNA [Source:TAIR;Acc:AT1G22403]	chr1	7908568	7909708	-1
AT1G22410	8.72767	9.33149	8.78308	9.20364		protein_coding	Phospho-2-dehydro-3-deoxyheptonate aldolase [Source:UniProtKB/TrEMBL;Acc:Q9SK84]	chr1	7911843	7915004	1
AT1G22430	3.4543	2.40246	3.3663	2.55735		protein_coding	Alcohol dehydrogenase-like 1 [Source:UniProtKB/Swiss-Prot;Acc:Q9SK86]	chr1	7919077	7921893	1
AT1G22440	6.81026	6.58935	6.93697	6.45775		protein_coding	Alcohol dehydrogenase-like 2 [Source:UniProtKB/Swiss-Prot;Acc:Q9SK87]	chr1	7922276	7925097	1
AT1G22450	7.10663	7.0964	7.07894	7.08435	COX6B-1	protein_coding	COX6B [Source:UniProtKB/TrEMBL;Acc:A0A178WPQ4]	chr1	7925121	7927345	1
AT1G22460	3.69561	3.68864	3.65639	3.82309	OFUT7	protein_coding	O-fucosyltransferase 7 [Source:UniProtKB/Swiss-Prot;Acc:B7ZWR7]	chr1	7927287	7930657	-1
AT1G22470	2.51429	2.61748	2.43932	2.74452		protein_coding	At1g22470/F12K8_18 [Source:UniProtKB/TrEMBL;Acc:Q8L443]	chr1	7932777	7933604	-1
AT1G22490	0.472855	1.31913	0.691224	0.645348		protein_coding	basic helix-loop-helix (bHLH) DNA-binding superfamily protein [Source:TAIR;Acc:AT1G22490]	chr1	7938195	7940805	-1
AT1G22500	6.15022	4.98822	6.21565	5.11447	ATL15	protein_coding	E3 ubiquitin-protein ligase ATL15 [Source:UniProtKB/Swiss-Prot;Acc:Q9SK92]	chr1	7949476	7950900	1
AT1G22510	3.12882	3.42028	3.07898	3.05371		protein_coding	E3 ubiquitin-protein ligase RNF170-like protein (DUF 1232) [Source:UniProtKB/TrEMBL;Acc:F4I1E4]	chr1	7950818	7952832	-1
AT1G22520	5.05943	5.13668	5.03429	5.19264		protein_coding	Domain of unknown function (DUF543) [Source:TAIR;Acc:AT1G22520]	chr1	7952974	7954546	-1
AT1G22530	7.11081	7.45158	7.34592	7.93026	PATL2	protein_coding	Patellin-2 [Source:UniProtKB/Swiss-Prot;Acc:Q56ZI2]	chr1	7955445	7958564	-1
AT1G22540	4.46112	4.38265	4.58225	4.68802	NPF5.10	protein_coding	Protein NRT1/ PTR FAMILY 5.10 [Source:UniProtKB/Swiss-Prot;Acc:Q0WP01]	chr1	7963813	7966436	1
AT1G22550	5.448	4.81682	5.53477	5.31015	NPF5.16	protein_coding	Protein NRT1/ PTR FAMILY 5.16 [Source:UniProtKB/Swiss-Prot;Acc:Q9SK96]	chr1	7966500	7968692	-1
AT1G22570	2.93374	3.19041	2.95373	3.15541	NPF5.15	protein_coding	Protein NRT1/ PTR FAMILY 5.15 [Source:UniProtKB/Swiss-Prot;Acc:Q9SK99]	chr1	7976424	7978810	-1
AT1G22610	5.48187	5.47009	5.61137	5.47472		protein_coding	C2 calcium/lipid-binding plant phosphoribosyltransferase family protein [Source:UniProtKB/TrEMBL;Acc:Q9SKA3]	chr1	7994262	7997588	1
AT1G22620	5.40632	5.28834	5.45123	5.39293	SAC1	protein_coding	ATSAC1 [Source:UniProtKB/TrEMBL;Acc:A0A178WK36]	chr1	7994166	8002989	-1
AT1G22630	0.172547	-1.43719	-0.254606	-1.87108		protein_coding	At1g22630/F12K8_2 [Source:UniProtKB/TrEMBL;Acc:Q9SKA5]	chr1	8003223	8004304	1
AT1G22640	3.83094	4.12246	3.93018	4.01191	MYB3	protein_coding	MYB3 [Source:UniProtKB/TrEMBL;Acc:A0A178WFN1]	chr1	8006064	8007465	1
AT1G22650	2.45381	2.66504	2.47137	2.20887	INVD	protein_coding	Probable alkaline/neutral invertase D [Source:UniProtKB/Swiss-Prot;Acc:F4I2X9]	chr1	8013353	8016150	-1
AT1G22660	4.51919	4.47365	4.51387	4.44279		protein_coding	Polynucleotide adenylyltransferase family protein [Source:TAIR;Acc:AT1G22660]	chr1	8017281	8021930	1
AT1G22700	3.9137	3.34142	3.80049	3.49349	PYG7	protein_coding	Tetratricopeptide repeat domain-containing protein PYG7, chloroplastic [Source:UniProtKB/Swiss-Prot;Acc:B9DHG0]	chr1	8028158	8030136	-1
AT1G22710	5.40942	4.44512	5.14683	5.43968	SUC2	protein_coding	Sucrose transport protein SUC2 [Source:UniProtKB/Swiss-Prot;Acc:Q39231]	chr1	8030587	8033156	-1
AT1G22730	5.54463	5.56822	5.55316	5.59505		protein_coding	MA3 domain-containing protein [Source:UniProtKB/TrEMBL;Acc:O80548]	chr1	8046073	8049039	1
AT1G22740	3.91578	3.62971	3.99834	3.84934	RABG3B	protein_coding	Ras-related protein RABG3b [Source:UniProtKB/Swiss-Prot;Acc:O04157]	chr1	8049090	8050784	1
AT1G22750	5.06572	4.94388	5.12445	5.01998		protein_coding	AT1G22750 protein [Source:UniProtKB/TrEMBL;Acc:O64379]	chr1	8050770	8052930	1
AT1G22770	5.51029	5.96185	5.98329	6.31197	GI	protein_coding	Protein GIGANTEA [Source:UniProtKB/Swiss-Prot;Acc:Q9SQI2]	chr1	8061751	8067790	1
AT1G22780	7.87463	7.81504	7.76436	7.74422	RPS18C	protein_coding	40S ribosomal protein S18 [Source:UniProtKB/Swiss-Prot;Acc:P34788]	chr1	8067864	8069356	1
AT1G22790	5.00269	4.89969	4.86007	4.77652		protein_coding	Low affinity potassium transport system protein [Source:UniProtKB/TrEMBL;Acc:Q8L8X4]	chr1	8069377	8071593	1
AT1G22830	3.24147	3.03091	3.4502	3.28117	PCMP-E24	protein_coding	Pentatricopeptide repeat-containing protein At1g22830 [Source:UniProtKB/Swiss-Prot;Acc:Q4V389]	chr1	8075996	8079137	1
AT1G22840	7.83877	7.91412	7.82068	7.95165	CYTC-1	protein_coding	CYTC-1 [Source:UniProtKB/TrEMBL;Acc:A0A178W284]	chr1	8079287	8080574	1
AT1G22850	4.18987	4.24696	4.0442	4.3789		protein_coding	At1g22850/F29G20_19 [Source:UniProtKB/TrEMBL;Acc:O23137]	chr1	8080482	8082882	-1
AT1G22860	5.11152	5.23584	5.11845	5.27693		protein_coding	Vacuolar sorting protein 39 [Source:TAIR;Acc:AT1G22860]	chr1	8083184	8089273	1
AT1G22870	4.37807	4.30542	4.48487	4.47119		protein_coding	Kinase family with ARM repeat domain-containing protein [Source:UniProtKB/TrEMBL;Acc:F4I313]	chr1	8089267	8094505	1
AT1G22880	5.89685	6.27795	5.85363	6.26908	CEL5	protein_coding	Endoglucanase 3 [Source:UniProtKB/Swiss-Prot;Acc:Q2V4L8]	chr1	8095449	8097790	1
AT1G22882	5.01302	5.17753	5.13543	5.15214	SUN3	protein_coding	SUN domain-containing protein 3 [Source:UniProtKB/Swiss-Prot;Acc:F4I316]	chr1	8098392	8101464	1
AT1G22885	3.69945	3.51118	3.68154	3.56001		protein_coding		chr1	8101424	8102500	1
AT1G22910	4.77057	4.40433	4.69083	4.516		protein_coding	RNA-binding (RRM/RBD/RNP motifs) family protein [Source:UniProtKB/TrEMBL;Acc:F4I321]	chr1	8104993	8108361	1
AT1G22920	5.69104	5.70875	5.68508	5.65659	CSN5A	protein_coding	COP9 signalosome complex subunit 5a [Source:UniProtKB/Swiss-Prot;Acc:Q8LAZ7]	chr1	8109574	8112061	-1
AT1G22930	7.36036	7.33336	7.52232	7.50396		protein_coding	Putative uncharacterized protein At1g22930 [Source:UniProtKB/TrEMBL;Acc:O23129]	chr1	8117286	8122151	1
AT1G22940	3.72245	3.53719	3.688	3.40452	TH1	protein_coding	Thiamine biosynthetic bifunctional enzyme TH1, chloroplastic [Source:UniProtKB/Swiss-Prot;Acc:Q5M731]	chr1	8122339	8125068	1
AT1G22950	4.86799	4.92614	4.74099	4.70809		protein_coding	Uncharacterized PKHD-type hydroxylase At1g22950 [Source:UniProtKB/Swiss-Prot;Acc:Q3ED68]	chr1	8125023	8127286	-1
AT1G22960	4.51346	4.3525	4.45037	4.35071		protein_coding	Pentatricopeptide repeat-containing protein At1g22960, mitochondrial [Source:UniProtKB/Swiss-Prot;Acc:P0C7Q9]	chr1	8127442	8130456	-1
AT1G22970	4.43348	4.3584	4.41436	4.30582		protein_coding	At1g22970/F19G10_8 [Source:UniProtKB/TrEMBL;Acc:O23126]	chr1	8130598	8132435	-1
AT1G22980	2.68565	2.50691	2.55858	2.60537		protein_coding		chr1	8132396	8134388	-1
AT1G22985	1.13988	1.44539	1.1211	1.08253	ERF069	protein_coding	CRF7 [Source:UniProtKB/TrEMBL;Acc:A0A178W874]	chr1	8135180	8136034	-1
AT1G22990	1.69108	2.06854	1.72797	2.10218	HIPP22	protein_coding	HIPP22 [Source:UniProtKB/TrEMBL;Acc:A0A178WF89]	chr1	8139114	8140233	1
AT1G23000	3.25388	3.12057	3.25477	3.14904		protein_coding	Heavy metal transport/detoxification superfamily protein [Source:TAIR;Acc:AT1G23000]	chr1	8143227	8145174	1
AT1G23010	3.13569	3.29872	3.23238	3.11852	LPR1	protein_coding	Multicopper oxidase LPR1 [Source:UniProtKB/Swiss-Prot;Acc:F4I4K5]	chr1	8147118	8149891	1
AT1G23020	5.92171	5.72097	6.15863	6.01827	FRO3	protein_coding	Ferric reduction oxidase 3, mitochondrial [Source:UniProtKB/Swiss-Prot;Acc:F4I4K7]	chr1	8149868	8153796	-1
AT1G23030	6.13033	6.17055	6.19476	6.24329	PUB11	protein_coding	RING-type E3 ubiquitin transferase [Source:UniProtKB/TrEMBL;Acc:A0A178WCR1]	chr1	8156504	8159185	1
AT1G23040	4.10669	4.54001	4.33411	4.47716		protein_coding	At1g23040 [Source:UniProtKB/TrEMBL;Acc:O23120]	chr1	8164782	8166716	1
AT1G23050	0.364884	0.722066	0.458493	0.317956		protein_coding	At1g23050 [Source:UniProtKB/TrEMBL;Acc:O23119]	chr1	8168443	8169267	1
AT1G23052	1.00049	0.2545	0.497175	0.534033		ncRNA		chr1	8168443	8169267	-1
AT1G23060	2.80153	3.1607	2.71297	2.71814		protein_coding	MDP40 [Source:UniProtKB/TrEMBL;Acc:A0A178W2Z1]	chr1	8170693	8173085	-1
AT1G23080	6.06831	6.57721	6.2379	6.61843	PIN7	protein_coding	Auxin efflux carrier component 7 [Source:UniProtKB/Swiss-Prot;Acc:Q940Y5]	chr1	8180189	8183650	-1
AT1G23090	0.739145	0.703599	0.77129	0.834605	SULTR3;3	protein_coding	Probable sulfate transporter 3.3 [Source:UniProtKB/Swiss-Prot;Acc:Q9SXS2]	chr1	8184925	8189234	-1
AT1G23100	4.66186	4.68824	4.62118	4.70944		protein_coding	GroES-like family protein [Source:UniProtKB/TrEMBL;Acc:Q8LDC9]	chr1	8195776	8196475	1
AT1G23110	0.244056	5.18412	-0.0419313	4.97693		protein_coding	Fold protein [Source:UniProtKB/TrEMBL;Acc:Q6DSU0]	chr1	8196447	8198331	-1
AT1G23120	3.70401	3.56831	3.58376	3.57461		protein_coding	Polyketide cyclase/dehydrase and lipid transport superfamily protein [Source:TAIR;Acc:AT1G23120]	chr1	8198586	8199616	1
AT1G23140	2.82576	5.8549	2.89726	5.64707	CAR8	protein_coding	Protein C2-DOMAIN ABA-RELATED 8 [Source:UniProtKB/Swiss-Prot;Acc:O49303]	chr1	8202146	8203301	-1
AT1G23150	4.08941	4.50857	4.10206	4.34042		protein_coding	Putative uncharacterized protein At1g23150 [Source:UniProtKB/TrEMBL;Acc:Q84JS3]	chr1	8206549	8207618	1
AT1G23160	4.46147	4.69998	4.67479	5.12097		protein_coding	Auxin-responsive GH3 family protein [Source:UniProtKB/TrEMBL;Acc:O49301]	chr1	8209226	8211486	1
AT1G23170	4.72081	4.90285	4.80457	4.86846		protein_coding	Protein of unknown function DUF2359, transmembrane [Source:TAIR;Acc:AT1G23170]	chr1	8212556	8215807	1
AT1G23180	4.41945	4.49733	4.53679	4.48096		protein_coding	ARM repeat superfamily protein [Source:UniProtKB/TrEMBL;Acc:Q8H0U3]	chr1	8215721	8219641	1
AT1G23190	7.87326	8.04847	7.93238	8.06902	PGM3	protein_coding	Probable phosphoglucomutase, cytoplasmic 1 [Source:UniProtKB/Swiss-Prot;Acc:O49299]	chr1	8219808	8224547	1
AT1G23200	1.43321	1.5872	1.78938	1.58473	PME6	protein_coding	Probable pectinesterase/pectinesterase inhibitor 6 [Source:UniProtKB/Swiss-Prot;Acc:O49298]	chr1	8227133	8229661	1
AT1G23205	2.10436	1.4458	2.29752	1.47033		protein_coding	At1g23205 [Source:UniProtKB/TrEMBL;Acc:O49297]	chr1	8233953	8235019	-1
AT1G23210	2.58779	3.17538	3.0853	3.227	AtGH9B6	protein_coding	Endoglucanase 4 [Source:UniProtKB/Swiss-Prot;Acc:O49296]	chr1	8240145	8242261	1
AT1G23220	3.95812	3.86382	3.9837	3.64535		protein_coding	Dynein light chain type 1 family protein [Source:UniProtKB/TrEMBL;Acc:Q9LR39]	chr1	8242369	8244403	1
AT1G23230	5.8099	5.73534	6.0631	5.96448	MED23	protein_coding	Mediator of RNA polymerase II transcription subunit 23 [Source:UniProtKB/Swiss-Prot;Acc:F4I4P3]	chr1	8244418	8251937	1
AT1G23260	5.72494	5.69801	5.64129	5.66567	UEV1A	protein_coding	UEV1A [Source:UniProtKB/TrEMBL;Acc:A0A178WAQ1]	chr1	8256854	8258725	-1
AT1G23280	5.40506	5.48704	5.41895	5.30471		protein_coding	Protein MAK16 homolog [Source:UniProtKB/TrEMBL;Acc:F4I4Q1]	chr1	8260608	8262795	-1
AT1G23290	7.75186	7.65947	7.66281	7.70109	RPL27AB	protein_coding	60S ribosomal protein L27a-2 [Source:UniProtKB/Swiss-Prot;Acc:Q9LR33]	chr1	8262925	8263739	1
AT1G23300	0.899838	0.509678	0.277965	1.25974	DTX32	protein_coding	Protein DETOXIFICATION 32 [Source:UniProtKB/Swiss-Prot;Acc:F4I4Q3]	chr1	8262939	8266048	-1
AT1G23310	5.80962	5.51145	5.78315	5.28899	GGAT1	protein_coding	Glutamate--glyoxylate aminotransferase 1 [Source:UniProtKB/Swiss-Prot;Acc:Q9LR30]	chr1	8268385	8272021	-1
AT1G23330	5.10835	5.01617	5.21339	5.18233		protein_coding	Alpha/beta-Hydrolases superfamily protein [Source:UniProtKB/TrEMBL;Acc:Q9LR26]	chr1	8279554	8282421	-1
AT1G23340	3.85973	4.07336	3.86286	4.12179		protein_coding	At1g23340 [Source:UniProtKB/TrEMBL;Acc:Q8GY67]	chr1	8283644	8286969	-1
AT1G23360	3.12968	2.87754	2.94751	2.89062	MENG	protein_coding	2-phytyl-1,4-beta-naphthoquinone methyltransferase, chloroplastic [Source:UniProtKB/Swiss-Prot;Acc:Q3ED65]	chr1	8295078	8296941	-1
AT1G23380	4.32423	4.047	4.23372	4.07676	KNAT6	protein_coding	KNOTTED1-like homeobox gene 6 [Source:TAIR;Acc:AT1G23380]	chr1	8297241	8302651	-1
AT1G23390	4.22347	3.98548	4.11792	4.17922		protein_coding	F-box/Kelch repeat-containing F-box family protein [Source:UniProtKB/TrEMBL;Acc:C4PVQ8]	chr1	8308965	8310916	-1
AT1G23400	3.90255	3.54799	3.8633	3.57427	CAF2	protein_coding	CAF2 [Source:UniProtKB/TrEMBL;Acc:A0A178WC04]	chr1	8311984	8315876	-1
AT1G23410	5.08949	5.17358	4.9311	5.08107	RPS27AA	protein_coding	Ubiquitin-40S ribosomal protein S27a-1 [Source:UniProtKB/Swiss-Prot;Acc:P59271]	chr1	8314853	8315737	1
AT1G23440	6.77337	6.76857	6.86387	6.92017		protein_coding	Peptidase C15, pyroglutamyl peptidase I-like protein [Source:UniProtKB/TrEMBL;Acc:Q9C5G6]	chr1	8321611	8324497	1
AT1G23450	0.983095	0.885433	1.09597	1.26682		protein_coding	Tetratricopeptide repeat (TPR)-like superfamily protein [Source:TAIR;Acc:AT1G23450]	chr1	8324698	8326697	1
AT1G23460	4.18214	3.97515	4.34354	4.21841		protein_coding	Pectin lyase-like superfamily protein [Source:UniProtKB/TrEMBL;Acc:F4I672]	chr1	8326747	8329782	1
AT1G23465	0.648173	0.769264	0.786985	0.551586		protein_coding	At1g23470 [Source:UniProtKB/TrEMBL;Acc:Q5BIV4]	chr1	8329924	8331104	1
AT1G23480	5.05938	5.36927	5.05447	5.41034	CSLA3	protein_coding	Glycosyltransferase (Fragment) [Source:UniProtKB/TrEMBL;Acc:W8Q7B4]	chr1	8332862	8336414	1
AT1G23490	7.4841	7.56954	7.47386	7.5034	ARF2-A	protein_coding	ADP-ribosylation factor 2-B [Source:UniProtKB/Swiss-Prot;Acc:P0DH91]	chr1	8336593	8338827	1
AT1G23530	2.21087	2.2042	2.21247	2.12416		protein_coding	At1g23530 [Source:UniProtKB/TrEMBL;Acc:Q9ZUE1]	chr1	8345595	8346733	1
AT1G23540	0.68807	2.0536	1.06533	2.26677	PERK12	protein_coding	Proline-rich receptor-like protein kinase PERK12 [Source:UniProtKB/Swiss-Prot;Acc:Q9ZUE0]	chr1	8346827	8350068	-1
AT1G23550	1.95821	2.43136	2.21139	2.17066	SRO2	protein_coding	Probable inactive poly [ADP-ribose] polymerase SRO2 [Source:UniProtKB/Swiss-Prot;Acc:Q9ZUD9]	chr1	8350728	8352791	1
AT1G23560	4.13068	3.93401	4.16771	4.04139		protein_coding	F5O8.12 protein [Source:UniProtKB/TrEMBL;Acc:Q9ZUD8]	chr1	8352615	8354619	-1
AT1G23710	2.67421	2.26218	2.65935	2.38723		protein_coding	At1g23710 [Source:UniProtKB/TrEMBL;Acc:Q9ZUC4]	chr1	8385188	8386522	1
AT1G23720	6.64608	6.52933	6.5448	7.10736		protein_coding	Proline-rich extensin-like family protein [Source:TAIR;Acc:AT1G23720]	chr1	8388297	8391623	1
AT1G23740	1.95563	0.969766	1.84432	1.3666	AOR	protein_coding	NADPH-dependent alkenal/one oxidoreductase, chloroplastic [Source:UniProtKB/Swiss-Prot;Acc:Q9ZUC1]	chr1	8398115	8399836	-1
AT1G23750	5.34508	5.60178	5.31619	5.71941		protein_coding	F5O8.30 protein [Source:UniProtKB/TrEMBL;Acc:Q9ZUC0]	chr1	8400056	8401550	1
AT1G23760	4.23095	3.40076	4.05304	4.03511	PGL1	protein_coding	Polygalacturonase 1 beta-like protein 1 [Source:UniProtKB/Swiss-Prot;Acc:P92982]	chr1	8401808	8404301	1
AT1G23780	5.35063	5.3983	5.44697	5.32171	SKIP22	protein_coding	F-box family protein [Source:UniProtKB/TrEMBL;Acc:C1PI94]	chr1	8406663	8408530	-1
AT1G23790	3.74146	3.76808	3.809	3.70038		protein_coding	At1g23790 [Source:UniProtKB/TrEMBL;Acc:Q9ZUB7]	chr1	8409945	8412079	1
AT1G23800	5.41682	5.58318	5.33025	5.24528	ALDH2B7	protein_coding	Aldehyde dehydrogenase family 2 member B7, mitochondrial [Source:UniProtKB/Swiss-Prot;Acc:Q8S528]	chr1	8412051	8414886	-1
AT1G23820	7.49123	7.51808	7.48473	7.33983	SPDSYN1	protein_coding	Spermidine synthase 1 [Source:UniProtKB/Swiss-Prot;Acc:Q9ZUB3]	chr1	8420265	8422985	1
AT1G23830	2.71343	2.78714	2.96706	2.42195		protein_coding	At1g23830/F5O8_36 [Source:UniProtKB/TrEMBL;Acc:Q9ZUB2]	chr1	8422960	8424088	-1
AT1G23850	3.44272	3.40545	3.45435	2.93958		protein_coding	Putative uncharacterized protein At1g23850 [Source:UniProtKB/TrEMBL;Acc:Q9LRA9]	chr1	8425724	8427235	-1
AT1G23860	4.83847	4.59864	4.65027	4.63732	RSZ21	protein_coding	SRZ21 [Source:UniProtKB/TrEMBL;Acc:A0A178WC08]	chr1	8427257	8429498	-1
AT1G23870	6.51134	5.56475	6.40875	6.10173	TPS9	protein_coding	Probable alpha,alpha-trehalose-phosphate synthase [UDP-forming] 9 [Source:UniProtKB/Swiss-Prot;Acc:Q9LRA7]	chr1	8432179	8435656	1
AT1G23880	2.56889	2.58238	2.51864	2.60947		protein_coding	At1g23880/T23E23_8 [Source:UniProtKB/TrEMBL;Acc:Q8S9K1]	chr1	8435657	8438811	1
AT1G23890	4.33882	4.50019	4.2026	4.34399		protein_coding	NHL domain-containing protein [Source:UniProtKB/TrEMBL;Acc:F4I7N5]	chr1	8438766	8440866	-1
AT1G23900	6.34035	6.34471	6.47379	6.5527	GAMMA-ADR	protein_coding	AP-1 complex subunit gamma-1 [Source:UniProtKB/Swiss-Prot;Acc:Q84K16]	chr1	8441073	8447681	1
AT1G23935	3.55304	3.57004	3.5183	3.44109		protein_coding		chr1	8461757	8469573	1
AT1G23950	4.75801	4.98044	4.8013	4.72401		protein_coding	UPF0725 protein At1g23950 [Source:UniProtKB/Swiss-Prot;Acc:Q9LR97]	chr1	8469533	8471417	-1
AT1G23960	5.65189	5.90274	5.6603	5.66079		protein_coding	UPF0725 protein At1g23960 [Source:UniProtKB/Swiss-Prot;Acc:Q8RXM6]	chr1	8478391	8480356	-1
AT1G23970	3.56358	3.77301	3.46929	3.54655		protein_coding	UPF0725 protein At1g23970 [Source:UniProtKB/Swiss-Prot;Acc:Q94A88]	chr1	8481997	8483875	-1
AT1G23980	2.86972	2.84434	2.80262	2.88812	ATL47	protein_coding	RING-H2 finger protein ATL47 [Source:UniProtKB/Swiss-Prot;Acc:Q8GW38]	chr1	8484703	8486002	-1
AT1G24020	-0.612495	0.350156	-0.534814	-0.0529821	MLP423	protein_coding	MLP-like protein 423 [Source:UniProtKB/Swiss-Prot;Acc:Q93VR4]	chr1	8500119	8502065	-1
AT1G24030	3.14145	2.92272	3.32757	3.3767	PBL28	protein_coding	Probable serine/threonine-protein kinase PBL28 [Source:UniProtKB/Swiss-Prot;Acc:Q84M95]	chr1	8503217	8505460	1
AT1G24040	3.56229	3.17114	3.38951	3.18955		protein_coding	Acyl-CoA N-acyltransferases (NAT) superfamily protein [Source:UniProtKB/TrEMBL;Acc:Q9LR91]	chr1	8503777	8506837	-1
AT1G24050	7.03197	6.95794	6.97139	6.93836		protein_coding	At1g24050/T23E23_11 [Source:UniProtKB/TrEMBL;Acc:Q8L466]	chr1	8506968	8508909	1
AT1G24090	3.33799	3.29517	3.15659	3.18743		protein_coding	RNase H domain-containing protein [Source:UniProtKB/TrEMBL;Acc:F4I7R5]	chr1	8520443	8523193	1
AT1G24095	3.42762	3.5535	3.29921	3.47859		protein_coding	Putative thiol-disulfide oxidoreductase DCC [Source:UniProtKB/TrEMBL;Acc:Q9LR85]	chr1	8523225	8524929	1
AT1G24100	6.53111	7.09566	6.678	6.92417	UGT74B1	protein_coding	Glycosyltransferase [Source:UniProtKB/TrEMBL;Acc:A0A178WKT6]	chr1	8525334	8527087	-1
AT1G24120	5.01052	4.9055	5.01982	5.00751	ATJ16	protein_coding	Chaperone protein dnaJ 16 [Source:UniProtKB/Swiss-Prot;Acc:Q8VXV4]	chr1	8529064	8532262	-1
AT1G24130	2.01175	2.47208	1.91472	2.37013		protein_coding	F3I6.5 protein [Source:UniProtKB/TrEMBL;Acc:O48679]	chr1	8534146	8535660	-1
AT1G24140	-2.65582	-0.438504	-1.65086	-1.29773	3MMP	protein_coding	Metalloendoproteinase 3-MMP [Source:UniProtKB/Swiss-Prot;Acc:Q5XF51]	chr1	8535999	8537780	-1
AT1G24150	4.64563	4.93325	4.82728	5.13097	ATFH4	protein_coding	formin homologue 4 [Source:TAIR;Acc:AT1G24150]	chr1	8549191	8552086	1
AT1G24160	5.51671	5.77327	5.54688	5.66453		protein_coding	F3I6.9 protein [Source:UniProtKB/TrEMBL;Acc:O48683]	chr1	8553313	8556750	-1
AT1G24170	6.26485	6.7686	6.34823	6.81894	GATL8	protein_coding	Hexosyltransferase [Source:UniProtKB/TrEMBL;Acc:A0A178WGI0]	chr1	8557215	8559066	-1
AT1G24180	8.42491	8.52304	8.53033	8.55108	IAR4	protein_coding	Pyruvate dehydrogenase E1 component subunit alpha-2, mitochondrial [Source:UniProtKB/Swiss-Prot;Acc:Q8H1Y0]	chr1	8560420	8563502	-1
AT1G24190	6.16151	6.12263	6.23861	6.21807	SNL3	protein_coding	SIN3-like 3 [Source:TAIR;Acc:AT1G24190]	chr1	8563510	8570580	-1
AT1G24210	-0.354482	0.177974	0.147881	-0.376151		protein_coding	At1g24210 [Source:UniProtKB/TrEMBL;Acc:Q8LCT6]	chr1	8573544	8575184	-1
AT1G24240	4.2649	4.235	4.25336	4.12947		protein_coding	At1g24240/F3I6_17 [Source:UniProtKB/TrEMBL;Acc:O48691]	chr1	8586335	8588180	1
AT1G24265	2.72347	2.75345	2.6034	2.73114		protein_coding	Protein of unknown function (DUF1664) [Source:TAIR;Acc:AT1G24265]	chr1	8600391	8603913	1
AT1G24267	5.76142	6.27214	5.75959	6.11481		protein_coding	Protein of unknown function (DUF1664) [Source:TAIR;Acc:AT1G24267]	chr1	8604022	8607484	-1
AT1G24280	6.2235	6.28311	6.45403	5.98902	G6PD3	protein_coding	Glucose-6-phosphate 1-dehydrogenase [Source:UniProtKB/TrEMBL;Acc:A0A178WP00]	chr1	8609338	8612580	1
AT1G24290	2.04185	1.99843	1.89396	1.9911		protein_coding	AAA-type ATPase family protein [Source:UniProtKB/TrEMBL;Acc:O48696]	chr1	8612505	8614283	-1
AT1G24300	5.91857	5.8378	6.01709	5.97938		protein_coding	GYF domain-containing protein [Source:UniProtKB/TrEMBL;Acc:F4I983]	chr1	8614363	8620664	-1
AT1G24310	5.25793	5.15535	5.24302	5.19206	NUP54	protein_coding	Nuclear pore complex protein NUP54 [Source:UniProtKB/Swiss-Prot;Acc:Q8GYF7]	chr1	8624014	8626405	1
AT1G24320	3.27656	3.59626	3.42254	3.29836	GCS2	protein_coding	Alpha-glucosidase 2 [Source:UniProtKB/Swiss-Prot;Acc:Q84M89]	chr1	8626315	8631027	-1
AT1G24330	1.71004	1.42976	1.65126	1.6881	PUB6	protein_coding	U-box domain-containing protein 6 [Source:UniProtKB/Swiss-Prot;Acc:O48700]	chr1	8631206	8635055	1
AT1G24340	5.16971	4.82678	5.24854	4.98493	EMB260	protein_coding	FAD/NAD(P)-binding oxidoreductase family protein [Source:UniProtKB/TrEMBL;Acc:Q8GYJ7]	chr1	8635187	8638986	1
AT1G24350	4.61129	4.62112	4.68751	4.6153		protein_coding	Acid phosphatase/vanadium-dependent haloperoxidase-related protein [Source:UniProtKB/TrEMBL;Acc:F4I989]	chr1	8638520	8640825	-1
AT1G24360	7.8026	7.94278	7.86165	7.8335		protein_coding	3-oxoacyl-[acyl-carrier-protein] reductase, chloroplastic [Source:UniProtKB/Swiss-Prot;Acc:P33207]	chr1	8640582	8643503	1
AT1G24420	0.660092	-0.549856	0.725882	0.275899		protein_coding	F21J9.8 [Source:UniProtKB/TrEMBL;Acc:Q9FYM1]	chr1	8656021	8657997	1
AT1G24430	4.40173	4.05222	4.39169	4.15024		protein_coding	F21J9.9 [Source:UniProtKB/TrEMBL;Acc:Q9FYM0]	chr1	8658003	8659514	-1
AT1G24440	4.72059	4.22509	4.78745	4.73658		protein_coding	F21J9.10 [Source:UniProtKB/TrEMBL;Acc:Q9FYL9]	chr1	8661838	8664007	1
AT1G24450	3.85183	3.98469	3.84015	3.74859	NFD2	protein_coding	Protein NUCLEAR FUSION DEFECTIVE 2 [Source:UniProtKB/Swiss-Prot;Acc:Q9FYL8]	chr1	8664097	8665569	1
AT1G24460	6.69484	6.75875	6.78361	6.87277		protein_coding	TGN-related, localized SYP41 interacting protein [Source:UniProtKB/TrEMBL;Acc:F4I9A1]	chr1	8665874	8672651	1
AT1G24485	-0.671758	-2.21684	-1.14519	-0.338247		protein_coding		chr1	8678858	8681894	1
AT1G24490	4.71455	4.58726	4.65526	4.61648	ALB3L1	protein_coding	ALBINO3-like protein 1, chloroplastic [Source:UniProtKB/Swiss-Prot;Acc:Q9FYL3]	chr1	8682195	8685271	1
AT1G24510	8.48229	8.48388	8.46571	8.4045	CCT5	protein_coding	T-complex protein 1 subunit epsilon [Source:UniProtKB/Swiss-Prot;Acc:O04450]	chr1	8685271	8688247	-1
AT1G24530	3.84321	3.63512	3.81177	3.5815		protein_coding	F21J9.19 [Source:UniProtKB/TrEMBL;Acc:Q9FYL1]	chr1	8692630	8694705	1
AT1G24560	5.54527	5.44057	5.59905	5.4474		protein_coding	Paramyosin [Source:UniProtKB/TrEMBL;Acc:Q8LPK7]	chr1	8702361	8705879	1
AT1G24575	1.0008	3.54195	1.1686	3.35276		protein_coding	At1g24575 [Source:UniProtKB/TrEMBL;Acc:Q8LAL6]	chr1	8710847	8711578	-1
AT1G24600	-0.586517	-1.0043	-0.315261	-0.229104		protein_coding	At1g24600 [Source:UniProtKB/TrEMBL;Acc:Q9FYK4]	chr1	8720309	8720721	1
AT1G24610	4.57542	4.56068	4.57412	4.48694		protein_coding	F21J9.27 [Source:UniProtKB/TrEMBL;Acc:Q9FYK3]	chr1	8720651	8722825	-1
AT1G24620	2.4706	2.57852	2.6307	2.58657	CML25	protein_coding	Probable calcium-binding protein CML25 [Source:UniProtKB/Swiss-Prot;Acc:Q9FYK2]	chr1	8723627	8724711	-1
AT1G24625	4.98343	4.86409	4.93893	4.83607	ZFP7	protein_coding	Zinc finger protein 7 [Source:UniProtKB/Swiss-Prot;Acc:Q39266]	chr1	8725789	8727212	-1
AT1G24706	6.31736	6.24729	6.44754	6.39562	THO2	protein_coding	THO complex subunit 2 [Source:UniProtKB/Swiss-Prot;Acc:F4IAT2]	chr1	8741836	8755604	1
AT1G24735	2.36168	2.92628	2.32466	3.34437		protein_coding	S-adenosyl-L-methionine-dependent methyltransferases superfamily protein [Source:UniProtKB/TrEMBL;Acc:F4IAT4]	chr1	8757864	8759645	1
AT1G24764	5.39176	5.48227	5.42656	5.62891	ATMAP70-2	protein_coding	microtubule-associated proteins 70-2 [Source:TAIR;Acc:AT1G24764]	chr1	8759533	8763469	-1
AT1G25211	3.30107	3.29524	3.28209	3.14768		protein_coding	F-box/kelch-repeat protein At1g25211 [Source:UniProtKB/Swiss-Prot;Acc:P0DI06]	chr1	8835386	8837007	1
AT1G25220	5.63691	5.89481	5.63883	5.77401	ASB1	protein_coding	Anthranilate synthase beta subunit 1 [Source:UniProtKB/TrEMBL;Acc:F4IAW5]	chr1	8836835	8839609	-1
AT1G25230	5.18412	4.33822	4.93207	4.70071		protein_coding	Calcineurin-like metallo-phosphoesterase superfamily protein [Source:TAIR;Acc:AT1G25230]	chr1	8840203	8842445	-1
AT1G25240	-2.55792	1.1877	-1.5482	0.746747		protein_coding	ENTH/VHS/GAT family protein [Source:TAIR;Acc:AT1G25240]	chr1	8845142	8846726	1
AT1G25250	0.84499	0.494138	0.976239	0.948399	AtIDD16	protein_coding	IDD16 [Source:UniProtKB/TrEMBL;Acc:A0A178WG74]	chr1	8849034	8851790	1
AT1G25260	7.02235	7.01691	6.96405	6.79646		protein_coding	Ribosome assembly factor mrt4 [Source:UniProtKB/TrEMBL;Acc:Q94AK8]	chr1	8853534	8855874	-1
AT1G25275	4.44735	4.86635	4.34539	3.92858		protein_coding	AT1G25275 protein [Source:UniProtKB/TrEMBL;Acc:B9DG55]	chr1	8860527	8861522	1
AT1G25280	6.17081	6.03329	6.26274	6.09274	TULP10	protein_coding	Tubby-like F-box protein 10 [Source:UniProtKB/Swiss-Prot;Acc:Q9FRH7]	chr1	8863768	8866894	1
AT1G25290	3.01619	3.04651	2.82923	2.90123	RBL10	protein_coding	RHOMBOID-like protein 10, chloroplastic [Source:UniProtKB/Swiss-Prot;Acc:F4ICF4]	chr1	8867024	8869289	1
AT1G25320	4.24247	4.14392	4.20228	4.09338		protein_coding	At1g25320/F4F7_17 [Source:UniProtKB/TrEMBL;Acc:Q9FRI1]	chr1	8877790	8880388	1
AT1G25350	7.18849	7.19568	7.28866	7.19583	OVA9	protein_coding	Glutamine-tRNA ligase, putative / glutaminyl-tRNA synthetase, putative / GlnRS [Source:UniProtKB/TrEMBL;Acc:F4ICG2]	chr1	8889018	8894306	-1
AT1G25360	3.16825	3.28066	3.33529	3.40899	PCMP-H74	protein_coding	Pentatricopeptide repeat-containing protein At1g25360 [Source:UniProtKB/Swiss-Prot;Acc:Q9FRI5]	chr1	8894380	8897124	1
AT1G25370	3.35166	3.9007	3.44496	3.63504		protein_coding	Putative uncharacterized protein [Source:UniProtKB/TrEMBL;Acc:Q8LFI6]	chr1	8897564	8899111	-1
AT1G25375	4.18518	4.36262	4.28845	4.18225		protein_coding	Metallo-hydrolase/oxidoreductase superfamily protein [Source:UniProtKB/TrEMBL;Acc:Q682P6]	chr1	8900110	8903428	-1
AT1G25380	5.54988	5.51902	5.51584	5.59374	NDT2	protein_coding	Nicotinamide adenine dinucleotide transporter 2, mitochondrial [Source:UniProtKB/Swiss-Prot;Acc:Q8RWA5]	chr1	8903405	8906455	1
AT1G25390	4.47201	4.15335	4.54541	4.40443	LRK10L-1.1	protein_coding	LEAF RUST 10 DISEASE-RESISTANCE LOCUS RECEPTOR-LIKE PROTEIN KINASE-like 1.1 [Source:UniProtKB/Swiss-Prot;Acc:Q9C6K9]	chr1	8906029	8909334	-1
AT1G25400	2.34795	2.96279	2.27383	3.00736		protein_coding	At1g25400 [Source:UniProtKB/TrEMBL;Acc:Q9C6L0]	chr1	8911096	8912822	-1
AT1G25420	4.9157	4.88696	4.83955	4.85277		protein_coding	At1g25420/F2J7_16 [Source:UniProtKB/TrEMBL;Acc:Q9C6L2]	chr1	8915915	8918267	1
AT1G25422	-0.477198	-0.419758	-0.116225	0.0705689		protein_coding	Putative uncharacterized protein [Source:UniProtKB/TrEMBL;Acc:Q1G3T8]	chr1	8918789	8919892	1
AT1G25440	0.814387	0.362783	0.763778	0.809875	COL16	protein_coding	Zinc finger protein CONSTANS-LIKE 16 [Source:UniProtKB/Swiss-Prot;Acc:Q8RWD0]	chr1	8933716	8935544	-1
AT1G25450	4.20859	3.69337	4.09447	4.2384	KCS5	protein_coding	3-ketoacyl-CoA synthase 5 [Source:UniProtKB/Swiss-Prot;Acc:Q9C6L5]	chr1	8938387	8940613	-1
AT1G25460	1.35812	0.847276	1.3574	1.02089		protein_coding	NAD(P)-binding Rossmann-fold superfamily protein [Source:TAIR;Acc:AT1G25460]	chr1	8942713	8944442	1
AT1G25470	3.55682	3.29064	3.45208	3.1533	ERF116	protein_coding	Ethylene-responsive transcription factor ERF116 [Source:UniProtKB/Swiss-Prot;Acc:Q8GW17]	chr1	8944609	8946628	-1
AT1G25480	4.22883	4.26568	4.42776	4.30867	ALMT4	protein_coding	Aluminum-activated malate transporter 4 [Source:UniProtKB/Swiss-Prot;Acc:Q9C6L8]	chr1	8948232	8951031	1
AT1G25490	7.24154	7.33363	7.3142	7.40823	PP2AA1	protein_coding	Serine/threonine-protein phosphatase 2A 65 kDa regulatory subunit A alpha isoform [Source:UniProtKB/Swiss-Prot;Acc:Q38845]	chr1	8951162	8955160	1
AT1G25500	3.90256	3.61202	4.01158	3.81766		protein_coding	Plasma-membrane choline transporter family protein [Source:UniProtKB/TrEMBL;Acc:Q9C6L9]	chr1	8955195	8958132	-1
AT1G25510	4.41884	4.71099	4.38339	4.58763		protein_coding	Eukaryotic aspartyl protease family protein [Source:UniProtKB/TrEMBL;Acc:Q9C6M0]	chr1	8959087	8961183	-1
AT1G25520	5.11382	4.75652	5.1137	4.72799		protein_coding	GDT1-like protein 4 [Source:UniProtKB/Swiss-Prot;Acc:Q9C6M1]	chr1	8962087	8964564	1
AT1G25530	4.99132	5.46494	4.9485	5.26809		protein_coding	Lysine histidine transporter-like 6 [Source:UniProtKB/Swiss-Prot;Acc:Q9C6M2]	chr1	8964544	8967562	-1
[truncated: 17,804 more rows]
