# Supplementary material for: A CYBDOM protein impacts iron homeostasis and primary root growth under phosphate deficiency in Arabidopsis
Source: Nat Commun. 2024 Jan 11;15:423. doi: 10.1038/s41467-023-43911-x (PMC10784552; doi:10.1038/s41467-023-43911-x)
Supplement: Supplementary file 10 — Supplementary Data 7 [file 41467_2023_43911_MOESM10_ESM.xlsx]

## Sheet: Col-0 Minus Pi - Col-0 Plus Pi
Supplementary Data 7. Differential expression testing of Arabidopsis genes obtained by RNA-seq. For each pairwise comparison it is shown the gene Id, the mean expression value in the indicated condition, the log2 of the fold change (logFC), the p-value and the adjusted p-value (adj.P.Val). A moderated t-test was used for each contrast and an F-test was used for the interaction. For each group of …
Gene_ID	AveCPM_Col0_Minus_Pi	AveCPM_Col0_Plus_Pi	logFC (Minus Pi / Plus Pi)	P.Value	adj.P.Val	Fold_Change	Gene_Name	Gene_type	Description
AT1G01010	4.85678	4.65067	0.206106	0.0309824	0.108707	1.15357	NAC001	protein_coding	NAC domain-containing protein 1 [Source:UniProtKB/Swiss-Prot;Acc:Q0WV96]
AT1G01020	4.21561	4.0899	0.125719	0.271119	0.489067	1.09105	ARV1	protein_coding	ARV1 [Source:UniProtKB/TrEMBL;Acc:Q5MK24]
AT1G01030	0.210024	-0.0929876	0.303011	0.388986	0.608765	1.23372	NGA3	protein_coding	NGA3 [Source:UniProtKB/TrEMBL;Acc:A0A178W3T3]
AT1G01040	5.42571	5.5299	-0.104196	0.433917	0.64851	-1.0749	DCL1	protein_coding	Dicer-like 1 [Source:UniProtKB/TrEMBL;Acc:F4HQG6]
AT1G01050	6.59226	6.65626	-0.0640023	0.261827	0.478491	-1.04536	PPA1	protein_coding	Soluble inorganic pyrophosphatase 1 [Source:UniProtKB/Swiss-Prot;Acc:Q93V56]
AT1G01060	5.02593	5.21011	-0.184173	0.0183576	0.0731053	-1.13617	LHY	protein_coding	LHY1 [Source:UniProtKB/TrEMBL;Acc:A0A178W761]
AT1G01070	5.19128	4.6892	0.502077	0.000183062	0.00185327	1.41625		protein_coding	WAT1-related protein [Source:UniProtKB/TrEMBL;Acc:A0A178WFU3]
AT1G01080	2.38185	3.11386	-0.732008	2.96969453375327e-05	0.000407384	-1.66095		protein_coding	RNA-binding (RRM/RBD/RNP motifs) family protein [Source:UniProtKB/TrEMBL;Acc:F4HQH8]
AT1G01090	7.97559	7.97927	-0.00368217	0.94732	0.975778	-1.00256	PDH-E1 ALPHA	protein_coding	Pyruvate dehydrogenase E1 component subunit alpha [Source:UniProtKB/TrEMBL;Acc:A0A178W8A7]
AT1G01100	7.49774	7.60843	-0.110684	0.147863	0.330342	-1.07974	RPP1A	protein_coding	60S acidic ribosomal protein P1-1 [Source:UniProtKB/Swiss-Prot;Acc:Q8LCW9]
AT1G01110	4.04334	3.83987	0.203469	0.0325963	0.112815	1.15146	IQD18	protein_coding	IQ-domain 18 [Source:UniProtKB/TrEMBL;Acc:Q9MAM4]
AT1G01120	5.98088	5.84049	0.140397	0.290842	0.510617	1.10221	KCS1	protein_coding	3-ketoacyl-CoA synthase [Source:UniProtKB/TrEMBL;Acc:A0A178W124]
AT1G01140	2.24433	2.39664	-0.152304	0.407988	0.625986	-1.11134	CIPK9	protein_coding	CBL-interacting protein kinase 9 [Source:TAIR;Acc:AT1G01140]
AT1G01160	5.00468	5.07934	-0.0746657	0.407852	0.625945	-1.05312	GIF2	protein_coding	GRF1-interacting factor 2 [Source:UniProtKB/TrEMBL;Acc:F4HQJ3]
AT1G01170	1.1948	2.57649	-1.38168	1.4387696928746e-07	4.97216709568986e-06	-2.60572		protein_coding	At1g01170 [Source:UniProtKB/TrEMBL;Acc:Q2HIQ2]
AT1G01180	3.19003	3.66263	-0.472602	0.0026763	0.0163165	-1.38761		protein_coding	S-adenosyl-L-methionine-dependent methyltransferases superfamily protein [Source:UniProtKB/TrEMBL;Acc:F4HS78]
AT1G01190	3.76715	3.83405	-0.066899	0.721927	0.854934	-1.04746	CYP78A8	protein_coding	CYP78A8 [Source:UniProtKB/TrEMBL;Acc:A0A178WIC4]
AT1G01200	3.39187	3.21718	0.174688	0.103237	0.259396	1.12872	RABA3	protein_coding	RABA3 [Source:UniProtKB/TrEMBL;Acc:A0A178W3F7]
AT1G01210	3.69368	3.93678	-0.243099	0.046886	0.147593	-1.18353		protein_coding	DNA-directed RNA polymerase subunit [Source:UniProtKB/TrEMBL;Acc:Q9LNK0]
AT1G01220	5.38612	5.35271	0.0334143	0.72543	0.85743	1.02343	FKGP	protein_coding	Bifunctional fucokinase/fucose pyrophosphorylase [Source:UniProtKB/Swiss-Prot;Acc:Q9LNJ9]
AT1G01225	2.95168	3.03053	-0.078845	0.431407	0.646563	-1.05617		protein_coding	At1g01225 [Source:UniProtKB/TrEMBL;Acc:Q29PY0]
AT1G01230	5.14111	5.02861	0.112502	0.236816	0.44918	1.0811		protein_coding	ORMDL family protein [Source:UniProtKB/TrEMBL;Acc:Q9C5I0]
AT1G01240	2.79232	3.71832	-0.926001	1.4868486825313e-06	3.47516888218115e-05	-1.9		protein_coding	At1g01240/F6F3_11 [Source:UniProtKB/TrEMBL;Acc:Q9LNJ7]
AT1G01260	4.79269	4.77925	0.0134417	0.845053	0.924697	1.00936	BHLH13	protein_coding	Transcription factor bHLH13 [Source:UniProtKB/Swiss-Prot;Acc:Q9LNJ5]
AT1G01290	4.37232	4.39454	-0.022222	0.773985	0.886614	-1.01552	CNX3	protein_coding	Cyclic pyranopterin monophosphate synthase, mitochondrial [Source:UniProtKB/Swiss-Prot;Acc:Q39056]
AT1G01300	6.5987	6.73564	-0.136936	0.0325187	0.112616	-1.09957	APF2	protein_coding	Aspartyl protease family protein 2 [Source:UniProtKB/Swiss-Prot;Acc:Q9LNJ3]
AT1G01320	4.5364	5.03896	-0.502561	0.00512751	0.027287	-1.41673		protein_coding	Tetratricopeptide repeat (TPR)-like superfamily protein [Source:UniProtKB/TrEMBL;Acc:F4HS99]
AT1G01340	4.39516	4.37712	0.0180363	0.841037	0.922339	1.01258	CNGC10	protein_coding	Probable cyclic nucleotide-gated ion channel 10 [Source:UniProtKB/Swiss-Prot;Acc:Q9LNJ0]
AT1G01350	4.84819	4.89992	-0.0517263	0.492516	0.696689	-1.0365		protein_coding	Zinc finger CCCH domain-containing protein 1 [Source:UniProtKB/Swiss-Prot;Acc:Q8GX84]
AT1G01360	4.36978	4.17411	0.195675	0.0162044	0.0666348	1.14526	PYL9	protein_coding	RCAR1 [Source:UniProtKB/TrEMBL;Acc:A0A178W4H4]
AT1G01370	3.52268	3.59946	-0.0767772	0.44203	0.655196	-1.05466	HTR12	protein_coding	Histone H3-like centromeric protein HTR12 [Source:UniProtKB/Swiss-Prot;Acc:Q8RVQ9]
AT1G01380	2.53713	0.856181	1.68095	2.94537890431237e-07	9.07772654680055e-06	3.20639	ETC1	protein_coding	MYB-like transcription factor ETC1 [Source:UniProtKB/Swiss-Prot;Acc:Q9LNI5]
AT1G01420	2.36437	2.58097	-0.216599	0.111671	0.27376	-1.16199	UGT72B3	protein_coding	UDP-glucosyl transferase 72B3 [Source:TAIR;Acc:AT1G01420]
AT1G01430	5.21013	5.44626	-0.236131	0.000834717	0.00634148	-1.17783	TBL25	protein_coding	Protein trichome birefringence-like 25 [Source:UniProtKB/Swiss-Prot;Acc:Q84JH9]
AT1G01440	4.38791	4.46765	-0.0797371	0.326626	0.54745	-1.05683		protein_coding	At1g01440 [Source:UniProtKB/TrEMBL;Acc:Q6NQ63]
AT1G01448	3.74494	4.08197	-0.337031	0.00903392	0.0424815	-1.26315		lncRNA	other RNA [Source:TAIR;Acc:AT1G01448]
AT1G01453	3.34153	0.36495	2.97658	3.97776937857813e-11	5.54702741088761e-09	7.87119		protein_coding
AT1G01470	7.08826	6.67296	0.415302	0.000129278	0.00140041	1.33358	LEA14	protein_coding	LSR3 [Source:UniProtKB/TrEMBL;Acc:A0A178W160]
AT1G01480	1.67308	1.93611	-0.263033	0.0673049	0.191449	-1.2	ACS2	protein_coding	1-aminocyclopropane-1-carboxylate synthase 2 [Source:UniProtKB/Swiss-Prot;Acc:Q06402]
AT1G01490	5.49556	5.36236	0.133203	0.109993	0.270923	1.09673		protein_coding	Heavy metal transport/detoxification superfamily protein [Source:TAIR;Acc:AT1G01490]
AT1G01500	2.99149	3.22581	-0.234317	0.0190081	0.0750396	-1.17635		protein_coding	Uncharacterized protein At1g01500 [Source:UniProtKB/Swiss-Prot;Acc:Q8GUH2]
AT1G01510	5.95654	5.9906	-0.0340635	0.609028	0.78182	-1.02389	AN	protein_coding	C-terminal binding protein AN [Source:UniProtKB/Swiss-Prot;Acc:O23702]
AT1G01540	5.88442	5.81903	0.0653899	0.344306	0.565239	1.04637		protein_coding	Probable serine/threonine-protein kinase At1g01540 [Source:UniProtKB/Swiss-Prot;Acc:Q3EDL4]
AT1G01550	7.43959	7.47914	-0.0395567	0.568489	0.754043	-1.0278	BPS1	protein_coding	Protein BPS1, chloroplastic [Source:UniProtKB/Swiss-Prot;Acc:Q9LMM6]
AT1G01570	1.83667	2.10111	-0.264436	0.0556065	0.167355	-1.20117		protein_coding	F22L4.11 protein [Source:UniProtKB/TrEMBL;Acc:Q9LMM4]
AT1G01580	4.88318	6.38111	-1.49792	0.000349055	0.00310921	-2.82436	FRO2	protein_coding	ferric reduction oxidase 2 [Source:TAIR;Acc:AT1G01580]
AT1G01600	3.94591	3.42587	0.520034	0.000102318	0.00115547	1.43399	CYP86A4	protein_coding	Cytochrome P450 86A4 [Source:UniProtKB/Swiss-Prot;Acc:Q9LMM1]
AT1G01610	5.39124	5.36055	0.0306892	0.806752	0.905619	1.0215	GPAT4	protein_coding	GPAT4 [Source:UniProtKB/TrEMBL;Acc:A0A178W9F8]
AT1G01620	8.31367	8.76605	-0.452383	0.000131913	0.00142662	-1.3683	PIP1-3	protein_coding	TMP-B [Source:UniProtKB/TrEMBL;Acc:A0A178WIA6]
AT1G01630	6.33541	6.18345	0.151959	0.0343592	0.117347	1.11108		protein_coding	Polyphosphoinositide binding protein, putative [Source:UniProtKB/TrEMBL;Acc:Q9LQ96]
AT1G01640	4.61902	4.76619	-0.147177	0.0250313	0.0925187	-1.1074		protein_coding	BTB/POZ domain-containing protein At1g01640 [Source:UniProtKB/Swiss-Prot;Acc:Q9LQ95]
AT1G01650	5.72331	5.63785	0.0854628	0.129608	0.302506	1.06103	SPPL4	protein_coding	Signal peptide peptidase-like 4 [Source:UniProtKB/Swiss-Prot;Acc:Q0WMJ8]
AT1G01660	2.94954	1.04143	1.90811	2.57087463079702e-09	1.73790742029352e-07	3.75318		protein_coding	RING/U-box superfamily protein [Source:TAIR;Acc:AT1G01660]
AT1G01670	1.43174	0.81415	0.617586	0.0109442	0.0491923	1.53431	PUB56	protein_coding	U-box domain-containing protein 56 [Source:UniProtKB/Swiss-Prot;Acc:Q8GXQ7]
AT1G01690	4.02904	3.8738	0.155248	0.0723933	0.201624	1.11361	ATPRD3	protein_coding	Putative recombination initiation defects 3 [Source:UniProtKB/TrEMBL;Acc:F4HU48]
AT1G01700	0.777553	1.17844	-0.400883	0.0735249	0.203742	-1.32032	ATROPGEF2	protein_coding	RHO guanyl-nucleotide exchange factor 2 [Source:TAIR;Acc:AT1G01700]
AT1G01710	5.03478	4.95748	0.0773048	0.219126	0.427522	1.05505		protein_coding	Acyl-CoA thioesterase II [Source:UniProtKB/TrEMBL;Acc:F4HU51]
AT1G01715	2.13848	2.29111	-0.152631	0.372657	0.592814	-1.11159		protein_coding
AT1G01720	5.7402	5.70378	0.0364163	0.607046	0.780473	1.02556	NAC002	protein_coding	ATAF1 [Source:UniProtKB/TrEMBL;Acc:A0A178W8W1]
AT1G01725	2.20414	2.17314	0.0309946	0.848839	0.927102	1.02172		protein_coding	Adenylosuccinate synthetase [Source:UniProtKB/TrEMBL;Acc:Q9LQ84]
AT1G01730	4.84012	4.91299	-0.0728642	0.313044	0.533239	-1.0518		protein_coding	Putative uncharacterized protein At1g01730 [Source:UniProtKB/TrEMBL;Acc:Q9LQ83]
AT1G01740	3.13282	3.22385	-0.0910313	0.514944	0.714606	-1.06513		protein_coding	Kinase with tetratricopeptide repeat domain-containing protein [Source:UniProtKB/TrEMBL;Acc:F4HU55]
AT1G01750	5.65831	4.71916	0.939144	1.9462202573081e-08	9.41852508793098e-07	1.91739	ADF11	protein_coding	actin depolymerizing factor 11 [Source:TAIR;Acc:AT1G01750]
AT1G01760	2.42812	2.71859	-0.290469	0.0173823	0.0701385	-1.22304		protein_coding	Denosine deaminases acting on tRNA [Source:UniProtKB/TrEMBL;Acc:A0A1P8ASW1]
AT1G01770	3.70305	4.09749	-0.394432	0.00854941	0.0406472	-1.31443		protein_coding	Propionyl-CoA carboxylase [Source:UniProtKB/TrEMBL;Acc:Q8GZ85]
AT1G01780	5.59134	4.78091	0.810425	4.51031728922686e-08	1.90230677233802e-06	1.75373	PLIM2B	protein_coding	LIM domain-containing protein PLIM2b [Source:UniProtKB/Swiss-Prot;Acc:Q1ECF5]
AT1G01790	4.60633	4.86106	-0.25473	0.0757978	0.208196	-1.19311	KEA1	protein_coding	K(+) efflux antiporter 1, chloroplastic [Source:UniProtKB/Swiss-Prot;Acc:Q9ZTZ7]
AT1G01800	5.89548	5.91337	-0.0178962	0.809228	0.906918	-1.01248		protein_coding	AT1G01800 protein [Source:UniProtKB/TrEMBL;Acc:Q94K30]
AT1G01820	5.38931	5.6842	-0.294893	7.85210060957666e-05	0.000922773	-1.22679	PEX11C	protein_coding	Peroxisomal membrane protein 11C [Source:UniProtKB/Swiss-Prot;Acc:Q9LQ73]
AT1G01830	4.21612	4.21826	-0.00214754	0.976626	0.989116	-1.00149		protein_coding	ARM repeat superfamily protein [Source:UniProtKB/TrEMBL;Acc:Q93YW3]
AT1G01840	-0.82377	-0.417304	-0.406466	0.298135	0.518251	-1.32544		protein_coding	AP2-like ethylene-responsive transcription factor SNZ [Source:UniProtKB/TrEMBL;Acc:Q9LQ71]
AT1G01860	2.81322	2.9751	-0.161886	0.128329	0.300518	-1.11875	PFC1	protein_coding	rRNA adenine N(6)-methyltransferase [Source:UniProtKB/TrEMBL;Acc:A0A1P8ATE0]
AT1G01880	1.06151	1.15897	-0.0974623	0.617445	0.787621	-1.06989	GEN1	protein_coding	Flap endonuclease GEN-like 1 [Source:UniProtKB/Swiss-Prot;Acc:Q9LPD2]
AT1G01900	1.93587	2.14055	-0.204678	0.300689	0.520703	-1.15243	SBTI1.1	protein_coding	SBTI1.1 [Source:UniProtKB/TrEMBL;Acc:A0A178W900]
AT1G01910	6.24176	6.17122	0.0705387	0.269056	0.487073	1.05011		protein_coding	ATPase ASNA1 homolog [Source:UniProtKB/TrEMBL;Acc:A0A178WPT5]
AT1G01920	5.12277	5.23439	-0.111615	0.226862	0.43698	-1.08044		protein_coding	SET domain-containing protein [Source:UniProtKB/TrEMBL;Acc:F4HU79]
AT1G01930	3.94331	4.12416	-0.180852	0.0231349	0.0872021	-1.13355		protein_coding	F22M8.6 protein [Source:UniProtKB/TrEMBL;Acc:Q9LPC8]
AT1G01940	4.40678	4.57515	-0.168367	0.0316288	0.110484	-1.12379	CYP18-1	protein_coding	Peptidyl-prolyl cis-trans isomerase CYP18-1 [Source:UniProtKB/Swiss-Prot;Acc:Q9LPC7]
AT1G01950	5.15101	5.13801	0.0129996	0.838898	0.921449	1.00905	ARK2	protein_coding	Kinesin-like protein [Source:UniProtKB/TrEMBL;Acc:F4HU83]
AT1G01960	7.45166	7.53538	-0.0837251	0.550148	0.741872	-1.05975	BIG3	protein_coding	Brefeldin A-inhibited guanine nucleotide-exchange protein 3 [Source:UniProtKB/Swiss-Prot;Acc:Q9LPC5]
AT1G01970	2.59985	2.66937	-0.0695241	0.579085	0.761323	-1.04937		protein_coding	Pentatricopeptide repeat-containing protein At1g01970 [Source:UniProtKB/Swiss-Prot;Acc:Q9LPC4]
AT1G01990	3.59815	3.90878	-0.310628	0.0045322	0.0247543	-1.24025		protein_coding	At1g01990 [Source:UniProtKB/TrEMBL;Acc:Q9LPC2]
AT1G02000	4.20643	3.92025	0.286184	0.0041733	0.0231678	1.21941	GAE2	protein_coding	UDP-glucuronate 4-epimerase 2 [Source:UniProtKB/Swiss-Prot;Acc:Q9LPC1]
AT1G02010	3.65207	3.64522	0.0068511	0.959087	0.981379	1.00476	SEC1A	protein_coding	secretory 1A [Source:TAIR;Acc:AT1G02010]
AT1G02020	2.90496	2.93847	-0.0335096	0.832512	0.918611	-1.0235		protein_coding	Nitroreductase family protein [Source:UniProtKB/TrEMBL;Acc:O23673]
AT1G02030	-0.164866	0.0550426	-0.219909	0.590378	0.769663	-1.16466	ZAT1	protein_coding	Zinc finger protein ZAT1 [Source:UniProtKB/Swiss-Prot;Acc:Q39092]
AT1G02050	3.30664	3.53011	-0.223473	0.0627193	0.182107	-1.16754	PKSA	protein_coding	Type III polyketide synthase A [Source:UniProtKB/Swiss-Prot;Acc:O23674]
AT1G02060	3.34506	3.46944	-0.124385	0.211102	0.417378	-1.09004		protein_coding	Pentatricopeptide repeat-containing protein At1g02060, chloroplastic [Source:UniProtKB/Swiss-Prot;Acc:O81908]
AT1G02080	7.56998	7.61019	-0.0402045	0.809481	0.906953	-1.02826		protein_coding	Transcription regulator [Source:UniProtKB/TrEMBL;Acc:F4HVV6]
AT1G02090	5.86739	5.79775	0.0696323	0.336075	0.557272	1.04945	CSN7	protein_coding	COP9 signalosome complex subunit 7 [Source:UniProtKB/Swiss-Prot;Acc:Q94JU3]
AT1G02100	5.61882	5.83044	-0.211619	0.00252205	0.0155921	-1.15799		protein_coding	Leucine carboxyl methyltransferase [Source:UniProtKB/TrEMBL;Acc:Q8VY08]
AT1G02110	4.5878	4.82577	-0.237972	0.0531842	0.161899	-1.17933		protein_coding	BZIP domain class transcription factor (DUF630 and DUF632) [Source:UniProtKB/TrEMBL;Acc:Q56W45]
AT1G02120	6.02387	6.09314	-0.0692742	0.272423	0.490344	-1.04919	VAD1	protein_coding	Protein VASCULAR ASSOCIATED DEATH 1, chloroplastic [Source:UniProtKB/Swiss-Prot;Acc:F4HVW5]
AT1G02130	6.03373	6.05279	-0.0190666	0.729986	0.859926	-1.0133	RABD2A	protein_coding	Ras-related protein RABD2a [Source:UniProtKB/Swiss-Prot;Acc:P28188]
AT1G02140	6.61891	6.73196	-0.113047	0.0939404	0.242946	-1.08151	MEE63	protein_coding	MEE63 [Source:UniProtKB/TrEMBL;Acc:A0A178WA48]
AT1G02145	5.12246	5.1042	0.0182641	0.824052	0.913692	1.01274	ALG12	protein_coding	Dol-P-Man:Man(7)GlcNAc(2)-PP-Dol alpha-1,6-mannosyltransferase [Source:UniProtKB/Swiss-Prot;Acc:A8MR93]
AT1G02150	4.79404	5.14884	-0.354797	9.27953195849457e-05	0.00106431	-1.27881		protein_coding	Pentatricopeptide repeat-containing protein At1g02150 [Source:UniProtKB/Swiss-Prot;Acc:Q8LPS6]
AT1G02160	3.55025	3.71476	-0.164507	0.0704883	0.197847	-1.12078		protein_coding	Cox19 family protein (CHCH motif) [Source:UniProtKB/TrEMBL;Acc:A8MQS6]
AT1G02170	5.01257	5.14075	-0.128171	0.136632	0.313218	-1.09291	AMC1	protein_coding	MCP1b [Source:UniProtKB/TrEMBL;Acc:A0A178W8H4]
AT1G02180	1.7805	2.01525	-0.234752	0.0979313	0.250079	-1.1767		protein_coding	Ferredoxin-like protein [Source:UniProtKB/TrEMBL;Acc:Q8GYG8]
AT1G02205	2.06406	2.50607	-0.442012	0.00429019	0.0236939	-1.3585	CER1	protein_coding	Fatty acid hydroxylase superfamily [Source:TAIR;Acc:AT1G02205]
AT1G02220	6.41345	5.31313	1.10032	8.00258270031392e-11	9.96648695796328e-09	2.14402	NAC003	protein_coding	NAC domain-containing protein 3 [Source:UniProtKB/Swiss-Prot;Acc:Q5PP28]
AT1G02230	3.04849	1.82417	1.22433	2.84231091737944e-07	8.85656031250161e-06	2.33646	NAC004	protein_coding	NAC domain-containing protein 4 [Source:UniProtKB/Swiss-Prot;Acc:O81913]
AT1G02260	4.6897	4.85571	-0.166009	0.187199	0.385709	-1.12195		protein_coding	At1g02260 [Source:UniProtKB/TrEMBL;Acc:O81915]
AT1G02270	4.38382	4.47224	-0.0884251	0.360258	0.580812	-1.06321		protein_coding	Uncharacterized calcium-binding protein At1g02270 [Source:UniProtKB/Swiss-Prot;Acc:O81916]
AT1G02280	4.17965	4.80817	-0.628514	4.3753840329407e-06	8.49425045296978e-05	-1.54597	TOC33	protein_coding	Translocase of chloroplast 33, chloroplastic [Source:UniProtKB/Swiss-Prot;Acc:O23680]
AT1G02290	4.11336	4.15789	-0.0445336	0.575331	0.758489	-1.03135		protein_coding	At1g02290 [Source:UniProtKB/TrEMBL;Acc:Q6GKW8]
AT1G02300	1.90711	2.24445	-0.337341	0.0251989	0.0930081	-1.26343	CATHB1	protein_coding	Cathepsin B-like protease 1 [Source:UniProtKB/Swiss-Prot;Acc:F4HVZ1]
AT1G02305	6.74838	6.79475	-0.0463711	0.631377	0.797635	-1.03266	CATHB2	protein_coding	Cathepsin B-like protease 2 [Source:UniProtKB/Swiss-Prot;Acc:Q93VC9]
AT1G02310	1.88661	1.95694	-0.0703384	0.68519	0.83235	-1.04996	MAN1	protein_coding	Glycosyl hydrolase superfamily protein [Source:UniProtKB/TrEMBL;Acc:A0A1P8AQX8]
AT1G02330	5.21717	5.1557	0.061467	0.390528	0.610214	1.04353	CSU2	protein_coding
AT1G02335	4.5986	4.92361	-0.325014	0.0170612	0.0691956	-1.25268	GL22	protein_coding	Germin-like protein subfamily 2 member 2 [Source:UniProtKB/Swiss-Prot;Acc:Q9FZ27]
AT1G02340	2.63446	2.18424	0.450219	0.00081915	0.00624839	1.36625	HFR1	protein_coding	Transcription factor HFR1 [Source:UniProtKB/Swiss-Prot;Acc:Q9FE22]
AT1G02350	0.118905	0.105823	0.0130824	0.960726	0.982051	1.00911		protein_coding	Protoporphyrinogen oxidase-like protein [Source:UniProtKB/TrEMBL;Acc:F4HVZ8]
AT1G02360	5.83552	6.49716	-0.661636	9.74765811672624e-07	2.43102173838052e-05	-1.58188		protein_coding	Chitinase family protein [Source:TAIR;Acc:AT1G02360]
AT1G02370	4.33474	4.30268	0.0320613	0.703862	0.843365	1.02247		protein_coding	Pentatricopeptide repeat-containing protein At1g02370, mitochondrial [Source:UniProtKB/Swiss-Prot;Acc:Q9FZ24]
AT1G02380	2.36702	1.59989	0.76713	0.000157342	0.0016472	1.70188		protein_coding	T6A9.7 protein [Source:UniProtKB/TrEMBL;Acc:Q9FZ23]
AT1G02390	2.18804	1.34532	0.842727	5.95915545286649e-05	0.000734765	1.79344	GPAT2	protein_coding	Probable glycerol-3-phosphate acyltransferase 2 [Source:UniProtKB/Swiss-Prot;Acc:Q9FZ22]
AT1G02400	4.231	4.51608	-0.285084	0.0073829	0.0362551	-1.21848	GA2OX6	protein_coding	Gibberellin 2-beta-dioxygenase 6 [Source:UniProtKB/Swiss-Prot;Acc:Q9FZ21]
AT1G02410	4.97682	5.05699	-0.0801651	0.24995	0.46435	-1.05714	COX11	protein_coding	Cytochrome c oxidase assembly protein COX11, mitochondrial [Source:UniProtKB/Swiss-Prot;Acc:Q8GWR0]
AT1G02420	2.61371	2.75519	-0.141477	0.272387	0.490301	-1.10303		protein_coding	Putative pentatricopeptide repeat-containing protein At1g02420 [Source:UniProtKB/Swiss-Prot;Acc:Q9FZ19]
AT1G02430	0.0150471	0.689618	-0.674571	0.00953799	0.0442892	-1.59612	ATARFD1B	protein_coding	ADP-ribosylation factor D1B [Source:UniProtKB/TrEMBL;Acc:F4HXI4]
AT1G02460	2.10528	2.20949	-0.104204	0.529389	0.725716	-1.0749		protein_coding	At1g02460 [Source:UniProtKB/TrEMBL;Acc:Q9FWX5]
AT1G02475	2.43621	2.66953	-0.233327	0.127941	0.300016	-1.17554		protein_coding	Polyketide cyclase/dehydrase and lipid transport superfamily protein [Source:UniProtKB/TrEMBL;Acc:Q94K52]
AT1G02500	9.65282	9.65265	0.000173092	0.998248	0.999426	1.00012	SAM1	protein_coding	S-adenosylmethionine synthase [Source:UniProtKB/TrEMBL;Acc:A0A178WES1]
AT1G02520	6.33362	5.79982	0.533799	4.57084530406098e-06	8.80465746216104e-05	1.44774	ABCB11	protein_coding	ABC transporter B family member 11 [Source:UniProtKB/Swiss-Prot;Acc:Q9FWX7]
AT1G02530	0.236402	0.0599383	0.176464	0.454211	0.665135	1.13011	ABCB12	protein_coding	PGP12 [Source:UniProtKB/TrEMBL;Acc:A0A178WBY9]
AT1G02560	6.17707	6.27832	-0.101256	0.073596	0.203868	-1.07271	CLPP5	protein_coding	ATP-dependent Clp protease proteolytic subunit [Source:UniProtKB/TrEMBL;Acc:A0A178WMF0]
AT1G02570	2.50125	0.418905	2.08235	1.22892269914764e-07	4.35722959507997e-06	4.23496		protein_coding	Putative uncharacterized protein [Source:UniProtKB/TrEMBL;Acc:Q1PFZ3]
AT1G02575	1.06797	-0.487768	1.55574	6.17064265264949e-06	0.000111845	2.93984		protein_coding	unknown protein; BEST Arabidopsis thaliana protein match is: unknown protein (TAIR:AT1G02570.1). [Source:TAIR;Acc:AT1G02575]
AT1G02580	-0.148942	-0.728364	0.579421	0.0447515	0.142758	1.49425	MEA	protein_coding	Histone-lysine N-methyltransferase MEDEA [Source:UniProtKB/Swiss-Prot;Acc:O65312]
AT1G02610	1.49643	1.82876	-0.332329	0.0333009	0.114633	-1.25904		protein_coding	RING/FYVE/PHD zinc finger-containing protein [Source:UniProtKB/TrEMBL;Acc:F4HXK4]
AT1G02640	4.43344	5.44614	-1.0127	5.52262124883739e-09	3.24507258069668e-07	-2.01768	BXL2	protein_coding	Probable beta-D-xylosidase 2 [Source:UniProtKB/Swiss-Prot;Acc:Q94KD8]
AT1G02650	0.0452202	-0.396693	0.441914	0.162245	0.352161	1.3584		protein_coding	T14P4.7 protein [Source:UniProtKB/TrEMBL;Acc:Q9FWY3]
AT1G02660	2.13952	2.07952	0.0599982	0.69396	0.837787	1.04246		protein_coding	Alpha/beta-Hydrolases superfamily protein [Source:UniProtKB/TrEMBL;Acc:F4HXL0]
AT1G02670	1.76288	1.9332	-0.170325	0.359593	0.580012	-1.12531		protein_coding	P-loop containing nucleoside triphosphate hydrolases superfamily protein [Source:TAIR;Acc:AT1G02670]
AT1G02680	3.52322	3.62701	-0.103791	0.219509	0.427995	-1.07459	TAF13	protein_coding	Transcription initiation factor TFIID subunit 13 [Source:UniProtKB/Swiss-Prot;Acc:Q6NQH4]
AT1G02690	6.21664	6.22954	-0.0129065	0.817292	0.910897	-1.00899	IMPA-6	protein_coding	Importin subunit alpha [Source:UniProtKB/TrEMBL;Acc:F4HXL3]
AT1G02705	-0.0832699	-0.137785	0.0545156	0.893598	0.948468	1.03851		protein_coding
AT1G02720	4.69466	4.85434	-0.159678	0.0636236	0.184071	-1.11704	GATL5	protein_coding	Probable galacturonosyltransferase-like 5 [Source:UniProtKB/Swiss-Prot;Acc:Q9FWY9]
AT1G02730	6.7021	6.83468	-0.132585	0.0850323	0.226197	-1.09626	CSLD5	protein_coding	Cellulose synthase-like protein D5 [Source:UniProtKB/Swiss-Prot;Acc:Q9SRW9]
AT1G02740	3.61201	3.88561	-0.273591	0.0113539	0.0505917	-1.20881	MRG2	protein_coding	Protein MRG2 [Source:UniProtKB/Swiss-Prot;Acc:Q4V3E2]
AT1G02750	3.72674	3.67806	0.0486757	0.671441	0.822791	1.03432	DI19-2	protein_coding	Protein DEHYDRATION-INDUCED 19 homolog 2 [Source:UniProtKB/Swiss-Prot;Acc:Q8GWK1]
AT1G02780	10.1766	10.2528	-0.0761797	0.303077	0.52318	-1.05422	RPL19A	protein_coding	60S ribosomal protein L19-1 [Source:UniProtKB/Swiss-Prot;Acc:Q9SRX2]
AT1G02810	5.69474	5.56436	0.130375	0.181376	0.378203	1.09458	PME7	protein_coding	Probable pectinesterase/pectinesterase inhibitor 7 [Source:UniProtKB/Swiss-Prot;Acc:Q9SRX4]
AT1G02816	4.91031	4.85414	0.0561747	0.62044	0.790144	1.03971		protein_coding	F22D16.19 protein [Source:UniProtKB/TrEMBL;Acc:Q9SRX5]
AT1G02840	6.52877	6.65153	-0.122762	0.050792	0.156287	-1.08882	SR34	protein_coding	Serine/arginine-rich-splicing factor SR34 [Source:UniProtKB/Swiss-Prot;Acc:O22315]
AT1G02850	6.32182	5.22032	1.1015	7.54208032719147e-09	4.24284871133652e-07	2.14578	BGLU11	protein_coding	Beta-glucosidase 11 [Source:UniProtKB/Swiss-Prot;Acc:B3H5Q1]
AT1G02860	4.3612	4.74818	-0.38698	0.000450789	0.00383689	-1.30765	BAH1	protein_coding	E3 ubiquitin-protein ligase BAH1 [Source:UniProtKB/Swiss-Prot;Acc:Q9SRX9]
AT1G02870	5.20143	5.26723	-0.0658001	0.314282	0.53446	-1.04667		protein_coding	At1g02870 [Source:UniProtKB/TrEMBL;Acc:Q8RWK5]
AT1G02880	5.74033	5.7604	-0.0200739	0.739206	0.86573	-1.01401	TPK1	protein_coding	thiamin pyrophosphokinase1 [Source:TAIR;Acc:AT1G02880]
AT1G02890	6.93186	7.09217	-0.160308	0.0527042	0.160747	-1.11753		protein_coding	AAA-type ATPase family protein [Source:UniProtKB/TrEMBL;Acc:F4HZ82]
AT1G02900	5.75114	6.23401	-0.482873	4.27247258280881e-05	0.000552601	-1.39752	RALF1	protein_coding	RALFL1 [Source:UniProtKB/TrEMBL;Acc:A0A178WER1]
AT1G02910	3.77176	4.15472	-0.382952	0.000226905	0.00219554	-1.30401	LPA1	protein_coding	Protein LOW PSII ACCUMULATION 1, chloroplastic [Source:UniProtKB/Swiss-Prot;Acc:Q9SRY4]
AT1G02920	6.91055	5.57789	1.33266	6.17004730042953e-06	0.000111845	2.51866	GSTF7	protein_coding	Glutathione S-transferase F7 [Source:UniProtKB/Swiss-Prot;Acc:Q9SRY5]
AT1G02930	6.57749	4.77221	1.80528	1.27044972849915e-07	4.48039991518081e-06	3.49497	GSTF6	protein_coding	Glutathione S-transferase F6 [Source:UniProtKB/Swiss-Prot;Acc:P42760]
AT1G02950	4.51408	4.69989	-0.185814	0.167313	0.359419	-1.13746	ATGSTF4	protein_coding	glutathione S-transferase F4 [Source:TAIR;Acc:AT1G02950]
AT1G02960	4.69034	4.78447	-0.0941328	0.433459	0.647972	-1.06742		protein_coding	Kinetochore protein [Source:UniProtKB/TrEMBL;Acc:Q8GWB5]
AT1G02970	3.41884	3.55482	-0.135983	0.203731	0.407791	-1.09884	WEE1	protein_coding	Wee1-like protein kinase [Source:UniProtKB/Swiss-Prot;Acc:Q8L4H0]
AT1G02980	0.00943983	0.340757	-0.331318	0.208511	0.413953	-1.25816	CUL2	protein_coding	Cullin-2 [Source:UniProtKB/Swiss-Prot;Acc:Q9SRZ0]
AT1G02990	5.07228	5.10096	-0.0286815	0.704004	0.843457	-1.02008		protein_coding
AT1G03000	4.57928	4.73737	-0.158083	0.196794	0.398621	-1.1158	PEX6	protein_coding	Peroxisome biogenesis protein 6 [Source:UniProtKB/Swiss-Prot;Acc:Q8RY16]
AT1G03010	2.29636	2.31771	-0.0213509	0.894867	0.949291	-1.01491		protein_coding	BTB/POZ domain-containing protein At1g03010 [Source:UniProtKB/Swiss-Prot;Acc:Q9SA69]
AT1G03030	4.66752	4.74346	-0.075935	0.393433	0.612867	-1.05404		protein_coding	At1g03030 [Source:UniProtKB/TrEMBL;Acc:Q500U9]
AT1G03040	6.07459	5.92207	0.152521	0.0121145	0.0532323	1.11151		protein_coding	basic helix-loop-helix (bHLH) DNA-binding superfamily protein [Source:TAIR;Acc:AT1G03040]
AT1G03060	6.79845	6.908	-0.109552	0.519078	0.717942	-1.07889	SPI	protein_coding	Protein SPIRRIG [Source:UniProtKB/Swiss-Prot;Acc:F4HZB2]
AT1G03070	2.3032	2.22038	0.0828252	0.633745	0.799097	1.05909	LFG4	protein_coding	Protein LIFEGUARD 4 [Source:UniProtKB/Swiss-Prot;Acc:Q9SA63]
AT1G03080	7.38528	7.30819	0.0770879	0.234353	0.446306	1.05489	NET1D	protein_coding	Protein NETWORKED 1D [Source:UniProtKB/Swiss-Prot;Acc:F4HZB5]
AT1G03090	4.76102	5.45858	-0.697558	9.36965990067283e-08	3.49412439459743e-06	-1.62176	MCCA	protein_coding	Methylcrotonoyl-CoA carboxylase subunit alpha, mitochondrial [Source:UniProtKB/Swiss-Prot;Acc:Q42523]
AT1G03100	3.23881	3.131	0.10781	0.273301	0.491433	1.07759		protein_coding	Pentatricopeptide repeat-containing protein At1g03100, mitochondrial [Source:UniProtKB/Swiss-Prot;Acc:Q9SA60]
AT1G03110	5.1722	5.10777	0.0644385	0.380246	0.600545	1.04568	TRM82	protein_coding	tRNA (guanine-N(7)-)-methyltransferase non-catalytic subunit [Source:UniProtKB/TrEMBL;Acc:A0A178VZV6]
AT1G03130	0.276056	1.16607	-0.890019	0.0163586	0.0671365	-1.8532	PSAD2	protein_coding	Photosystem I reaction center subunit II-2, chloroplastic [Source:UniProtKB/Swiss-Prot;Acc:Q9SA56]
AT1G03140	5.42114	5.46002	-0.0388756	0.528037	0.724615	-1.02731		protein_coding	F10O3.3 protein [Source:UniProtKB/TrEMBL;Acc:Q9SA55]
AT1G03150	4.74427	4.59627	0.147997	0.0560448	0.168241	1.10803	NAA20	protein_coding	N-terminal acetyltransferase B complex catalytic subunit NAA20 [Source:UniProtKB/Swiss-Prot;Acc:Q8LGI8]
AT1G03160	3.96086	4.05592	-0.0950631	0.419305	0.635813	-1.06811	FZL	protein_coding	Probable transmembrane GTPase FZO-like, chloroplastic [Source:UniProtKB/Swiss-Prot;Acc:Q1KPV0]
AT1G03170	0.860915	-1.21974	2.08065	1.23363070032371e-05	0.000196527	4.22999	FAF2	protein_coding	Protein FANTASTIC FOUR 2 [Source:UniProtKB/Swiss-Prot;Acc:Q8GXU9]
AT1G03180	3.28831	3.20439	0.0839214	0.381635	0.601874	1.0599		protein_coding	Non-structural protein [Source:UniProtKB/TrEMBL;Acc:Q5Q0J3]
AT1G03190	4.40522	4.44625	-0.0410223	0.605535	0.779407	-1.02884	XPD	protein_coding	UVH6 [Source:UniProtKB/TrEMBL;Acc:A0A178W4P7]
AT1G03210	5.41504	5.62679	-0.211751	0.00510575	0.0271968	-1.15809		protein_coding	Phenazine biosynthesis PhzC/PhzF protein [Source:TAIR;Acc:AT1G03210]
AT1G03220	9.23511	9.44504	-0.209932	0.0200473	0.0780869	-1.15663		protein_coding	Eukaryotic aspartyl protease family protein [Source:UniProtKB/TrEMBL;Acc:Q9ZVS4]
AT1G03230	7.24412	6.73701	0.507112	6.09842345198072e-06	0.000110943	1.4212		protein_coding	Eukaryotic aspartyl protease family protein [Source:UniProtKB/TrEMBL;Acc:Q9ZVS5]
AT1G03250	5.5742	4.72723	0.846972	2.89636506185825e-08	1.30795486784303e-06	1.79872		protein_coding	unknown protein; Has 89 Blast hits to 89 proteins in 31 species: Archae - 0; Bacteria - 0; Metazoa - 31; Fungi - 0; Plants - 48; Viruses - 0; Other Eukaryotes - 10 (source: NCBI BLink). [Source:TAIR;Acc:AT1G03250]
AT1G03260	3.69784	3.78655	-0.0887169	0.286769	0.506253	-1.06342		protein_coding	At1g03260 [Source:UniProtKB/TrEMBL;Acc:Q6NMJ6]
AT1G03270	2.99338	2.77158	0.221798	0.107191	0.26624	1.16619	CBSDUF4	protein_coding	Putative DUF21 domain-containing protein At1g03270 [Source:UniProtKB/Swiss-Prot;Acc:Q9ZVS8]
AT1G03280	5.38938	5.48177	-0.0923929	0.144554	0.325345	-1.06614		protein_coding	Putative uncharacterized protein At1g03280 [Source:UniProtKB/TrEMBL;Acc:Q93ZW3]
AT1G03290	5.23355	5.10411	0.129432	0.0490956	0.152536	1.09386		protein_coding	ELKS/Rab6-interacting/CAST family protein [Source:UniProtKB/TrEMBL;Acc:Q9ZVT0]
AT1G03300	2.27674	2.30311	-0.0263694	0.829382	0.916953	-1.01845	DUF1	protein_coding	DUF724 domain-containing protein 1 [Source:UniProtKB/Swiss-Prot;Acc:Q9ZVT1]
AT1G03310	4.21577	4.0863	0.129465	0.143962	0.324484	1.09389	ISA2	protein_coding	ISA2 [Source:UniProtKB/TrEMBL;Acc:A0A178WGA8]
AT1G03330	5.24949	5.26465	-0.0151638	0.840639	0.922232	-1.01057	LSM2	protein_coding	LSM2 [Source:UniProtKB/TrEMBL;Acc:A0A178W785]
AT1G03340	1.484	1.0793	0.404699	0.17306	0.367485	1.32381		protein_coding	F15K9.6 [Source:UniProtKB/TrEMBL;Acc:Q9ZVT5]
AT1G03350	5.81046	5.68495	0.125507	0.122176	0.290976	1.09089		protein_coding	BSD domain-containing protein [Source:UniProtKB/TrEMBL;Acc:Q9ZVT6]
AT1G03360	4.98756	4.95906	0.0285086	0.631087	0.797421	1.01996	RRP4	protein_coding	RRP4 [Source:UniProtKB/TrEMBL;Acc:A0A178W3N1]
AT1G03365	4.30617	4.17393	0.132243	0.138222	0.315718	1.096	RF4	protein_coding	Putative E3 ubiquitin-protein ligase RF4 [Source:UniProtKB/Swiss-Prot;Acc:Q9ZVT8]
AT1G03370	5.78989	5.78761	0.00227986	0.974331	0.988128	1.00158		protein_coding	C2 and GRAM domain-containing protein At1g03370 [Source:UniProtKB/Swiss-Prot;Acc:Q9ZVT9]
AT1G03380	5.79399	6.06152	-0.267528	0.00341606	0.0197855	-1.20374	ATG18G	protein_coding	Autophagy-related protein 18g [Source:UniProtKB/Swiss-Prot;Acc:Q8GUL1]
AT1G03410	1.56853	1.99571	-0.427179	0.011811	0.0521929	-1.3446	2A6	protein_coding	1-aminocyclopropane-1-carboxylate oxidase homolog 5 [Source:UniProtKB/Swiss-Prot;Acc:Q43383]
AT1G03430	4.12224	4.26305	-0.140809	0.0837684	0.223993	-1.10252	AHP5	protein_coding	histidine-containing phosphotransfer factor 5 [Source:TAIR;Acc:AT1G03430]
AT1G03440	2.20416	2.11509	0.0890718	0.528327	0.724775	1.06369		protein_coding	Leucine-rich repeat (LRR) family protein [Source:UniProtKB/TrEMBL;Acc:F4I0W7]
AT1G03445	-1.42056	-0.21237	-1.20819	0.00568603	0.0295705	-2.31048	BSU1	protein_coding	Serine/threonine-protein phosphatase [Source:UniProtKB/TrEMBL;Acc:A0A178WIX8]
AT1G03457	4.35638	4.9671	-0.610724	7.4688379733773e-08	2.89995940291799e-06	-1.52702		protein_coding	RNA-binding (RRM/RBD/RNP motifs) family protein [Source:UniProtKB/TrEMBL;Acc:F4I0X0]
AT1G03470	3.04673	3.0823	-0.035562	0.714829	0.850408	-1.02496	NET3A	protein_coding	NET3A [Source:UniProtKB/TrEMBL;Acc:A0A178W5C1]
AT1G03475	5.40403	5.65635	-0.252316	0.000529741	0.00438267	-1.19112	CPX1	protein_coding	Coproporphyrinogen-III oxidase 1, chloroplastic [Source:UniProtKB/Swiss-Prot;Acc:Q9LR75]
AT1G03510	0.668417	0.966918	-0.298501	0.229641	0.440401	-1.22987	PCMP-E3	protein_coding	Putative pentatricopeptide repeat-containing protein At1g03510 [Source:UniProtKB/Swiss-Prot;Acc:Q9LR72]
AT1G03520	3.89094	4.11106	-0.220119	0.0367024	0.123173	-1.16483		protein_coding	Core-2/I-branching beta-1,6-N-acetylglucosaminyltransferase family protein [Source:UniProtKB/TrEMBL;Acc:Q9LR71]
AT1G03530	4.84944	4.75184	0.0976008	0.243422	0.456831	1.06999	ATNAF1	protein_coding	NAF1 [Source:UniProtKB/TrEMBL;Acc:A0A178WI11]
AT1G03540	1.46122	1.48569	-0.0244675	0.884075	0.943871	-1.0171	PCMP-E4	protein_coding	Pentatricopeptide repeat-containing protein At1g03540 [Source:UniProtKB/Swiss-Prot;Acc:Q9LR69]
AT1G03545	2.14422	2.39616	-0.251937	0.149261	0.332662	-1.19081		lncRNA	Potential natural antisense gene, locus overlaps with AT1G03550 [Source:TAIR;Acc:AT1G03545]
AT1G03550	4.82867	4.71538	0.11329	0.32675	0.547519	1.08169	SCAMP2	protein_coding	Secretory carrier-associated membrane protein 2 [Source:UniProtKB/Swiss-Prot;Acc:Q9LR68]
AT1G03560	4.25841	4.27005	-0.0116394	0.891156	0.947363	-1.0081		protein_coding	Pentatricopeptide repeat-containing protein At1g03560, mitochondrial [Source:UniProtKB/Swiss-Prot;Acc:Q9LR67]
AT1G03590	5.34438	5.10332	0.241061	0.00146998	0.0101014	1.18186	PPC6-6	protein_coding	Probable protein phosphatase 2C 1 [Source:UniProtKB/Swiss-Prot;Acc:Q9LR65]
AT1G03600	-0.0748391	1.31803	-1.39287	0.000291513	0.00269619	-2.62601	PSB27-1	protein_coding	Photosystem II repair protein PSB27-H1, chloroplastic [Source:UniProtKB/Swiss-Prot;Acc:Q9LR64]
AT1G03610	3.78756	3.96851	-0.180952	0.0942492	0.243502	-1.13363		protein_coding	Plant/protein (DUF789) [Source:UniProtKB/TrEMBL;Acc:Q8LF98]
AT1G03620	2.15254	3.13868	-0.986147	1.00616622545411e-06	2.48895735121078e-05	-1.98089		protein_coding	ELMO/CED-12 family protein [Source:TAIR;Acc:AT1G03620]
AT1G03630	0.712071	1.43469	-0.722621	0.0190534	0.0751511	-1.65018	PORC	protein_coding	Protochlorophyllide reductase C, chloroplastic [Source:UniProtKB/Swiss-Prot;Acc:O48741]
AT1G03650	1.49029	1.57597	-0.0856764	0.664635	0.819037	-1.06119		protein_coding	Acyl-CoA N-acyltransferases (NAT) superfamily protein [Source:UniProtKB/TrEMBL;Acc:Q8GWN1]
AT1G03660	0.838094	1.48793	-0.649833	0.0159824	0.0659113	-1.56899		protein_coding	Ankyrin-repeat containing protein [Source:UniProtKB/TrEMBL;Acc:F4I2G0]
AT1G03680	3.41326	3.75894	-0.345681	0.00494297	0.0265044	-1.27075	ATHM1	protein_coding	Thioredoxin M1, chloroplastic [Source:UniProtKB/Swiss-Prot;Acc:O48737]
AT1G03687	4.10199	4.159	-0.057012	0.503884	0.706226	-1.04031		protein_coding	DTW domain-containing protein [Source:UniProtKB/TrEMBL;Acc:F4I2G3]
AT1G03700	1.57978	1.92652	-0.346744	0.0558981	0.16794	-1.27169		protein_coding	CASP-like protein 1C2 [Source:UniProtKB/Swiss-Prot;Acc:Q9LR57]
AT1G03730	1.79504	1.5932	0.201838	0.23988	0.452909	1.15016		protein_coding	At1g03730 [Source:UniProtKB/TrEMBL;Acc:Q1ECK0]
AT1G03740	6.12941	6.36341	-0.233992	0.00168094	0.0112301	-1.17608		protein_coding	F21B7.34 [Source:UniProtKB/TrEMBL;Acc:Q9LR53]
AT1G03750	3.77075	3.78695	-0.0162007	0.852622	0.928633	-1.01129	SWI2	protein_coding	Switch 2 [Source:UniProtKB/Swiss-Prot;Acc:F4I2H2]
AT1G03760	3.62952	3.82444	-0.194926	0.0464303	0.146588	-1.14467		protein_coding	Prefoldin chaperone subunit family protein [Source:UniProtKB/TrEMBL;Acc:Q8GWP1]
AT1G03770	4.05734	4.23942	-0.182087	0.0382112	0.127099	-1.13452	RING1B	protein_coding	RING 1B [Source:UniProtKB/TrEMBL;Acc:F4I2H4]
AT1G03780	5.14094	5.22598	-0.0850395	0.369678	0.589875	-1.06072	TPX2	protein_coding	Protein TPX2 [Source:UniProtKB/Swiss-Prot;Acc:F4I2H7]
AT1G03820	5.33992	6.04508	-0.705155	4.95211518523603e-05	0.000625793	-1.63032		protein_coding	At1g03820 [Source:UniProtKB/TrEMBL;Acc:Q9ZWA4]
AT1G03830	4.76723	4.90726	-0.140032	0.186506	0.384733	-1.10193		protein_coding	Guanylate-binding family protein [Source:UniProtKB/TrEMBL;Acc:F4I2I5]
AT1G03840	4.51504	4.4146	0.10044	0.316003	0.536502	1.0721	MGP	protein_coding	Putative uncharacterized protein At1g03840 (Fragment) [Source:UniProtKB/TrEMBL;Acc:C0SUS5]
AT1G03850	5.01081	5.16894	-0.158126	0.0864615	0.228968	-1.11584		protein_coding	Glutaredoxin family protein [Source:TAIR;Acc:AT1G03850]
AT1G03860	7.17495	7.27722	-0.10227	0.0985495	0.251091	-1.07346	PHB2	protein_coding	PHB2 [Source:UniProtKB/TrEMBL;Acc:A0A178WBG3]
AT1G03870	7.99246	7.93193	0.0605281	0.54491	0.737911	1.04285	FLA9	protein_coding	At1g03870 [Source:UniProtKB/TrEMBL;Acc:B3LF88]
AT1G03900	7.07306	7.16713	-0.0940614	0.0719236	0.200723	-1.06737	ATNAP4	protein_coding	NAP4 [Source:UniProtKB/TrEMBL;Acc:A0A178WMR3]
AT1G03905	4.00605	4.00693	-0.000876435	0.993374	0.997224	-1.00061	ABCI19	protein_coding	ABC transporter I family member 19 [Source:UniProtKB/Swiss-Prot;Acc:Q3EDJ0]
AT1G03910	6.38325	6.40554	-0.0222989	0.710363	0.847625	-1.01558	CTN	protein_coding	Cactin [Source:UniProtKB/Swiss-Prot;Acc:F4I2J8]
AT1G03920	3.84886	3.69775	0.151117	0.151741	0.336533	1.11043		protein_coding	Protein kinase family protein [Source:UniProtKB/TrEMBL;Acc:F4I2K0]
AT1G03930	4.93999	5.04564	-0.105654	0.0928425	0.240747	-1.07598	CKL9	protein_coding	Casein kinase 1-like protein 9 [Source:UniProtKB/Swiss-Prot;Acc:Q9ZWB3]
AT1G03950	4.29675	4.0534	0.24335	0.0255034	0.0938776	1.18374	VPS2.3	protein_coding	Vacuolar protein sorting-associated protein 2 homolog 3 [Source:UniProtKB/Swiss-Prot;Acc:Q941D5]
AT1G03960	4.20562	4.44762	-0.241996	0.0598852	0.176125	-1.18263	B''EPSILON	protein_coding	Probable serine/threonine protein phosphatase 2A regulatory subunit B''epsilon [Source:UniProtKB/Swiss-Prot;Acc:Q84JI6]
AT1G03970	3.67346	3.74107	-0.0676085	0.523135	0.721086	-1.04798	GBF4	protein_coding	GBF4 [Source:UniProtKB/TrEMBL;Acc:A0A178WKF4]
AT1G03980	1.85018	2.12362	-0.273444	0.0881603	0.232173	-1.20869	ATPCS2	protein_coding	phytochelatin synthase 2 [Source:TAIR;Acc:AT1G03980]
AT1G04000	3.6212	3.66153	-0.0403284	0.689298	0.834933	-1.02835		protein_coding	F21M11.6 protein [Source:UniProtKB/TrEMBL;Acc:Q9ZWC0]
AT1G04010	4.71884	4.45421	0.264625	0.00433971	0.0239324	1.20132	PSAT	protein_coding	PSAT1 [Source:UniProtKB/TrEMBL;Acc:A0A178W9Q7]
AT1G04020	4.90201	4.81282	0.0891848	0.283223	0.502273	1.06377	ATBARD1	protein_coding	ROW1 [Source:UniProtKB/TrEMBL;Acc:A0A178W540]
AT1G04030	4.65114	5.08578	-0.434643	2.09334285746928e-06	4.61350865482545e-05	-1.35158		protein_coding
AT1G04040	8.70656	8.72315	-0.0165859	0.858909	0.93167	-1.01156		protein_coding	At1g04040/F21M11_2 [Source:UniProtKB/TrEMBL;Acc:Q9ZWC4]
AT1G04050	3.45123	3.57521	-0.123974	0.327372	0.548237	-1.08973	SUVR1	protein_coding	Probable inactive histone-lysine N-methyltransferase SUVR1 [Source:UniProtKB/Swiss-Prot;Acc:Q946J2]
AT1G04053	0.648263	0.989253	-0.34099	0.155987	0.343181	-1.26663		lncRNA
AT1G04070	3.41285	3.35855	0.0542972	0.595081	0.772911	1.03835	TOM9-1	protein_coding	Mitochondrial import receptor subunit TOM9-1 [Source:UniProtKB/Swiss-Prot;Acc:O64497]
AT1G04080	6.90641	6.91555	-0.00914019	0.91813	0.961464	-1.00636	PRP39	protein_coding	Tetratricopeptide repeat (TPR)-like superfamily protein [Source:UniProtKB/TrEMBL;Acc:F4I448]
AT1G04090	0.739229	0.622174	0.117055	0.648041	0.808292	1.08452		protein_coding	At1g04090 [Source:UniProtKB/TrEMBL;Acc:Q501D1]
AT1G04100	2.71716	2.67229	0.0448676	0.71084	0.847958	1.03159	IAA10	protein_coding	Auxin-responsive protein IAA10 [Source:UniProtKB/Swiss-Prot;Acc:Q38828]
AT1G04120	8.16712	7.7912	0.375919	0.00139855	0.00969511	1.29767	ABCC5	protein_coding	MRP5 [Source:UniProtKB/TrEMBL;Acc:A0A178WGC2]
AT1G04130	4.59634	4.45493	0.141414	0.0746379	0.205933	1.10299	TPR2	protein_coding	Tetratricopeptide repeat (TPR)-like superfamily protein [Source:UniProtKB/TrEMBL;Acc:F4I456]
AT1G04140	7.00681	7.11942	-0.112611	0.270957	0.488863	-1.08118		protein_coding	Transducin family protein / WD-40 repeat family protein [Source:UniProtKB/TrEMBL;Acc:F4I458]
AT1G04150	0.778538	1.0683	-0.289762	0.244905	0.458788	-1.22244		protein_coding	C2 calcium/lipid-binding plant phosphoribosyltransferase family protein [Source:UniProtKB/TrEMBL;Acc:O64492]
AT1G04160	5.41487	4.72886	0.686019	5.0991515950473e-05	0.000641916	1.60884	XI-B	protein_coding	Myosin-8 [Source:UniProtKB/Swiss-Prot;Acc:F4I460]
AT1G04170	7.56862	7.60816	-0.039538	0.447299	0.659518	-1.02778	EIF2 GAMMA	protein_coding	Eukaryotic translation initiation factor 2 gamma subunit [Source:UniProtKB/TrEMBL;Acc:O64490]
AT1G04180	3.07753	3.49907	-0.421537	0.000631437	0.00506857	-1.33935	YUC9	protein_coding	Flavin-containing monooxygenase [Source:UniProtKB/TrEMBL;Acc:A0A178WB22]
AT1G04183	4.99096	5.27124	-0.280274	0.0108305	0.0488311	-1.21443		lncRNA
AT1G04190	6.16461	6.13521	0.029396	0.634498	0.799487	1.02058	TPR3	protein_coding	TPR3 [Source:UniProtKB/TrEMBL;Acc:A0A178WLS7]
AT1G04200	6.29189	6.13228	0.159602	0.0581352	0.17258	1.11698		protein_coding	Dyggve-melchior-clausen syndrome protein [Source:UniProtKB/TrEMBL;Acc:Q8RWV1]
AT1G04210	6.69198	6.65894	0.0330416	0.695955	0.838763	1.02317		protein_coding	At1g04210 [Source:UniProtKB/TrEMBL;Acc:O64486]
AT1G04220	5.44108	5.18354	0.257545	0.017597	0.0708179	1.19544	KCS2	protein_coding	3-ketoacyl-CoA synthase 2 [Source:UniProtKB/Swiss-Prot;Acc:Q5XEP9]
AT1G04230	3.9319	3.84194	0.0899543	0.258217	0.474522	1.06434		protein_coding	At1g04230 [Source:UniProtKB/TrEMBL;Acc:Q94K10]
AT1G04237	-1.32881	-1.29813	-0.0306795	0.952637	0.978362	-1.02149		lncRNA
AT1G04240	3.99147	4.50407	-0.512595	0.000161868	0.00168423	-1.42661	SHY2	protein_coding	AUX/IAA transcriptional regulator family protein [Source:TAIR;Acc:AT1G04240]
AT1G04247	-0.463645	0.17214	-0.635784	0.0769697	0.210635	-1.55378		lncRNA
AT1G04250	6.80527	6.67166	0.133604	0.109611	0.270343	1.09703	IAA17	protein_coding	Auxin-responsive protein IAA17 [Source:UniProtKB/Swiss-Prot;Acc:P93830]
AT1G04260	4.03359	3.9362	0.0973931	0.269337	0.487402	1.06984	PRA1D	protein_coding	PRA1 family protein D [Source:UniProtKB/Swiss-Prot;Acc:P93829]
AT1G04270	9.17395	9.17839	-0.00443557	0.951541	0.97784	-1.00308	RPS15A	protein_coding	40S ribosomal protein S15-1 [Source:UniProtKB/Swiss-Prot;Acc:Q08112]
AT1G04280	6.5089	6.22679	0.282117	0.0147868	0.0620666	1.21598		protein_coding	P-loop containing nucleoside triphosphate hydrolases superfamily protein [Source:UniProtKB/TrEMBL;Acc:Q0WUY1]
AT1G04290	4.17639	3.87594	0.300453	0.00415831	0.0231106	1.23153		protein_coding	F19P19.27 protein [Source:UniProtKB/TrEMBL;Acc:P93828]
AT1G04295	-0.403975	-0.421127	0.0171521	0.963149	0.982918	1.01196		lncRNA	other RNA [Source:TAIR;Acc:AT1G04295]
AT1G04300	6.53272	6.56013	-0.0274115	0.809461	0.906953	-1.01918		protein_coding	TRAF-like superfamily protein [Source:UniProtKB/TrEMBL;Acc:A8MQL1]
AT1G04310	3.00994	3.01803	-0.00808168	0.934521	0.969706	-1.00562	ERS2	protein_coding	Ethylene response sensor 2 [Source:UniProtKB/Swiss-Prot;Acc:P93825]
AT1G04330	1.37927	1.84999	-0.470716	0.0215932	0.0827296	-1.3858		protein_coding	At1g04330 [Source:UniProtKB/TrEMBL;Acc:O22691]
AT1G04340	5.48198	5.42555	0.0564339	0.362751	0.583525	1.03989		protein_coding	At1g04340/F19P19_23 [Source:UniProtKB/TrEMBL;Acc:O22690]
AT1G04350	0.738739	1.42026	-0.681524	0.0146559	0.0616234	-1.60383		protein_coding	1-aminocyclopropane-1-carboxylate oxidase homolog 6 [Source:UniProtKB/Swiss-Prot;Acc:P93824]
AT1G04353	2.00952	2.18699	-0.177467	0.303189	0.523207	-1.1309		lncRNA
AT1G04360	4.01289	3.88314	0.129751	0.204679	0.408965	1.0941	ATL1	protein_coding	RING-H2 finger protein ATL1 [Source:UniProtKB/Swiss-Prot;Acc:P93823]
AT1G04390	3.8417	4.00121	-0.159502	0.213421	0.420264	-1.1169		protein_coding	BTB/POZ domain-containing protein At1g04390 [Source:UniProtKB/Swiss-Prot;Acc:P93820]
AT1G04400	6.76146	7.0602	-0.298742	5.29821938374491e-05	0.000663602	-1.23007	CRY2	protein_coding	Cryptochrome-2 [Source:UniProtKB/Swiss-Prot;Acc:Q96524]
AT1G04410	10.5547	10.5887	-0.0340748	0.637198	0.800973	-1.0239	MDH1	protein_coding	Malate dehydrogenase [Source:UniProtKB/TrEMBL;Acc:A0A178W4H0]
AT1G04420	2.83846	3.33097	-0.492507	0.000103046	0.00116236	-1.40689		protein_coding	NAD(P)-linked oxidoreductase superfamily protein [Source:UniProtKB/TrEMBL;Acc:Q8VZ23]
AT1G04425	2.59616	2.74476	-0.148605	0.340055	0.561155	-1.1085		ncRNA	other RNA [Source:TAIR;Acc:AT1G04425]
AT1G04430	7.79971	7.60317	0.196536	0.00286415	0.0172101	1.14594		protein_coding	Probable methyltransferase PMT8 [Source:UniProtKB/Swiss-Prot;Acc:Q940J9]
AT1G04440	6.92492	7.18591	-0.260988	0.0003446	0.00307793	-1.1983	CKL13	protein_coding	Casein kinase 1-like protein 13 [Source:UniProtKB/Swiss-Prot;Acc:Q5XF24]
AT1G04480	7.36947	7.38276	-0.0132886	0.841008	0.922333	-1.00925	RPL23A	protein_coding	At2g33370 [Source:UniProtKB/TrEMBL;Acc:Q1H559]
AT1G04490	1.85023	1.94285	-0.0926196	0.564884	0.751888	-1.0663		protein_coding	At1g04490 [Source:UniProtKB/TrEMBL;Acc:Q67XK9]
AT1G04510	6.70993	6.76908	-0.0591449	0.350353	0.571449	-1.04185	PRP19A	protein_coding	Pre-mRNA-processing factor 19 homolog 1 [Source:UniProtKB/Swiss-Prot;Acc:Q94BR4]
AT1G04513	-0.33354	-0.0983642	-0.235176	0.491857	0.696293	-1.17705		lncRNA
AT1G04520	5.70303	5.38376	0.319268	0.000163571	0.0016976	1.2477	CRRSP3	protein_coding	Cysteine-rich repeat secretory protein 3 [Source:UniProtKB/Swiss-Prot;Acc:Q6NM73]
AT1G04530	4.7634	4.9692	-0.205803	0.0183606	0.07311	-1.15333	TPR4	protein_coding	Putative uncharacterized protein At1g04530 [Source:UniProtKB/TrEMBL;Acc:Q8VZ31]
AT1G04550	4.12	4.15997	-0.039962	0.583131	0.763966	-1.02809	IAA12	protein_coding	Auxin-responsive protein IAA12 [Source:UniProtKB/Swiss-Prot;Acc:Q38830]
AT1G04555	2.41727	2.35572	0.061552	0.66822	0.820824	1.04359		protein_coding	Putative uncharacterized protein [Source:UniProtKB/TrEMBL;Acc:Q1G3F4]
AT1G04570	0.216066	0.0891304	0.126935	0.56057	0.748661	1.09197		protein_coding	Probable folate-biopterin transporter 8, chloroplastic [Source:UniProtKB/Swiss-Prot;Acc:F4I5Q2]
AT1G04590	5.12789	5.13147	-0.00358238	0.95345	0.978776	-1.00249		protein_coding
AT1G04600	1.6427	1.68575	-0.0430527	0.841122	0.92234	-1.03029	XI-A	protein_coding	Myosin-7 [Source:UniProtKB/Swiss-Prot;Acc:F4I5Q6]
AT1G04610	2.87281	3.07012	-0.197309	0.0830746	0.222649	-1.14656	YUC3	protein_coding	Probable indole-3-pyruvate monooxygenase YUCCA3 [Source:UniProtKB/Swiss-Prot;Acc:O23024]
AT1G04620	1.40801	2.09906	-0.691056	0.000376448	0.00330647	-1.61446	HCAR	protein_coding	7-hydroxymethyl chlorophyll a reductase, chloroplastic [Source:UniProtKB/Swiss-Prot;Acc:Q8GS60]
AT1G04630	5.53481	5.49493	0.0398828	0.52839	0.724785	1.02803	MEE4	protein_coding	NADH dehydrogenase [ubiquinone] 1 alpha subcomplex subunit 13-A [Source:UniProtKB/Swiss-Prot;Acc:Q8RWA7]
AT1G04635	2.1666	2.40793	-0.241327	0.0752759	0.207231	-1.18208	EMB1687	protein_coding	Probable ribonuclease P/MRP protein subunit POP5 [Source:UniProtKB/Swiss-Prot;Acc:Q6AWV1]
AT1G04640	2.44754	2.88035	-0.43281	0.000985142	0.00729263	-1.34986	LIP2	protein_coding	LIP2 [Source:UniProtKB/TrEMBL;Acc:A0A178WI01]
AT1G04647	-0.582072	-0.329287	-0.252785	0.418405	0.63508	-1.19151		lncRNA
AT1G04650	2.91121	3.08479	-0.173589	0.16604	0.357461	-1.12786		protein_coding	unknown protein; Has 30201 Blast hits to 17322 proteins in 780 species: Archae - 12; Bacteria - 1396; Metazoa - 17338; Fungi - 3422; Plants - 5037; Viruses - 0; Other Eukaryotes - 2996 (source: NCBI BLink). [Source:TAIR;Acc:AT1G04650]
AT1G04680	7.19879	7.35085	-0.152064	0.00775345	0.0377002	-1.11116		protein_coding	Pectate lyase [Source:UniProtKB/TrEMBL;Acc:A0A178W464]
AT1G04690	7.32873	7.19635	0.132381	0.0455862	0.144698	1.0961	KAB1	protein_coding	Probable voltage-gated potassium channel subunit beta [Source:UniProtKB/Swiss-Prot;Acc:O23016]
AT1G04700	4.17856	3.4169	0.761661	1.50280901473026e-05	0.000230687	1.69544		protein_coding	PB1 domain-containing protein tyrosine kinase [Source:UniProtKB/TrEMBL;Acc:F4I5S1]
AT1G04710	4.241	4.2272	0.0137934	0.852908	0.928777	1.00961	KAT1	protein_coding	PKT4 [Source:UniProtKB/TrEMBL;Acc:A0A178W7T5]
AT1G04730	4.20517	4.18667	0.0184979	0.841858	0.922783	1.0129	CTF18	protein_coding	P-loop containing nucleoside triphosphate hydrolases superfamily protein [Source:UniProtKB/TrEMBL;Acc:F4I5S3]
AT1G04750	7.02291	6.97605	0.0468599	0.469995	0.678119	1.03301	VAMP721	protein_coding	Putative vesicle-associated membrane protein, synaptobrevin 7B [Source:UniProtKB/TrEMBL;Acc:Q681L9]
AT1G04760	2.77648	2.74757	0.0289117	0.791272	0.896305	1.02024	VAMP726	protein_coding	Putative vesicle-associated membrane protein 726 [Source:UniProtKB/Swiss-Prot;Acc:Q9MAS5]
AT1G04770	4.8303	4.66554	0.164764	0.0846059	0.225562	1.12098		protein_coding	Protein SULFUR DEFICIENCY-INDUCED 2 [Source:UniProtKB/Swiss-Prot;Acc:Q8L730]
AT1G04778	0.7869	0.96236	-0.17546	0.455972	0.666374	-1.12932		protein_coding	unknown protein; FUNCTIONS IN: molecular_function unknown; INVOLVED IN: biological_process unknown; LOCATED IN: cellular_component unknown; Has 0 Blast hits to 0 proteins in 0 species (source: NCBI BLink). [Source:TAIR;Acc:AT1G04778]
AT1G04780	5.90091	5.88598	0.0149307	0.802756	0.903319	1.0104		protein_coding	Ankyrin repeat family protein [Source:UniProtKB/TrEMBL;Acc:Q8GXW8]
AT1G04790	4.82177	4.8904	-0.0686325	0.305254	0.524904	-1.04872		protein_coding	At1g04790 [Source:UniProtKB/TrEMBL;Acc:Q93XZ6]
AT1G04810	6.7962	6.8094	-0.0131959	0.849157	0.927161	-1.00919	RPN2B	protein_coding	26S proteasome non-ATPase regulatory subunit 1 homolog B [Source:UniProtKB/Swiss-Prot;Acc:Q9MAT0]
AT1G04820	9.70644	9.67125	0.0351922	0.598351	0.775098	1.02469	TUBA4	protein_coding	Tubulin alpha-2 chain [Source:UniProtKB/Swiss-Prot;Acc:B9DGT7]
AT1G04830	4.87312	4.97461	-0.101486	0.212581	0.419109	-1.07288		protein_coding	Ypt/Rab-GAP domain of gyp1p superfamily protein [Source:UniProtKB/TrEMBL;Acc:F4I5T4]
AT1G04840	1.8514	1.93554	-0.0841365	0.518735	0.717768	-1.06005	PCMP-H64	protein_coding	Pentatricopeptide repeat-containing protein At1g04840 [Source:UniProtKB/Swiss-Prot;Acc:Q9MAT2]
AT1G04850	7.39262	7.39676	-0.00414175	0.947187	0.975723	-1.00287		protein_coding	F13M7.16 protein [Source:UniProtKB/TrEMBL;Acc:Q9MAT3]
AT1G04860	5.75613	5.86275	-0.106613	0.147653	0.330077	-1.0767	UBP2	protein_coding	Ubiquitinyl hydrolase 1 [Source:UniProtKB/TrEMBL;Acc:A0A178WGQ0]
AT1G04870	6.27786	6.20706	0.0707966	0.249123	0.463416	1.0503	PRMT10	protein_coding	PRMT10 [Source:UniProtKB/TrEMBL;Acc:A0A178WKU5]
AT1G04880	0.18847	0.169589	0.0188807	0.941061	0.972441	1.01317	HMGB15	protein_coding	High mobility group B protein 15 [Source:UniProtKB/Swiss-Prot;Acc:Q9MAT6]
AT1G04900	5.14846	5.31991	-0.171443	0.0081554	0.0391974	-1.12618		protein_coding	NADH dehydrogenase ubiquinone complex I, assembly factor-like protein (DUF185) [Source:UniProtKB/TrEMBL;Acc:Q94C90]
AT1G04910	5.93338	5.92294	0.0104365	0.864933	0.934747	1.00726	OFUT1	protein_coding	Uncharacterized protein At1g04910 [Source:UniProtKB/Swiss-Prot;Acc:Q8W486]
AT1G04930	2.96708	2.84953	0.117557	0.394267	0.61361	1.0849		protein_coding	Hydroxyproline-rich glycoprotein family protein [Source:UniProtKB/TrEMBL;Acc:F4I764]
AT1G04940	-0.352417	0.144546	-0.496962	0.0681841	0.193283	-1.41124	TIC20-I	protein_coding	Protein TIC 20-I, chloroplastic [Source:UniProtKB/Swiss-Prot;Acc:Q8GZ79]
AT1G04945	4.05804	4.13316	-0.075119	0.440322	0.653863	-1.05345		protein_coding	HIT-type Zinc finger family protein [Source:UniProtKB/TrEMBL;Acc:F4I765]
AT1G04950	5.08504	5.06389	0.0211503	0.809317	0.906928	1.01477	TAF6	protein_coding	TAFII59 [Source:UniProtKB/TrEMBL;Acc:A0A178W741]
AT1G04960	5.16323	5.17824	-0.01501	0.823116	0.913256	-1.01046		protein_coding	Protein of unknown function (DUF1664) [Source:TAIR;Acc:AT1G04960]
AT1G04970	5.90878	5.86642	0.0423615	0.599309	0.77568	1.0298		protein_coding	Putative BPI/LBP family protein At1g04970 [Source:UniProtKB/Swiss-Prot;Acc:Q9MAU5]
AT1G04980	6.36154	5.98542	0.376126	2.48000252160267e-05	0.000349779	1.29785	PDIL2-2	protein_coding	Protein disulfide-isomerase like 2-2 [Source:UniProtKB/Swiss-Prot;Acc:Q9MAU6]
AT1G04985	4.62268	4.67284	-0.0501661	0.554745	0.745021	-1.03538		protein_coding	Putative uncharacterized protein At1g04985 [Source:UniProtKB/TrEMBL;Acc:Q84JL8]
AT1G04990	5.85853	5.57556	0.282966	0.00158554	0.0107029	1.21669		protein_coding	Zinc finger CCCH domain-containing protein 3 [Source:UniProtKB/Swiss-Prot;Acc:Q94AD9]
AT1G05000	7.23057	5.46113	1.76944	3.01026495689262e-14	1.58958044470367e-11	3.40922		protein_coding	Phosphotyrosine protein phosphatases superfamily protein [Source:UniProtKB/TrEMBL;Acc:F4I780]
AT1G05010	5.71909	5.27631	0.442783	0.00883574	0.0417329	1.35922	ACO4	protein_coding	1-aminocyclopropane-1-carboxylate oxidase 4 [Source:UniProtKB/Swiss-Prot;Acc:Q06588]
AT1G05020	1.93695	-0.154273	2.09122	1.49818233491003e-08	7.56391244339686e-07	4.26109	AP180	protein_coding	Clathrin coat assembly protein AP180 [Source:UniProtKB/Swiss-Prot;Acc:Q9ZVN6]
AT1G05030	3.39537	3.36669	0.0286804	0.769378	0.883839	1.02008		protein_coding	Probable plastidic glucose transporter 1 [Source:UniProtKB/Swiss-Prot;Acc:Q0WVE9]
AT1G05055	4.12254	4.21269	-0.0901505	0.317629	0.538474	-1.06448	GTF2H2	protein_coding	GTF2H2 [Source:UniProtKB/TrEMBL;Acc:A0A178W5Z7]
AT1G05060	3.80793	3.61325	0.194684	0.089538	0.234481	1.14447		protein_coding	At1g05060 [Source:UniProtKB/TrEMBL;Acc:Q9ZVP0]
AT1G05065	0.235716	0.132459	0.103258	0.688497	0.834346	1.0742	CLE20	protein_coding	CLAVATA3/ESR (CLE)-related protein 20 [Source:UniProtKB/Swiss-Prot;Acc:Q3EDI6]
AT1G05070	3.95872	3.81333	0.145382	0.134665	0.310181	1.10602		protein_coding	At1g05070/T7A14_6 [Source:UniProtKB/TrEMBL;Acc:Q94AB8]
AT1G05087	1.44321	1.74545	-0.302249	0.0909294	0.237106	-1.23306		protein_coding	Dentin sialophosphoprotein [Source:UniProtKB/TrEMBL;Acc:A0A1P8AV76]
AT1G05090	0.865851	0.819944	0.0459066	0.862287	0.933468	1.03233		protein_coding	dentin sialophosphoprotein-related [Source:TAIR;Acc:AT1G05090]
AT1G05100	1.08523	0.625189	0.46004	0.145373	0.326658	1.37558	MAPKKK18	protein_coding	Mitogen-activated protein kinase kinase kinase 18 [Source:UniProtKB/Swiss-Prot;Acc:Q9ZVP5]
AT1G05120	5.52759	5.55208	-0.0244894	0.694594	0.838041	-1.01712		protein_coding	Helicase protein with RING/U-box domain [Source:TAIR;Acc:AT1G05120]
AT1G05140	2.71703	3.26785	-0.550815	0.000309073	0.00281521	-1.46491	ARASP2	protein_coding	Probable membrane metalloprotease ARASP2, chloroplastic [Source:UniProtKB/Swiss-Prot;Acc:O23053]
AT1G05150	6.09747	6.12302	-0.0255524	0.639353	0.802362	-1.01787		protein_coding	Uncharacterized TPR repeat-containing protein At1g05150 [Source:UniProtKB/Swiss-Prot;Acc:O23052]
AT1G05153	-0.73683	-0.122831	-0.613999	0.0359228	0.121307	-1.5305		lncRNA
AT1G05160	3.49571	3.63656	-0.140848	0.176844	0.372432	-1.10255	KAO1	protein_coding	Ent-kaurenoic acid oxidase 1 [Source:UniProtKB/Swiss-Prot;Acc:O23051]
AT1G05170	4.38657	4.30468	0.0818988	0.357029	0.577629	1.05841	B3GALT2	protein_coding	Hexosyltransferase (Fragment) [Source:UniProtKB/TrEMBL;Acc:W8Q3U9]
AT1G05180	5.91252	6.07875	-0.166228	0.0100825	0.0462751	-1.12212	AXR1	protein_coding	NEDD8-activating enzyme E1 regulatory subunit [Source:UniProtKB/TrEMBL;Acc:A0A178WFT2]
AT1G05190	3.62405	4.46281	-0.838759	1.66865043980764e-06	3.81995560798507e-05	-1.78851	RPL6	protein_coding	50S ribosomal protein L6, chloroplastic [Source:UniProtKB/Swiss-Prot;Acc:O23049]
AT1G05200	3.59787	3.84844	-0.250567	0.0754044	0.207498	-1.18967	GLR3.4	protein_coding	Glutamate receptor [Source:UniProtKB/TrEMBL;Acc:Q53YX3]
AT1G05205	5.2326	5.20343	0.0291682	0.677552	0.827054	1.02042		protein_coding	At1g05205 [Source:UniProtKB/TrEMBL;Acc:Q8LG56]
AT1G05210	3.54615	3.60073	-0.0545713	0.565954	0.752628	-1.03855		protein_coding	At1g05210 [Source:UniProtKB/TrEMBL;Acc:O23047]
AT1G05220	1.38583	1.58853	-0.2027	0.361955	0.582599	-1.15085		protein_coding	Putative uncharacterized protein [Source:UniProtKB/TrEMBL;Acc:O23046]
AT1G05230	-0.0229081	0.694461	-0.71737	0.0102588	0.046905	-1.64418	HDG2	protein_coding	AT1G05230 protein [Source:UniProtKB/TrEMBL;Acc:B9DFH8]
AT1G05260	8.06768	7.8157	0.251978	0.0302452	0.106759	1.19084	PER3	protein_coding	Peroxidase [Source:UniProtKB/TrEMBL;Acc:Q0WSR2]
AT1G05270	5.548	5.59558	-0.0475741	0.492921	0.696953	-1.03353		protein_coding	At1g05270 [Source:UniProtKB/TrEMBL;Acc:Q8GXY6]
AT1G05280	4.16466	3.79238	0.372277	0.0107655	0.0485964	1.29439		protein_coding	Protein of unknown function (DUF604) [Source:TAIR;Acc:AT1G05280]
AT1G05300	4.60105	3.7786	0.822452	1.69765396404575e-06	3.87515202259758e-05	1.76841	ZIP5	protein_coding	Zinc transporter 5 [Source:UniProtKB/Swiss-Prot;Acc:O23039]
AT1G05310	2.64317	3.53042	-0.887254	3.9997246734707e-08	1.71805960919885e-06	-1.84965	PME8	protein_coding	Probable pectinesterase 8 [Source:UniProtKB/Swiss-Prot;Acc:O23038]
AT1G05320	5.33367	5.72109	-0.387426	0.000228009	0.0022046	-1.30806		protein_coding
AT1G05340	3.65445	3.0828	0.571647	5.01981228484768e-05	0.000633136	1.48622		protein_coding	Cysteine-rich TM module stress tolerance protein [Source:UniProtKB/TrEMBL;Acc:O23035]
AT1G05347	-0.411093	-0.572246	0.161153	0.752728	0.873712	1.11818		lncRNA
AT1G05350	5.90126	5.76182	0.139437	0.0421251	0.136535	1.10147		protein_coding	Ubiquitin-like modifier-activating enzyme 5 [Source:UniProtKB/Swiss-Prot;Acc:O23034]
AT1G05360	5.30475	5.20491	0.0998404	0.12783	0.299881	1.07165	KMS2	protein_coding	Vacuole membrane protein KMS2 [Source:UniProtKB/Swiss-Prot;Acc:F4I8Q7]
AT1G05370	2.19718	2.02028	0.1769	0.251014	0.465453	1.13045		protein_coding	Sec14p-like phosphatidylinositol transfer family protein [Source:UniProtKB/TrEMBL;Acc:F4I8Q8]
AT1G05380	5.82023	5.89724	-0.0770127	0.374632	0.594976	-1.05483		protein_coding	Acyl-CoA N-acyltransferase with RING/FYVE/PHD-type zinc finger protein [Source:UniProtKB/TrEMBL;Acc:Q9ZW00]
AT1G05385	0.848687	1.77462	-0.925936	7.72087193176466e-05	0.000910323	-1.89992	PSB27-2	protein_coding	Psb27-H1 [Source:UniProtKB/TrEMBL;Acc:A0A178WJM6]
AT1G05400	0.741205	0.685983	0.0552219	0.799943	0.901614	1.03902		protein_coding	Putative uncharacterized protein [Source:UniProtKB/TrEMBL;Acc:Q5XVL8]
AT1G05410	4.54511	4.61693	-0.0718154	0.391072	0.610714	-1.05104		protein_coding	At1g05410/T25N20_5 [Source:UniProtKB/TrEMBL;Acc:Q8VZE5]
AT1G05420	0.446464	0.0575629	0.388901	0.120198	0.287737	1.3094	ATOFP12	protein_coding	ovate family protein 12 [Source:TAIR;Acc:AT1G05420]
AT1G05430	4.69986	4.7356	-0.0357346	0.605164	0.779159	-1.02508		protein_coding	Putative uncharacterized protein [Source:UniProtKB/TrEMBL;Acc:Q8LC42]
AT1G05440	2.29735	2.36532	-0.0679716	0.632685	0.798553	-1.04824		protein_coding	C-8 sterol isomerase [Source:UniProtKB/TrEMBL;Acc:Q9ZVZ4]
AT1G05450	0.214752	0.158963	0.0557888	0.851098	0.928085	1.03943		protein_coding	Bifunctional inhibitor/lipid-transfer protein/seed storage 2S albumin superfamily protein [Source:UniProtKB/TrEMBL;Acc:Q1G2Y5]
AT1G05460	4.04015	3.99124	0.0489098	0.64275	0.804525	1.03448	SDE3	protein_coding	Probable RNA helicase SDE3 [Source:UniProtKB/Swiss-Prot;Acc:Q8GYD9]
AT1G05470	4.41615	4.84444	-0.428288	0.000880581	0.00663014	-1.34564	IP5P6	protein_coding	CVP2 [Source:UniProtKB/TrEMBL;Acc:A0A178WIE4]
AT1G05490	1.13168	1.36828	-0.236593	0.189038	0.388091	-1.17821	CLSY3	protein_coding	SNF2 domain-containing protein CLASSY 3 [Source:UniProtKB/Swiss-Prot;Acc:F4I8S3]
AT1G05500	6.55113	6.61085	-0.0597171	0.357471	0.577994	-1.04226	SYT5	protein_coding	Synaptotagmin-5 [Source:UniProtKB/Swiss-Prot;Acc:Q8L706]
AT1G05520	6.8781	6.77674	0.101358	0.155993	0.343181	1.07278		protein_coding	At1g05520/T25N20_16 [Source:UniProtKB/TrEMBL;Acc:Q8H0S3]
AT1G05530	2.94374	3.06902	-0.125279	0.42296	0.639079	-1.09072	UGT75B2	protein_coding	UDP-glycosyltransferase 75B2 [Source:UniProtKB/Swiss-Prot;Acc:Q9ZVY5]
AT1G05557	1.99233	2.11305	-0.120724	0.605943	0.779746	-1.08728		lncRNA
AT1G05560	4.31445	4.09871	0.215739	0.152067	0.336939	1.1613	UGT1	protein_coding	UDP-glucosyltransferase 75B1 [Source:TAIR;Acc:AT1G05560]
AT1G05562	0.1105	-0.0879658	0.198465	0.682596	0.830676	1.14748		lncRNA	Potential natural antisense gene, locus overlaps with AT1G05560 [Source:TAIR;Acc:AT1G05562]
AT1G05570	7.26083	7.93008	-0.669252	2.70760062309818e-06	5.71293633868834e-05	-1.59025	CALS1	protein_coding	Callose synthase 1 [Source:UniProtKB/Swiss-Prot;Acc:Q9AUE0]
AT1G05575	0.329558	1.09998	-0.770427	0.00595911	0.030726	-1.70577		protein_coding	Putative uncharacterized protein [Source:UniProtKB/TrEMBL;Acc:Q8LC91]
AT1G05577	0.869937	0.805364	0.0645725	0.730636	0.860374	1.04578		protein_coding	F3F20.2 protein [Source:UniProtKB/TrEMBL;Acc:Q9SYJ8]
AT1G05590	4.37076	4.46355	-0.0927915	0.255077	0.47074	-1.06643	HEXO2	protein_coding	Beta-hexosaminidase 2 [Source:UniProtKB/Swiss-Prot;Acc:Q9SYK0]
AT1G05600	2.71253	2.89294	-0.180414	0.26633	0.483695	-1.13321		protein_coding	Pentatricopeptide repeat-containing protein At1g05600 [Source:UniProtKB/Swiss-Prot;Acc:Q9SYK1]
AT1G05610	0.841695	0.855088	-0.0133934	0.954021	0.978928	-1.00933	APS2	protein_coding	ADP-glucose pyrophosphorylase small subunit 2 [Source:TAIR;Acc:AT1G05610]
AT1G05620	6.5535	6.37663	0.176865	0.0130907	0.0565433	1.13042	URH2	protein_coding	Probable uridine nucleosidase 2 [Source:UniProtKB/Swiss-Prot;Acc:Q8LAC4]
AT1G05630	4.52272	4.15216	0.370555	0.00591861	0.0305691	1.29285	AT5PTASE13	protein_coding	Endonuclease/exonuclease/phosphatase family protein [Source:TAIR;Acc:AT1G05630]
AT1G05640	2.97055	3.01129	-0.0407428	0.769775	0.883978	-1.02864		protein_coding	Ankyrin repeat family protein [Source:UniProtKB/TrEMBL;Acc:Q9SYK5]
AT1G05650	3.05602	4.04858	-0.992565	2.41774087567167e-06	5.19744023909092e-05	-1.98972		protein_coding	F3F20.10 protein [Source:UniProtKB/TrEMBL;Acc:Q9SYK6]
AT1G05660	4.54721	5.07626	-0.529055	0.000219341	0.00213592	-1.44298		protein_coding	F3F20.11 protein [Source:UniProtKB/TrEMBL;Acc:Q9SYK7]
AT1G05670	3.70878	3.81682	-0.108036	0.359121	0.579569	-1.07776		protein_coding	Glycosyltransferase (Fragment) [Source:UniProtKB/TrEMBL;Acc:A0A068FPW3]
AT1G05680	5.35155	4.56383	0.787716	4.16880251528099e-06	8.15314838593524e-05	1.72634	UGT74E2	protein_coding	Glycosyltransferase (Fragment) [Source:UniProtKB/TrEMBL;Acc:A0A0K1SBE8]
AT1G05690	0.729347	0.927513	-0.198166	0.386772	0.60681	-1.14724	BT3	protein_coding	BTB/POZ and TAZ domain-containing protein 3 [Source:UniProtKB/Swiss-Prot;Acc:Q9SYL0]
AT1G05700	5.6597	5.37703	0.282673	0.0100967	0.0463293	1.21645		protein_coding	Leucine-rich repeat transmembrane protein kinase protein [Source:TAIR;Acc:AT1G05700]
AT1G05710	5.30183	5.52298	-0.221151	0.0185953	0.0738221	-1.16566		protein_coding
AT1G05720	5.24931	5.27029	-0.0209801	0.77527	0.887326	-1.01465		protein_coding	Putative uncharacterized protein At1g05720 [Source:UniProtKB/TrEMBL;Acc:Q8GWP6]
AT1G05730	2.336	2.24204	0.0939623	0.600275	0.77617	1.0673		protein_coding	FAM136A-like protein (DUF842) [Source:UniProtKB/TrEMBL;Acc:Q5BQ23]
AT1G05750	2.35126	2.48698	-0.13572	0.33457	0.555592	-1.09864	PDE247	protein_coding	Pentatricopeptide repeat-containing protein At1g05750, chloroplastic [Source:UniProtKB/Swiss-Prot;Acc:Q9MA50]
AT1G05760	2.86501	2.91532	-0.0503129	0.692082	0.836591	-1.03549	RTM1	protein_coding	Mannose-binding lectin superfamily protein [Source:TAIR;Acc:AT1G05760]
AT1G05770	1.59707	1.3435	0.253569	0.249027	0.463287	1.19215	JAL2	protein_coding	Jacalin-related lectin 2 [Source:UniProtKB/Swiss-Prot;Acc:Q9MA49]
AT1G05780	2.86913	2.91945	-0.0503132	0.60662	0.780222	-1.03549		protein_coding	Vacuolar ATPase assembly integral membrane protein VMA21 homolog [Source:UniProtKB/TrEMBL;Acc:Q58G56]
AT1G05783	-0.0707704	-0.462428	0.391658	0.175843	0.371229	1.3119		protein_coding
AT1G05785	3.47148	3.48648	-0.0149983	0.8783	0.941055	-1.01045		protein_coding	Got1/Sft2-like vescicle transport protein family [Source:TAIR;Acc:AT1G05785]
AT1G05790	4.75054	4.70308	0.0474586	0.524088	0.72198	1.03344		protein_coding	lipase class 3 family protein [Source:TAIR;Acc:AT1G05790]
AT1G05805	4.68584	4.65295	0.0328814	0.577615	0.760248	1.02305	BHLH128	protein_coding	Transcription factor bHLH128 [Source:UniProtKB/Swiss-Prot;Acc:Q8H102]
AT1G05810	4.12439	4.16933	-0.0449478	0.621036	0.790438	-1.03165	ARA	protein_coding	RAB GTPase homolog A5E [Source:TAIR;Acc:AT1G05810]
AT1G05820	1.84756	1.96393	-0.116368	0.413298	0.631138	-1.084	SPPL5	protein_coding	Signal peptide peptidase-like 5 [Source:UniProtKB/Swiss-Prot;Acc:Q9MA44]
AT1G05830	5.59592	5.77269	-0.176762	0.179162	0.375515	-1.13034	ATX2	protein_coding	Histone-lysine N-methyltransferase ATX2 [Source:UniProtKB/Swiss-Prot;Acc:P0CB22]
AT1G05835	0.372445	0.952194	-0.579749	0.0289243	0.103093	-1.49459		protein_coding	Uncharacterized protein At1g05835 [Source:UniProtKB/Swiss-Prot;Acc:A8MS78]
AT1G05840	4.744	4.88897	-0.144963	0.0674285	0.191745	-1.1057		protein_coding	Eukaryotic aspartyl protease family protein [Source:UniProtKB/TrEMBL;Acc:F4IAD5]
AT1G05850	9.03392	8.94707	0.0868544	0.282528	0.5015	1.06205	CTL1	protein_coding	Chitinase-like protein 1 [Source:UniProtKB/Swiss-Prot;Acc:Q9MA41]
AT1G05860	3.86534	3.97117	-0.105829	0.266674	0.484022	-1.07611		protein_coding	INO80 complex subunit D-like protein [Source:UniProtKB/TrEMBL;Acc:Q9MA40]
AT1G05870	5.8933	5.56319	0.33011	4.97933292951794e-05	0.000628431	1.25711		protein_coding	At1g05870 [Source:UniProtKB/TrEMBL;Acc:Q9MA39]
AT1G05890	6.17942	6.30663	-0.12721	0.0914227	0.238142	-1.09218	ARI5	protein_coding	RING/U-box superfamily protein [Source:UniProtKB/TrEMBL;Acc:F4IAE4]
AT1G05894	0.375257	-0.786376	1.16163	0.000503432	0.00419522	2.2371		protein_coding	Putative uncharacterized protein [Source:UniProtKB/TrEMBL;Acc:Q9MA36]
AT1G05900	3.70748	3.70393	0.00354863	0.97315	0.987765	1.00246	NTH2	protein_coding	Endonuclease III homolog [Source:UniProtKB/TrEMBL;Acc:A0A178W393]
AT1G05910	5.80343	5.82449	-0.0210654	0.869087	0.936292	-1.01471		protein_coding	ATPase family AAA domain-containing protein At1g05910 [Source:UniProtKB/Swiss-Prot;Acc:F4IAE9]
AT1G05940	5.0341	5.25819	-0.224096	0.00109207	0.0079086	-1.16805	CAT9	protein_coding	Cationic amino acid transporter 9, chloroplastic [Source:UniProtKB/Swiss-Prot;Acc:Q9C5D6]
AT1G05950	3.52842	3.91845	-0.390022	0.000613024	0.00494565	-1.31041		protein_coding	unknown protein; Has 50 Blast hits to 45 proteins in 14 species: Archae - 5; Bacteria - 0; Metazoa - 4; Fungi - 0; Plants - 34; Viruses - 0; Other Eukaryotes - 7 (source: NCBI BLink). [Source:TAIR;Acc:AT1G05950]
AT1G05960	6.90489	6.81047	0.0944198	0.320034	0.540657	1.06764		protein_coding	ARM repeat superfamily protein [Source:UniProtKB/TrEMBL;Acc:F4IAF6]
AT1G05970	2.46383	2.64957	-0.185739	0.241047	0.454041	-1.1374		protein_coding	Putative uncharacterized protein At1g05970 [Source:UniProtKB/TrEMBL;Acc:Q9LNE8]
AT1G05990	2.30902	0.219792	2.08923	1.24699951592965e-06	2.98586268614738e-05	4.25521	CML7	protein_coding	Calmodulin-like protein 7 [Source:UniProtKB/Swiss-Prot;Acc:Q9LNE7]
AT1G06000	5.80874	5.85557	-0.0468278	0.562545	0.75006	-1.03299	UGT89C1	protein_coding	Glycosyltransferase (Fragment) [Source:UniProtKB/TrEMBL;Acc:W8PVE7]
AT1G06002	2.06729	2.10723	-0.0399382	0.82245	0.912901	-1.02807		lncRNA	Potential natural antisense gene, locus overlaps with AT1G06000 [Source:TAIR;Acc:AT1G06002]
AT1G06010	3.63465	3.88055	-0.245903	0.0249796	0.0923796	-1.18583		protein_coding	Basic leucine zipper/W2 domain protein [Source:UniProtKB/TrEMBL;Acc:Q84R19]
AT1G06020	-0.508276	-0.495359	-0.0129171	0.967175	0.984881	-1.00899		protein_coding	Probable fructokinase-3 [Source:UniProtKB/Swiss-Prot;Acc:Q9LNE4]
AT1G06033	-0.405265	-0.0892332	-0.316031	0.316248	0.536802	-1.2449		snoRNA
AT1G06040	6.14133	5.98003	0.161303	0.102551	0.258263	1.1183	BBX24	protein_coding	B-box zinc finger protein 24 [Source:UniProtKB/Swiss-Prot;Acc:Q96288]
AT1G06050	2.90289	2.72345	0.179443	0.0876135	0.231104	1.13245		protein_coding	Protein of unknown function (DUF1336) [Source:TAIR;Acc:AT1G06050]
AT1G06060	4.49219	4.44621	0.0459787	0.582507	0.763721	1.03238		protein_coding	At1g06060 [Source:UniProtKB/TrEMBL;Acc:Q9LNE1]
AT1G06070	4.91636	4.72744	0.188914	0.0168867	0.0686984	1.13991		protein_coding	At1g06070 [Source:UniProtKB/TrEMBL;Acc:Q9LNE0]
AT1G06080	3.87506	3.90098	-0.0259189	0.832652	0.918712	-1.01813	ADS1	protein_coding	Delta-9 acyl-lipid desaturase 1 [Source:UniProtKB/Swiss-Prot;Acc:O65797]
AT1G06090	6.05306	6.15684	-0.103786	0.242112	0.455234	-1.07459		protein_coding	Delta-9 desaturase-like 1 protein [Source:UniProtKB/Swiss-Prot;Acc:Q9LND9]
AT1G06110	5.47754	5.79279	-0.315257	0.000156917	0.00164493	-1.24423	SKIP16	protein_coding	F-box protein SKIP16 [Source:UniProtKB/Swiss-Prot;Acc:Q9LND7]
AT1G06120	2.95582	4.12329	-1.16747	6.90731987774453e-08	2.7219651386885e-06	-2.24618		protein_coding	Delta-9 desaturase-like 3 protein [Source:UniProtKB/Swiss-Prot;Acc:Q9FPD5]
AT1G06130	4.48328	4.59646	-0.113179	0.14517	0.326351	-1.08161	GLX2-4	protein_coding	GLX2-4 [Source:UniProtKB/TrEMBL;Acc:A0A178WGQ2]
AT1G06140	1.6087	1.80822	-0.199527	0.195727	0.39721	-1.14832	PCMP-E61	protein_coding	Pentatricopeptide repeat-containing protein At1g06140, mitochondrial [Source:UniProtKB/Swiss-Prot;Acc:Q9LND4]
AT1G06143	2.11038	2.15686	-0.0464832	0.718535	0.852946	-1.03274	EMB1444	protein_coding	Pentatricopeptide repeat-containing protein At1g06143 [Source:UniProtKB/Swiss-Prot;Acc:Q56X05]
AT1G06150	5.54346	5.56222	-0.0187644	0.828572	0.916392	-1.01309	EMB1444	protein_coding	basic helix-loop-helix (bHLH) DNA-binding superfamily protein [Source:TAIR;Acc:AT1G06150]
AT1G06160	1.20358	0.95495	0.248628	0.194512	0.395434	1.18808	ERF094	protein_coding	Ethylene-responsive transcription factor ERF094 [Source:UniProtKB/Swiss-Prot;Acc:Q9LND1]
AT1G06170	0.597112	0.406419	0.190693	0.566015	0.75264	1.14131	BHLH89	protein_coding	Transcription factor bHLH89 [Source:UniProtKB/Swiss-Prot;Acc:Q9LND0]
AT1G06177	-0.345364	-0.127442	-0.217922	0.432578	0.647217	-1.16306		lncRNA
AT1G06180	4.66325	4.03301	0.630246	3.11941534578742e-07	9.45951955241691e-06	1.54783	ATMYB13	protein_coding	Transcription factor MYB13 [Source:UniProtKB/Swiss-Prot;Acc:Q9LNC9]
AT1G06190	4.22829	4.42595	-0.197652	0.0392529	0.129658	-1.14683		protein_coding	Rho termination factor [Source:TAIR;Acc:AT1G06190]
AT1G06200	5.91639	5.93144	-0.0150525	0.826	0.915174	-1.01049		protein_coding	Peptidase S24/S26A/S26B/S26C family protein [Source:TAIR;Acc:AT1G06200]
AT1G06210	5.88483	5.60883	0.276004	0.00107849	0.00784006	1.21084	TOL2	protein_coding	TOM1-like protein 2 [Source:UniProtKB/Swiss-Prot;Acc:Q9LNC6]
AT1G06220	7.06672	7.09817	-0.0314476	0.698638	0.840385	-1.02204	CLO	protein_coding	110 kDa U5 small nuclear ribonucleoprotein component CLO [Source:UniProtKB/Swiss-Prot;Acc:Q9LNC5]
AT1G06230	6.31536	6.28171	0.0336549	0.583464	0.764162	1.0236	GTE4	protein_coding	Transcription factor GTE4 [Source:UniProtKB/Swiss-Prot;Acc:Q9LNC4]
AT1G06240	3.10006	3.23458	-0.134515	0.241359	0.454379	-1.09772		protein_coding	Putative uncharacterized protein At1g06240 [Source:UniProtKB/TrEMBL;Acc:Q8H109]
AT1G06265	1.97544	2.02327	-0.0478252	0.822428	0.912901	-1.03371		lncRNA	other RNA [Source:TAIR;Acc:AT1G06265]
AT1G06270	3.1729	3.13132	0.0415782	0.699088	0.840525	1.02924		protein_coding	Pentatricopeptide repeat-containing protein At1g06270 [Source:UniProtKB/Swiss-Prot;Acc:Q9LNC0]
AT1G06290	7.07788	7.0647	0.0131804	0.827707	0.915993	1.00918	ACX3	protein_coding	Acyl-coenzyme A oxidase 3, peroxisomal [Source:UniProtKB/Swiss-Prot;Acc:P0CZ23]
AT1G06310	3.00412	2.85408	0.150042	0.364228	0.584963	1.1096	ACX3.2	protein_coding	Putative acyl-coenzyme A oxidase 3.2, peroxisomal [Source:UniProtKB/Swiss-Prot;Acc:Q9LMI7]
AT1G06320	0.321071	0.408567	-0.0874964	0.75167	0.873252	-1.06252		protein_coding	Putative uncharacterized protein [Source:UniProtKB/TrEMBL;Acc:Q3EDH7]
AT1G06330	-0.0988364	-0.298907	0.200071	0.580262	0.762186	1.14875		protein_coding	Heavy metal transport/detoxification superfamily protein [Source:TAIR;Acc:AT1G06330]
AT1G06350	2.57599	2.24229	0.333703	0.0319036	0.111101	1.26024		protein_coding	Delta-9 desaturase-like 4 protein [Source:UniProtKB/Swiss-Prot;Acc:Q9LMI4]
AT1G06380	4.12876	4.19552	-0.0667584	0.425	0.641055	-1.04736		protein_coding	Ribosomal protein L1p/L10e family [Source:UniProtKB/TrEMBL;Acc:Q9LMI1]
AT1G06390	6.20994	6.17482	0.0351159	0.535435	0.730615	1.02464	ASK9	protein_coding	SK22 [Source:UniProtKB/TrEMBL;Acc:A0A178WCN5]
AT1G06400	6.08557	6.31969	-0.234117	0.00732054	0.0360287	-1.17619	RABA1A	protein_coding	Ras-related protein RABA1a [Source:UniProtKB/Swiss-Prot;Acc:P28185]
AT1G06410	7.21384	7.27758	-0.0637392	0.260976	0.477481	-1.04517	TPS7	protein_coding	TPS7 [Source:UniProtKB/TrEMBL;Acc:A0A178WH64]
AT1G06420	1.30651	1.1428	0.163708	0.360804	0.581432	1.12016		protein_coding	DNA ligase-like protein [Source:UniProtKB/TrEMBL;Acc:Q9LMH9]
AT1G06430	4.75906	4.6931	0.065959	0.490028	0.694872	1.04678	FTSH8	protein_coding	ATP-dependent zinc metalloprotease FTSH 8, chloroplastic [Source:UniProtKB/Swiss-Prot;Acc:Q8W585]
AT1G06440	2.47965	2.39809	0.081563	0.521002	0.719548	1.05816		protein_coding	At1g06440 [Source:UniProtKB/TrEMBL;Acc:Q9SHI9]
AT1G06450	1.99551	1.97408	0.0214287	0.882525	0.943118	1.01496	CAF1-1	protein_coding	Probable CCR4-associated factor 1 homolog 1 [Source:UniProtKB/Swiss-Prot;Acc:Q9SHJ0]
AT1G06460	1.20771	1.65765	-0.449939	0.0107602	0.0485885	-1.36598	ACD32.1	protein_coding	Alpha-crystallin domain 32.1 [Source:UniProtKB/TrEMBL;Acc:Q208N7]
AT1G06470	5.50496	5.56135	-0.0563843	0.403814	0.622258	-1.03986		protein_coding	Probable sugar phosphate/phosphate translocator At1g06470 [Source:UniProtKB/Swiss-Prot;Acc:Q8H184]
AT1G06475	2.24564	1.68509	0.560556	0.00288285	0.0173067	1.47484		protein_coding	Putative uncharacterized protein [Source:UniProtKB/TrEMBL;Acc:Q6DSU2]
AT1G06490	4.52977	4.53683	-0.00705699	0.961171	0.982253	-1.0049	CALS7	protein_coding	Callose synthase 7 [Source:UniProtKB/Swiss-Prot;Acc:Q9SHJ3]
AT1G06500	2.94774	3.23625	-0.288505	0.0209061	0.0806985	-1.22137		protein_coding	AT1G06500 protein [Source:UniProtKB/TrEMBL;Acc:Q8VY54]
AT1G06510	2.7585	2.94751	-0.189004	0.134042	0.309197	-1.13998		protein_coding	Forkhead-associated domain protein [Source:UniProtKB/TrEMBL;Acc:Q84K72]
AT1G06515	4.98049	4.92068	0.0598124	0.429231	0.644893	1.04233		protein_coding	Protein of unknown function (DUF3317) [Source:TAIR;Acc:AT1G06515]
AT1G06520	1.5588	1.84194	-0.28314	0.398741	0.617564	-1.21684	GPAT1	protein_coding	Glycerol-3-phosphate acyltransferase 1 [Source:UniProtKB/Swiss-Prot;Acc:Q9SHJ5]
AT1G06530	4.65581	4.73382	-0.0780069	0.353106	0.573813	-1.05556	PMD2	protein_coding	Peroxisomal and mitochondrial division factor 2 [Source:UniProtKB/Swiss-Prot;Acc:Q9SHJ6]
AT1G06540	0.505708	0.282216	0.223491	0.399057	0.61786	1.16756		protein_coding	F12K11.13 [Source:UniProtKB/TrEMBL;Acc:Q9SHJ7]
AT1G06547	-0.291175	-0.0305552	-0.26062	0.407648	0.62577	-1.19799		snoRNA
AT1G06550	7.37179	7.14468	0.227115	0.000868018	0.006548	1.17049		protein_coding	3-hydroxyisobutyryl-CoA hydrolase-like protein 5 [Source:UniProtKB/Swiss-Prot;Acc:Q9SHJ8]
AT1G06560	4.63277	4.86164	-0.228868	0.0192875	0.0759006	-1.17192		protein_coding	At1g06560 [Source:UniProtKB/TrEMBL;Acc:Q84MA1]
AT1G06570	3.95694	3.73924	0.217698	0.0348855	0.118766	1.16288	HPD	protein_coding	4-hydroxyphenylpyruvate dioxygenase [Source:UniProtKB/Swiss-Prot;Acc:P93836]
AT1G06580	2.01717	2.03472	-0.0175475	0.922358	0.963709	-1.01224		protein_coding	Pentatricopeptide repeat-containing protein At1g06580 [Source:UniProtKB/Swiss-Prot;Acc:Q9SHK2]
AT1G06590	4.6235	4.63242	-0.00892747	0.93931	0.971636	-1.00621	APC5	protein_coding	Anaphase-promoting complex subunit 5 [Source:UniProtKB/Swiss-Prot;Acc:Q8H1U4]
AT1G06620	5.94626	5.97102	-0.0247593	0.75238	0.873592	-1.01731		protein_coding	1-aminocyclopropane-1-carboxylate oxidase homolog 1 [Source:UniProtKB/Swiss-Prot;Acc:Q84MB3]
AT1G06630	4.64286	4.61834	0.0245175	0.770669	0.884555	1.01714		protein_coding	F-box/RNI-like superfamily protein [Source:UniProtKB/TrEMBL;Acc:F4IDP6]
AT1G06640	8.6498	8.87751	-0.227718	0.00263329	0.0161039	-1.17098		protein_coding	1-aminocyclopropane-1-carboxylate oxidase homolog 2 [Source:UniProtKB/Swiss-Prot;Acc:Q9C5K7]
AT1G06650	3.86643	4.31692	-0.450492	0.000501284	0.00418219	-1.36651		protein_coding	1-aminocyclopropane-1-carboxylate oxidase homolog 3 [Source:UniProtKB/Swiss-Prot;Acc:Q8H1S4]
AT1G06660	4.14901	4.09359	0.0554216	0.490915	0.695601	1.03916	JASON	protein_coding	Protein JASON [Source:UniProtKB/Swiss-Prot;Acc:F4IDQ5]
AT1G06670	6.72558	6.76056	-0.0349778	0.751335	0.873033	-1.02454	NIH	protein_coding	DExH-box ATP-dependent RNA helicase DExH2 [Source:UniProtKB/Swiss-Prot;Acc:F4IDQ6]
AT1G06680	4.14896	4.92998	-0.781018	1.03176975046609e-05	0.000170543	-1.71834	PSBP1	protein_coding	Oxygen-evolving enhancer protein 2-1, chloroplastic [Source:UniProtKB/Swiss-Prot;Acc:Q42029]
AT1G06690	2.49024	2.84836	-0.358118	0.0089813	0.0422943	-1.28175		protein_coding	Uncharacterized oxidoreductase At1g06690, chloroplastic [Source:UniProtKB/Swiss-Prot;Acc:Q94A68]
AT1G06700	6.40838	6.63083	-0.222456	0.000531229	0.00439131	-1.16672	PTI11	protein_coding	PTI1-like tyrosine-protein kinase 1 [Source:UniProtKB/Swiss-Prot;Acc:Q8H1G6]
AT1G06710	3.67768	3.8229	-0.14522	0.283979	0.503162	-1.1059		protein_coding	Tetratricopeptide repeat (TPR)-like superfamily protein [Source:TAIR;Acc:AT1G06710]
AT1G06720	6.29308	6.32759	-0.0345103	0.663335	0.818173	-1.02421		protein_coding	P-loop containing nucleoside triphosphate hydrolases superfamily protein [Source:TAIR;Acc:AT1G06720]
AT1G06730	4.32966	4.4075	-0.0778452	0.296969	0.517222	-1.05544		protein_coding	At1g06730/F4H5_22 [Source:UniProtKB/TrEMBL;Acc:Q9ASV2]
AT1G06740	2.61672	2.22934	0.387378	0.0194472	0.0763542	1.30801		protein_coding	MUG3 [Source:UniProtKB/TrEMBL;Acc:A0A178W5T2]
AT1G06760	6.74612	6.5221	0.224024	0.00556578	0.0290954	1.16799		protein_coding	Histone H1.1 [Source:UniProtKB/Swiss-Prot;Acc:P26568]
AT1G06770	3.49383	3.53668	-0.042848	0.645874	0.806864	-1.03015	DRIP1	protein_coding	E3 ubiquitin protein ligase DRIP1 [Source:UniProtKB/Swiss-Prot;Acc:Q9M9Y4]
AT1G06780	6.09812	6.07562	0.0225045	0.729537	0.859694	1.01572	GAUT6	protein_coding	Hexosyltransferase [Source:UniProtKB/TrEMBL;Acc:F4IDS0]
AT1G06790	4.44084	4.43553	0.00531117	0.937537	0.970918	1.00369		protein_coding	F4H5.12 protein [Source:UniProtKB/TrEMBL;Acc:Q9M9Y6]
AT1G06800	4.01395	3.89657	0.117384	0.273063	0.491184	1.08477	PLA-I{gamma}1	protein_coding	PLA-I(gamma)1 [Source:UniProtKB/TrEMBL;Acc:A0A178WG46]
AT1G06820	4.8622	4.80272	0.0594809	0.306094	0.525672	1.04209	CRTISO	protein_coding	Prolycopene isomerase, chloroplastic [Source:UniProtKB/Swiss-Prot;Acc:Q9M9Y8]
AT1G06830	-0.110091	1.59433	-1.70442	4.44556581978234e-07	1.25967866146586e-05	-3.25897	GRXS11	protein_coding	Monothiol glutaredoxin-S11 [Source:UniProtKB/Swiss-Prot;Acc:Q9M9Y9]
AT1G06840	6.077	5.91711	0.159886	0.0172013	0.0695783	1.1172		protein_coding	Probable LRR receptor-like serine/threonine-protein kinase At1g06840 [Source:UniProtKB/Swiss-Prot;Acc:C0LGD7]
AT1G06850	4.74386	4.3126	0.431261	2.56724944272935e-05	0.000360288	1.34841	AtbZIP52	protein_coding	AtbZIP transcription factor [Source:UniProtKB/TrEMBL;Acc:Q8VWG0]
AT1G06870	6.07649	5.86689	0.209605	0.00251091	0.0155383	1.15637	TPP2	protein_coding	Probable thylakoidal processing peptidase 2, chloroplastic [Source:UniProtKB/Swiss-Prot;Acc:Q9M9Z2]
AT1G06890	6.91771	6.81944	0.0982683	0.110567	0.271896	1.07049	UXT3	protein_coding	UDP-xylose transporter 3 [Source:UniProtKB/Swiss-Prot;Acc:Q8RXL8]
AT1G06900	6.70649	6.70445	0.00203867	0.973833	0.987978	1.00141		protein_coding	Nardilysin-like [Source:UniProtKB/Swiss-Prot;Acc:F4HNU6]
AT1G06910	3.03316	3.01116	0.0220012	0.847986	0.926466	1.01537	TRFL7	protein_coding	TRFL7 [Source:UniProtKB/TrEMBL;Acc:A0A178W486]
AT1G06923	2.69103	2.0608	0.630235	0.000498376	0.00416422	1.54782		protein_coding	Putative uncharacterized protein [Source:UniProtKB/TrEMBL;Acc:Q1G3W7]
AT1G06930	2.10294	2.10166	0.00128011	0.991945	0.996601	1.00089		protein_coding	Expressed protein [Source:UniProtKB/TrEMBL;Acc:Q5BQ22]
AT1G06950	6.72195	6.96513	-0.243175	0.00503985	0.0269109	-1.18359	TIC110	protein_coding	Protein TIC110, chloroplastic [Source:UniProtKB/Swiss-Prot;Acc:Q8LPR9]
AT1G06960	3.86952	4.01012	-0.140602	0.166841	0.35864	-1.10236		protein_coding	U2 small nuclear ribonucleoprotein B'' 2 [Source:UniProtKB/Swiss-Prot;Acc:Q8H1S6]
AT1G06980	1.67198	1.21114	0.460847	0.0277233	0.0998956	1.37635		protein_coding	6,7-dimethyl-8-ribityllumazine synthase [Source:UniProtKB/TrEMBL;Acc:Q9LMJ2]
AT1G07000	4.83721	4.52624	0.310972	0.00271147	0.0164929	1.24054	ATEXO70B2	protein_coding	EXO70B2 [Source:UniProtKB/TrEMBL;Acc:A0A178WCB5]
AT1G07010	1.62539	1.758	-0.132605	0.449766	0.661623	-1.09627		protein_coding	Calcineurin-like metallo-phosphoesterase superfamily protein [Source:UniProtKB/TrEMBL;Acc:F4HNW0]
AT1G07020	4.47691	4.57283	-0.0959198	0.344062	0.565053	-1.06875		protein_coding	Putative uncharacterized protein [Source:UniProtKB/TrEMBL;Acc:Q8LCS6]
AT1G07030	5.29061	5.24282	0.0477932	0.532534	0.728144	1.03368		protein_coding	At1g07030 [Source:UniProtKB/TrEMBL;Acc:Q8L6Z2]
AT1G07040	4.82921	4.91798	-0.0887664	0.235136	0.447192	-1.06346		protein_coding	At1g07040 [Source:UniProtKB/TrEMBL;Acc:Q9LMJ7]
AT1G07070	5.32986	5.45518	-0.125327	0.295383	0.515335	-1.09075	RPL35AA	protein_coding	60S ribosomal protein L35a-1 [Source:UniProtKB/Swiss-Prot;Acc:Q9LMK0]
AT1G07080	5.96918	6.04669	-0.0775093	0.23772	0.450161	-1.05519		protein_coding	At1g07080/F10K1_15 [Source:UniProtKB/TrEMBL;Acc:Q93VQ6]
AT1G07090	4.62146	4.54571	0.0757474	0.504871	0.706696	1.05391	LSH6	protein_coding	LSH6 [Source:UniProtKB/TrEMBL;Acc:A0A178WE41]
AT1G07110	5.38132	5.56131	-0.179987	0.0158308	0.0654037	-1.13287	FKFBP	protein_coding	FKFBP [Source:UniProtKB/TrEMBL;Acc:A0A178W4F2]
AT1G07119	1.45708	1.63054	-0.173462	0.312951	0.533103	-1.12776		lncRNA	other RNA [Source:TAIR;Acc:AT1G07119]
AT1G07120	0.137211	-0.278389	0.4156	0.178926	0.375169	1.33385		protein_coding	CHUP1-like protein [Source:UniProtKB/TrEMBL;Acc:Q9LMK4]
AT1G07128	2.34061	2.59682	-0.256208	0.0659613	0.188807	-1.19434		lncRNA	Potential natural antisense gene, locus overlaps with AT1G07130 [Source:TAIR;Acc:AT1G07128]
AT1G07130	2.4658	2.48434	-0.0185457	0.879552	0.941606	-1.01294	STN1	protein_coding	CST complex subunit STN1 [Source:UniProtKB/Swiss-Prot;Acc:Q9LMK5]
AT1G07140	7.7035	7.82801	-0.124512	0.0518857	0.158776	-1.09014	RANBP1A	protein_coding	Ran-binding protein 1 homolog a [Source:UniProtKB/Swiss-Prot;Acc:Q9LMK7]
AT1G07150	1.83736	1.53922	0.298134	0.068099	0.193125	1.22955	MAPKKK13	protein_coding	F10K1.14 protein [Source:UniProtKB/TrEMBL;Acc:Q9LMK8]
AT1G07170	4.13629	4.45248	-0.316189	0.00124587	0.0088157	-1.24504		protein_coding	PHD finger-like domain-containing protein 5A [Source:UniProtKB/Swiss-Prot;Acc:P0DI19]
AT1G07175	-0.441859	0.421349	-0.863208	0.0025942	0.0159213	-1.81908		protein_coding
AT1G07180	-0.962458	-0.561766	-0.400692	0.220633	0.429214	-1.32014	NDA1	protein_coding	Internal alternative NAD(P)H-ubiquinone oxidoreductase A1, mitochondrial [Source:UniProtKB/Swiss-Prot;Acc:Q8GWA1]
AT1G07200	5.40879	5.73566	-0.326872	0.000242206	0.00231587	-1.25429	SMXL6	protein_coding	Protein SMAX1-LIKE 6 [Source:UniProtKB/Swiss-Prot;Acc:Q9LML2]
AT1G07210	6.39234	6.37722	0.0151227	0.844682	0.924595	1.01054		protein_coding	F10K1.8 protein [Source:UniProtKB/TrEMBL;Acc:Q9LML3]
AT1G07220	4.5312	4.43468	0.0965135	0.200624	0.40333	1.06919		protein_coding	F10K1.7 protein [Source:UniProtKB/TrEMBL;Acc:Q9LML4]
AT1G07230	5.34688	5.23879	0.108092	0.175963	0.371415	1.0778	NPC1	protein_coding	Non-specific phospholipase C1 [Source:UniProtKB/Swiss-Prot;Acc:Q8L7Y9]
AT1G07240	5.22789	5.13953	0.0883578	0.278453	0.497467	1.06316	UGT71C5	protein_coding	UDP-glycosyltransferase 71C5 [Source:UniProtKB/Swiss-Prot;Acc:Q9FE68]
AT1G07250	4.55099	4.63485	-0.0838603	0.24171	0.454824	-1.05985	UGT71C4	protein_coding	UDP-glycosyltransferase 71C4 [Source:UniProtKB/Swiss-Prot;Acc:Q9LML6]
AT1G07260	4.4518	4.40933	0.0424753	0.662826	0.817767	1.02988	UGT71C3	protein_coding	UDP-glycosyltransferase 71C3 [Source:UniProtKB/Swiss-Prot;Acc:Q9LML7]
AT1G07270	2.17576	1.93889	0.236876	0.0883694	0.232513	1.17844	CDC6B	protein_coding	Cell division control protein 6 homolog B [Source:UniProtKB/Swiss-Prot;Acc:Q8W032]
AT1G07280	2.73766	2.67053	0.0671261	0.614784	0.785542	1.04763		protein_coding	At1g07280/F22G5_32 [Source:UniProtKB/TrEMBL;Acc:Q8VZC8]
AT1G07290	3.90821	3.65368	0.254522	0.0441865	0.141503	1.19294	GONST2	protein_coding	golgi nucleotide sugar transporter 2 [Source:TAIR;Acc:AT1G07290]
AT1G07300	2.57534	2.81418	-0.238842	0.0396459	0.130584	-1.18004		protein_coding	josephin protein-related [Source:TAIR;Acc:AT1G07300]
AT1G07310	4.9394	4.92415	0.0152545	0.8866	0.944883	1.01063		protein_coding	Calcium-dependent lipid-binding (CaLB domain) family protein [Source:UniProtKB/TrEMBL;Acc:Q9LNV0]
AT1G07320	4.10241	4.72881	-0.6264	1.52295995556431e-05	0.000232889	-1.54371	RPL4	protein_coding	RPL4 [Source:UniProtKB/TrEMBL;Acc:A0A178WQG5]
AT1G07350	6.69128	6.74786	-0.0565895	0.666543	0.819979	-1.04	SR45A	protein_coding	Serine/arginine-rich splicing factor SR45a [Source:UniProtKB/Swiss-Prot;Acc:Q84TH4]
AT1G07360	5.76474	5.77586	-0.0111223	0.865356	0.934811	-1.00774		protein_coding	Zinc finger CCCH domain-containing protein 4 [Source:UniProtKB/Swiss-Prot;Acc:Q9LNV5]
AT1G07370	5.46563	5.45953	0.00610028	0.925385	0.965121	1.00424	PCNA	protein_coding	Proliferating cellular nuclear antigen 1 [Source:UniProtKB/Swiss-Prot;Acc:Q9M7Q7]
AT1G07380	5.20593	5.23874	-0.032804	0.59039	0.769663	-1.023		protein_coding	Neutral/alkaline non-lysosomal ceramidase [Source:TAIR;Acc:AT1G07380]
AT1G07390	1.91782	2.01052	-0.0926986	0.583986	0.764644	-1.06636	AtRLP1	protein_coding	Receptor like protein 1 [Source:UniProtKB/TrEMBL;Acc:F4HQM4]
AT1G07400	1.08091	0.478324	0.602586	0.0239225	0.0893648	1.51844	HSP17.8	protein_coding	17.8 kDa class I heat shock protein [Source:UniProtKB/Swiss-Prot;Acc:Q9LNW0]
AT1G07407	-2.23796	0.232637	-2.4706	1.71709510236489e-05	0.000257006	-5.54274		lncRNA
AT1G07410	3.84289	3.58743	0.255464	0.0423785	0.13711	1.19372	RABA2B	protein_coding	RABA2b [Source:UniProtKB/TrEMBL;Acc:A0A178WHD5]
AT1G07420	5.82581	5.86827	-0.0424662	0.478269	0.684719	-1.02987	SMO2-2	protein_coding	Methylsterol monooxygenase 2-2 [Source:UniProtKB/Swiss-Prot;Acc:Q8VWZ8]
AT1G07470	4.84616	4.98655	-0.140389	0.0283594	0.101605	-1.1022		protein_coding	At1g07470/F22G5_13 [Source:UniProtKB/TrEMBL;Acc:Q93VP4]
AT1G07480	4.40588	4.45608	-0.0501958	0.513384	0.713317	-1.03541		protein_coding	Transcription factor IIA, alpha/beta subunit [Source:TAIR;Acc:AT1G07480]
AT1G07500	-0.775401	-0.77994	0.00453875	0.991845	0.996584	1.00315	SMR5	protein_coding	Cyclin-dependent protein kinase inhibitor SMR5 [Source:UniProtKB/Swiss-Prot;Acc:Q9LNX4]
AT1G07510	5.89294	5.92326	-0.0303272	0.648278	0.808337	-1.02124	FTSH10	protein_coding	ATP-dependent zinc metalloprotease FTSH 10, mitochondrial [Source:UniProtKB/Swiss-Prot;Acc:Q8VZI8]
AT1G07520	4.76862	4.8316	-0.0629822	0.379619	0.599936	-1.04462		protein_coding	GRAS family transcription factor [Source:TAIR;Acc:AT1G07520]
AT1G07530	5.52821	5.44069	0.0875226	0.126319	0.297446	1.06254	SCL14	protein_coding	AT1G07530 protein [Source:UniProtKB/TrEMBL;Acc:B9DFJ3]
AT1G07550	1.60232	2.94829	-1.34597	2.85213434207167e-07	8.85928850850246e-06	-2.54201		protein_coding	Probable LRR receptor-like serine/threonine-protein kinase At1g07550 [Source:UniProtKB/Swiss-Prot;Acc:C0LGD8]
AT1G07560	3.92346	5.09734	-1.17389	6.77248695353777e-10	5.68265964473604e-08	-2.25619		protein_coding	Probable LRR receptor-like serine/threonine-protein kinase At1g07560 [Source:UniProtKB/Swiss-Prot;Acc:C0LGD9]
AT1G07570	3.61125	3.22211	0.389137	0.0011603	0.00830368	1.30961	APK1A	protein_coding	Protein kinase superfamily protein [Source:TAIR;Acc:AT1G07570]
AT1G07590	9.51119	9.33132	0.179875	0.117031	0.28222	1.13279		protein_coding	Pentatricopeptide repeat-containing protein At1g07590, mitochondrial [Source:UniProtKB/Swiss-Prot;Acc:Q940Q2]
AT1G07610	8.69883	8.81225	-0.113414	0.230782	0.442097	-1.08179	MT1C	protein_coding	Metallothionein-like protein 1C [Source:UniProtKB/Swiss-Prot;Acc:Q38804]
AT1G07615	3.95034	4.05559	-0.105248	0.247742	0.461852	-1.07568	ATOBGM	protein_coding	Probable GTP-binding protein OBGM, mitochondrial [Source:UniProtKB/Swiss-Prot;Acc:F4HSD4]
AT1G07620	2.34202	2.27377	0.0682547	0.656819	0.813557	1.04845	ATOBGM	protein_coding	GTP-binding protein Obg/CgtA [Source:TAIR;Acc:AT1G07620]
AT1G07630	5.54056	5.61386	-0.0732963	0.266985	0.484361	-1.05212	PLL5	protein_coding	PLL5 [Source:UniProtKB/TrEMBL;Acc:A0A178WGF5]
AT1G07640	4.80983	4.55789	0.251941	0.0190911	0.0752698	1.19081	OBP2	protein_coding	Dof-type zinc finger DNA-binding family protein [Source:UniProtKB/TrEMBL;Acc:Q2V4Q1]
AT1G07650	4.91309	4.93171	-0.0186215	0.77308	0.886291	-1.01299		protein_coding	Leucine-rich repeat transmembrane protein kinase [Source:UniProtKB/TrEMBL;Acc:F4HSE1]
AT1G07660	4.38005	4.47802	-0.0979721	0.239721	0.452694	-1.07027		protein_coding	Histone H4 [Source:UniProtKB/TrEMBL;Acc:A0A178VF54]
AT1G07670	7.72368	7.35994	0.363742	0.000450094	0.00383262	1.28676	ECA4	protein_coding	Calcium-transporting ATPase 4, endoplasmic reticulum-type [Source:UniProtKB/Swiss-Prot;Acc:Q9XES1]
AT1G07680	0.292415	-4.01237	4.30478	9.58253376641902e-06	0.00016074	19.7637		protein_coding	F24B9.23 [Source:UniProtKB/TrEMBL;Acc:Q9LQP3]
AT1G07700	3.31074	3.9996	-0.688856	5.56198383994982e-06	0.000102981	-1.612		protein_coding	Thioredoxin superfamily protein [Source:TAIR;Acc:AT1G07700]
AT1G07705	5.3153	5.34793	-0.0326292	0.672972	0.823759	-1.02287		protein_coding	NOT2 / NOT3 / NOT5 family [Source:UniProtKB/TrEMBL;Acc:A8MR45]
AT1G07710	1.64877	1.8631	-0.214321	0.179407	0.375783	-1.16016		protein_coding	Ankyrin repeat family protein [Source:UniProtKB/TrEMBL;Acc:Q9LQP7]
AT1G07720	1.37077	1.23301	0.137756	0.506656	0.707982	1.10019	KCS3	protein_coding	3-ketoacyl-CoA synthase 3 [Source:TAIR;Acc:AT1G07720]
AT1G07728	4.20132	4.2419	-0.0405846	0.580487	0.762298	-1.02853		lncRNA	other RNA [Source:TAIR;Acc:AT1G07728]
AT1G07740	2.22563	2.17284	0.0527968	0.744026	0.868677	1.03727		protein_coding	Pentatricopeptide repeat-containing protein At1g07740, mitochondrial [Source:UniProtKB/Swiss-Prot;Acc:Q9LQQ1]
AT1G07743	0.959935	1.12361	-0.163677	0.351188	0.572197	-1.12014		lncRNA
AT1G07745	2.63074	2.84679	-0.216049	0.116553	0.281426	-1.16155	RAD51D	protein_coding	DNA repair protein RAD51 homolog 4 [Source:UniProtKB/Swiss-Prot;Acc:Q9LQQ2]
AT1G07750	6.0097	6.14619	-0.136484	0.150039	0.333824	-1.09922		protein_coding	At1g07750/F24B9_13 [Source:UniProtKB/TrEMBL;Acc:Q9LQQ3]
AT1G07770	8.07675	8.32716	-0.250404	0.00148705	0.0101944	-1.18954	RPS15AA	protein_coding	AT1G07770 protein [Source:UniProtKB/TrEMBL;Acc:B9DI04]
AT1G07780	4.13843	4.09141	0.0470235	0.694284	0.83785	1.03313	PAI1	protein_coding	N-(5'-phosphoribosyl)anthranilate isomerase 1, chloroplastic [Source:UniProtKB/Swiss-Prot;Acc:Q42440]
AT1G07790	5.71352	5.59098	0.122537	0.0655846	0.187987	1.08865	HTB1	protein_coding	Histone H2B.1 [Source:UniProtKB/Swiss-Prot;Acc:Q9LQQ4]
AT1G07795	1.01812	0.334068	0.68405	0.0213807	0.0820583	1.60664		protein_coding	At1g07795 [Source:UniProtKB/TrEMBL;Acc:Q29PW8]
AT1G07810	6.52809	6.4249	0.103191	0.263597	0.480595	1.07415	ECA1	protein_coding	Calcium-transporting ATPase 1, endoplasmic reticulum-type [Source:UniProtKB/Swiss-Prot;Acc:P92939]
AT1G07820	7.01873	6.99071	0.0280241	0.63378	0.799115	1.01961		protein_coding	Histone H4 [Source:UniProtKB/TrEMBL;Acc:A0A178VF54]
AT1G07830	5.23058	5.30111	-0.0705319	0.275464	0.493708	-1.0501		protein_coding	At1g07830/F24B9_7 [Source:UniProtKB/TrEMBL;Acc:Q94JQ7]
AT1G07840	5.05548	4.96709	0.0883863	0.182965	0.380037	1.06318		protein_coding	AT1G07840 protein [Source:UniProtKB/TrEMBL;Acc:Q93ZQ9]
AT1G07870	4.97977	4.86556	0.114213	0.110357	0.271514	1.08238		protein_coding	Protein kinase superfamily protein [Source:UniProtKB/TrEMBL;Acc:F4HSH9]
AT1G07880	3.9906	4.35168	-0.361078	0.00040338	0.00350262	-1.28438	MPK13	protein_coding	Mitogen-activated protein kinase 13 [Source:UniProtKB/Swiss-Prot;Acc:Q9LQQ9]
AT1G07885	-1.64859	-0.615711	-1.03288	0.017084	0.0692805	-2.0461		protein_coding	unknown protein; FUNCTIONS IN: molecular_function unknown; INVOLVED IN: biological_process unknown; LOCATED IN: cellular_component unknown; Has 0 Blast hits to 0 proteins in 0 species (source: NCBI BLink). [Source:TAIR;Acc:AT1G07885]
AT1G07890	9.96116	10.0103	-0.0491554	0.513117	0.713156	-1.03466	APX1	protein_coding	MEE6 [Source:UniProtKB/TrEMBL;Acc:A0A178W5I1]
AT1G07897	-0.926364	-0.46242	-0.463944	0.273811	0.492038	-1.37931		snoRNA
AT1G07902	1.48208	1.85179	-0.369715	0.0335555	0.115259	-1.2921		protein_coding
AT1G07910	5.102	5.16712	-0.0651233	0.548589	0.740931	-1.04617	ATRNL	protein_coding	RNAligase [Source:TAIR;Acc:AT1G07910]
AT1G07920	8.63919	8.60478	0.034408	0.678127	0.827503	1.02414	A1	protein_coding	Elongation factor 1-alpha 4 [Source:UniProtKB/Swiss-Prot;Acc:Q8GTY0]
AT1G07930	9.24313	9.27944	-0.0363062	0.645248	0.806336	-1.02548	A1	protein_coding	Elongation factor 1-alpha 4 [Source:UniProtKB/Swiss-Prot;Acc:Q8GTY0]
AT1G07937	0.536715	-0.269494	0.806209	0.0146728	0.0616684	1.74861		lncRNA
AT1G07940	8.29596	8.37689	-0.0809302	0.293216	0.512943	-1.0577	A1	protein_coding	Elongation factor 1-alpha 3 [Source:UniProtKB/Swiss-Prot;Acc:Q0WL56]
AT1G07950	4.7763	4.85089	-0.0745971	0.317748	0.538563	-1.05307	MED22B	protein_coding	Surfeit locus protein 5 subunit 22 of Mediator complex [Source:TAIR;Acc:AT1G07950]
AT1G07960	5.88977	5.86839	0.0213878	0.729027	0.859373	1.01494	PDIL5-1	protein_coding	PDIL5-1 [Source:UniProtKB/TrEMBL;Acc:A0A178WDX4]
AT1G07970	4.52892	4.67141	-0.142489	0.148995	0.332231	-1.10381		protein_coding	Cytochrome B561, amino-terminal protein [Source:UniProtKB/TrEMBL;Acc:Q9LN10]
AT1G07980	3.74357	3.96299	-0.219417	0.0141034	0.0598663	-1.16426	NF-YC10	protein_coding	At1g07980 [Source:UniProtKB/TrEMBL;Acc:Q9LN09]
AT1G07985	-0.0968484	0.518048	-0.614896	0.0154655	0.0642904	-1.53145		protein_coding	Expressed protein [Source:UniProtKB/TrEMBL;Acc:Q3EDG6]
AT1G07990	5.9378	6.05956	-0.121756	0.0685668	0.19416	-1.08806		protein_coding	At1g07990/T6D22_5 [Source:UniProtKB/TrEMBL;Acc:Q8L7T5]
AT1G08000	3.63118	3.7186	-0.0874216	0.329315	0.550164	-1.06247	GATA10	protein_coding	GATA10 [Source:UniProtKB/TrEMBL;Acc:A0A178WGW3]
AT1G08010	4.69084	4.60898	0.0818575	0.371605	0.59171	1.05838	GATA11	protein_coding	GATA transcription factor 11 [Source:UniProtKB/Swiss-Prot;Acc:Q6DBP8]
AT1G08030	5.1981	5.25664	-0.0585434	0.304708	0.524426	-1.04141	TPST	protein_coding	Protein-tyrosine sulfotransferase [Source:UniProtKB/Swiss-Prot;Acc:Q3EDG5]
AT1G08040	5.16097	5.02771	0.13326	0.0961459	0.246857	1.09677		protein_coding	Putative storage protein [Source:UniProtKB/TrEMBL;Acc:Q93ZR2]
AT1G08050	4.37974	4.13513	0.244608	0.035785	0.120975	1.18477		protein_coding	T6D22.13 [Source:UniProtKB/TrEMBL;Acc:Q9LN03]
AT1G08060	4.45515	4.52786	-0.0727138	0.497592	0.70098	-1.05169	MOM	protein_coding	ATP-dependent helicase family protein [Source:TAIR;Acc:AT1G08060]
AT1G08070	0.972001	1.18526	-0.213258	0.228598	0.439201	-1.1593	PCMP-H12	protein_coding	Pentatricopeptide repeat-containing protein At1g08070, chloroplastic [Source:UniProtKB/Swiss-Prot;Acc:Q9LN01]
AT1G08090	3.65512	4.47636	-0.821237	0.00200915	0.0129974	-1.76692	NRT2.1	protein_coding	High-affinity nitrate transporter 2.1 [Source:UniProtKB/Swiss-Prot;Acc:O82811]
AT1G08110	6.35847	6.44349	-0.0850286	0.120294	0.287863	-1.06071		protein_coding	Lactoylglutathione lyase [Source:UniProtKB/TrEMBL;Acc:B9DH52]
AT1G08125	4.76608	4.75363	0.0124511	0.848332	0.926746	1.00867		protein_coding	S-adenosyl-L-methionine-dependent methyltransferases superfamily protein [Source:UniProtKB/TrEMBL;Acc:F4HUD6]
AT1G08130	6.083	6.05852	0.0244817	0.646014	0.806972	1.01711	LIG1	protein_coding	DNA ligase 1 [Source:UniProtKB/Swiss-Prot;Acc:Q42572]
AT1G08160	4.44654	4.56086	-0.114318	0.180124	0.376622	-1.08246		protein_coding	Uncharacterized protein At1g08160 [Source:UniProtKB/Swiss-Prot;Acc:Q8VZ13]
AT1G08165	4.20877	-1.96175	6.17053	1.22943120126769e-11	2.09872384892266e-09	72.0301		protein_coding
AT1G08173	0.0146717	-0.810944	0.825615	0.00416452	0.0231323	1.77229		lncRNA
AT1G08180	2.16653	1.6853	0.481224	0.00385246	0.0218179	1.39593	SMR2	protein_coding	Cyclin-dependent protein kinase inhibitor SMR2 [Source:UniProtKB/Swiss-Prot;Acc:Q9SGE2]
AT1G08190	7.30218	7.36927	-0.0670858	0.496728	0.700211	-1.0476	VPS41	protein_coding	Vacuolar protein sorting-associated protein 41 homolog [Source:UniProtKB/Swiss-Prot;Acc:P93043]
AT1G08200	8.39599	8.31233	0.0836572	0.176838	0.372432	1.0597	AXS2	protein_coding	UDP-D-apiose/UDP-D-xylose synthase 2 [Source:UniProtKB/Swiss-Prot;Acc:Q9SGE0]
AT1G08210	4.34909	4.34309	0.00599567	0.938777	0.971428	1.00416		protein_coding	Eukaryotic aspartyl protease family protein [Source:TAIR;Acc:AT1G08210]
AT1G08217	0.645865	0.969645	-0.323781	0.142502	0.322113	-1.25161		lncRNA
AT1G08220	4.38674	4.5587	-0.171954	0.0768469	0.210401	-1.12658		protein_coding	ATPase complex subunit [Source:UniProtKB/TrEMBL;Acc:Q0WRX7]
AT1G08230	3.42504	1.89305	1.53199	1.96028543908704e-09	1.3814082656513e-07	2.89185	GAT1	protein_coding	GABA transporter 1 [Source:UniProtKB/Swiss-Prot;Acc:F4HW02]
AT1G08250	4.12447	3.88387	0.240603	0.00387611	0.021908	1.18149	ADT6	protein_coding	Arogenate dehydratase [Source:UniProtKB/TrEMBL;Acc:A0A178W954]
AT1G08260	5.61256	5.69041	-0.0778557	0.621702	0.790836	-1.05545	POL2A	protein_coding	DNA polymerase epsilon catalytic subunit A [Source:UniProtKB/Swiss-Prot;Acc:F4HW04]
AT1G08270	-0.28472	-0.0155597	-0.26916	0.321832	0.542426	-1.20511		protein_coding
AT1G08280	4.8984	4.97729	-0.0788905	0.27458	0.492882	-1.05621	GALT29A	protein_coding	Beta-1,6-galactosyltransferase GALT29A [Source:UniProtKB/Swiss-Prot;Acc:Q9SGD2]
AT1G08283	0.023854	0.277661	-0.253807	0.333591	0.554603	-1.19235		lncRNA
AT1G08290	3.15588	3.1971	-0.0412221	0.779151	0.889704	-1.02899	WIP3	protein_coding	Zinc finger protein WIP3 [Source:UniProtKB/Swiss-Prot;Acc:Q9SGD1]
AT1G08293	-0.483408	-0.148117	-0.335291	0.344347	0.565239	-1.26163		lncRNA
AT1G08300	2.12151	2.19657	-0.0750645	0.569008	0.754385	-1.05341	NVL	protein_coding	No vein-like protein [Source:UniProtKB/TrEMBL;Acc:F4HW09]
AT1G08310	6.52812	3.01386	3.51426	1.46541007857309e-14	9.06814074247009e-12	11.4261		protein_coding	Alpha/beta-Hydrolases superfamily protein [Source:UniProtKB/TrEMBL;Acc:A8MRK8]
AT1G08315	3.39418	3.24913	0.145045	0.140077	0.3185	1.10577		protein_coding	ARM repeat superfamily protein [Source:UniProtKB/TrEMBL;Acc:Q0WNZ8]
AT1G08320	5.69216	6.18947	-0.497312	4.69949773632636e-07	1.31542176239791e-05	-1.41158	TGA9	protein_coding	Transcription factor TGA9 [Source:UniProtKB/Swiss-Prot;Acc:Q93XM6]
AT1G08340	4.58813	4.19409	0.394045	0.000382008	0.00335054	1.31407	ROPGAP5	protein_coding	Rho GTPase-activating protein 5 [Source:UniProtKB/Swiss-Prot;Acc:Q6NKT5]
AT1G08350	5.10333	5.13915	-0.035824	0.576806	0.759416	-1.02514	TMN5	protein_coding	Transmembrane 9 superfamily member [Source:UniProtKB/TrEMBL;Acc:A0A178WGW9]
AT1G08360	9.00229	9.05311	-0.0508144	0.425385	0.641468	-1.03585	RPL10AA	protein_coding	60S ribosomal protein L10a-1 [Source:UniProtKB/Swiss-Prot;Acc:Q8VZB9]
AT1G08370	5.76037	5.709	0.051371	0.521308	0.719845	1.03625	DCP1	protein_coding	mRNA-decapping enzyme-like protein [Source:UniProtKB/Swiss-Prot;Acc:Q9SJF3]
AT1G08380	1.89616	2.63177	-0.735604	0.00137547	0.00956192	-1.66509	PSAO	protein_coding	PSAO [Source:UniProtKB/TrEMBL;Acc:A0A178W5Y5]
AT1G08390	1.19479	1.45044	-0.255646	0.208296	0.413729	-1.19387		protein_coding	Putative uncharacterized protein At1g08390 [Source:UniProtKB/TrEMBL;Acc:Q8RX36]
AT1G08400	4.03001	4.10218	-0.0721651	0.420897	0.63722	-1.05129	MAG2L	protein_coding	RINT1-like protein MAG2L [Source:UniProtKB/Swiss-Prot;Acc:Q8GXP1]
AT1G08410	5.29247	5.16762	0.124851	0.0606676	0.177766	1.09039	LSG1-2	protein_coding	GTPase LSG1-2 [Source:UniProtKB/Swiss-Prot;Acc:Q9SJF1]
AT1G08420	6.13574	6.23126	-0.0955247	0.429939	0.645511	-1.06845	BSL2	protein_coding	Serine/threonine-protein phosphatase BSL2 [Source:UniProtKB/Swiss-Prot;Acc:Q9SJF0]
AT1G08430	5.55161	5.60779	-0.0561794	0.656754	0.813527	-1.03971	ALMT1	protein_coding	Aluminum-activated malate transporter 1 [Source:UniProtKB/Swiss-Prot;Acc:Q9SJE9]
AT1G08440	-0.305304	-3.10572	2.80042	3.20289630689736e-05	0.000432891	6.96643	ALMT2	protein_coding	Aluminum-activated malate transporter 2 [Source:UniProtKB/Swiss-Prot;Acc:Q9SJE8]
AT1G08450	5.95735	5.78714	0.170209	0.0705948	0.198076	1.12522	CRT3	protein_coding	Calreticulin-3 [Source:UniProtKB/Swiss-Prot;Acc:O04153]
AT1G08460	4.34852	4.58783	-0.23931	0.00401026	0.022486	-1.18043	HDA8	protein_coding	Histone deacetylase 8 [Source:UniProtKB/Swiss-Prot;Acc:Q94EJ2]
AT1G08470	4.53508	4.4286	0.106477	0.271473	0.489369	1.0766	SSL3	protein_coding	SSL3 [Source:UniProtKB/TrEMBL;Acc:A0A178WK70]
AT1G08480	7.01836	7.08997	-0.0716026	0.210033	0.416073	-1.05088	SDH6	protein_coding	Succinate dehydrogenase subunit 6, mitochondrial [Source:UniProtKB/Swiss-Prot;Acc:Q941A6]
AT1G08490	4.54647	4.82265	-0.276186	0.00247317	0.0153427	-1.21099	NFS2	protein_coding	SUFS [Source:UniProtKB/TrEMBL;Acc:A0A178WGK3]
AT1G08500	3.99577	4.07363	-0.0778603	0.412171	0.630013	-1.05545	ENODL18	protein_coding	Early nodulin-like protein 18 [Source:UniProtKB/TrEMBL;Acc:O82083]
AT1G08507	0.454123	0.496824	-0.0427006	0.845949	0.925368	-1.03004		lncRNA
AT1G08510	6.86321	6.72177	0.141437	0.0380474	0.12672	1.103	FATB	protein_coding	Palmitoyl-acyl carrier protein thioesterase, chloroplastic [Source:UniProtKB/Swiss-Prot;Acc:Q9SJE2]
AT1G08520	4.34837	5.23573	-0.887357	1.01826144720543e-08	5.46439381505743e-07	-1.84978	CHLD	protein_coding	Mg-protoporphyrin IX chelatase [Source:UniProtKB/TrEMBL;Acc:A0A178W355]
AT1G08530	3.80906	3.74742	0.0616443	0.472364	0.679822	1.04365		protein_coding	Chitinase-like protein [Source:UniProtKB/TrEMBL;Acc:Q0WNC2]
AT1G08540	3.3946	3.97269	-0.578091	1.10416462944171e-05	0.000180104	-1.49287	SIGB	protein_coding	RNA polymerase sigma factor sigB [Source:UniProtKB/Swiss-Prot;Acc:O22056]
AT1G08550	1.65635	2.13247	-0.476121	0.0141782	0.0601128	-1.391	VDE1	protein_coding	NPQ1 [Source:UniProtKB/TrEMBL;Acc:A0A178WLQ5]
AT1G08560	5.96833	6.01546	-0.0471361	0.451156	0.662487	-1.03321	KN	protein_coding	SYP111 [Source:UniProtKB/TrEMBL;Acc:A0A178WAC8]
AT1G08570	5.4031	5.61547	-0.21237	0.0247721	0.0918693	-1.15859	ACHT4	protein_coding	Thioredoxin-like 1-1, chloroplastic [Source:UniProtKB/Swiss-Prot;Acc:O64654]
AT1G08580	5.25292	5.35697	-0.10405	0.280763	0.499723	-1.07479		protein_coding	At1g08580 [Source:UniProtKB/TrEMBL;Acc:Q9FRS7]
AT1G08590	5.94759	5.97152	-0.0239359	0.748913	0.871711	-1.01673	PXL1	protein_coding	Leucine-rich repeat receptor-like protein kinase PXL1 [Source:UniProtKB/Swiss-Prot;Acc:Q9FRS6]
AT1G08592	2.8496	3.04089	-0.191286	0.253061	0.468	-1.14178		lncRNA	Potential natural antisense gene, locus overlaps with AT1G08590 [Source:TAIR;Acc:AT1G08592]
AT1G08600	6.3449	6.38215	-0.0372565	0.624525	0.79267	-1.02616	ATRX	protein_coding	CHR20 [Source:UniProtKB/TrEMBL;Acc:A0A178VZQ9]
AT1G08610	2.6115	2.7146	-0.103091	0.499562	0.702689	-1.07407		protein_coding	Pentatricopeptide repeat-containing protein At1g08610 [Source:UniProtKB/Swiss-Prot;Acc:Q9FRS4]
AT1G08620	5.69023	5.75492	-0.0646866	0.520016	0.718729	-1.04586	PKDM7D	protein_coding	Transcription factor jumonji (jmj) family protein / zinc finger (C5HC2 type) family protein [Source:TAIR;Acc:AT1G08620]
AT1G08640	4.89708	5.01118	-0.114103	0.119486	0.286535	-1.0823	CJD1	protein_coding	Chloroplast J-like domain 1 [Source:UniProtKB/TrEMBL;Acc:Q93WG3]
AT1G08650	7.85242	5.80134	2.05108	4.81220448209703e-15	3.52930641312909e-12	4.14415	PPCK1	protein_coding	Phosphoenolpyruvate carboxylase kinase 1 [Source:UniProtKB/Swiss-Prot;Acc:Q9SPK4]
AT1G08660	6.02476	5.9248	0.0999647	0.137153	0.313962	1.07175	SIA1	protein_coding	Sialyltransferase-like protein 1 [Source:UniProtKB/Swiss-Prot;Acc:Q8VZJ0]
AT1G08670	3.18471	3.00962	0.175083	0.118994	0.285683	1.12903		protein_coding	ENTH/VHS family protein [Source:UniProtKB/TrEMBL;Acc:Q9FRR8]
AT1G08680	5.46852	5.51373	-0.0452054	0.539039	0.73353	-1.03183	ZIGA4	protein_coding	ARF GAP-like zinc finger-containing protein ZIGA4 [Source:UniProtKB/TrEMBL;Acc:F4HXP0]
AT1G08697	-0.195137	0.761617	-0.956754	0.00235025	0.0147049	-1.94094		lncRNA
AT1G08700	5.27264	5.42635	-0.153715	0.0524893	0.160264	-1.11243	PS1	protein_coding	Presenilin [Source:UniProtKB/TrEMBL;Acc:Q0V7S4]
AT1G08710	3.49083	3.51106	-0.0202258	0.820263	0.911558	-1.01412	SKIP24	protein_coding	F-box protein SKIP24 [Source:UniProtKB/Swiss-Prot;Acc:Q9CAZ0]
AT1G08720	5.08594	5.13835	-0.0524067	0.485831	0.691197	-1.03699	EDR1	protein_coding	Serine/threonine-protein kinase EDR1 [Source:UniProtKB/Swiss-Prot;Acc:Q9FPR3]
AT1G08730	1.7803	1.8243	-0.0440057	0.795596	0.898557	-1.03097	XI-C	protein_coding	Myosin-9 [Source:UniProtKB/Swiss-Prot;Acc:F4HXP9]
AT1G08750	4.57515	4.5262	0.048951	0.459344	0.66933	1.03451		protein_coding	Peptidase C13 family [Source:UniProtKB/TrEMBL;Acc:Q8GYI6]
AT1G08760	5.38198	5.45711	-0.0751302	0.212777	0.419391	-1.05346		protein_coding	At1g08760 [Source:UniProtKB/TrEMBL;Acc:Q9FRR2]
AT1G08770	3.95656	4.03885	-0.0822829	0.428057	0.643811	-1.05869	PRA1E	protein_coding	PRA1 family protein [Source:UniProtKB/TrEMBL;Acc:A0A178W4Z3]
AT1G08780	4.92604	4.86196	0.0640793	0.489124	0.694137	1.04542	AIP3	protein_coding	Probable prefoldin subunit 4 [Source:UniProtKB/Swiss-Prot;Acc:Q9M4B5]
AT1G08800	6.11233	5.9738	0.138537	0.106174	0.264476	1.10079	MYOB1	protein_coding	Myosin-binding protein 1 [Source:UniProtKB/Swiss-Prot;Acc:F4HXQ7]
AT1G08810	-0.543775	-0.361967	-0.181809	0.623222	0.791848	-1.1343	MYB60	protein_coding	MYB60 [Source:UniProtKB/TrEMBL;Acc:A0A178WD25]
AT1G08820	6.38616	6.34085	0.0453104	0.439816	0.653423	1.03191	PVA22	protein_coding	VAP27-2 [Source:UniProtKB/TrEMBL;Acc:A0A178WBB7]
AT1G08830	7.42974	7.08625	0.343483	0.000234098	0.00225255	1.26882	CSD1	protein_coding	Superoxide dismutase [Cu-Zn] 1 [Source:UniProtKB/Swiss-Prot;Acc:P24704]
AT1G08840	4.08558	4.3182	-0.232625	0.196565	0.398341	-1.17497	emb2411	protein_coding	DNA replication helicase, putative [Source:TAIR;Acc:AT1G08840]
AT1G08845	2.8346	2.97986	-0.145264	0.299125	0.519321	-1.10593		protein_coding	Ribosomal L18p/L5e family protein [Source:UniProtKB/TrEMBL;Acc:F4HXR7]
AT1G08857	2.07049	2.11256	-0.0420698	0.800154	0.901709	-1.02959		lncRNA
AT1G08880	6.66728	6.73438	-0.0670994	0.31678	0.537429	-1.04761	HTA5	protein_coding	Histone H2A [Source:UniProtKB/TrEMBL;Acc:A0A178W8H7]
AT1G08890	4.88313	4.9475	-0.0643743	0.382176	0.602427	-1.04563	SUGTL4	protein_coding	Sugar transporter ERD6-like 1 [Source:UniProtKB/Swiss-Prot;Acc:Q9SCW7]
AT1G08900	-0.0200215	1.15506	-1.17508	0.00068628	0.00541952	-2.25805	SUGTL3	protein_coding	Sugar transporter ERD6-like 2 [Source:UniProtKB/Swiss-Prot;Acc:Q4F7G0]
AT1G08910	4.64528	4.73577	-0.0904858	0.523597	0.721572	-1.06473		protein_coding	zinc ion binding;zinc ion binding [Source:TAIR;Acc:AT1G08910]
AT1G08920	6.05654	5.87018	0.186363	0.0284447	0.101847	1.13789	ESL1	protein_coding	ERD (early response to dehydration) six-like 1 [Source:TAIR;Acc:AT1G08920]
AT1G08930	6.58981	6.96807	-0.378266	0.00811349	0.0390528	-1.29978	ERD6	protein_coding	ERD6 [Source:UniProtKB/TrEMBL;Acc:A0A178W9Q9]
AT1G08940	4.09998	4.13378	-0.0338059	0.753943	0.874524	-1.02371		protein_coding	Phosphoglycerate mutase-like protein AT74H [Source:UniProtKB/Swiss-Prot;Acc:O04035]
AT1G08960	4.46035	4.3968	0.0635502	0.460255	0.670046	1.04503	CCX5	protein_coding	CCX5 [Source:UniProtKB/TrEMBL;Acc:A0A178W3U3]
AT1G08970	5.14274	5.21301	-0.070267	0.271234	0.48916	-1.04991	NFYC9	protein_coding	Nuclear transcription factor Y subunit C-9 [Source:UniProtKB/Swiss-Prot;Acc:Q8L4B2]
AT1G08973	1.9705	2.11402	-0.143514	0.364599	0.585126	-1.10459		lncRNA
AT1G08980	3.10253	3.74106	-0.638526	0.000300993	0.00276066	-1.55674	AMI1	protein_coding	Amidase 1 [Source:UniProtKB/Swiss-Prot;Acc:Q9FR37]
AT1G08990	5.04682	5.41248	-0.365656	0.000175887	0.00179729	-1.28847	GUX5	protein_coding	Putative UDP-glucuronate:xylan alpha-glucuronosyltransferase 5 [Source:UniProtKB/Swiss-Prot;Acc:F4HZC3]
AT1G09000	4.11967	4.53223	-0.412566	0.000159723	0.0016686	-1.33105	ANP1	protein_coding	Mitogen-activated protein kinase kinase kinase ANP1 [Source:UniProtKB/Swiss-Prot;Acc:O22040]
AT1G09010	6.02598	6.33479	-0.308803	0.000190881	0.00191918	-1.23868	EBM	protein_coding	Mannosylglycoprotein endo-beta-mannosidase [Source:UniProtKB/Swiss-Prot;Acc:Q75W54]
AT1G09020	6.28857	6.25269	0.0358818	0.566424	0.752774	1.02518	SNF4	protein_coding	Sucrose nonfermenting 4-like protein [Source:UniProtKB/Swiss-Prot;Acc:Q944A6]
AT1G09023	-0.0980126	0.18033	-0.278342	0.445093	0.65784	-1.2128		lncRNA
AT1G09027	2.10062	2.29216	-0.191546	0.259932	0.476459	-1.14199		snoRNA
AT1G09040	2.62719	2.70715	-0.0799613	0.450912	0.662367	-1.05699		protein_coding
AT1G09050	2.82919	2.65976	0.169425	0.227159	0.43744	1.12461		protein_coding	Arginine-glutamic acid dipeptide repeat protein [Source:UniProtKB/TrEMBL;Acc:Q8RX35]
AT1G09060	5.50419	5.24899	0.255208	0.00189029	0.012372	1.19351		protein_coding	JmjC domain protein JMJ24 [Source:UniProtKB/TrEMBL;Acc:F4HZD1]
AT1G09070	6.31836	5.15227	1.16609	1.47140424605185e-10	1.62321709639659e-08	2.24402	SRC2	protein_coding	Protein SRC2 homolog [Source:UniProtKB/Swiss-Prot;Acc:O04023]
AT1G09083	1.26084	1.07988	0.180959	0.35885	0.579344	1.13364		snoRNA
AT1G09090	4.76938	5.05627	-0.286887	0.00210625	0.0135043	-1.22001	RBOHB	protein_coding	Respiratory burst oxidase homolog protein B [Source:UniProtKB/Swiss-Prot;Acc:Q9SBI0]
AT1G09100	5.90569	5.90626	-0.000572263	0.994169	0.997544	-1.0004	RPT5B	protein_coding	26S proteasome regulatory subunit 6A homolog B [Source:UniProtKB/Swiss-Prot;Acc:O04019]
AT1G09130	5.76914	5.79447	-0.0253315	0.683956	0.831412	-1.01771		protein_coding	ATP-dependent Clp protease proteolytic subunit [Source:UniProtKB/TrEMBL;Acc:F4HZE0]
AT1G09140	6.43807	6.4747	-0.0366248	0.620914	0.790418	-1.02571	SR30	protein_coding	Serine/arginine-rich splicing factor SR30 [Source:UniProtKB/Swiss-Prot;Acc:Q9XFR5]
AT1G09150	6.07396	6.06722	0.00674536	0.916007	0.960435	1.00469		protein_coding	Pseudouridine synthase and archaeosine transglycosylase (PUA) domain-containing protein [Source:UniProtKB/TrEMBL;Acc:Q8L7N2]
AT1G09155	2.41062	2.36857	0.0420538	0.737936	0.865162	1.02958	PP2B15	protein_coding	F-box protein PP2-B15 [Source:UniProtKB/Swiss-Prot;Acc:O80494]
AT1G09160	5.55775	5.41866	0.139086	0.0492183	0.152798	1.10121		protein_coding	Probable protein phosphatase 2C 5 [Source:UniProtKB/Swiss-Prot;Acc:O80492]
AT1G09170	4.77396	4.41282	0.361141	0.00101046	0.00745221	1.28444		protein_coding	P-loop nucleoside triphosphate hydrolases superfamily protein with CH (Calponin Homology) domain [Source:TAIR;Acc:AT1G09170]
AT1G09176	-0.221053	-1.86734	1.64628	0.00191462	0.012492	3.13026		protein_coding	T12M4.13 protein [Source:UniProtKB/TrEMBL;Acc:O80490]
AT1G09190	2.24837	2.43823	-0.189865	0.22648	0.436579	-1.14066	PCMP-E70	protein_coding	Pentatricopeptide repeat-containing protein At1g09190 [Source:UniProtKB/Swiss-Prot;Acc:O80488]
AT1G09195	3.45398	3.57813	-0.124149	0.173621	0.368197	-1.08986		protein_coding
AT1G09200	6.8769	6.80683	0.0700666	0.293108	0.512845	1.04977	HTR1	protein_coding	Histone H3 [Source:UniProtKB/TrEMBL;Acc:A0A178WG20]
AT1G09210	8.97082	8.70945	0.261371	0.000972954	0.0072159	1.19862	CRT2	protein_coding	Calreticulin-2 [Source:UniProtKB/Swiss-Prot;Acc:Q38858]
AT1G09220	1.06957	1.16504	-0.0954753	0.60976	0.782263	-1.06842	PCMP-E25	protein_coding	Pentatricopeptide repeat-containing protein At1g09220, mitochondrial [Source:UniProtKB/Swiss-Prot;Acc:Q680Z7]
AT1G09230	4.09098	4.22486	-0.133881	0.162787	0.353003	-1.09724	SNRNP65	protein_coding	U11/U12 small nuclear ribonucleoprotein 65 kDa protein [Source:UniProtKB/Swiss-Prot;Acc:Q8RWV8]
AT1G09250	4.58851	4.66886	-0.0803461	0.202379	0.405784	-1.05727	BHLH149	protein_coding	Transcription factor bHLH149 [Source:UniProtKB/Swiss-Prot;Acc:O80482]
AT1G09253	0.4016	0.540861	-0.139261	0.653433	0.811495	-1.10134		lncRNA
AT1G09270	6.84995	6.81969	0.0302605	0.634287	0.799314	1.0212	IMPA4	protein_coding	Importin subunit alpha-4 [Source:UniProtKB/Swiss-Prot;Acc:O80480]
AT1G09280	4.61808	4.79589	-0.177807	0.0396617	0.130603	-1.13116	STR6	protein_coding	Rhodanese-like domain-containing protein 6 [Source:UniProtKB/Swiss-Prot;Acc:Q94AC1]
AT1G09290	3.93765	3.98277	-0.0451178	0.588436	0.76793	-1.03177		protein_coding	Putative uncharacterized protein At1g09290 (Fragment) [Source:UniProtKB/TrEMBL;Acc:Q7XBQ8]
AT1G09300	4.45907	4.6216	-0.162529	0.0573706	0.170861	-1.11925	ICP55	protein_coding	Intermediate cleaving peptidase 55, mitochondrial [Source:UniProtKB/Swiss-Prot;Acc:F4HZG9]
AT1G09310	1.06078	0.633425	0.427351	0.0754561	0.207612	1.34476		protein_coding	Putative uncharacterized protein [Source:UniProtKB/TrEMBL;Acc:Q9ZPZ4]
AT1G09320	3.54749	3.59934	-0.0518573	0.5948	0.772748	-1.0366		protein_coding	Agenet domain-containing protein [Source:UniProtKB/TrEMBL;Acc:Q500V5]
AT1G09330	5.76028	5.62884	0.131441	0.0774097	0.211503	1.09539	ECH	protein_coding	Golgi apparatus membrane protein-like protein ECHIDNA [Source:UniProtKB/Swiss-Prot;Acc:Q8LEK2]
AT1G09340	2.50213	3.40005	-0.897924	5.66730864915831e-06	0.00010454	-1.86338	CRB	protein_coding	chloroplast RNA binding [Source:TAIR;Acc:AT1G09340]
AT1G09350	1.80846	0.734556	1.07391	1.56096630636804e-05	0.000237315	2.10513	GOLS3	protein_coding	Hexosyltransferase (Fragment) [Source:UniProtKB/TrEMBL;Acc:W8PVD7]
AT1G09380	0.738346	0.880273	-0.141927	0.649627	0.809306	-1.10338		protein_coding	WAT1-related protein At1g09380 [Source:UniProtKB/Swiss-Prot;Acc:Q8GXB4]
AT1G09390	3.44446	3.81229	-0.367832	0.00792286	0.0383216	-1.29041		protein_coding	GDSL esterase/lipase At1g09390 [Source:UniProtKB/Swiss-Prot;Acc:O80522]
AT1G09410	1.52952	1.48883	0.0406864	0.831918	0.918289	1.0286	PCMP-H18	protein_coding	Pentatricopeptide repeat-containing protein At1g09410 [Source:UniProtKB/Swiss-Prot;Acc:Q56XI1]
AT1G09415	0.925036	1.76164	-0.8366	0.00314921	0.0185819	-1.78584	NIMIN-3	protein_coding	Protein NIM1-INTERACTING 3 [Source:UniProtKB/Swiss-Prot;Acc:Q9FNZ4]
AT1G09420	4.32815	4.79478	-0.466634	0.000155161	0.0016291	-1.38188	G6PD4	protein_coding	Glucose-6-phosphate 1-dehydrogenase [Source:UniProtKB/TrEMBL;Acc:F4I0Y8]
AT1G09430	6.56568	6.72137	-0.155696	0.0382439	0.127161	-1.11396	ACLA-3	protein_coding	ATP-citrate synthase alpha chain protein 3 [Source:UniProtKB/Swiss-Prot;Acc:O80526]
AT1G09440	3.02015	3.07365	-0.0534963	0.659086	0.815116	-1.03778		protein_coding	Protein kinase superfamily protein [Source:UniProtKB/TrEMBL;Acc:F4I0Z0]
AT1G09450	3.66769	3.87854	-0.210846	0.0322673	0.11196	-1.15737	HASPIN	protein_coding	Serine/threonine-protein kinase haspin homolog [Source:UniProtKB/Swiss-Prot;Acc:O80528]
AT1G09460	4.72548	4.80829	-0.0828073	0.418276	0.634975	-1.05908		protein_coding	Carbohydrate-binding X8 domain superfamily protein [Source:UniProtKB/TrEMBL;Acc:F4I0Z2]
AT1G09467	0.717381	1.23189	-0.51451	0.114373	0.277822	-1.42851		snoRNA
AT1G09470	3.8532	3.94853	-0.0953312	0.352312	0.57297	-1.06831	NEAP3	protein_coding	Nuclear envelope-associated protein 3 [Source:UniProtKB/Swiss-Prot;Acc:Q4PT37]
AT1G09480	1.39998	1.52614	-0.126157	0.516702	0.716061	-1.09138		protein_coding	NAD(P)-binding Rossmann-fold superfamily protein [Source:UniProtKB/TrEMBL;Acc:F4I0Z5]
AT1G09487	1.13144	0.896381	0.235062	0.318231	0.53906	1.17696		lncRNA
AT1G09490	4.31728	4.15489	0.162391	0.0963014	0.247144	1.11914		protein_coding	At1g09490/F14J9_15 [Source:UniProtKB/TrEMBL;Acc:O80532]
AT1G09520	3.59132	3.58863	0.00269326	0.978035	0.989963	1.00187		protein_coding	At1g09520/F14J9_18 [Source:UniProtKB/TrEMBL;Acc:O80535]
AT1G09530	3.48063	1.90115	1.57948	7.01421922406654e-10	5.87296275158417e-08	2.98862	PIF3	protein_coding	Transcription factor PIF3 [Source:UniProtKB/Swiss-Prot;Acc:O80536]
AT1G09533	0.00246913	0.289147	-0.286677	0.291258	0.510928	-1.21983		snoRNA
AT1G09540	3.12513	3.04047	0.08466	0.370574	0.590734	1.06044	MYB61	protein_coding	MYB61 [Source:UniProtKB/TrEMBL;Acc:A0A178WLE4]
AT1G09560	8.79729	9.06765	-0.270361	0.0135256	0.0579446	-1.20611	GLP4	protein_coding	Germin-like protein subfamily 2 member 1 [Source:UniProtKB/Swiss-Prot;Acc:P94014]
AT1G09570	7.29538	7.31913	-0.0237454	0.817001	0.91086	-1.0166	PHYA	protein_coding	phytochrome A [Source:TAIR;Acc:AT1G09570]
AT1G09575	2.51435	2.42088	0.093465	0.517705	0.716758	1.06693		protein_coding	Calcium uniporter protein 6, mitochondrial [Source:UniProtKB/Swiss-Prot;Acc:F4I111]
AT1G09580	4.69519	4.64903	0.0461682	0.572531	0.7567	1.03252		protein_coding	Transmembrane emp24 domain-containing protein p24delta3 [Source:UniProtKB/Swiss-Prot;Acc:Q6IDL4]
AT1G09590	8.69622	8.74132	-0.0451038	0.545099	0.738009	-1.03176	RPL21A	protein_coding	60S ribosomal protein L21-1 [Source:UniProtKB/Swiss-Prot;Acc:Q43291]
AT1G09600	2.34465	2.26227	0.0823727	0.495423	0.699234	1.05876		protein_coding	Probable serine/threonine-protein kinase At1g09600 [Source:UniProtKB/Swiss-Prot;Acc:F4I114]
AT1G09610	1.07404	0.896033	0.178004	0.474727	0.681796	1.13132	GXM1	protein_coding	GXM3 [Source:UniProtKB/TrEMBL;Acc:A0A178W7U8]
AT1G09620	7.57794	7.61139	-0.0334563	0.688116	0.833986	-1.02346		protein_coding	Leucine--tRNA ligase, cytoplasmic [Source:UniProtKB/Swiss-Prot;Acc:F4I116]
AT1G09630	5.43813	5.39145	0.0466781	0.483487	0.689224	1.03288	RABA2A	protein_coding	Ras-related protein RABA2a [Source:UniProtKB/Swiss-Prot;Acc:O04486]
AT1G09640	8.67178	8.71099	-0.0392063	0.466499	0.675363	-1.02755		protein_coding	Probable elongation factor 1-gamma 1 [Source:UniProtKB/Swiss-Prot;Acc:O04487]
AT1G09645	4.71961	4.78111	-0.061502	0.358545	0.579158	-1.04355		protein_coding	At1g09645 [Source:UniProtKB/TrEMBL;Acc:Q6GKX8]
AT1G09650	0.148221	-0.0803146	0.228536	0.472026	0.679587	1.17165		protein_coding	F-box/LRR-repeat/kelch-repeat protein At1g09650 [Source:UniProtKB/Swiss-Prot;Acc:O04488]
AT1G09660	5.92088	5.86045	0.0604236	0.471657	0.679403	1.04277		protein_coding	KH domain-containing protein At1g09660/At1g09670 [Source:UniProtKB/Swiss-Prot;Acc:Q8GWR3]
AT1G09680	1.93827	1.87581	0.0624635	0.727992	0.858614	1.04425		protein_coding	Putative pentatricopeptide repeat-containing protein At1g09680 [Source:UniProtKB/Swiss-Prot;Acc:O04491]
AT1G09690	8.77245	8.85086	-0.0784062	0.290021	0.509806	-1.05585	RPL21A	protein_coding	60S ribosomal protein L21-1 [Source:UniProtKB/Swiss-Prot;Acc:Q43291]
AT1G09700	4.0795	4.08858	-0.00907545	0.910231	0.957579	-1.00631	DRB1	protein_coding	Double-stranded RNA-binding protein 1 [Source:UniProtKB/Swiss-Prot;Acc:O04492]
AT1G09710	2.43322	2.89952	-0.466305	0.0028806	0.0172958	-1.38157		protein_coding	Homeodomain-like superfamily protein [Source:UniProtKB/TrEMBL;Acc:F4I129]
AT1G09730	5.89707	5.92445	-0.0273792	0.653766	0.811705	-1.01916		protein_coding	Cysteine proteinases superfamily protein [Source:UniProtKB/TrEMBL;Acc:F4I133]
AT1G09740	7.33319	7.46995	-0.136751	0.0827134	0.221981	-1.09943		protein_coding	Adenine nucleotide alpha hydrolases-like superfamily protein [Source:UniProtKB/TrEMBL;Acc:Q84TF6]
AT1G09750	4.48258	4.19673	0.285849	0.0607619	0.17791	1.21913	AED3	protein_coding	Aspartyl protease AED3 [Source:UniProtKB/Swiss-Prot;Acc:O04496]
AT1G09760	6.01844	6.07845	-0.0600062	0.382564	0.602668	-1.04247	U2A'	protein_coding	U2 small nuclear ribonucleoprotein A' [Source:UniProtKB/Swiss-Prot;Acc:P43333]
AT1G09770	7.00399	7.08231	-0.0783217	0.227055	0.437262	-1.05579	CDC5	protein_coding	Cell division cycle 5-like protein [Source:UniProtKB/Swiss-Prot;Acc:P92948]
AT1G09780	9.606	9.24925	0.356747	0.000138566	0.001488	1.28053	PGM1	protein_coding	IPGAM1 [Source:UniProtKB/TrEMBL;Acc:A0A178W6V9]
AT1G09787	0.289457	0.774229	-0.484773	0.106812	0.265585	-1.39937		snoRNA
AT1G09794	2.09077	2.04184	0.0489252	0.724277	0.856722	1.03449		protein_coding	Cox19 family protein (CHCH motif) [Source:UniProtKB/TrEMBL;Acc:F4I2K8]
AT1G09795	4.03045	4.16898	-0.138534	0.0986569	0.251222	-1.10079	HISN1B	protein_coding	ATP phosphoribosyltransferase 2, chloroplastic [Source:UniProtKB/Swiss-Prot;Acc:Q8GSJ1]
AT1G09800	3.35299	3.24909	0.103902	0.270651	0.488599	1.07468		protein_coding	tRNA pseudouridine synthase [Source:UniProtKB/TrEMBL;Acc:F4I2L0]
AT1G09810	4.09698	4.01099	0.0859909	0.308951	0.528745	1.06142	ECT11	protein_coding	Evolutionarily conserved C-terminal region 11 [Source:UniProtKB/TrEMBL;Acc:Q56XH8]
AT1G09812	0.717086	0.298401	0.418685	0.0548729	0.165832	1.33671		protein_coding	Multidrug resistance protein [Source:UniProtKB/TrEMBL;Acc:Q5Q0I0]
AT1G09815	4.42005	4.39292	0.0271282	0.733244	0.862138	1.01898	POLD4	protein_coding	POLD4 [Source:UniProtKB/TrEMBL;Acc:A0A178WHS7]
AT1G09820	3.17612	3.27751	-0.101399	0.368491	0.588884	-1.07281		protein_coding	Pentatricopeptide repeat-containing protein At1g09820 [Source:UniProtKB/Swiss-Prot;Acc:O04504]
AT1G09830	5.02908	5.0978	-0.0687229	0.369391	0.58964	-1.04879	PUR2	protein_coding	Phosphoribosylamine--glycine ligase, chloroplastic [Source:UniProtKB/Swiss-Prot;Acc:P52420]
AT1G09840	6.66061	6.76661	-0.106004	0.0511354	0.157038	-1.07624	ASK10	protein_coding	Shaggy-related protein kinase kappa [Source:UniProtKB/Swiss-Prot;Acc:Q39019]
AT1G09850	5.96855	5.89707	0.0714827	0.298066	0.518177	1.0508	XBCP3	protein_coding	At1g09850 [Source:UniProtKB/TrEMBL;Acc:Q0WVJ5]
AT1G09863	2.43279	2.26706	0.165723	0.376132	0.596617	1.12173		lncRNA
AT1G09867	0.871084	0.992045	-0.120961	0.557749	0.747254	-1.08746		snoRNA
AT1G09870	5.63615	5.49028	0.14587	0.0622532	0.181218	1.1064		protein_coding	At1g09870/F21M12_26 [Source:UniProtKB/TrEMBL;Acc:Q941B2]
AT1G09880	2.00953	1.39128	0.618257	0.00131793	0.00921526	1.53502		protein_coding	Rhamnogalacturonate lyase family protein [Source:TAIR;Acc:AT1G09880]
AT1G09890	2.30527	2.60193	-0.296658	0.0828993	0.222285	-1.2283		protein_coding	Rhamnogalacturonate lyase family protein [Source:TAIR;Acc:AT1G09890]
AT1G09900	3.70011	3.75211	-0.0519946	0.629605	0.796336	-1.0367		protein_coding	Pentatricopeptide repeat-containing protein At1g09900 [Source:UniProtKB/Swiss-Prot;Acc:Q3EDF8]
AT1G09910	4.26868	4.23976	0.0289225	0.779398	0.889778	1.02025		protein_coding	Rhamnogalacturonate lyase family protein [Source:UniProtKB/TrEMBL;Acc:F4I2M8]
AT1G09913	0.913836	0.801464	0.112372	0.70474	0.843882	1.081		lncRNA
AT1G09920	5.56541	5.56159	0.00382617	0.960859	0.982112	1.00266		protein_coding	Expressed protein [Source:UniProtKB/TrEMBL;Acc:Q8L7A5]
AT1G09932	3.78879	2.51421	1.27458	8.41472787167799e-09	4.67400957405239e-07	2.41928		protein_coding	Phosphoglycerate mutase family protein [Source:UniProtKB/TrEMBL;Acc:Q8GWG7]
AT1G09940	4.46672	4.60087	-0.134147	0.053911	0.163571	-1.09744	HEMA2	protein_coding	Glutamyl-tRNA reductase 2, chloroplastic [Source:UniProtKB/Swiss-Prot;Acc:P49294]
AT1G09960	4.55597	4.52558	0.0303864	0.70192	0.842236	1.02129	SUC4	protein_coding	Sucrose transport protein SUC4 [Source:UniProtKB/Swiss-Prot;Acc:Q9FE59]
AT1G09970	8.66467	8.52216	0.142507	0.0222268	0.0846087	1.10382	LRR XI-23	protein_coding	Leucine-rich receptor-like protein kinase family protein [Source:UniProtKB/TrEMBL;Acc:F4I2N7]
AT1G09980	5.76191	5.65408	0.107837	0.282882	0.501881	1.07761		protein_coding	Putative serine esterase family protein [Source:UniProtKB/TrEMBL;Acc:Q8RXV4]
AT1G09995	3.77774	3.6534	0.124336	0.267939	0.485673	1.09001		protein_coding	At1g09995 [Source:UniProtKB/TrEMBL;Acc:Q29QC1]
AT1G10020	4.54626	4.43861	0.107644	0.237301	0.449723	1.07747		protein_coding	At1g10020 [Source:UniProtKB/TrEMBL;Acc:O80593]
AT1G10030	5.43323	5.34924	0.0839852	0.279186	0.498214	1.05994	ERG28	protein_coding	Ergosterol biosynthetic protein 28 [Source:UniProtKB/Swiss-Prot;Acc:O80594]
AT1G10040	3.87818	3.59628	0.281901	0.00436133	0.0240264	1.2158		protein_coding	Alpha/beta-Hydrolases superfamily protein [Source:UniProtKB/TrEMBL;Acc:Q08A69]
AT1G10050	5.48719	5.43406	0.0531327	0.537278	0.73207	1.03752		protein_coding	glycosyl hydrolase family 10 protein / carbohydrate-binding domain-containing protein [Source:TAIR;Acc:AT1G10050]
AT1G10060	-0.318944	-0.42463	0.105686	0.736173	0.86394	1.07601	ATBCAT-1	protein_coding	branched-chain amino acid transaminase 1 [Source:TAIR;Acc:AT1G10060]
AT1G10070	-0.329638	1.49834	-1.82798	9.20839140202923e-05	0.0010586	-3.55038	BCAT2	protein_coding	Branched-chain-amino-acid aminotransferase 2, chloroplastic [Source:UniProtKB/Swiss-Prot;Acc:Q9M439]
AT1G10090	5.26074	5.66874	-0.407999	1.37943179350509e-05	0.000215517	-1.32684		protein_coding	Hyperosmolality-gated Ca2+ permeable channel 2.2 [Source:UniProtKB/TrEMBL;Acc:A0A097NUS5]
AT1G10095	2.3506	2.6527	-0.302095	0.0709887	0.198843	-1.23293		protein_coding	Protein prenylyltransferase superfamily protein [Source:UniProtKB/TrEMBL;Acc:O80601]
AT1G10110	0.00366893	0.0827599	-0.0790909	0.821479	0.912293	-1.05635		protein_coding	F-box protein At1g10110 [Source:UniProtKB/Swiss-Prot;Acc:O80603]
AT1G10120	5.24199	5.05399	0.188001	0.0112932	0.0503723	1.13918	BHLH74	protein_coding	Transcription factor bHLH74 [Source:UniProtKB/Swiss-Prot;Acc:Q6NKN9]
AT1G10130	6.53768	6.47401	0.0636683	0.402864	0.621399	1.04512	ECA3	protein_coding	Calcium-transporting ATPase 3, endoplasmic reticulum-type [Source:UniProtKB/Swiss-Prot;Acc:Q9SY55]
AT1G10140	2.92214	3.18269	-0.260546	0.130751	0.304426	-1.19793		protein_coding	At1g10140 [Source:UniProtKB/TrEMBL;Acc:Q9SY56]
AT1G10150	3.562	3.79592	-0.233924	0.0506129	0.15586	-1.17603	PP2A10	protein_coding	Protein PHLOEM PROTEIN 2-LIKE A10 [Source:UniProtKB/Swiss-Prot;Acc:Q9SY57]
AT1G10170	5.77308	5.87288	-0.0997941	0.498897	0.702143	-1.07162	ATNFXL1	protein_coding	NF-X-like 1 [Source:TAIR;Acc:AT1G10170]
AT1G10180	5.4651	5.46441	0.000692088	0.990354	0.995863	1.00048	EXO84C	protein_coding	Exocyst complex component EXO84C [Source:UniProtKB/Swiss-Prot;Acc:Q9SY60]
AT1G10200	7.01054	6.90924	0.101303	0.253384	0.468424	1.07274	WLIM1	protein_coding	WLIM1 [Source:UniProtKB/TrEMBL;Acc:A0A178W4R1]
AT1G10210	3.53667	3.61704	-0.0803664	0.407411	0.625585	-1.05729	MPK1	protein_coding	MPK1 [Source:UniProtKB/TrEMBL;Acc:A0A178W6I4]
AT1G10220	0.459869	-0.0285752	0.488445	0.0389477	0.128927	1.40293		protein_coding
AT1G10230	3.64845	3.61614	0.0323122	0.699521	0.840667	1.02265	ASK18	protein_coding	SKP1-like protein 18 [Source:UniProtKB/Swiss-Prot;Acc:Q9SY65]
AT1G10240	3.68383	3.69193	-0.00809913	0.935362	0.97002	-1.00563	FRS11	protein_coding	Protein FAR1-RELATED SEQUENCE 11 [Source:UniProtKB/Swiss-Prot;Acc:Q9SY66]
AT1G10270	4.58725	4.69949	-0.112245	0.324885	0.545594	-1.08091	GRP23	protein_coding	Pentatricopeptide repeat-containing protein At1g10270 [Source:UniProtKB/Swiss-Prot;Acc:Q9SY69]
AT1G10280	3.58407	3.23553	0.348541	0.000886854	0.00666723	1.27327		protein_coding	At1g10280 [Source:UniProtKB/TrEMBL;Acc:Q9SY70]
AT1G10290	7.40126	7.32452	0.0767497	0.297301	0.51746	1.05464	DRP2A	protein_coding	DRP2A [Source:UniProtKB/TrEMBL;Acc:A0A178WBB3]
AT1G10300	3.24502	2.7933	0.451724	0.00184468	0.0121316	1.36767		protein_coding	Nucleolar GTP-binding protein 1 [Source:UniProtKB/TrEMBL;Acc:F4I4A6]
AT1G10310	3.67587	3.61768	0.0581951	0.504013	0.706282	1.04116		protein_coding	NADPH-dependent pterin aldehyde reductase [Source:UniProtKB/Swiss-Prot;Acc:Q9SY73]
AT1G10320	3.89593	4.01718	-0.121248	0.307249	0.527014	-1.08768		protein_coding	Zinc finger CCCH domain-containing protein 5 [Source:UniProtKB/Swiss-Prot;Acc:Q9SY74]
AT1G10330	1.58433	1.93576	-0.351437	0.0294973	0.104691	-1.27583	PCMP-E71	protein_coding	Putative pentatricopeptide repeat-containing protein At1g10330 [Source:UniProtKB/Swiss-Prot;Acc:Q9SY75]
AT1G10340	0.348323	1.63642	-1.28809	8.89376118634232e-05	0.0010275	-2.44205		protein_coding	Ankyrin repeat-containing protein [Source:UniProtKB/TrEMBL;Acc:Q9SY76]
AT1G10350	4.35697	4.41094	-0.0539736	0.539128	0.73353	-1.03812		protein_coding	DNAJ heat shock family protein [Source:UniProtKB/TrEMBL;Acc:Q9SY77]
AT1G10360	1.10689	1.93774	-0.83085	0.00206807	0.0133026	-1.77873	GSTU18	protein_coding	Glutathione S-transferase U18 [Source:UniProtKB/Swiss-Prot;Acc:Q9FUS9]
AT1G10370	3.19424	3.55515	-0.360908	0.00310716	0.0183913	-1.28423	GSTU17	protein_coding	Glutathione S-transferase U17 [Source:UniProtKB/Swiss-Prot;Acc:Q9FUS8]
AT1G10380	4.81191	5.28849	-0.476587	0.000194879	0.00195047	-1.39145		protein_coding	At1g10380/F14N23_32 [Source:UniProtKB/TrEMBL;Acc:Q93ZB0]
AT1G10385	2.12514	0.458988	1.66615	3.77763048209168e-08	1.63507407227059e-06	3.17368	EXO84A	protein_coding	Exocyst complex component EXO84A [Source:UniProtKB/Swiss-Prot;Acc:F4I4B6]
AT1G10390	6.58128	6.68344	-0.10216	0.388485	0.608342	-1.07338	NUP98A	protein_coding	Nuclear pore complex protein NUP98A [Source:UniProtKB/Swiss-Prot;Acc:Q8RY25]
AT1G10400	3.59865	3.51305	0.0855987	0.44751	0.659761	1.06113	UGT90A2	protein_coding	Glycosyltransferase (Fragment) [Source:UniProtKB/TrEMBL;Acc:W8Q3T6]
AT1G10410	6.82372	6.83999	-0.0162707	0.773148	0.886291	-1.01134		protein_coding	At1g10410/F14N23_31 [Source:UniProtKB/TrEMBL;Acc:Q8LPT2]
AT1G10417	2.00686	2.18229	-0.175431	0.176644	0.372298	-1.1293		protein_coding	Encodes protein with unknown function whose expression is repressed by inoculation with Agrobacterium tumerifaciens. [Source:TAIR;Acc:AT1G10417]
AT1G10430	5.49103	5.33019	0.160838	0.0435524	0.139913	1.11794	PP2A2	protein_coding	Serine/threonine-protein phosphatase PP2A-2 catalytic subunit [Source:UniProtKB/Swiss-Prot;Acc:Q07098]
AT1G10450	5.81637	5.91327	-0.0969056	0.167525	0.359772	-1.06948	SNL6	protein_coding	Paired amphipathic helix protein Sin3-like 6 [Source:UniProtKB/Swiss-Prot;Acc:Q9XIK6]
AT1G10460	1.42222	1.56182	-0.1396	0.391545	0.611149	-1.1016	GLP7	protein_coding	Germin-like protein subfamily 1 member 1 [Source:UniProtKB/Swiss-Prot;Acc:P92998]
AT1G10470	6.64198	7.12602	-0.484038	4.02375922132758e-07	1.16234106638554e-05	-1.39865	ARR4	protein_coding	Two-component response regulator ARR4 [Source:UniProtKB/Swiss-Prot;Acc:O82798]
AT1G10480	3.21865	3.55902	-0.34037	0.0405289	0.132774	-1.26608	ZFP5	protein_coding	Zinc finger protein 5 [Source:UniProtKB/Swiss-Prot;Acc:Q39264]
AT1G10490	5.98472	6.02128	-0.036554	0.660346	0.816067	-1.02566		protein_coding	RNA cytidine acetyltransferase 1 [Source:UniProtKB/Swiss-Prot;Acc:Q9XIK4]
AT1G10500	4.75239	4.77075	-0.0183566	0.83464	0.919653	-1.01281	ISCA	protein_coding	AT1G10500 protein [Source:UniProtKB/TrEMBL;Acc:B9DF88]
AT1G10510	4.91108	5.09767	-0.186588	0.00835785	0.0399716	-1.13807	emb2004	protein_coding	Putative uncharacterized protein At1g10510 [Source:UniProtKB/TrEMBL;Acc:Q93ZV8]
AT1G10520	2.42208	2.41527	0.00680539	0.956663	0.980094	1.00473	POLL	protein_coding	DNA polymerase lambda [Source:UniProtKB/Swiss-Prot;Acc:Q9FNY4]
AT1G10522	2.98124	3.11099	-0.129751	0.306026	0.525614	-1.09411	PRIN2	protein_coding	Protein PLASTID REDOX INSENSITIVE 2 [Source:UniProtKB/Swiss-Prot;Acc:Q9XIK0]
AT1G10530	3.0065	2.67846	0.328048	0.00862293	0.0409181	1.25531		protein_coding	At1g10530 [Source:UniProtKB/TrEMBL;Acc:Q7XJ59]
AT1G10540	-0.318563	-1.03539	0.716828	0.0624212	0.181574	1.64356	NAT8	protein_coding	Nucleobase-ascorbate transporter 8 [Source:UniProtKB/Swiss-Prot;Acc:Q8VZQ5]
AT1G10550	2.22187	2.0733	0.148575	0.450681	0.662169	1.10847	XTH33	protein_coding	Probable xyloglucan endotransglucosylase/hydrolase protein 33 [Source:UniProtKB/Swiss-Prot;Acc:Q8LC45]
AT1G10560	3.29268	3.40046	-0.107774	0.349518	0.570558	-1.07756	PUB18	protein_coding	U-box domain-containing protein 18 [Source:UniProtKB/Swiss-Prot;Acc:Q9XIJ5]
AT1G10570	5.17814	5.22854	-0.0504029	0.487041	0.692395	-1.03555	ULP1C	protein_coding	Ubiquitin-like-specific protease 1C [Source:UniProtKB/Swiss-Prot;Acc:Q8RWN0]
AT1G10580	5.83669	5.82359	0.013096	0.817429	0.910897	1.00912		protein_coding	At1g10580 [Source:UniProtKB/TrEMBL;Acc:A4FVN8]
AT1G10590	6.82062	6.86681	-0.0461839	0.445678	0.658204	-1.03253		protein_coding	Nucleic acid-binding, OB-fold-like protein [Source:UniProtKB/TrEMBL;Acc:Q9XIJ0]
AT1G10600	3.45756	3.7783	-0.320745	0.00691445	0.0344583	-1.24898	AMSH2	protein_coding	AMSH2 [Source:UniProtKB/TrEMBL;Acc:A0A178W3T5]
AT1G10610	2.16182	2.61547	-0.453653	0.0138901	0.059205	-1.3695	BHLH90	protein_coding	Transcription factor bHLH90 [Source:UniProtKB/Swiss-Prot;Acc:Q0WNR2]
AT1G10630	7.17205	7.09324	0.0788068	0.12536	0.295961	1.05614	ATARFA1F	protein_coding	ADP-ribosylation factor A1F [Source:UniProtKB/TrEMBL;Acc:Q6ID97]
AT1G10640	2.41429	0.938676	1.47561	0.00010048	0.00113893	2.78102		protein_coding	Pectin lyase-like superfamily protein [Source:UniProtKB/TrEMBL;Acc:F4I5U6]
AT1G10650	4.77101	4.77696	-0.00595805	0.943096	0.973528	-1.00414		protein_coding	Putative S-ribonuclease binding protein SBP1 [Source:UniProtKB/TrEMBL;Acc:Q84JF9]
AT1G10660	4.88017	4.59862	0.281549	0.00139518	0.00967759	1.2155		protein_coding	AT1G10660 protein [Source:UniProtKB/TrEMBL;Acc:Q8H101]
AT1G10670	8.40699	8.30658	0.100406	0.102692	0.258449	1.07208	ACLA-1	protein_coding	ATP-citrate lyase A-1 [Source:UniProtKB/TrEMBL;Acc:F4I5V8]
AT1G10680	-0.571961	0.0462599	-0.618221	0.0429308	0.138411	-1.53498	ABCB10	protein_coding	ABC transporter B family member 10 [Source:UniProtKB/Swiss-Prot;Acc:Q9SGY1]
AT1G10682	6.6664	7.77695	-1.11054	3.65587855387752e-09	2.31659862796425e-07	-2.15927		ncRNA	other RNA [Source:TAIR;Acc:AT1G10682]
AT1G10690	2.11116	1.70541	0.405743	0.0497324	0.153923	1.32477	SMR8	protein_coding	Cyclin-dependent protein kinase inhibitor SMR8 [Source:UniProtKB/Swiss-Prot;Acc:Q9SAD3]
AT1G10700	5.18052	5.12011	0.0604122	0.34243	0.563531	1.04276	PRS3	protein_coding	Ribose-phosphate pyrophosphokinase 3, chloroplastic [Source:UniProtKB/Swiss-Prot;Acc:Q93Z66]
AT1G10720	5.31141	5.47275	-0.161344	0.0152128	0.0634734	-1.11833		protein_coding	BSD domain-containing protein [Source:UniProtKB/TrEMBL;Acc:Q9SAD0]
AT1G10730	4.13938	4.19496	-0.0555878	0.456062	0.666441	-1.03928	AP1M1	protein_coding	AP-1 complex subunit mu-1 [Source:UniProtKB/Swiss-Prot;Acc:Q9SAC9]
AT1G10740	4.53964	4.51315	0.0264958	0.731747	0.861043	1.01854		protein_coding	Alpha/beta-Hydrolases superfamily protein [Source:UniProtKB/TrEMBL;Acc:Q9SAC8]
AT1G10750	3.53182	3.43674	0.0950799	0.295283	0.515261	1.06812		protein_coding	Carboxyl-terminal peptidase, putative (DUF239) [Source:UniProtKB/TrEMBL;Acc:Q84JS7]
AT1G10760	5.86071	5.99455	-0.133847	0.20238	0.405784	-1.09722	GWD1	protein_coding	Alpha-glucan water dikinase 1, chloroplastic [Source:UniProtKB/Swiss-Prot;Acc:Q9SAC6]
AT1G10780	4.07385	4.13351	-0.059659	0.474793	0.681838	-1.04222		protein_coding	F-box/RNI-like superfamily protein [Source:TAIR;Acc:AT1G10780]
AT1G10790	1.31781	1.77016	-0.452355	0.00338808	0.0196573	-1.36827		protein_coding	F20B24.21 [Source:UniProtKB/TrEMBL;Acc:Q9S701]
AT1G10800	0.411086	1.0935	-0.682418	0.00442679	0.0242992	-1.60483		protein_coding	F20B24.22 [Source:UniProtKB/TrEMBL;Acc:Q9SGX2]
AT1G10810	2.59681	2.64046	-0.043646	0.753206	0.87401	-1.03072		protein_coding	Probable aldo-keto reductase 1 [Source:UniProtKB/Swiss-Prot;Acc:Q9C5B9]
AT1G10820	5.0061	4.90344	0.10266	0.309584	0.529509	1.07375		protein_coding	Protein of unknown function (DUF3755) [Source:TAIR;Acc:AT1G10820]
AT1G10830	3.15366	3.39694	-0.24328	0.0316222	0.110477	-1.18368	Z-ISO	protein_coding	15-cis-zeta-carotene isomerase, chloroplastic [Source:UniProtKB/Swiss-Prot;Acc:Q9SAC0]
AT1G10840	7.48079	7.45006	0.0307263	0.637197	0.800973	1.02153	TIF3H1	protein_coding	Eukaryotic translation initiation factor 3 subunit H [Source:UniProtKB/Swiss-Prot;Acc:Q9C5Z2]
AT1G10850	5.41465	5.24902	0.165628	0.053607	0.162936	1.12165		protein_coding	Leucine-rich repeat protein kinase family protein [Source:UniProtKB/TrEMBL;Acc:Q940B9]
AT1G10865	4.31746	4.64964	-0.332184	0.0033614	0.0195427	-1.25892		protein_coding	Cytochrome C oxidase assembly factor [Source:UniProtKB/TrEMBL;Acc:Q8GWM1]
AT1G10870	5.66719	5.62625	0.0409349	0.480232	0.686338	1.02878	AGD4	protein_coding	ARF-GAP domain 4 [Source:TAIR;Acc:AT1G10870]
AT1G10890	5.21962	5.34207	-0.122453	0.113347	0.276251	-1.08858		protein_coding
AT1G10900	6.40109	6.46538	-0.0642905	0.384103	0.604083	-1.04557	PIP5K7	protein_coding	Phosphatidylinositol 4-phosphate 5-kinase 7 [Source:UniProtKB/Swiss-Prot;Acc:Q9SUI2]
AT1G10910	3.99771	4.19516	-0.197449	0.0513349	0.157525	-1.14667		protein_coding	Pentatricopeptide repeat-containing protein At1g10910, chloroplastic [Source:UniProtKB/Swiss-Prot;Acc:Q0WVV0]
AT1G10930	4.82465	4.90632	-0.0816754	0.420058	0.636588	-1.05825	RECQL4A	protein_coding	ATP-dependent DNA helicase Q-like 4A [Source:UniProtKB/Swiss-Prot;Acc:Q8L840]
AT1G10940	6.10889	6.14694	-0.0380441	0.506949	0.70829	-1.02672	ASK1	protein_coding	Protein kinase superfamily protein [Source:UniProtKB/TrEMBL;Acc:F4I7B6]
AT1G10950	7.90449	7.86788	0.0366162	0.531297	0.727274	1.02571	TMN1	protein_coding	Transmembrane 9 superfamily member 1 [Source:UniProtKB/Swiss-Prot;Acc:Q940G0]
AT1G10960	4.6113	5.44233	-0.831032	2.09422224426052e-09	1.46277914923622e-07	-1.77896	FD1	protein_coding	Ferredoxin-1, chloroplastic [Source:UniProtKB/Swiss-Prot;Acc:O04090]
AT1G10970	3.70252	3.61051	0.0920143	0.308408	0.528159	1.06586	ZIP4	protein_coding	Zinc transporter 4, chloroplastic [Source:UniProtKB/Swiss-Prot;Acc:O04089]
AT1G10990	3.13038	2.4936	0.63678	4.24901796440571e-05	0.000549749	1.55485		protein_coding	unknown protein; Has 4 Blast hits to 4 proteins in 1 species: Archae - 0; Bacteria - 0; Metazoa - 0; Fungi - 0; Plants - 4; Viruses - 0; Other Eukaryotes - 0 (source: NCBI BLink). [Source:TAIR;Acc:AT1G10990]
AT1G11000	5.23601	4.99721	0.2388	0.00242132	0.0150848	1.18001	MLO4	protein_coding	MLO-like protein 4 [Source:UniProtKB/Swiss-Prot;Acc:O23693]
AT1G11020	4.21713	4.31586	-0.0987293	0.205461	0.410048	-1.07083		protein_coding	Putative uncharacterized protein At1g11020 [Source:UniProtKB/TrEMBL;Acc:Q8GYT4]
AT1G11050	3.75876	3.72106	0.0377073	0.658571	0.814683	1.02648		protein_coding	Probable receptor-like protein kinase At1g11050 [Source:UniProtKB/Swiss-Prot;Acc:O04086]
AT1G11060	4.73425	4.73521	-0.00095828	0.991293	0.996408	-1.00066		protein_coding	WAPL (Wings apart-like protein regulation of heterochromatin) protein [Source:UniProtKB/TrEMBL;Acc:F4I7C7]
AT1G11070	-2.60369	0.297919	-2.90161	2.20736145542258e-06	4.8195342606533e-05	-7.47262		protein_coding
AT1G11080	4.39961	6.5447	-2.1451	8.10894949163003e-11	1.00672989237152e-08	-4.42322	scpl31	protein_coding	Carboxypeptidase [Source:UniProtKB/TrEMBL;Acc:F4I7C9]
AT1G11090	3.54166	3.6399	-0.098239	0.301462	0.521386	-1.07047		protein_coding	Alpha/beta-Hydrolases superfamily protein [Source:UniProtKB/TrEMBL;Acc:O04083]
AT1G11100	4.00954	3.94148	0.0680567	0.612527	0.784026	1.0483		protein_coding	Putative uncharacterized protein At1g11100 (Fragment) [Source:UniProtKB/TrEMBL;Acc:C0SUU4]
AT1G11120	2.49465	2.22119	0.273466	0.0756133	0.207871	1.20871		protein_coding
AT1G11125	2.19222	1.75942	0.432799	0.0170162	0.0690692	1.34985		protein_coding	unknown protein; BEST Arabidopsis thaliana protein match is: unknown protein (TAIR:AT1G61170.1). [Source:TAIR;Acc:AT1G11125]
AT1G11130	5.51307	5.22488	0.288187	0.0046085	0.0250536	1.2211	SUB	protein_coding	Leucine-rich repeat receptor-like protein kinase (Fragment) [Source:UniProtKB/TrEMBL;Acc:C0LGE3]
AT1G11160	5.15728	4.64961	0.507673	2.87721544944881e-05	0.000396759	1.42176		protein_coding	Katanin p80 WD40 repeat-containing subunit B1 homolog [Source:UniProtKB/TrEMBL;Acc:F4I7E1]
AT1G11170	2.8383	2.75346	0.0848384	0.623778	0.792255	1.06057		protein_coding	At1g11170/T28P6_16 [Source:UniProtKB/TrEMBL;Acc:Q8S9J5]
AT1G11175	1.81066	2.49805	-0.68739	7.81948641274933e-05	0.000919759	-1.61037		ncRNA	other RNA [Source:TAIR;Acc:AT1G11175]
AT1G11180	1.33093	2.1177	-0.786773	0.0011018	0.00796997	-1.72521		protein_coding	Secretory carrier membrane protein (SCAMP) family protein [Source:TAIR;Acc:AT1G11180]
AT1G11185	1.29307	2.1926	-0.899525	7.04273023126409e-06	0.000125189	-1.86545		ncRNA	other RNA [Source:TAIR;Acc:AT1G11185]
AT1G11190	3.71915	3.66125	0.0579018	0.698721	0.840425	1.04095	ENDO1	protein_coding	ENDO1 [Source:UniProtKB/TrEMBL;Acc:A0A178WKD4]
AT1G11200	4.54753	4.46221	0.0853268	0.270426	0.48836	1.06093		protein_coding	Protein of unknown function (DUF300) [Source:TAIR;Acc:AT1G11200]
AT1G11210	1.73195	2.31061	-0.578657	0.00773031	0.0376153	-1.49346		protein_coding	At1g11210 [Source:UniProtKB/TrEMBL;Acc:Q9SXA7]
AT1G11220	2.70749	2.58092	0.126565	0.440073	0.653664	1.09169		protein_coding	Cotton fiber, putative (DUF761) [Source:UniProtKB/TrEMBL;Acc:Q9SXA8]
AT1G11240	5.20004	5.23081	-0.0307729	0.687117	0.833591	-1.02156		protein_coding	Putative uncharacterized protein [Source:UniProtKB/TrEMBL;Acc:Q8W494]
AT1G11260	5.68275	5.93536	-0.252616	0.0026463	0.0161735	-1.19137	STP1	protein_coding	STP1 [Source:UniProtKB/TrEMBL;Acc:A0A178WJ63]
AT1G11270	2.85663	2.99989	-0.143264	0.176863	0.372432	-1.1044		protein_coding	F-box protein At1g11270 [Source:UniProtKB/Swiss-Prot;Acc:Q7X7A9]
AT1G11280	5.61	5.4482	0.161801	0.0169118	0.0687797	1.11868		protein_coding	S-locus lectin protein kinase family protein [Source:TAIR;Acc:AT1G11280]
AT1G11290	1.63128	1.86488	-0.233601	0.142346	0.321871	-1.17577	PCMP-H40	protein_coding	CRR22 [Source:UniProtKB/TrEMBL;Acc:A0A178WFR8]
AT1G11300	2.86451	2.38229	0.482219	0.0109154	0.0490922	1.39689		protein_coding	G-type lectin S-receptor-like serine/threonine-protein kinase At1g11300 [Source:UniProtKB/Swiss-Prot;Acc:Q9SXB4]
AT1G11310	7.20527	7.04412	0.161158	0.0788318	0.214471	1.11818	MLO2	protein_coding	MLO-like protein [Source:UniProtKB/TrEMBL;Acc:A0A178WQL2]
AT1G11320	2.55408	2.57856	-0.0244795	0.830191	0.917431	-1.01711		protein_coding	GDSL esterase/lipase [Source:UniProtKB/TrEMBL;Acc:Q9SXB7]
AT1G11330	3.62439	3.67821	-0.0538207	0.563575	0.75099	-1.03801		protein_coding	G-type lectin S-receptor-like serine/threonine-protein kinase At1g11330 [Source:UniProtKB/Swiss-Prot;Acc:Q9SXB8]
AT1G11350	2.61471	2.41298	0.201722	0.259558	0.475905	1.15007	SD113	protein_coding	G-type lectin S-receptor-like serine/threonine-protein kinase SD1-13 [Source:UniProtKB/Swiss-Prot;Acc:Q9LPZ9]
AT1G11360	5.07098	5.16427	-0.093285	0.225539	0.435401	-1.0668		protein_coding	AT1G11360 protein [Source:UniProtKB/TrEMBL;Acc:C0Z2J1]
AT1G11380	3.69195	4.31385	-0.621902	2.07152206129818e-06	4.5756028843086e-05	-1.5389		protein_coding	At1g11380 [Source:UniProtKB/TrEMBL;Acc:Q8LFV5]
AT1G11390	5.57504	5.41386	0.161176	0.0126962	0.0552795	1.1182		protein_coding	Protein kinase superfamily protein [Source:UniProtKB/TrEMBL;Acc:F4I8V6]
AT1G11400	4.65977	4.60058	0.0591906	0.435064	0.649457	1.04188	PYM	protein_coding	PYM [Source:UniProtKB/TrEMBL;Acc:A0A178W3L1]
AT1G11410	1.14679	1.12273	0.0240531	0.869832	0.936567	1.01681		protein_coding	S-locus lectin protein kinase family protein [Source:TAIR;Acc:AT1G11410]
AT1G11420	4.23198	4.27846	-0.0464749	0.544822	0.73784	-1.03274	DUF2	protein_coding	DUF724 domain-containing protein 2 [Source:UniProtKB/Swiss-Prot;Acc:F4I8W1]
AT1G11430	4.46325	4.71121	-0.247958	0.00395141	0.0222135	-1.18753	MORF9	protein_coding	Multiple organellar RNA editing factor 9, chloroplastic [Source:UniProtKB/Swiss-Prot;Acc:Q9LPZ1]
AT1G11440	2.667	2.74994	-0.082938	0.599236	0.775662	-1.05917		protein_coding	At1g11440 [Source:UniProtKB/TrEMBL;Acc:Q9LPZ0]
AT1G11450	5.96111	5.92418	0.0369293	0.598954	0.775398	1.02593		protein_coding	WAT1-related protein [Source:UniProtKB/TrEMBL;Acc:A0A178WNM5]
AT1G11460	3.73013	1.96719	1.76294	2.76581492332559e-10	2.68473858390654e-08	3.39389		protein_coding	WAT1-related protein At1g11460 [Source:UniProtKB/Swiss-Prot;Acc:F4I8W6]
AT1G11475	4.77096	4.96094	-0.189983	0.0261281	0.0954855	-1.14075	NRPB10	protein_coding	NRPE10 [Source:UniProtKB/TrEMBL;Acc:A0A178WP73]
AT1G11480	6.71749	6.80511	-0.0876195	0.180995	0.377706	-1.06262		protein_coding	At1g11480/T23J18_15 [Source:UniProtKB/TrEMBL;Acc:Q94C21]
AT1G11490	1.35586	0.777358	0.578505	0.00387558	0.021908	1.4933		protein_coding	Putative uncharacterized protein At1g11490 (Fragment) [Source:UniProtKB/TrEMBL;Acc:C0SUU5]
AT1G11500	-0.0673106	-0.315386	0.248075	0.380651	0.601057	1.18762		protein_coding	Protein of unknown function (DUF1218) [Source:TAIR;Acc:AT1G11500]
AT1G11530	1.58352	2.68164	-1.09812	3.82467132744904e-06	7.60021491481645e-05	-2.14076	CXXS1	protein_coding	Thioredoxin-like protein CXXS1 [Source:UniProtKB/Swiss-Prot;Acc:Q8LDI5]
AT1G11540	3.27525	3.34274	-0.0674857	0.519384	0.718165	-1.04789		protein_coding	Sulfite exporter TauE/SafE family protein [Source:TAIR;Acc:AT1G11540]
AT1G11545	6.45465	6.48546	-0.0308125	0.682433	0.830584	-1.02159	XTH8	protein_coding	Xyloglucan endotransglucosylase/hydrolase [Source:UniProtKB/TrEMBL;Acc:A0A178W0W2]
AT1G11570	0.941027	0.715998	0.225029	0.315399	0.535866	1.1688	NTL	protein_coding	NTF2-like [Source:TAIR;Acc:AT1G11570]
AT1G11580	8.95251	8.82518	0.127331	0.166146	0.357591	1.09227	ATPMEPCRA	protein_coding	methylesterase PCR A [Source:TAIR;Acc:AT1G11580]
AT1G11592	4.46484	4.61771	-0.152869	0.0848062	0.225967	-1.11178		ncRNA	other RNA [Source:TAIR;Acc:AT1G11592]
AT1G11600	1.22754	1.71286	-0.485317	0.015641	0.0647889	-1.39989	CYP77B1	protein_coding	Cytochrome P450 like protein [Source:UniProtKB/TrEMBL;Acc:Q9SAB7]
AT1G11630	3.57095	3.67519	-0.104241	0.272028	0.48999	-1.07493		protein_coding	Pentatricopeptide repeat-containing protein At1g11630, mitochondrial [Source:UniProtKB/Swiss-Prot;Acc:Q9SAB4]
AT1G11650	7.74646	7.8592	-0.112741	0.0654965	0.187802	-1.08128	RBP45B	protein_coding	RBP45B [Source:UniProtKB/TrEMBL;Acc:A0A178WLD6]
AT1G11655	2.26741	0.240622	2.02679	6.48325539517082e-08	2.58572856667014e-06	4.07498		protein_coding	At1g11655 [Source:UniProtKB/TrEMBL;Acc:Q84VW6]
AT1G11660	6.49855	6.45777	0.0407804	0.496435	0.700046	1.02867	HSP70-16	protein_coding	Heat shock 70 kDa protein 16 [Source:UniProtKB/Swiss-Prot;Acc:Q9SAB1]
AT1G11670	6.47723	6.42681	0.0504229	0.382364	0.602545	1.03557	DTX36	protein_coding	Protein DETOXIFICATION 36 [Source:UniProtKB/Swiss-Prot;Acc:Q9SAB0]
AT1G11680	7.9989	7.61393	0.384972	8.55293959923342e-06	0.0001467	1.30583	CYP51G1	protein_coding	Sterol 14-demethylase [Source:UniProtKB/Swiss-Prot;Acc:Q9SAA9]
AT1G11700	3.02769	2.0624	0.965291	5.14745252340717e-06	9.67076421902361e-05	1.95246		protein_coding	At1g11700 [Source:UniProtKB/TrEMBL;Acc:Q9SAA7]
AT1G11710	2.88833	2.79657	0.0917513	0.477118	0.683837	1.06566		protein_coding	Pentatricopeptide repeat-containing protein At1g11710, mitochondrial [Source:UniProtKB/Swiss-Prot;Acc:Q9SAA6]
AT1G11720	3.97844	3.81849	0.159951	0.127091	0.298593	1.11725	ATSS3	protein_coding	SS3 [Source:UniProtKB/TrEMBL;Acc:A0A178W4M9]
AT1G11730	1.48351	1.72546	-0.241948	0.183115	0.380228	-1.18259	B3GALT1	protein_coding	Hexosyltransferase (Fragment) [Source:UniProtKB/TrEMBL;Acc:W8Q7D4]
AT1G11740	1.25272	2.10657	-0.853849	7.63023666340613e-05	0.000901246	-1.80732		protein_coding	Ankyrin repeat family protein [Source:UniProtKB/TrEMBL;Acc:F4IAG4]
AT1G11750	5.24805	5.33478	-0.0867316	0.178737	0.374951	-1.06196	CLPP6	protein_coding	ATP-dependent Clp protease proteolytic subunit [Source:UniProtKB/TrEMBL;Acc:F4IAG5]
AT1G11755	3.64232	3.71502	-0.0726929	0.488143	0.693251	-1.05168	LEW1	protein_coding	Putative uncharacterized protein At1g11760 [Source:UniProtKB/TrEMBL;Acc:Q8H0V2]
AT1G11760	2.94164	2.72477	0.216865	0.104854	0.262228	1.16221	MED32	protein_coding	MED32 [Source:UniProtKB/TrEMBL;Acc:A0A178WG85]
AT1G11780	4.49984	4.45659	0.0432498	0.515964	0.715452	1.03043		protein_coding	Alpha-ketoglutarate-dependent dioxygenase alkB [Source:UniProtKB/Swiss-Prot;Acc:Q9SA98]
AT1G11790	5.01242	4.891	0.121415	0.0999775	0.253464	1.0878	ADT1	protein_coding	Arogenate dehydratase [Source:UniProtKB/TrEMBL;Acc:A0A178W336]
AT1G11800	3.54827	3.67503	-0.126764	0.211274	0.417525	-1.09184		protein_coding	At1g11800/F25C20_3 [Source:UniProtKB/TrEMBL;Acc:Q9SA95]
AT1G11820	5.3075	5.40219	-0.0946927	0.162005	0.351843	-1.06784		protein_coding	Glucan endo-1,3-beta-glucosidase 1 [Source:UniProtKB/Swiss-Prot;Acc:O65399]
AT1G11840	9.87325	9.75652	0.116731	0.19844	0.400806	1.08427	ATGLX1	protein_coding
AT1G11860	7.52978	7.73778	-0.207996	0.00164306	0.0110235	-1.15508		protein_coding	Glycine cleavage T-protein family [Source:TAIR;Acc:AT1G11860]
AT1G11870	4.07422	4.25136	-0.177147	0.0279315	0.100454	-1.13065	OVA7	protein_coding	Serine--tRNA ligase, chloroplastic/mitochondrial [Source:UniProtKB/Swiss-Prot;Acc:Q8RWT8]
AT1G11880	3.28419	3.14893	0.135259	0.213066	0.419754	1.09829		protein_coding	GPI mannosyltransferase 2 [Source:UniProtKB/TrEMBL;Acc:Q6NKT6]
AT1G11890	6.1061	5.98788	0.118226	0.105682	0.263682	1.0854	SEC22	protein_coding	SEC22 [Source:UniProtKB/TrEMBL;Acc:A0A178WBU4]
AT1G11900	2.06594	2.05801	0.00792231	0.962247	0.982718	1.00551		protein_coding	Pentatricopeptide repeat-containing protein At1g11900 [Source:UniProtKB/Swiss-Prot;Acc:Q5BIV3]
AT1G11905	4.5515	4.33553	0.215975	0.0242081	0.0902425	1.16149		protein_coding	B-cell receptor-associated protein 31-like protein [Source:UniProtKB/TrEMBL;Acc:Q8L702]
AT1G11910	9.44545	9.37734	0.0681119	0.350907	0.571922	1.04834	APA1	protein_coding	aspartic proteinase A1 [Source:TAIR;Acc:AT1G11910]
AT1G11915	1.416	1.27649	0.139509	0.505804	0.707439	1.10153		protein_coding	F12F1.23 protein [Source:UniProtKB/TrEMBL;Acc:O65389]
AT1G11920	2.46142	-0.933871	3.39529	2.46275399060518e-09	1.6758575437101e-07	10.5217		protein_coding	Putative pectate lyase 2 [Source:UniProtKB/Swiss-Prot;Acc:O65388]
AT1G11930	5.18987	5.31391	-0.124039	0.0672323	0.191352	-1.08978		protein_coding	At1g11930/F12F1_20 [Source:UniProtKB/TrEMBL;Acc:Q944L8]
AT1G11940	4.05844	3.72022	0.338221	0.00287064	0.0172465	1.2642		protein_coding	Core-2/I-branching beta-1,6-N-acetylglucosaminyltransferase family protein [Source:UniProtKB/TrEMBL;Acc:Q8GYH0]
AT1G11950	3.64267	3.63791	0.00476655	0.972093	0.987304	1.00331		protein_coding	Putative uncharacterized protein At1g11950 (Fragment) [Source:UniProtKB/TrEMBL;Acc:C0SUU8]
AT1G11960	3.77904	3.96646	-0.187428	0.0531965	0.16192	-1.13873		protein_coding	Hyperosmolality-gated Ca2+ permeable channel 1.3 [Source:UniProtKB/TrEMBL;Acc:A0A097NUP7]
AT1G12000	8.7348	8.60233	0.132473	0.0365767	0.122885	1.09617	PFP-BETA1	protein_coding	Pyrophosphate--fructose 6-phosphate 1-phosphotransferase subunit beta 1 [Source:UniProtKB/Swiss-Prot;Acc:Q8W4M5]
AT1G12010	4.58455	4.50509	0.0794643	0.474833	0.681869	1.05663		protein_coding	1-aminocyclopropane-1-carboxylate oxidase 3 [Source:UniProtKB/Swiss-Prot;Acc:O65378]
AT1G12020	2.75554	2.86086	-0.105321	0.423061	0.639091	-1.07573		protein_coding	F12F1.11 [Source:UniProtKB/TrEMBL;Acc:O65377]
AT1G12040	6.38636	4.33154	2.05482	4.17436462028304e-09	2.56312459568511e-07	4.15493	LRX1	protein_coding	Leucine-rich repeat extensin-like protein 1 [Source:UniProtKB/Swiss-Prot;Acc:O65375]
AT1G12050	6.01816	5.68778	0.330377	5.35975191837721e-05	0.000670248	1.25734	FAH	protein_coding	Fumarylacetoacetase [Source:UniProtKB/Swiss-Prot;Acc:Q8RW90]
AT1G12060	2.50246	2.42817	0.0742867	0.631213	0.797529	1.05284	BAG5	protein_coding	BAG5 [Source:UniProtKB/TrEMBL;Acc:A0A178WFD4]
AT1G12070	-0.592907	-0.185796	-0.407111	0.291911	0.511473	-1.32603		protein_coding	At1g12070 [Source:UniProtKB/TrEMBL;Acc:O65371]
AT1G12080	4.45695	4.94625	-0.4893	0.00927331	0.0433794	-1.40376		protein_coding	At1g12080 [Source:UniProtKB/TrEMBL;Acc:O65370]
AT1G12090	7.0563	7.29279	-0.236486	0.00938122	0.0437408	-1.17812	ELP	protein_coding	ELP [Source:UniProtKB/TrEMBL;Acc:A0A178W1A4]
AT1G12110	7.96857	8.4654	-0.496829	0.000720431	0.00563093	-1.41111	NPF6.3	protein_coding	NRT1.1 [Source:UniProtKB/TrEMBL;Acc:A0A178W8F7]
AT1G12120	5.96182	6.13234	-0.170517	0.00508645	0.0271253	-1.12546		protein_coding	Putative uncharacterized protein At1g12120 [Source:UniProtKB/TrEMBL;Acc:Q9FWW2]
AT1G12140	6.14673	6.22746	-0.0807274	0.221826	0.430774	-1.05755	FMOGS-OX5	protein_coding	Flavin-containing monooxygenase FMO GS-OX5 [Source:UniProtKB/Swiss-Prot;Acc:A8MRX0]
AT1G12150	2.16753	0.996393	1.17114	3.02878097090023e-05	0.000414198	2.2519		protein_coding	WEB family protein At1g12150 [Source:UniProtKB/Swiss-Prot;Acc:Q9FWW5]
AT1G12160	5.07691	5.25245	-0.175539	0.0115725	0.0513634	-1.12939		protein_coding	Flavin-containing monooxygenase FMO GS-OX-like 1 [Source:UniProtKB/Swiss-Prot;Acc:Q9FWW6]
AT1G12200	6.25388	5.05419	1.19969	2.4482448457422e-12	5.50910732220308e-10	2.29691		protein_coding	Flavin-containing monooxygenase [Source:UniProtKB/TrEMBL;Acc:A0A178W1K3]
AT1G12210	3.19493	3.18594	0.0089827	0.935291	0.97002	1.00625	RFL1	protein_coding	Disease resistance protein RFL1 [Source:UniProtKB/Swiss-Prot;Acc:Q8L3R3]
AT1G12220	3.07955	3.46575	-0.386205	0.00119068	0.00848849	-1.30695	RPS5	protein_coding	Disease resistance protein [Source:UniProtKB/TrEMBL;Acc:Q56YM8]
AT1G12230	6.95951	6.96405	-0.00453895	0.930566	0.96763	-1.00315		protein_coding	Aldolase superfamily protein [Source:UniProtKB/TrEMBL;Acc:F4IC59]
AT1G12240	7.20504	6.90031	0.30473	0.00213358	0.0136178	1.23519	BFRUCT4	protein_coding	Acid beta-fructofuranosidase 4, vacuolar [Source:UniProtKB/Swiss-Prot;Acc:Q39041]
AT1G12244	2.27004	2.26785	0.00219512	0.988882	0.995209	1.00152		protein_coding	Polynucleotidyl transferase, ribonuclease H-like superfamily protein [Source:UniProtKB/TrEMBL;Acc:F4IC62]
AT1G12250	0.87155	1.7201	-0.848552	0.000598794	0.00484763	-1.80069	TL20.3	protein_coding	Thylakoid lumenal protein TL20.3, chloroplastic [Source:UniProtKB/Swiss-Prot;Acc:Q8H1Q1]
AT1G12260	2.8069	3.02218	-0.215284	0.19007	0.389543	-1.16093	NAC007	protein_coding	NAC domain-containing protein 7 [Source:UniProtKB/Swiss-Prot;Acc:Q9FWX2]
AT1G12270	6.61037	6.64506	-0.034693	0.505678	0.7073	-1.02434	HOP1	protein_coding	Hop1 [Source:UniProtKB/TrEMBL;Acc:A0A178WM19]
AT1G12280	2.88027	2.99755	-0.117283	0.368873	0.589113	-1.08469		protein_coding	Probable disease resistance protein At1g12280 [Source:UniProtKB/Swiss-Prot;Acc:P60838]
AT1G12290	3.04858	3.17835	-0.129762	0.182864	0.379892	-1.09411		protein_coding	Probable disease resistance protein At1g12290 [Source:UniProtKB/Swiss-Prot;Acc:P60839]
AT1G12300	2.92533	2.90629	0.0190433	0.862741	0.933756	1.01329		protein_coding	Pentatricopeptide repeat-containing protein At1g12300, mitochondrial [Source:UniProtKB/Swiss-Prot;Acc:Q0WKV3]
AT1G12310	6.59748	6.49653	0.100955	0.188721	0.387682	1.07248	CML13	protein_coding	Probable calcium-binding protein CML13 [Source:UniProtKB/Swiss-Prot;Acc:Q94AZ4]
AT1G12320	2.59804	2.25951	0.338537	0.0370984	0.124249	1.26447		protein_coding	Ankyrin repeat/KH domain protein (DUF1442) [Source:UniProtKB/TrEMBL;Acc:Q9LNB3]
AT1G12330	0.988203	0.91139	0.0768135	0.722726	0.855435	1.05469		protein_coding	Cyclin-dependent kinase-like protein [Source:UniProtKB/TrEMBL;Acc:Q9LNB2]
AT1G12350	4.45703	4.60692	-0.149891	0.046619	0.146963	-1.10949	PPCS1	protein_coding	Phosphopantothenate--cysteine ligase 1 [Source:UniProtKB/Swiss-Prot;Acc:Q8GXR5]
AT1G12360	6.89027	6.96267	-0.0723957	0.171441	0.365323	-1.05146	KEU	protein_coding	SNARE-interacting protein KEULE [Source:UniProtKB/Swiss-Prot;Acc:Q9C5X3]
AT1G12370	3.93796	3.93376	0.00420379	0.959959	0.981799	1.00292	PHR1	protein_coding	Deoxyribodipyrimidine photo-lyase [Source:UniProtKB/Swiss-Prot;Acc:Q9SB00]
AT1G12380	4.42047	4.49445	-0.0739802	0.474685	0.681796	-1.05262		protein_coding
AT1G12390	4.75251	4.76912	-0.0166093	0.836842	0.920645	-1.01158		protein_coding	Protein cornichon homolog 4 [Source:UniProtKB/Swiss-Prot;Acc:Q84W04]
AT1G12400	3.4925	3.69858	-0.206075	0.0661632	0.189193	-1.15355		protein_coding	Nucleotide excision repair, TFIIH, subunit TTDA [Source:TAIR;Acc:AT1G12400]
AT1G12410	5.3187	5.37784	-0.0591453	0.472743	0.680245	-1.04185	CLPR2	protein_coding	ATP-dependent Clp protease proteolytic subunit-related protein 2, chloroplastic [Source:UniProtKB/Swiss-Prot;Acc:Q9XJ36]
AT1G12420	5.30474	4.58147	0.723273	2.91935882333018e-07	9.02170997916616e-06	1.65092	ACR8	protein_coding	ACT domain-containing protein ACR8 [Source:UniProtKB/Swiss-Prot;Acc:Q9LNA5]
AT1G12430	5.1118	5.1338	-0.0219988	0.732554	0.861583	-1.01537	ARK3	protein_coding	Kinesin-like protein [Source:UniProtKB/TrEMBL;Acc:F4IC87]
AT1G12440	5.10912	5.36968	-0.260557	0.00434147	0.0239365	-1.19794	SAP1	protein_coding	Zinc finger A20 and AN1 domain-containing stress-associated protein 1 [Source:UniProtKB/Swiss-Prot;Acc:Q6NNI8]
AT1G12450	3.43336	3.09521	0.338151	0.00676275	0.0339286	1.26414		protein_coding	At1g12450 [Source:UniProtKB/TrEMBL;Acc:Q6NQK3]
AT1G12460	3.66528	3.77866	-0.113377	0.295648	0.515536	-1.08176		protein_coding	Probable LRR receptor-like serine/threonine-protein kinase At1g12460 [Source:UniProtKB/Swiss-Prot;Acc:C0LGE4]
AT1G12470	6.33016	6.30065	0.0295116	0.603624	0.778111	1.02067		protein_coding	Zinc ion binding protein [Source:UniProtKB/TrEMBL;Acc:F4IDS7]
AT1G12500	5.49713	5.63687	-0.139736	0.05736	0.170842	-1.1017		protein_coding	Probable sugar phosphate/phosphate translocator At1g12500 [Source:UniProtKB/Swiss-Prot;Acc:Q9LDH3]
AT1G12520	5.16268	5.27406	-0.111383	0.157637	0.345512	-1.08026	CCS	protein_coding	Copper chaperone for superoxide dismutase, chloroplastic/cytosolic [Source:UniProtKB/Swiss-Prot;Acc:Q9LD47]
AT1G12530	4.26037	4.26007	0.000304305	0.997561	0.999261	1.00021		protein_coding	Putative uncharacterized protein [Source:UniProtKB/TrEMBL;Acc:Q5Q0H6]
AT1G12550	2.24887	2.08107	0.167796	0.141887	0.321305	1.12334	HPR3	protein_coding	Glyoxylate/hydroxypyruvate reductase HPR3 [Source:UniProtKB/Swiss-Prot;Acc:Q9LE33]
AT1G12560	6.33314	5.08699	1.24615	1.15088283556389e-09	8.76530073455233e-08	2.37208	EXPA7	protein_coding	EXPA7 [Source:UniProtKB/TrEMBL;Acc:A0A178W749]
AT1G12580	5.293	5.29411	-0.0011147	0.986378	0.994153	-1.00077	PEPKR1	protein_coding	PEPKR1 [Source:UniProtKB/TrEMBL;Acc:A0A178WE53]
AT1G12600	1.23208	1.02941	0.202671	0.342093	0.56319	1.15083	UTR4	protein_coding	UDP-galactose/UDP-glucose transporter 4 [Source:UniProtKB/Swiss-Prot;Acc:Q9LDX3]
AT1G12620	3.25445	3.35102	-0.0965762	0.246064	0.460107	-1.06923		protein_coding	Pentatricopeptide repeat-containing protein At1g12620 [Source:UniProtKB/Swiss-Prot;Acc:Q9ASZ8]
AT1G12630	-0.389273	-0.729822	0.340549	0.507643	0.708608	1.26624	ERF027	protein_coding	Ethylene-responsive transcription factor ERF027 [Source:UniProtKB/Swiss-Prot;Acc:Q38Q39]
AT1G12640	6.0961	5.88121	0.214896	0.0207538	0.08022	1.16062	LPLAT1	protein_coding	Lysophospholipid acyltransferase 1 [Source:UniProtKB/Swiss-Prot;Acc:F4IDU4]
AT1G12650	5.06072	5.05854	0.00218008	0.976004	0.988927	1.00151		protein_coding	At1g12650/T12C24_1 [Source:UniProtKB/TrEMBL;Acc:Q8W1E4]
AT1G12680	4.80832	4.68163	0.126693	0.123952	0.293897	1.09179	PEPKR2	protein_coding	Serine/threonine-protein kinase PEPKR2 [Source:UniProtKB/Swiss-Prot;Acc:Q8W490]
AT1G12700	2.2311	2.31992	-0.0888181	0.474264	0.681416	-1.0635		protein_coding	ATP binding;nucleic acid binding;helicases [Source:TAIR;Acc:AT1G12700]
AT1G12710	3.4032	3.8256	-0.422403	0.00059281	0.00480418	-1.34016	AtPP2-A12	protein_coding	phloem protein 2-A12 [Source:TAIR;Acc:AT1G12710]
AT1G12730	2.89532	3.23509	-0.339775	0.0116347	0.051582	-1.26556		protein_coding	GPI transamidase subunit PIG-U [Source:UniProtKB/TrEMBL;Acc:Q94K70]
AT1G12740	5.61918	6.29656	-0.677382	5.19687420729973e-08	2.14392714693644e-06	-1.59923	CYP87A2	protein_coding	Cytochrome P450, family 87, subfamily A, polypeptide 2 [Source:UniProtKB/TrEMBL;Acc:Q9LN73]
AT1G12750	4.3342	4.35677	-0.0225663	0.798292	0.900523	-1.01576	RBL6	protein_coding	RHOMBOID-like protein 6, mitochondrial [Source:UniProtKB/Swiss-Prot;Acc:Q8VZ48]
AT1G12760	5.75408	6.0344	-0.280319	0.000406643	0.00352631	-1.21446		protein_coding	E3 ubiquitin-protein ligase At1g12760 [Source:UniProtKB/Swiss-Prot;Acc:Q9LN71]
AT1G12770	4.2562	4.43544	-0.179242	0.0154747	0.0643221	-1.13229	RH47	protein_coding	DEAD-box ATP-dependent RNA helicase 47, mitochondrial [Source:UniProtKB/Swiss-Prot;Acc:Q8W4E1]
AT1G12775	2.2336	2.49235	-0.258744	0.0673812	0.191638	-1.19644		protein_coding	Pentatricopeptide repeat-containing protein At1g12775, mitochondrial [Source:UniProtKB/Swiss-Prot;Acc:Q9LPX2]
AT1G12780	4.61798	5.41437	-0.796396	3.37334163564854e-06	6.84064629483997e-05	-1.73676	UGE1	protein_coding	Bifunctional UDP-glucose 4-epimerase and UDP-xylose 4-epimerase 1 [Source:UniProtKB/Swiss-Prot;Acc:Q42605]
AT1G12790	1.86466	2.03655	-0.17189	0.177003	0.37258	-1.12653	PTD	protein_coding	Protein PARTING DANCERS [Source:UniProtKB/Swiss-Prot;Acc:F4IDW9]
AT1G12800	4.46431	4.81152	-0.347217	0.00245933	0.0152807	-1.2721		protein_coding	Nucleic acid-binding, OB-fold-like protein [Source:UniProtKB/TrEMBL;Acc:Q94AJ9]
AT1G12810	4.69783	4.7091	-0.011275	0.881046	0.942415	-1.00785		protein_coding	Proline-rich family protein [Source:UniProtKB/TrEMBL;Acc:F4IDX2]
AT1G12820	5.72393	5.80658	-0.0826571	0.15982	0.348715	-1.05897	AFB3	protein_coding	Protein AUXIN SIGNALING F-BOX 3 [Source:UniProtKB/Swiss-Prot;Acc:Q9LPW7]
AT1G12830	4.16181	3.9943	0.167506	0.0759407	0.208496	1.12312		protein_coding	F13K23.8 protein [Source:UniProtKB/TrEMBL;Acc:Q9LPW6]
AT1G12840	7.89655	7.78652	0.110034	0.105853	0.263958	1.07925	VHA-C	protein_coding	V-type proton ATPase subunit C [Source:UniProtKB/TrEMBL;Acc:A0A178WM16]
AT1G12845	1.43107	0.820807	0.610268	0.0192259	0.0756733	1.52654		protein_coding	At1g12845 [Source:UniProtKB/TrEMBL;Acc:Q0IGM1]
AT1G12850	5.89996	5.91722	-0.0172596	0.80911	0.906882	-1.01204		protein_coding	At1g12850/F13K23_8 [Source:UniProtKB/TrEMBL;Acc:Q94BZ6]
AT1G12860	1.55002	1.46997	0.0800472	0.637215	0.800973	1.05705	SCRM2	protein_coding	Transcription factor SCREAM2 [Source:UniProtKB/Swiss-Prot;Acc:Q9LPW3]
AT1G12880	2.41401	2.24598	0.168031	0.253992	0.469224	1.12352	NUDT12	protein_coding	NUDT12 [Source:UniProtKB/TrEMBL;Acc:A0A178WEE5]
AT1G12900	0.759632	1.34717	-0.587537	0.155269	0.342024	-1.50268	GAPA-2	protein_coding	glyceraldehyde 3-phosphate dehydrogenase A subunit 2 [Source:TAIR;Acc:AT1G12900]
AT1G12910	5.11509	5.19425	-0.07916	0.155012	0.341554	-1.0564	LWD1	protein_coding	WD repeat-containing protein LWD1 [Source:UniProtKB/Swiss-Prot;Acc:Q9LPV9]
AT1G12920	7.3952	7.45506	-0.0598613	0.261345	0.477898	-1.04237	ERF1-2	protein_coding	Eukaryotic peptide chain release factor subunit 1-2 [Source:UniProtKB/Swiss-Prot;Acc:Q9LPV8]
AT1G12930	4.86633	5.1273	-0.260963	0.0121249	0.0532691	-1.19828		protein_coding	ARM repeat superfamily protein [Source:UniProtKB/TrEMBL;Acc:F4HNZ9]
AT1G12950	5.76503	4.11642	1.64861	2.41483227171865e-09	1.6546196762828e-07	3.13531	DTX31	protein_coding	Protein DETOXIFICATION [Source:UniProtKB/TrEMBL;Acc:A0A178WCP4]
AT1G12970	4.03352	4.20621	-0.172689	0.102201	0.257707	-1.12716	PIRL3	protein_coding	Plant intracellular Ras-group-related LRR protein 3 [Source:UniProtKB/Swiss-Prot;Acc:Q8W4Q3]
AT1G12990	4.40765	4.36978	0.037868	0.628568	0.795635	1.0266		protein_coding	Beta-1,4-N-acetylglucosaminyltransferase family protein [Source:UniProtKB/TrEMBL;Acc:F4HP06]
AT1G13000	5.40718	5.29236	0.114819	0.097867	0.249995	1.08284		protein_coding	Putative uncharacterized protein At1g13000 [Source:UniProtKB/TrEMBL;Acc:Q8VYF6]
AT1G13020	5.77406	5.70226	0.0717931	0.321533	0.542103	1.05102	EIF4B2	protein_coding	eIF4B2 [Source:UniProtKB/TrEMBL;Acc:A0A178W345]
AT1G13030	3.86874	3.93514	-0.0664	0.430741	0.64603	-1.0471	COIL	protein_coding	Coilin [Source:UniProtKB/Swiss-Prot;Acc:Q8RWK8]
AT1G13040	3.24233	3.36149	-0.119154	0.396443	0.615449	-1.0861		protein_coding	Pentatricopeptide repeat-containing protein At1g13040, mitochondrial [Source:UniProtKB/Swiss-Prot;Acc:Q9SAD9]
AT1G13050	3.32466	3.31083	0.0138292	0.935031	0.969913	1.00963		protein_coding	F3F19.7 [Source:UniProtKB/TrEMBL;Acc:Q9SAE0]
AT1G13060	7.4094	7.39858	0.0108152	0.852393	0.928571	1.00752	PBE1	protein_coding	20S proteasome beta subunit E1 [Source:UniProtKB/TrEMBL;Acc:F4HP14]
AT1G13080	5.59611	6.34623	-0.750111	9.43247820138732e-06	0.000158424	-1.68192	CYP71B2	protein_coding	Cytochrome P450 71B2 [Source:UniProtKB/Swiss-Prot;Acc:O65788]
AT1G13090	4.30714	3.90507	0.402064	0.0176032	0.0708347	1.3214	CYP71B28	protein_coding	Cytochrome P450 71B28 [Source:UniProtKB/Swiss-Prot;Acc:Q9SAE3]
AT1G13100	3.84906	4.21235	-0.363291	0.00209745	0.0134609	-1.28636	CYP71B29	protein_coding	Cytochrome P450 71B29 [Source:UniProtKB/Swiss-Prot;Acc:Q9SAE4]
AT1G13110	6.50368	6.47887	0.0248137	0.801365	0.902498	1.01735	CYP71B7	protein_coding	CYP71B7 [Source:UniProtKB/TrEMBL;Acc:A0A178WGC6]
AT1G13120	5.18579	5.20585	-0.0200577	0.759188	0.878096	-1.014	GLE1	protein_coding	Protein GLE1 [Source:UniProtKB/Swiss-Prot;Acc:Q0WPZ7]
AT1G13130	2.58902	2.95047	-0.361448	0.0426152	0.137684	-1.28471		protein_coding	At1g13130 [Source:UniProtKB/TrEMBL;Acc:Q66GP7]
AT1G13143	0.210024	0.243504	-0.0334803	0.901554	0.953103	-1.02348		protein_coding
AT1G13160	5.95817	5.86083	0.0973441	0.174889	0.369974	1.0698		protein_coding	ARM repeat superfamily protein [Source:UniProtKB/TrEMBL;Acc:Q0WVH7]
AT1G13170	6.19059	6.06901	0.121588	0.0794548	0.215677	1.08793	ORP1D	protein_coding	OSBP(Oxysterol binding protein)-related protein 1D [Source:UniProtKB/TrEMBL;Acc:F4HP28]
AT1G13180	4.77318	4.69559	0.0775909	0.418112	0.634934	1.05525	ARP3	protein_coding	Actin-related protein 3 [Source:UniProtKB/Swiss-Prot;Acc:Q9SAF1]
AT1G13190	4.7451	4.77341	-0.0283148	0.657773	0.81415	-1.01982		protein_coding	F3F19.21 protein [Source:UniProtKB/TrEMBL;Acc:Q9SAF2]
AT1G13195	3.9792	3.88885	0.0903505	0.488602	0.693694	1.06463		protein_coding	At1g13195 [Source:UniProtKB/TrEMBL;Acc:Q9SAF3]
AT1G13210	5.99351	6.07876	-0.0852496	0.194258	0.395162	-1.06087	ALA11	protein_coding	Probable phospholipid-transporting ATPase 11 [Source:UniProtKB/Swiss-Prot;Acc:Q9SAF5]
AT1G13220	4.7641	4.87698	-0.11288	0.0888324	0.233303	-1.08138	LINC2	protein_coding	nuclear matrix constituent protein-related [Source:TAIR;Acc:AT1G13220]
AT1G13245	2.50377	2.32668	0.177081	0.114375	0.277822	1.13059	RTFL17	protein_coding	At1g13245 [Source:UniProtKB/TrEMBL;Acc:Q9SAF8]
AT1G13250	3.9115	4.08616	-0.174667	0.05978	0.175894	-1.1287	GATL3	protein_coding	Probable galacturonosyltransferase-like 3 [Source:UniProtKB/Swiss-Prot;Acc:Q0V7R1]
AT1G13260	4.06145	4.45735	-0.395903	0.000469416	0.00396959	-1.31577	RAV1	protein_coding	AP2/ERF and B3 domain-containing transcription factor RAV1 [Source:UniProtKB/Swiss-Prot;Acc:Q9ZWM9]
AT1G13270	3.19276	3.58809	-0.395329	0.00100058	0.00739037	-1.31524	MAP1B	protein_coding	Methionine aminopeptidase 1B, chloroplastic [Source:UniProtKB/Swiss-Prot;Acc:Q9FV52]
AT1G13280	6.2377	6.10089	0.13681	0.112062	0.274313	1.09947	AOC4	protein_coding	Allene oxide cyclase 4, chloroplastic [Source:UniProtKB/Swiss-Prot;Acc:Q93ZC5]
AT1G13300	5.34343	5.77063	-0.427201	7.56453463783535e-07	1.95887457561048e-05	-1.34462	HRS1	protein_coding	Transcription factor HRS1 [Source:UniProtKB/Swiss-Prot;Acc:Q9FX67]
AT1G13320	6.34697	6.32584	0.0211241	0.743259	0.868282	1.01475	PP2AA3	protein_coding	Serine/threonine-protein phosphatase 2A 65 kDa regulatory subunit A gamma isoform [Source:UniProtKB/Swiss-Prot;Acc:Q38951]
AT1G13330	1.81699	1.66434	0.152654	0.458157	0.668301	1.11161	HOP2	protein_coding	Homologous-pairing protein 2 homolog [Source:UniProtKB/Swiss-Prot;Acc:Q9FX64]
AT1G13340	3.53097	3.76184	-0.230873	0.0351611	0.119478	-1.17355		protein_coding	Putative uncharacterized protein At1g13340 [Source:UniProtKB/TrEMBL;Acc:Q9FX63]
AT1G13350	5.10961	5.14979	-0.0401828	0.686501	0.833111	-1.02824		protein_coding	Protein kinase superfamily protein [Source:TAIR;Acc:AT1G13350]
AT1G13360	5.94169	6.1665	-0.224804	0.00885818	0.0418303	-1.16862		protein_coding	Putative uncharacterized protein At1g13360 [Source:UniProtKB/TrEMBL;Acc:Q9FX61]
AT1G13380	4.19533	4.47482	-0.279487	0.0066408	0.0334523	-1.21376		protein_coding	Expressed protein [Source:UniProtKB/TrEMBL;Acc:Q9FX59]
AT1G13390	4.5339	4.35305	0.180848	0.0290889	0.103526	1.13355		protein_coding	At1g13390 [Source:UniProtKB/TrEMBL;Acc:Q9FX58]
AT1G13410	2.65014	2.76479	-0.114657	0.331611	0.552531	-1.08272		protein_coding	Putative uncharacterized protein At1g13410 [Source:UniProtKB/TrEMBL;Acc:Q0WVP2]
AT1G13420	6.10747	5.58128	0.526192	0.00344261	0.0199038	1.44012	SOT8	protein_coding	Cytosolic sulfotransferase 8 [Source:UniProtKB/Swiss-Prot;Acc:Q9FX56]
AT1G13430	2.06406	1.76862	0.295442	0.0490446	0.152402	1.22726	STO9	protein_coding	Cytosolic sulfotransferase 9 [Source:UniProtKB/Swiss-Prot;Acc:Q9FX55]
AT1G13440	11.2302	10.7117	0.518573	2.85372608847801e-05	0.000394344	1.43254	GAPC2	protein_coding	Glyceraldehyde-3-phosphate dehydrogenase GAPC2, cytosolic [Source:UniProtKB/Swiss-Prot;Acc:Q9FX54]
AT1G13448	-0.516385	0.15684	-0.673226	0.0261125	0.0954661	-1.59463		lncRNA	other RNA [Source:TAIR;Acc:AT1G13448]
AT1G13450	5.10597	5.40774	-0.301767	0.000217801	0.00212353	-1.23265	GT-1	protein_coding	Trihelix transcription factor GT-1 [Source:UniProtKB/Swiss-Prot;Acc:Q9FX53]
AT1G13460	5.05021	5.08891	-0.0386986	0.612157	0.783703	-1.02719	B'THETA	protein_coding	Serine/threonine protein phosphatase 2A 57 kDa regulatory subunit B' theta isoform [Source:UniProtKB/Swiss-Prot;Acc:Q8LF36]
AT1G13480	1.86886	1.50753	0.361328	0.0973569	0.248949	1.28461		protein_coding	At1g13480 [Source:UniProtKB/TrEMBL;Acc:Q56Y29]
AT1G13500	1.49079	2.08866	-0.597867	0.00238377	0.0148774	-1.51348		protein_coding	Protein of unknown function (DUF1262) [Source:TAIR;Acc:AT1G13500]
AT1G13510	3.19285	3.24277	-0.0499128	0.597116	0.774183	-1.0352		protein_coding	Putative uncharacterized protein At1g13510 [Source:UniProtKB/TrEMBL;Acc:Q8VZN5]
AT1G13520	3.15832	2.24375	0.914575	0.000348411	0.00310636	1.88501		protein_coding	At1g13520 [Source:UniProtKB/TrEMBL;Acc:Q6NNH1]
AT1G13530	3.03467	2.45338	0.581297	9.32488392780044e-05	0.00106889	1.49619		protein_coding	Protein of unknown function (DUF1262) [Source:TAIR;Acc:AT1G13530]
AT1G13540	1.48083	1.32425	0.156573	0.400495	0.619186	1.11464		protein_coding	At1g13540 [Source:UniProtKB/TrEMBL;Acc:Q6NM24]
AT1G13550	-0.488091	0.464136	-0.952226	0.00450582	0.0246442	-1.93486		protein_coding	Putative uncharacterized protein [Source:UniProtKB/TrEMBL;Acc:Q3EDD3]
AT1G13560	6.57787	6.55026	0.0276064	0.621311	0.790451	1.01932	AAPT1	protein_coding	ATAAPT1 [Source:UniProtKB/TrEMBL;Acc:A0A178WA43]
AT1G13570	4.57445	4.82518	-0.25073	0.00699735	0.034797	-1.18981		protein_coding	F-box/FBD/LRR-repeat protein At1g13570 [Source:UniProtKB/Swiss-Prot;Acc:Q9FZ70]
AT1G13580	4.99056	4.94768	0.0428867	0.551312	0.742566	1.03017	LAG13	protein_coding	LOH3 [Source:UniProtKB/TrEMBL;Acc:A0A178WFM1]
AT1G13590	3.79683	3.8844	-0.0875676	0.282316	0.501294	-1.06258	PSK1	protein_coding	Phytosulfokines 1 [Source:UniProtKB/Swiss-Prot;Acc:Q9LMY9]
AT1G13600	1.99089	1.87183	0.119063	0.61322	0.784481	1.08603	AtbZIP58	protein_coding	BZIP58 [Source:UniProtKB/TrEMBL;Acc:A0A178WP44]
AT1G13610	1.25976	1.09296	0.166804	0.387373	0.607344	1.12257		protein_coding	Alpha/beta-Hydrolases superfamily protein [Source:UniProtKB/TrEMBL;Acc:Q9FZ68]
AT1G13620	1.05597	1.15159	-0.0956217	0.684874	0.83217	-1.06853	RGF2	protein_coding	Root meristem growth factor 2 [Source:UniProtKB/Swiss-Prot;Acc:Q6DSU1]
AT1G13630	2.14813	2.35797	-0.209837	0.205519	0.410048	-1.15656		protein_coding	Tetratricopeptide repeat (TPR)-like superfamily protein [Source:TAIR;Acc:AT1G13630]
AT1G13635	2.91137	2.90088	0.01049	0.94549	0.974703	1.0073		protein_coding	DNA glycosylase superfamily protein [Source:UniProtKB/TrEMBL;Acc:F4HSJ2]
AT1G13640	5.50089	5.83036	-0.329469	0.000134113	0.00144607	-1.25655	PI4KG6	protein_coding	Phosphatidylinositol 4-kinase gamma 6 [Source:UniProtKB/Swiss-Prot;Acc:Q8W4R8]
AT1G13670	3.15472	3.73706	-0.582344	0.00130067	0.00911874	-1.49728		protein_coding	At1g13670 [Source:UniProtKB/TrEMBL;Acc:Q9LMY0]
AT1G13690	4.02382	3.99572	0.0280997	0.735959	0.863813	1.01967	ATE1	protein_coding	ATE1 [Source:UniProtKB/TrEMBL;Acc:A0A178WKP3]
AT1G13700	1.70147	2.79481	-1.09334	9.64892218873524e-06	0.000161648	-2.13367	PGL1	protein_coding	Probable 6-phosphogluconolactonase 1 [Source:UniProtKB/Swiss-Prot;Acc:Q9LMX8]
AT1G13710	1.4421	1.28499	0.157112	0.557401	0.747074	1.11505	CYP78A5	protein_coding	Cytochrome P450 78A5 [Source:UniProtKB/Swiss-Prot;Acc:Q9LMX7]
AT1G13730	6.63398	6.4667	0.167286	0.0132361	0.0569898	1.12294		protein_coding	At1g13730 [Source:UniProtKB/TrEMBL;Acc:Q9LMX6]
AT1G13740	2.88955	2.99245	-0.102896	0.367985	0.588479	-1.07393	AFP2	protein_coding	AFP2 [Source:UniProtKB/TrEMBL;Acc:A0A178WBB1]
AT1G13750	6.36174	4.16868	2.19306	8.4457865161662e-15	5.39495047074591e-12	4.57275	PAP1	protein_coding	Probable inactive purple acid phosphatase 1 [Source:UniProtKB/Swiss-Prot;Acc:Q9LMX4]
AT1G13770	3.99512	3.9546	0.0405277	0.628831	0.795713	1.02849	RUS3	protein_coding	RUS3 [Source:UniProtKB/TrEMBL;Acc:A0A178WJD5]
AT1G13780	2.96224	3.13107	-0.168822	0.166401	0.357946	-1.12414		protein_coding	F-box/FBD/LRR-repeat protein At1g13780 [Source:UniProtKB/Swiss-Prot;Acc:Q56XS8]
AT1G13790	-0.099954	-0.101681	0.00172707	0.996017	0.998487	1.0012	FDM4	protein_coding	Factor of DNA methylation 4 [Source:UniProtKB/Swiss-Prot;Acc:Q9LMH6]
AT1G13800	2.34448	2.54302	-0.198537	0.164177	0.354896	-1.14753		protein_coding	Putative pentatricopeptide repeat-containing protein At1g13800 [Source:UniProtKB/Swiss-Prot;Acc:Q9LMH5]
AT1G13810	3.27007	3.39928	-0.129212	0.167766	0.36012	-1.0937		protein_coding	Putative uncharacterized protein [Source:UniProtKB/TrEMBL;Acc:Q5XVK9]
AT1G13820	1.97186	2.75123	-0.779371	1.51467329015605e-05	0.000232058	-1.71638		protein_coding	Alpha/beta-Hydrolases superfamily protein [Source:UniProtKB/TrEMBL;Acc:Q6NL07]
AT1G13830	4.31987	4.35578	-0.0359103	0.731655	0.860959	-1.0252		protein_coding	Carbohydrate-binding X8 domain superfamily protein [Source:TAIR;Acc:AT1G13830]
AT1G13860	5.15819	4.95641	0.201775	0.00799544	0.0386113	1.15011	QUL1	protein_coding	Probable methyltransferase PMT4 [Source:UniProtKB/Swiss-Prot;Acc:Q8GYW9]
AT1G13870	4.41477	4.07254	0.34223	0.00361657	0.020713	1.26771	KTI12	protein_coding	Protein KTI12 homolog [Source:UniProtKB/Swiss-Prot;Acc:Q9LMH0]
AT1G13880	5.25607	5.12816	0.12791	0.184724	0.382389	1.09271		protein_coding	ELM2 domain-containing protein [Source:TAIR;Acc:AT1G13880]
AT1G13900	5.72077	5.53605	0.184719	0.0138923	0.059205	1.1366	PAP2	protein_coding	Probable inactive purple acid phosphatase 2 [Source:UniProtKB/Swiss-Prot;Acc:Q9LMG7]
AT1G13910	2.88429	2.87318	0.0111102	0.936219	0.970437	1.00773		protein_coding	Leucine-rich repeat (LRR) family protein [Source:UniProtKB/TrEMBL;Acc:Q8GYK0]
AT1G13920	2.97665	2.959	0.0176514	0.88129	0.942422	1.01231		protein_coding	Remorin family protein [Source:TAIR;Acc:AT1G13920]
AT1G13930	8.152	8.5127	-0.3607	0.000896355	0.00672462	-1.28405		protein_coding	At1g13930/F16A14.27 [Source:UniProtKB/TrEMBL;Acc:Q9XI93]
AT1G13940	4.81448	4.83305	-0.0185667	0.869514	0.936441	-1.01295		protein_coding	F16A14.15 [Source:UniProtKB/TrEMBL;Acc:Q9LMG4]
AT1G13950	5.29159	5.20626	0.0853319	0.218656	0.42693	1.06093	ELF5A-1	protein_coding	Eukaryotic translation initiation factor 5A [Source:UniProtKB/TrEMBL;Acc:A0A178WBN7]
AT1G13960	5.21617	5.26936	-0.0531819	0.465047	0.674123	-1.03755	WRKY4	protein_coding	Probable WRKY transcription factor 4 [Source:UniProtKB/Swiss-Prot;Acc:Q9XI90]
AT1G13970	5.3024	4.90015	0.402249	1.78571391488112e-05	0.00026577	1.32157		protein_coding	Beta-hexosaminidase (DUF1336) [Source:UniProtKB/TrEMBL;Acc:Q9XI89]
AT1G13980	6.51264	6.48077	0.0318694	0.744869	0.8692	1.02234	GN	protein_coding	ARF guanine-nucleotide exchange factor GNOM [Source:UniProtKB/Swiss-Prot;Acc:Q42510]
AT1G13990	4.81412	4.3906	0.423523	1.23616575964445e-05	0.000196852	1.3412		protein_coding
AT1G14000	6.79138	6.57677	0.214614	0.0052645	0.0278327	1.16039	VIK	protein_coding	At1g14000 [Source:UniProtKB/TrEMBL;Acc:Q9XI87]
AT1G14010	6.34878	6.12706	0.221719	0.0226484	0.0858508	1.16612		protein_coding	Transmembrane emp24 domain-containing protein p24delta7 [Source:UniProtKB/Swiss-Prot;Acc:Q8GYG1]
AT1G14020	5.21383	5.18859	0.0252424	0.784546	0.892238	1.01765	OFUT3	protein_coding	O-fucosyltransferase 3 [Source:UniProtKB/Swiss-Prot;Acc:Q6NQ51]
AT1G14030	1.75828	2.43612	-0.677832	0.000105874	0.00118662	-1.59973	LSMT-L	protein_coding	[Fructose-bisphosphate aldolase]-lysine N-methyltransferase, chloroplastic [Source:UniProtKB/Swiss-Prot;Acc:Q9XI84]
AT1G14040	5.28521	5.58893	-0.303711	3.62611736752155e-05	0.000479976	-1.23432	PHO1;H3	protein_coding	Phosphate transporter PHO1 homolog 3 [Source:UniProtKB/Swiss-Prot;Acc:Q6R8G7]
AT1G14060	4.30516	4.27943	0.0257299	0.712702	0.849082	1.01799		protein_coding	F7A19.14 protein [Source:UniProtKB/TrEMBL;Acc:Q9XI82]
AT1G14080	5.38495	5.09321	0.291738	0.00271902	0.0165261	1.22411	FUT6	protein_coding	Fucosyltransferase 6 [Source:UniProtKB/Swiss-Prot;Acc:Q9XI80]
AT1G14120	5.90557	6.07345	-0.167879	0.130177	0.303444	-1.12341		protein_coding	2-oxoglutarate (2OG) and Fe(II)-dependent oxygenase superfamily protein [Source:UniProtKB/TrEMBL;Acc:Q9XI76]
AT1G14130	4.59902	4.30871	0.290311	0.00978961	0.0452032	1.2229		protein_coding	2-oxoglutarate (2OG) and Fe(II)-dependent oxygenase superfamily protein [Source:UniProtKB/TrEMBL;Acc:Q9XI75]
AT1G14140	4.11425	4.12904	-0.0147886	0.849085	0.927134	-1.0103	PUMP3	protein_coding	Mitochondrial uncoupling protein 3 [Source:UniProtKB/Swiss-Prot;Acc:Q9XI74]
AT1G14160	4.18681	4.36558	-0.178768	0.0790711	0.214931	-1.13192		protein_coding	CASP-like protein 1A1 [Source:UniProtKB/Swiss-Prot;Acc:Q9XI72]
AT1G14170	6.06148	5.7625	0.298979	0.00433626	0.0239216	1.23027		protein_coding	F7A19.25 protein [Source:UniProtKB/TrEMBL;Acc:Q9XI71]
AT1G14180	3.35986	3.31242	0.0474403	0.655399	0.812611	1.03343		protein_coding	Putative mandelonitrile lyase [Source:UniProtKB/TrEMBL;Acc:Q8GXX6]
AT1G14185	2.11969	3.72338	-1.60369	1.17308556297506e-06	2.82940807771403e-05	-3.03921		protein_coding	At1g14180/F7A19_27 [Source:UniProtKB/TrEMBL;Acc:Q9XI69]
AT1G14190	2.82415	2.93004	-0.10589	0.386229	0.606512	-1.07616		protein_coding	Glucose-methanol-choline (GMC) oxidoreductase family protein [Source:TAIR;Acc:AT1G14190]
AT1G14200	2.46263	3.32352	-0.860892	1.63859409175776e-05	0.000247219	-1.81616		protein_coding	At1g14200 [Source:UniProtKB/TrEMBL;Acc:Q9XI67]
AT1G14205	0.892557	1.05807	-0.165511	0.430117	0.645583	-1.12156		protein_coding	Ribosomal L18p/L5e family protein [Source:TAIR;Acc:AT1G14205]
AT1G14210	6.90948	6.96173	-0.0522494	0.441224	0.654497	-1.03688		protein_coding	Ribonuclease T2 family protein [Source:UniProtKB/TrEMBL;Acc:F4HUG9]
AT1G14220	4.72668	3.63369	1.09299	1.84179191620656e-08	9.01635686643321e-07	2.13316		protein_coding	F7A19.32 protein [Source:UniProtKB/TrEMBL;Acc:Q9XI64]
AT1G14230	6.02475	6.06455	-0.0398075	0.47958	0.68568	-1.02798	APY4	protein_coding	Probable apyrase 4 [Source:UniProtKB/Swiss-Prot;Acc:Q8H1D8]
AT1G14240	5.04628	5.31668	-0.2704	0.00678742	0.0339982	-1.20614	APY3	protein_coding	Probable apyrase 3 [Source:UniProtKB/Swiss-Prot;Acc:Q9XI62]
AT1G14260	1.48597	1.99251	-0.506539	0.0074406	0.0364924	-1.42064		protein_coding	At1g14260 [Source:UniProtKB/TrEMBL;Acc:Q4PS45]
AT1G14270	1.28383	2.42578	-1.14196	1.58078857129791e-05	0.000239868	-2.2068		protein_coding	CAAX amino terminal protease family protein [Source:UniProtKB/TrEMBL;Acc:F4HUI0]
AT1G14280	1.5461	2.00325	-0.457149	0.037031	0.124107	-1.37283	PKS2	protein_coding	Protein PHYTOCHROME KINASE SUBSTRATE 2 [Source:UniProtKB/Swiss-Prot;Acc:Q9M9T4]
AT1G14290	5.28236	5.2183	0.0640627	0.367702	0.58824	1.04541	SBH2	protein_coding	SBH2 [Source:UniProtKB/TrEMBL;Acc:A0A178WPE2]
AT1G14300	4.97981	5.02671	-0.0469005	0.505469	0.707221	-1.03304		protein_coding	ARM repeat superfamily protein [Source:UniProtKB/TrEMBL;Acc:F4HUI7]
AT1G14310	3.35566	3.49637	-0.140713	0.0848411	0.226018	-1.10245		protein_coding	F14L17.7 protein [Source:UniProtKB/TrEMBL;Acc:Q9M9T1]
AT1G14320	9.59142	9.73145	-0.140028	0.0403005	0.13219	-1.10193	RPL10A	protein_coding	60S ribosomal protein L10-1 [Source:UniProtKB/Swiss-Prot;Acc:Q93VT9]
AT1G14330	4.52924	4.60924	-0.0800058	0.408185	0.626134	-1.05702		protein_coding	At1g14330/F14L17_7 [Source:UniProtKB/TrEMBL;Acc:Q9M9S9]
AT1G14340	4.51626	4.81431	-0.298046	0.0121404	0.0532987	-1.22948		protein_coding	Putative uncharacterized protein At1g14340 [Source:UniProtKB/TrEMBL;Acc:Q949S4]
AT1G14345	0.324531	0.877455	-0.552924	0.0109977	0.049316	-1.46706		protein_coding	NAD(P)-linked oxidoreductase superfamily protein [Source:UniProtKB/TrEMBL;Acc:Q949S6]
AT1G14350	4.25839	4.73462	-0.476232	0.000154807	0.00162623	-1.39111	MYB124	protein_coding	MYB124 [Source:UniProtKB/TrEMBL;Acc:A0A178W3Z3]
AT1G14360	5.86707	5.54833	0.318737	2.41034646684217e-05	0.000341536	1.24724	UTR3	protein_coding	UDP-galactose/UDP-glucose transporter 3 [Source:UniProtKB/Swiss-Prot;Acc:Q9M9S6]
AT1G14370	4.32144	4.69821	-0.376777	0.00104521	0.00764921	-1.29844	PBL2	protein_coding	PBL2 [Source:UniProtKB/TrEMBL;Acc:A0A178WI52]
AT1G14380	5.42571	5.47205	-0.046339	0.458897	0.668992	-1.03264	IQD28	protein_coding	At1g14380 [Source:UniProtKB/TrEMBL;Acc:Q8GZ87]
AT1G14390	4.93064	4.68966	0.24098	0.0158072	0.06532	1.1818		protein_coding	Probable LRR receptor-like serine/threonine-protein kinase At1g14390 [Source:UniProtKB/Swiss-Prot;Acc:Q9M9S4]
AT1G14400	7.1562	7.29588	-0.139682	0.0111527	0.0499088	-1.10166	UBC1	protein_coding	Ubiquitin-conjugating enzyme E2 1 [Source:UniProtKB/Swiss-Prot;Acc:P25865]
AT1G14410	4.08316	4.05911	0.0240484	0.784327	0.89219	1.01681	WHY1	protein_coding	Single-stranded DNA-binding protein WHY1, chloroplastic [Source:UniProtKB/Swiss-Prot;Acc:Q9M9S3]
AT1G14430	-0.16554	-0.157597	-0.00794311	0.979082	0.990487	-1.00552		protein_coding	F14L17.20 protein [Source:UniProtKB/TrEMBL;Acc:Q9M9S1]
AT1G14450	6.00089	6.07725	-0.0763609	0.439527	0.653245	-1.05436		protein_coding	NADH dehydrogenase (ubiquinone)s [Source:TAIR;Acc:AT1G14450]
AT1G14460	5.07805	4.94494	0.133113	0.0928868	0.240799	1.09666		protein_coding	Protein STICHEL-like 1 [Source:UniProtKB/Swiss-Prot;Acc:F4HW65]
AT1G14470	1.17681	1.06389	0.112926	0.636062	0.800499	1.08142	PCMP-A4	protein_coding	Pentatricopeptide repeat-containing protein At1g14470 [Source:UniProtKB/Swiss-Prot;Acc:Q9M9R6]
AT1G14480	2.174	2.15522	0.0187845	0.883456	0.943619	1.01311		protein_coding	Ankyrin repeat family protein [Source:UniProtKB/TrEMBL;Acc:Q9M9R5]
AT1G14500	0.260904	0.0691596	0.191744	0.538319	0.732866	1.14214		protein_coding	Ankyrin repeat family protein [Source:UniProtKB/TrEMBL;Acc:Q9M9R3]
AT1G14510	5.87984	5.80986	0.0699797	0.248526	0.462741	1.0497	AL7	protein_coding	AtAL7 [Source:UniProtKB/TrEMBL;Acc:A0A178WNG6]
AT1G14520	1.89545	1.4585	0.436951	0.0299831	0.106051	1.35374	MIOX1	protein_coding	myo-inositol oxygenase 1 [Source:TAIR;Acc:AT1G14520]
AT1G14530	3.1888	3.25194	-0.063143	0.549152	0.741115	-1.04474	THH1	protein_coding	Protein TOM THREE HOMOLOG 1 [Source:UniProtKB/Swiss-Prot;Acc:Q948R8]
AT1G14540	3.60701	4.94645	-1.33944	1.20771282594984e-05	0.00019341	-2.53053	PER4	protein_coding	Peroxidase [Source:UniProtKB/TrEMBL;Acc:A0A178WND9]
AT1G14550	0.20402	2.62603	-2.42201	3.29587686142126e-10	3.08581340944983e-08	-5.35918	PER5	protein_coding	Peroxidase 5 [Source:UniProtKB/Swiss-Prot;Acc:Q9M9Q9]
AT1G14560	4.99383	4.99694	-0.00310466	0.961289	0.982348	-1.00215	COAC1	protein_coding	Mitochondrial carrier protein CoAc1 [Source:UniProtKB/Swiss-Prot;Acc:F4HW79]
AT1G14570	6.40436	6.46029	-0.0559305	0.35685	0.577443	-1.03953	PUX7	protein_coding	Plant UBX domain-containing protein 7 [Source:UniProtKB/Swiss-Prot;Acc:Q94JZ8]
AT1G14580	2.54955	2.87655	-0.326995	0.0242469	0.0903419	-1.2544		protein_coding	C2H2-like zinc finger protein [Source:TAIR;Acc:AT1G14580]
AT1G14590	2.51565	2.88636	-0.370713	0.00501265	0.0267953	-1.29299		protein_coding	Glycosyltransferase [Source:UniProtKB/TrEMBL;Acc:Q9MA24]
AT1G14600	1.22372	0.615946	0.607779	0.02212	0.084275	1.52391		protein_coding	Putative Myb family transcription factor At1g14600 [Source:UniProtKB/Swiss-Prot;Acc:Q700D9]
AT1G14610	7.85355	7.91431	-0.0607601	0.439785	0.653408	-1.04302	TWN2	protein_coding	Valine--tRNA ligase, mitochondrial 1 [Source:UniProtKB/Swiss-Prot;Acc:P93736]
AT1G14620	6.14105	6.19456	-0.0535059	0.398367	0.617203	-1.03778	DECOY	protein_coding	At1g14620/T5E21_15 [Source:UniProtKB/TrEMBL;Acc:Q8L7U3]
AT1G14630	3.51744	3.65162	-0.134187	0.234273	0.446214	-1.09747		protein_coding
AT1G14640	1.29085	1.88244	-0.591583	0.0459129	0.145444	-1.5069		protein_coding	SWAP (Suppressor-of-White-APricot)/surp domain-containing protein [Source:UniProtKB/TrEMBL;Acc:F4HW92]
AT1G14650	6.20634	6.32514	-0.118801	0.186426	0.384682	-1.08583		protein_coding	Probable splicing factor 3A subunit 1 [Source:UniProtKB/Swiss-Prot;Acc:Q8RXF1]
AT1G14660	3.23597	2.86181	0.374166	0.0245312	0.0911932	1.29609	NHX8	protein_coding	Sodium/hydrogen exchanger 8 [Source:UniProtKB/Swiss-Prot;Acc:Q3YL57]
AT1G14670	8.03411	7.8599	0.174214	0.0171131	0.069354	1.12835	TMN2	protein_coding	Transmembrane 9 superfamily member 2 [Source:UniProtKB/Swiss-Prot;Acc:Q940S0]
AT1G14680	0.235976	-0.0184614	0.254437	0.458415	0.668497	1.19287		protein_coding	Early endosome antigen [Source:UniProtKB/TrEMBL;Acc:Q9LE70]
AT1G14685	5.18613	5.25004	-0.0639098	0.403701	0.622157	-1.04529	BPC2	protein_coding	BPC2 [Source:UniProtKB/TrEMBL;Acc:A0A178W364]
AT1G14690	5.59106	5.64546	-0.0544034	0.384932	0.604997	-1.03843	MAP65-7	protein_coding	65-kDa microtubule-associated protein 7 [Source:UniProtKB/Swiss-Prot;Acc:Q8L836]
AT1G14700	0.0053827	-0.302827	0.30821	0.295047	0.515023	1.23817	PAP3	protein_coding	Purple acid phosphatase 3 [Source:UniProtKB/Swiss-Prot;Acc:Q8H129]
AT1G14710	6.93535	6.76094	0.174412	0.0230559	0.0869708	1.1285		protein_coding	Hydroxyproline-rich glycoprotein family protein [Source:UniProtKB/TrEMBL;Acc:F4HWB0]
AT1G14720	5.47665	5.62386	-0.147211	0.0987636	0.251406	-1.10743	XTH28	protein_coding	Xyloglucan endotransglucosylase/hydrolase [Source:UniProtKB/TrEMBL;Acc:A0A178W9E1]
AT1G14730	4.878	5.04727	-0.16927	0.0511784	0.157134	-1.12449	CYB561C	protein_coding	Probable transmembrane ascorbate ferrireductase 3 [Source:UniProtKB/Swiss-Prot;Acc:Q67ZF6]
AT1G14740	6.54109	6.62067	-0.0795806	0.300657	0.520671	-1.05671	OBE3	protein_coding	Protein OBERON 3 [Source:UniProtKB/Swiss-Prot;Acc:Q94B71]
AT1G14750	2.53439	2.38329	0.151098	0.226575	0.436702	1.11041	SDS	protein_coding	Cyclin family protein [Source:TAIR;Acc:AT1G14750]
AT1G14770	3.21815	3.42279	-0.204631	0.0671419	0.191186	-1.15239		protein_coding	F10B6.17 [Source:UniProtKB/TrEMBL;Acc:Q9LQV4]
AT1G14780	4.65455	3.88691	0.767637	2.51707283202064e-08	1.16455785559983e-06	1.70248		protein_coding	MACPF domain-containing protein At1g14780 [Source:UniProtKB/Swiss-Prot;Acc:Q8L612]
AT1G14790	3.30583	3.14304	0.162794	0.233676	0.445464	1.11945	RDR1	protein_coding	RNA-dependent RNA polymerase [Source:UniProtKB/TrEMBL;Acc:A0A178WKG4]
AT1G14810	6.96067	6.81357	0.147097	0.0312011	0.109295	1.10734		protein_coding	Aspartate-semialdehyde dehydrogenase, putative [Source:UniProtKB/TrEMBL;Acc:Q8VYI4]
AT1G14820	4.27446	4.02854	0.245924	0.00420239	0.0232967	1.18585		protein_coding	AT1G14820 protein [Source:UniProtKB/TrEMBL;Acc:B9DGS8]
AT1G14830	7.92236	7.76499	0.157366	0.00676028	0.0339248	1.11525	DRP1C	protein_coding	DRP1C [Source:UniProtKB/TrEMBL;Acc:A0A178W4V6]
AT1G14840	3.2291	3.26949	-0.0403888	0.715312	0.850709	-1.02839	MAP70.4	protein_coding	Microtubule-associated protein 70-4 [Source:UniProtKB/Swiss-Prot;Acc:Q9LQU7]
AT1G14850	6.06389	6.14647	-0.0825829	0.575681	0.758745	-1.05891	NUP155	protein_coding	NUP155 [Source:UniProtKB/TrEMBL;Acc:A0A178WJ50]
AT1G14860	5.18811	5.46501	-0.276897	0.00433857	0.023931	-1.21159	NUDT18	protein_coding	Nudix hydrolase 18, mitochondrial [Source:UniProtKB/Swiss-Prot;Acc:Q9LQU5]
AT1G14870	7.78942	7.66482	0.124604	0.147195	0.329443	1.09021	PCR2	protein_coding	PCR2 [Source:UniProtKB/TrEMBL;Acc:A0A178WDU8]
AT1G14890	2.59334	2.49917	0.0941779	0.660567	0.816132	1.06746		protein_coding	Plant invertase/pectin methylesterase inhibitor superfamily protein [Source:UniProtKB/TrEMBL;Acc:F4HXW0]
AT1G14900	5.84884	5.71732	0.13152	0.039347	0.129922	1.09545	HMGA	protein_coding	HMG-Y-related protein A [Source:UniProtKB/Swiss-Prot;Acc:Q43386]
AT1G14910	5.62866	5.53153	0.0971258	0.238711	0.451433	1.06964		protein_coding	Putative clathrin assembly protein At1g14910 [Source:UniProtKB/Swiss-Prot;Acc:P94017]
AT1G14920	4.97054	4.61037	0.360172	0.000221832	0.00215435	1.28358	GAI	protein_coding	DELLA protein GAI [Source:UniProtKB/Swiss-Prot;Acc:Q9LQT8]
AT1G14960	5.7058	5.21146	0.494347	5.56975365989404e-05	0.000693226	1.40868		protein_coding	Major latex protein, putative [Source:UniProtKB/TrEMBL;Acc:Q93WB5]
AT1G14970	4.61296	4.70123	-0.0882691	0.551359	0.742566	-1.06309	OFUT4	protein_coding	O-fucosyltransferase 4 [Source:UniProtKB/Swiss-Prot;Acc:F4HXW9]
AT1G14980	8.08913	8.10281	-0.0136794	0.830833	0.917731	-1.00953	CPN10	protein_coding	10 kDa chaperonin, mitochondrial [Source:UniProtKB/Swiss-Prot;Acc:P34893]
AT1G14990	3.92815	3.86737	0.0607882	0.511405	0.711655	1.04304		protein_coding
AT1G15000	4.27069	4.05142	0.219275	0.0271227	0.0983219	1.16415	SCPL50	protein_coding	Serine carboxypeptidase-like 50 [Source:UniProtKB/Swiss-Prot;Acc:Q9M9Q6]
AT1G15002	1.35472	1.4456	-0.0908823	0.740314	0.866486	-1.06502		lncRNA	Potential natural antisense gene, locus overlaps with AT1G15000 [Source:TAIR;Acc:AT1G15002]
AT1G15020	5.10741	5.19445	-0.0870452	0.141586	0.320813	-1.06219	QSOX1	protein_coding	Sulfhydryl oxidase 1 [Source:UniProtKB/Swiss-Prot;Acc:Q8W4J3]
AT1G15030	5.04045	4.95003	0.0904201	0.137154	0.313962	1.06468		protein_coding	Putative uncharacterized protein At1g15030 [Source:UniProtKB/TrEMBL;Acc:Q9M9Q2]
AT1G15040	4.99877	3.72825	1.27052	2.51930325748441e-06	5.39030179413359e-05	2.41248	GAT1_2.1	protein_coding	Putative glutamine amidotransferase GAT1_2.1 [Source:UniProtKB/Swiss-Prot;Acc:Q8H0Z4]
AT1G15060	4.60757	4.76744	-0.159864	0.192536	0.39295	-1.11718		protein_coding	Alpha/beta hydrolase family protein [Source:UniProtKB/TrEMBL;Acc:Q8RX69]
AT1G15080	2.19562	2.38001	-0.184382	0.152913	0.338321	-1.13633	LPP2	protein_coding	Lipid phosphate phosphatase 2 [Source:UniProtKB/Swiss-Prot;Acc:Q9XI60]
AT1G15085	2.12841	2.64611	-0.517695	0.0067935	0.0340116	-1.43167		protein_coding
AT1G15100	5.34753	5.4706	-0.123067	0.0999864	0.253464	-1.08905	RHA2A	protein_coding	E3 ubiquitin-protein ligase RHA2A [Source:UniProtKB/Swiss-Prot;Acc:Q9ZT50]
AT1G15110	5.81681	5.58955	0.227261	0.00269669	0.0164181	1.17061		protein_coding	Phosphatidyl serine synthase family protein [Source:UniProtKB/TrEMBL;Acc:F4HXY6]
AT1G15120	7.68997	7.68713	0.00284192	0.9731	0.987765	1.00197		protein_coding	Ubiquinol-cytochrome C reductase hinge protein [Source:UniProtKB/TrEMBL;Acc:F4HXY8]
AT1G15125	0.88528	0.688512	0.196768	0.394601	0.613769	1.14613		protein_coding	F9L1.6 [Source:UniProtKB/TrEMBL;Acc:Q9XI57]
AT1G15130	6.65806	6.64848	0.009587	0.884266	0.94392	1.00667	BRO1	protein_coding	Vacuolar-sorting protein BRO1 [Source:UniProtKB/Swiss-Prot;Acc:F4HXZ1]
AT1G15140	4.76016	4.62611	0.134049	0.078019	0.212801	1.09737		protein_coding	F9L1.8 protein [Source:UniProtKB/TrEMBL;Acc:Q9XI55]
AT1G15165	2.5046	2.49198	0.0126151	0.936799	0.970662	1.00878		protein_coding	RING/FYVE/PHD zinc finger superfamily protein [Source:UniProtKB/TrEMBL;Acc:F4HZI0]
AT1G15170	4.31808	4.00019	0.317883	0.00113403	0.00815546	1.2465	DTX12	protein_coding	Protein DETOXIFICATION [Source:UniProtKB/TrEMBL;Acc:A0A178WNL0]
AT1G15180	0.365731	0.910409	-0.544678	0.0711332	0.19912	-1.45869	DTX13	protein_coding	Protein DETOXIFICATION 13 [Source:UniProtKB/Swiss-Prot;Acc:Q94AL1]
AT1G15200	5.74166	5.75344	-0.0117732	0.861874	0.933251	-1.00819		protein_coding	Protein-protein interaction regulator family protein [Source:UniProtKB/TrEMBL;Acc:F4HZI8]
AT1G15210	8.3636	8.36493	-0.00133054	0.990016	0.99567	-1.00092	ABCG35	protein_coding	PDR7 [Source:UniProtKB/TrEMBL;Acc:A0A178WAD4]
AT1G15215	3.50821	3.45682	0.0513917	0.655983	0.812995	1.03626		protein_coding	SAWADEE HOMEODOMAIN protein [Source:UniProtKB/TrEMBL;Acc:A0A1P8AS73]
AT1G15220	2.84371	2.95063	-0.106915	0.392882	0.612273	-1.07692	CCMH	protein_coding	CCMH [Source:UniProtKB/TrEMBL;Acc:A0A178W6T6]
AT1G15230	3.79646	3.89956	-0.103102	0.22558	0.435459	-1.07408		protein_coding	At1g15230/F9L1_18 [Source:UniProtKB/TrEMBL;Acc:Q9XI45]
AT1G15240	5.79832	5.78385	0.0144737	0.88385	0.943797	1.01008		protein_coding	Phox (PX) domain-containing protein [Source:UniProtKB/TrEMBL;Acc:F4HZJ6]
AT1G15250	3.64835	3.71529	-0.0669486	0.555548	0.745676	-1.0475	RPL37A	protein_coding	60S ribosomal protein L37-1 [Source:UniProtKB/Swiss-Prot;Acc:Q8LFH7]
AT1G15260	0.107496	-0.899438	1.00693	0.0140485	0.0596908	2.00964		protein_coding	LOW protein: ATP-dependent RNA helicase-like protein [Source:UniProtKB/TrEMBL;Acc:Q8VY60]
AT1G15270	6.57099	6.64439	-0.0733988	0.398089	0.616875	-1.05219		protein_coding	F9L1.21 protein [Source:UniProtKB/TrEMBL;Acc:Q9XI42]
AT1G15280	5.9761	6.09822	-0.122124	0.140934	0.319969	-1.08834		protein_coding	CASC3/Barentsz eIF4AIII binding protein [Source:UniProtKB/TrEMBL;Acc:Q8H1F3]
AT1G15290	5.65052	5.51671	0.133815	0.34657	0.567574	1.09719		protein_coding	Tetratricopeptide repeat (TPR)-like superfamily protein [Source:UniProtKB/TrEMBL;Acc:F4HZK4]
AT1G15310	4.29248	4.20325	0.0892304	0.230069	0.441061	1.0638	SRP-54A	protein_coding	Signal recognition particle 54 kDa protein [Source:UniProtKB/TrEMBL;Acc:Q56XJ0]
AT1G15340	5.18277	5.06702	0.11575	0.201677	0.404738	1.08354	MBD10	protein_coding	Methyl-CpG-binding domain-containing protein 10 [Source:UniProtKB/Swiss-Prot;Acc:Q9XI36]
AT1G15350	5.28677	5.70259	-0.415814	2.57230710784646e-06	5.47707799457801e-05	-1.33405		protein_coding	DUF4050 family protein [Source:UniProtKB/TrEMBL;Acc:Q8L920]
AT1G15370	5.56152	5.60882	-0.0472929	0.438232	0.652093	-1.03332		protein_coding	F9L1.32 protein [Source:UniProtKB/TrEMBL;Acc:Q9XI32]
AT1G15380	6.06728	7.42997	-1.36269	2.56108127284648e-13	9.330129882387e-11	-2.57164		protein_coding	GLYI4 [Source:UniProtKB/TrEMBL;Acc:A0A178W6B2]
AT1G15390	4.09466	4.19976	-0.105103	0.261987	0.478696	-1.07557	PDF1A	protein_coding	Peptide deformylase [Source:UniProtKB/TrEMBL;Acc:A0A178WDP8]
AT1G15400	5.59483	5.89359	-0.298766	0.00592389	0.030588	-1.23009		protein_coding	Uncharacterized protein At1g15400 [Source:UniProtKB/Swiss-Prot;Acc:Q9XI29]
AT1G15410	4.10427	4.20663	-0.102355	0.199655	0.402292	-1.07352		protein_coding	Aspartate-glutamate racemase family [Source:UniProtKB/TrEMBL;Acc:Q9XI28]
AT1G15420	5.00315	4.87576	0.127389	0.0841114	0.224637	1.09232		protein_coding	Putative uncharacterized protein [Source:UniProtKB/TrEMBL;Acc:Q8L403]
AT1G15430	3.7289	3.85695	-0.128046	0.187829	0.38649	-1.09281		protein_coding	Putative uncharacterized protein At1g15430 [Source:UniProtKB/TrEMBL;Acc:Q9C5E6]
AT1G15440	5.89423	5.97133	-0.0770925	0.36378	0.58458	-1.05489	PWP2	protein_coding	Periodic tryptophan protein 2 [Source:UniProtKB/Swiss-Prot;Acc:Q8VYZ5]
AT1G15460	3.13267	3.58407	-0.451391	4.78265275410454e-05	0.000608651	-1.36736	BOR4	protein_coding	BOR4 [Source:UniProtKB/TrEMBL;Acc:A0A178W6Z7]
AT1G15470	5.21821	5.2001	0.0181073	0.767476	0.882709	1.01263		protein_coding	F9L1.42 protein [Source:UniProtKB/TrEMBL;Acc:Q9XI22]
AT1G15480	4.83653	4.81119	0.0253354	0.691295	0.836175	1.01772		protein_coding	Pentatricopeptide repeat-containing protein At1g15480, mitochondrial [Source:UniProtKB/Swiss-Prot;Acc:Q9XI21]
AT1G15490	4.90547	4.88334	0.0221283	0.839114	0.921611	1.01546		protein_coding	Alpha/beta-Hydrolases superfamily protein [Source:UniProtKB/TrEMBL;Acc:Q9XI20]
AT1G15500	7.58951	7.81859	-0.229079	0.0171719	0.0694949	-1.17209	AATP2	protein_coding	ADP,ATP carrier protein [Source:UniProtKB/TrEMBL;Acc:A0A178WDN7]
AT1G15510	2.11343	2.42158	-0.308144	0.0402991	0.13219	-1.23811	PCMP-H73	protein_coding	Pentatricopeptide repeat-containing protein At1g15510, chloroplastic [Source:UniProtKB/Swiss-Prot;Acc:Q9M9E2]
AT1G15520	-0.384774	-1.5223	1.13752	0.00751976	0.0368261	2.20003	ABCG40	protein_coding	ABC transporter G family member 40 [Source:UniProtKB/Swiss-Prot;Acc:Q9M9E1]
AT1G15530	3.01269	3.26668	-0.253988	0.0101261	0.0464339	-1.1925	LECRKS1	protein_coding	L-type lectin-domain containing receptor kinase S.1 [Source:UniProtKB/Swiss-Prot;Acc:Q9M9E0]
AT1G15550	4.24539	4.564	-0.318615	0.000283549	0.00263669	-1.24713	GA3OX1	protein_coding	Gibberellin 3-beta-dioxygenase 1 [Source:UniProtKB/Swiss-Prot;Acc:Q39103]
AT1G15570	5.02524	4.99385	0.0313859	0.688713	0.834428	1.02199	CYCA2-3	protein_coding	CYCA2 [Source:UniProtKB/TrEMBL;Acc:A0A178WNJ4]
AT1G15625	-0.656649	1.2679	-1.92455	1.05748038903389e-05	0.00017385	-3.79618		protein_coding	E3 ubiquitin-protein ligase [Source:UniProtKB/TrEMBL;Acc:Q9M9D3]
AT1G15630	0.954942	0.776312	0.17863	0.411451	0.62935	1.13181		protein_coding	Putative uncharacterized protein [Source:UniProtKB/TrEMBL;Acc:Q5BQ07]
AT1G15640	1.82831	1.90836	-0.0800437	0.643602	0.805143	-1.05705		protein_coding	Putative uncharacterized protein [Source:UniProtKB/TrEMBL;Acc:Q9M9D1]
AT1G15660	4.92547	5.00459	-0.0791216	0.274807	0.493149	-1.05637	CENP-C	protein_coding	Centromere protein C [Source:UniProtKB/Swiss-Prot;Acc:Q66LG9]
AT1G15670	4.45124	5.13387	-0.682634	1.03870866330072e-05	0.00017121	-1.60507		protein_coding	F-box/kelch-repeat protein At1g15670 [Source:UniProtKB/Swiss-Prot;Acc:Q9LMR5]
AT1G15690	9.37408	9.19725	0.176838	0.0641378	0.185126	1.1304	AVP1	protein_coding	VHP1 [Source:UniProtKB/TrEMBL;Acc:A0A178WA14]
AT1G15700	3.16197	3.34637	-0.184399	0.151895	0.336729	-1.13634	ATPC2	protein_coding	ATP synthase gamma chain 2, chloroplastic [Source:UniProtKB/Swiss-Prot;Acc:Q01909]
AT1G15710	4.16853	4.10852	0.0600066	0.48444	0.690061	1.04247	TYRAAT2	protein_coding	Arogenate dehydrogenase 2, chloroplastic [Source:UniProtKB/Swiss-Prot;Acc:Q9LMR3]
AT1G15720	2.7662	2.81021	-0.0440135	0.676883	0.826467	-1.03098	TRFL5	protein_coding	At1g15720 [Source:UniProtKB/TrEMBL;Acc:Q9LMR2]
AT1G15730	2.40679	2.9427	-0.535916	0.00113696	0.00817207	-1.44986		protein_coding	At1g15730/F7H2_7 [Source:UniProtKB/TrEMBL;Acc:Q9LMR1]
AT1G15740	5.9857	6.6601	-0.674394	1.84803562822736e-07	6.12465297241141e-06	-1.59593		protein_coding	Leucine-rich repeat family protein [Source:UniProtKB/TrEMBL;Acc:Q8H1Q4]
AT1G15750	7.65419	7.78073	-0.126544	0.323415	0.543979	-1.09168	TPL	protein_coding	Protein TOPLESS [Source:UniProtKB/Swiss-Prot;Acc:Q94AI7]
AT1G15760	2.22485	2.40946	-0.184618	0.112429	0.274906	-1.13652		protein_coding	At1g15760 [Source:UniProtKB/TrEMBL;Acc:Q9LMQ8]
AT1G15780	6.00779	5.97398	0.0338105	0.721803	0.854892	1.02371		protein_coding
AT1G15790	3.0107	3.31341	-0.302712	0.0158324	0.0654037	-1.23346		protein_coding
AT1G15800	2.60517	2.7738	-0.168628	0.140183	0.318612	-1.12399		protein_coding	At1g15800 [Source:UniProtKB/TrEMBL;Acc:Q6NL17]
AT1G15810	6.29597	6.32616	-0.0301882	0.586341	0.766373	-1.02115		protein_coding	At1g15810/F7H2_23 [Source:UniProtKB/TrEMBL;Acc:Q9LMQ3]
AT1G15820	3.29505	3.75794	-0.462894	0.00123064	0.00872039	-1.3783	LHCB6	protein_coding	Chlorophyll a-b binding protein, chloroplastic [Source:UniProtKB/TrEMBL;Acc:Q9LMQ2]
AT1G15860	5.7339	5.72367	0.0102285	0.867944	0.935844	1.00712		protein_coding	Defective in cullin neddylation protein [Source:UniProtKB/TrEMBL;Acc:F4I181]
AT1G15870	2.74468	2.63713	0.107548	0.389991	0.609676	1.0774		protein_coding	At1g15870/F7H2_19 [Source:UniProtKB/TrEMBL;Acc:Q9LMP8]
AT1G15880	5.08914	5.29786	-0.208716	0.00250557	0.0155154	-1.15566	GOS11	protein_coding	Golgi SNAP receptor complex member 1-1 [Source:UniProtKB/Swiss-Prot;Acc:Q9LMP7]
AT1G15885	-0.294786	0.152355	-0.447141	0.0989393	0.251648	-1.36334		protein_coding	Putative uncharacterized protein [Source:UniProtKB/TrEMBL;Acc:Q1G3F1]
AT1G15890	1.85547	2.47298	-0.617509	0.00173933	0.0115539	-1.53422		protein_coding	Probable disease resistance protein At1g15890 [Source:UniProtKB/Swiss-Prot;Acc:Q9LMP6]
AT1G15900	-0.181442	0.0230918	-0.204534	0.39799	0.616811	-1.15231		protein_coding	unknown protein; Has 19 Blast hits to 19 proteins in 10 species: Archae - 0; Bacteria - 2; Metazoa - 0; Fungi - 0; Plants - 15; Viruses - 0; Other Eukaryotes - 2 (source: NCBI BLink). [Source:TAIR;Acc:AT1G15900]
AT1G15910	4.89974	5.0429	-0.143165	0.0401471	0.131796	-1.10432	FDM1	protein_coding	IDP1 [Source:UniProtKB/TrEMBL;Acc:A0A178W3T4]
AT1G15920	4.6444	4.7921	-0.147705	0.0675575	0.191961	-1.10781	CAF1-2	protein_coding	Probable CCR4-associated factor 1 homolog 2 [Source:UniProtKB/Swiss-Prot;Acc:Q9S9P2]
AT1G15930	8.23808	8.37119	-0.133118	0.0664215	0.189631	-1.09666	RPS12A	protein_coding	40S ribosomal protein S12-1 [Source:UniProtKB/Swiss-Prot;Acc:Q9S9P1]
AT1G15940	4.80405	4.74549	0.0585599	0.316839	0.537484	1.04143		protein_coding	T24D18.4 [Source:UniProtKB/TrEMBL;Acc:Q9S9P0]
AT1G15950	7.30049	7.16742	0.133077	0.0616026	0.179774	1.09663	CCR1	protein_coding	Cinnamoyl-CoA reductase 1 [Source:UniProtKB/Swiss-Prot;Acc:Q9S9N9]
AT1G15960	0.71861	0.178493	0.540117	0.0596564	0.175686	1.45409	NRAMP6	protein_coding	Metal transporter Nramp6 [Source:UniProtKB/Swiss-Prot;Acc:Q9S9N8]
AT1G15970	4.62873	4.61414	0.0145892	0.851096	0.928085	1.01016		protein_coding	At1g15970 [Source:UniProtKB/TrEMBL;Acc:Q9S9N7]
AT1G16000	4.98882	5.1005	-0.111682	0.165458	0.356666	-1.08049		protein_coding	GAG1At protein [Source:UniProtKB/TrEMBL;Acc:P93048]
AT1G16010	5.85403	5.87476	-0.0207292	0.720222	0.854093	-1.01447	MRS2-1	protein_coding	Magnesium transporter MRS2-1 [Source:UniProtKB/Swiss-Prot;Acc:Q9S9N4]
AT1G16020	5.10892	5.01643	0.0924991	0.206592	0.411515	1.06622	CCZ1A	protein_coding	Vacuolar fusion protein CCZ1 homolog A [Source:UniProtKB/Swiss-Prot;Acc:F4I2S4]
AT1G16022	1.26158	1.45786	-0.196288	0.249949	0.46435	-1.14575		protein_coding	T24D18.13 [Source:UniProtKB/TrEMBL;Acc:Q9S9N2]
AT1G16030	2.90157	3.05275	-0.151178	0.105153	0.262741	-1.11048	HSP70-5	protein_coding	Hsp70b [Source:UniProtKB/TrEMBL;Acc:A0A178W9N7]
AT1G16040	4.59441	4.67509	-0.0806777	0.332551	0.553515	-1.05751		protein_coding	At1g16040 [Source:UniProtKB/TrEMBL;Acc:Q8GWH6]
AT1G16060	5.2109	4.44628	0.764619	9.88282878720345e-10	7.76586411286519e-08	1.69892	ADAP	protein_coding	AP2-like ethylene-responsive transcription factor At1g16060 [Source:UniProtKB/Swiss-Prot;Acc:Q94AN4]
AT1G16070	3.6392	3.34701	0.29219	0.00753932	0.0368954	1.2245	TULP8	protein_coding	TLP8 [Source:UniProtKB/TrEMBL;Acc:A0A178WHW0]
AT1G16080	3.67032	3.80082	-0.130493	0.209394	0.415162	-1.09467		protein_coding	Nuclear protein [Source:UniProtKB/TrEMBL;Acc:Q9S9M7]
AT1G16090	0.81799	0.877562	-0.0595724	0.755682	0.875651	-1.04216	WAKL7	protein_coding	Wall associated kinase-like 7 [Source:UniProtKB/TrEMBL;Acc:F4I2T5]
AT1G16110	1.3064	2.38511	-1.07871	3.18916070292432e-06	6.55441206427684e-05	-2.11214	WAKL6	protein_coding	Wall-associated receptor kinase-like 6 [Source:UniProtKB/Swiss-Prot;Acc:Q8GXQ3]
AT1G16120	1.49011	1.93613	-0.446018	0.0175846	0.0707961	-1.36228	WAKL1	protein_coding	Wall-associated receptor kinase-like 1 [Source:UniProtKB/Swiss-Prot;Acc:Q9S9M5]
AT1G16130	2.16313	1.74547	0.417657	0.0591756	0.174751	1.33576	WAKL2	protein_coding	Wall-associated receptor kinase-like 2 [Source:UniProtKB/Swiss-Prot;Acc:Q7X8C5]
AT1G16150	2.18058	3.0402	-0.859618	0.000238563	0.00228755	-1.81456	WAKL4	protein_coding	Wall-associated receptor kinase-like 4 [Source:UniProtKB/Swiss-Prot;Acc:Q9S9M2]
AT1G16160	1.04419	1.39806	-0.353869	0.178586	0.374754	-1.27798	WAKL5	protein_coding	WAKL5 [Source:UniProtKB/TrEMBL;Acc:A0A178W9G0]
AT1G16170	4.10828	4.06279	0.0454912	0.626198	0.793903	1.03203		protein_coding	Ephrin-A3 protein [Source:UniProtKB/TrEMBL;Acc:Q94K72]
AT1G16180	7.62475	7.74975	-0.124998	0.109232	0.269635	-1.09051		protein_coding	Serinc-domain containing serine and sphingolipid biosynthesis protein [Source:UniProtKB/TrEMBL;Acc:Q9S9L9]
AT1G16190	5.99409	5.9901	0.00398055	0.943337	0.973599	1.00276	RAD23A	protein_coding	RAD23A [Source:UniProtKB/TrEMBL;Acc:A0A178W4Q3]
AT1G16210	5.85057	5.8408	0.00977203	0.901215	0.952898	1.0068		protein_coding	Coiled-coil protein [Source:UniProtKB/TrEMBL;Acc:Q8VYC9]
AT1G16220	3.96828	4.23797	-0.269683	0.0211487	0.0813731	-1.20554		protein_coding	Probable protein phosphatase 2C 6 [Source:UniProtKB/Swiss-Prot;Acc:Q9SA22]
AT1G16230	0.511615	-1.22944	1.74105	9.98882891022697e-06	0.000166008	3.34279		protein_coding	Target SNARE coiled-coil domain protein [Source:UniProtKB/TrEMBL;Acc:F4I2U8]
AT1G16240	6.17043	6.26944	-0.0990099	0.141535	0.320751	-1.07104	SYP51	protein_coding	SYP51 [Source:UniProtKB/TrEMBL;Acc:A0A178WJ29]
AT1G16250	3.54875	3.62891	-0.0801581	0.378083	0.598585	-1.05713		protein_coding	F-box/kelch-repeat protein At1g16250 [Source:UniProtKB/Swiss-Prot;Acc:Q0WW40]
AT1G16260	-0.110131	0.385546	-0.495677	0.132167	0.306497	-1.40998	WAKL8	protein_coding	Wall-associated receptor kinase-like 8 [Source:UniProtKB/Swiss-Prot;Acc:Q9SA25]
AT1G16270	6.39164	6.32567	0.0659777	0.556201	0.746149	1.04679		protein_coding	F3O9.7 protein [Source:UniProtKB/TrEMBL;Acc:Q9SA26]
AT1G16280	4.27427	4.24777	0.0264983	0.703541	0.843159	1.01854	RH36	protein_coding	DEAD-box ATP-dependent RNA helicase 36 [Source:UniProtKB/Swiss-Prot;Acc:Q9SA27]
AT1G16300	5.81701	5.66864	0.148374	0.0180807	0.0722829	1.10832	GAPCP2	protein_coding	Glyceraldehyde-3-phosphate dehydrogenase GAPCP2, chloroplastic [Source:UniProtKB/Swiss-Prot;Acc:Q5E924]
AT1G16310	3.7696	3.54704	0.22256	0.0236218	0.0885508	1.1668	MTP10	protein_coding	Metal tolerance protein 10 [Source:UniProtKB/Swiss-Prot;Acc:Q0WU02]
AT1G16320	3.04658	3.38775	-0.341173	0.0011001	0.00795917	-1.26679		protein_coding	At1g16320/F3O9_12 [Source:UniProtKB/TrEMBL;Acc:Q9SA31]
AT1G16330	4.39426	4.47577	-0.0815151	0.27741	0.496343	-1.05813	CYCB3;1	protein_coding	CYCB3 [Source:UniProtKB/TrEMBL;Acc:A0A178W969]
AT1G16340	4.96713	4.83694	0.130191	0.067722	0.19229	1.09444	ATKDSA2	protein_coding	Aldolase superfamily protein [Source:UniProtKB/TrEMBL;Acc:F4I2W6]
AT1G16350	7.15563	7.07597	0.0796565	0.146465	0.32819	1.05677		protein_coding	Inosine-5'-monophosphate dehydrogenase 2 [Source:UniProtKB/Swiss-Prot;Acc:Q9SA34]
AT1G16360	-0.454685	-1.15575	0.701069	0.0386563	0.128177	1.62571		protein_coding	LEM3 (ligand-effect modulator 3) family protein / CDC50 family protein [Source:TAIR;Acc:AT1G16360]
AT1G16370	2.78303	3.42795	-0.644916	0.00333067	0.0194268	-1.56365	OCT6	protein_coding	Organic cation/carnitine transporter 6 [Source:UniProtKB/Swiss-Prot;Acc:Q9SA36]
AT1G16390	2.43697	2.89574	-0.458774	0.0126981	0.0552815	-1.37437	OCT3	protein_coding	Organic cation/carnitine transporter 3 [Source:UniProtKB/Swiss-Prot;Acc:Q9SA38]
AT1G16400	7.83396	6.72804	1.10592	1.40962741053781e-09	1.04847384178969e-07	2.15236	CYP79F2	protein_coding	Hexahomomethionine N-hydroxylase [Source:UniProtKB/Swiss-Prot;Acc:Q9FUY7]
AT1G16410	2.41547	-1.5927	4.00817	4.71040550586967e-09	2.84376371424486e-07	16.0908	CYP79F1	protein_coding	Dihomomethionine N-hydroxylase [Source:UniProtKB/Swiss-Prot;Acc:Q949U1]
AT1G16420	1.76872	1.08344	0.685279	0.00857493	0.040744	1.60801	AMC8	protein_coding	Metacaspase-8 [Source:UniProtKB/Swiss-Prot;Acc:Q9SA41]
AT1G16430	2.57998	2.63823	-0.0582481	0.667635	0.820538	-1.0412	MED22A	protein_coding	Mediator of RNA polymerase II transcription subunit 22a [Source:UniProtKB/Swiss-Prot;Acc:Q9SA42]
AT1G16440	4.03235	3.17434	0.858014	2.49530801879758e-07	7.9313145085441e-06	1.81254	RHS3	protein_coding	Serine/threonine-protein kinase RHS3 [Source:UniProtKB/Swiss-Prot;Acc:F4I4F2]
AT1G16445	1.08611	1.00663	0.0794717	0.673291	0.823884	1.05663		protein_coding	Putative uncharacterized protein At1g16445 [Source:UniProtKB/TrEMBL;Acc:Q8GUP2]
AT1G16460	5.48665	5.89288	-0.406231	3.01776848927912e-06	6.25082129965535e-05	-1.32522	STR2	protein_coding	Thiosulfate/3-mercaptopyruvate sulfurtransferase 2 [Source:UniProtKB/Swiss-Prot;Acc:Q24JL3]
AT1G16470	6.85221	6.83598	0.0162274	0.809385	0.90694	1.01131	PAB1	protein_coding	Proteasome subunit alpha type [Source:UniProtKB/TrEMBL;Acc:A0A178WA13]
AT1G16480	2.40203	2.61477	-0.212748	0.121874	0.290502	-1.15889		protein_coding	Tetratricopeptide repeat (TPR)-like superfamily protein [Source:UniProtKB/TrEMBL;Acc:F4I4G1]
AT1G16489	1.2604	1.2474	0.0129999	0.947978	0.97609	1.00905		lncRNA	other RNA [Source:TAIR;Acc:AT1G16489]
AT1G16490	-0.0933888	-0.552531	0.459143	0.215603	0.422939	1.37472	MYB58	protein_coding	Transcription factor MYB58 [Source:UniProtKB/Swiss-Prot;Acc:Q9SA47]
AT1G16500	3.44104	2.65862	0.782422	2.38416415736433e-06	5.14195538099389e-05	1.72002		protein_coding	>F3O9.30 [Source:UniProtKB/TrEMBL;Acc:Q9SA48]
AT1G16510	2.0037	1.09296	0.910741	0.000385731	0.00337751	1.88001	SAUR41	protein_coding	Auxin-responsive protein SAUR41 [Source:UniProtKB/Swiss-Prot;Acc:Q9SA49]
AT1G16520	5.50311	5.52004	-0.0169236	0.775719	0.887625	-1.0118		protein_coding	At1g16520 [Source:UniProtKB/TrEMBL;Acc:Q9SA50]
AT1G16530	2.35771	3.23772	-0.880017	3.48647403756882e-06	7.03046424561484e-05	-1.8404	LBD3	protein_coding	LOB domain-containing protein 3 [Source:UniProtKB/Swiss-Prot;Acc:Q9SA51]
AT1G16540	4.88355	4.95245	-0.0689003	0.383782	0.60391	-1.04892	SIR3	protein_coding	molybdenum cofactor sulfurase (LOS5) (ABA3) [Source:TAIR;Acc:AT1G16540]
AT1G16560	6.73854	6.74179	-0.00325152	0.948206	0.976157	-1.00226		protein_coding	AT1G16560 protein [Source:UniProtKB/TrEMBL;Acc:Q9FX73]
AT1G16570	4.98906	4.98288	0.0061856	0.9275	0.966396	1.0043		protein_coding	UDP-Glycosyltransferase superfamily protein [Source:TAIR;Acc:AT1G16570]
AT1G16590	2.20543	2.42094	-0.215516	0.210313	0.416471	-1.16112	REV7	protein_coding	DNA polymerase zeta processivity subunit [Source:UniProtKB/Swiss-Prot;Acc:Q94FL5]
AT1G16610	6.25283	6.23775	0.015082	0.84692	0.925945	1.01051	SR45	protein_coding	arginine/serine-rich 45 [Source:TAIR;Acc:AT1G16610]
AT1G16630	4.89534	4.87874	0.0166071	0.827831	0.916024	1.01158		protein_coding	At1g16630 [Source:UniProtKB/TrEMBL;Acc:Q9FX76]
AT1G16640	0.682155	0.451688	0.230467	0.335192	0.556252	1.17321		protein_coding	Putative uncharacterized protein At1g16640 (Fragment) [Source:UniProtKB/TrEMBL;Acc:C0SUV7]
AT1G16650	3.45046	3.46583	-0.0153667	0.874353	0.93873	-1.01071		protein_coding	S-adenosyl-L-methionine-dependent methyltransferases superfamily protein [Source:TAIR;Acc:AT1G16650]
AT1G16670	3.95647	4.07259	-0.116123	0.253463	0.468525	-1.08382	CRPK1	protein_coding	Cold-responsive protein kinase 1 [Source:UniProtKB/Swiss-Prot;Acc:Q93YN1]
AT1G16680	4.98545	4.96792	0.017531	0.788942	0.894937	1.01223		protein_coding	Chaperone DnaJ-domain superfamily protein [Source:UniProtKB/TrEMBL;Acc:F4I4I3]
AT1G16690	3.57865	3.57153	0.00711824	0.95229	0.978285	1.00495		protein_coding	Enhancer of polycomb-like protein [Source:UniProtKB/TrEMBL;Acc:A0A178W458]
AT1G16700	7.15738	7.06236	0.0950213	0.184194	0.381707	1.06808		protein_coding	NADH dehydrogenase [ubiquinone] iron-sulfur protein 8-B, mitochondrial [Source:UniProtKB/Swiss-Prot;Acc:Q9FX83]
AT1G16710	5.77287	5.784	-0.0111298	0.930428	0.967615	-1.00774	HAC12	protein_coding	Histone acetyltransferase HAC12 [Source:UniProtKB/Swiss-Prot;Acc:Q9FWQ5]
AT1G16720	4.83884	5.24222	-0.403379	2.60691523009531e-05	0.000364821	-1.3226	HCF173	protein_coding	high chlorophyll fluorescence phenotype 173 [Source:TAIR;Acc:AT1G16720]
AT1G16740	5.07736	5.11905	-0.0416911	0.573483	0.757327	-1.02932		protein_coding	50S ribosomal protein L20 [Source:UniProtKB/TrEMBL;Acc:A0A178WF80]
AT1G16750	0.644642	-0.0928949	0.737536	0.00539204	0.0283821	1.66733		protein_coding	At1g16750/F19K19_26 [Source:UniProtKB/TrEMBL;Acc:Q8L7U6]
AT1G16780	3.6308	3.87194	-0.241138	0.120909	0.28881	-1.18192	AVPL2	protein_coding	Pyrophosphate-energized membrane proton pump 3 [Source:UniProtKB/Swiss-Prot;Acc:Q9FWR2]
AT1G16790	2.4358	2.58466	-0.148856	0.173077	0.367496	-1.10869		protein_coding	At1g16790 [Source:UniProtKB/TrEMBL;Acc:Q6NQG3]
AT1G16800	4.431	4.46109	-0.0300945	0.842004	0.922811	-1.02108		protein_coding	P-loop containing nucleoside triphosphate hydrolases superfamily protein [Source:TAIR;Acc:AT1G16800]
AT1G16810	4.56067	4.68507	-0.124397	0.126072	0.297093	-1.09005		protein_coding	7-dehydrocholesterol reductase-like protein [Source:UniProtKB/TrEMBL;Acc:Q9FZ43]
AT1G16820	1.42975	1.65339	-0.223642	0.240619	0.453685	-1.16768		protein_coding	Vacuolar ATP synthase catalytic subunit-related / V-ATPase-related / vacuolar proton pump-like protein [Source:UniProtKB/TrEMBL;Acc:F4I600]
AT1G16825	1.50754	1.93322	-0.425682	0.0153609	0.0639632	-1.34321	RTNLB23	protein_coding	Reticulon-like protein B23 [Source:UniProtKB/Swiss-Prot;Acc:P0C941]
AT1G16830	2.52235	2.6526	-0.130252	0.292192	0.511762	-1.09449		protein_coding	Putative pentatricopeptide repeat-containing protein At1g16830 [Source:UniProtKB/Swiss-Prot;Acc:Q3EDA9]
AT1G16840	5.18749	5.43556	-0.248069	0.00125539	0.00886816	-1.18762		protein_coding	At1g16840/F17F16.27 [Source:UniProtKB/TrEMBL;Acc:Q8W589]
AT1G16850	2.08657	1.99219	0.0943769	0.560983	0.74896	1.0676		protein_coding	At1g16880 [Source:UniProtKB/TrEMBL;Acc:Q9FE54]
AT1G16860	6.33802	6.31167	0.0263476	0.688263	0.834112	1.01843		protein_coding	Uncharacterized membrane protein At1g16860 [Source:UniProtKB/Swiss-Prot;Acc:Q9FZ45]
AT1G16870	6.18273	6.15487	0.0278636	0.65151	0.81034	1.0195		protein_coding	Mitochondrial 28S ribosomal protein S29-like protein [Source:UniProtKB/TrEMBL;Acc:Q8W4K2]
AT1G16880	5.40959	5.76339	-0.353801	0.000141417	0.00151268	-1.27792	ACR11	protein_coding	ACR11 [Source:UniProtKB/TrEMBL;Acc:A0A178WLF3]
AT1G16890	7.20334	7.19862	0.00472	0.935345	0.97002	1.00328	UBC36	protein_coding	Ubiquitin-conjugating enzyme 36 [Source:UniProtKB/TrEMBL;Acc:F4I615]
AT1G16900	5.64073	5.44253	0.198195	0.00276491	0.0167357	1.14726	ALG9	protein_coding	Dol-P-Man:Man(6)GlcNAc(2)-PP-Dol alpha-1,2-mannosyltransferase [Source:UniProtKB/Swiss-Prot;Acc:Q9FZ49]
AT1G16905	3.89534	3.27529	0.620052	4.22711627558535e-05	0.000547094	1.53693		protein_coding	Curculin-like (Mannose-binding) lectin family protein [Source:UniProtKB/TrEMBL;Acc:Q8GY81]
AT1G16916	1.17811	1.59739	-0.419274	0.0357509	0.12089	-1.33725		protein_coding
AT1G16920	6.05994	6.09821	-0.0382751	0.552358	0.743331	-1.02689	RABA1B	protein_coding	RABA1b [Source:UniProtKB/TrEMBL;Acc:A0A178WJV5]
AT1G16930	4.13296	4.38061	-0.247651	0.00363574	0.0207928	-1.18727		protein_coding	F-box/FBD/LRR-repeat protein At1g16930 [Source:UniProtKB/Swiss-Prot;Acc:Q9FZ52]
AT1G16970	5.24604	5.35101	-0.104976	0.0947667	0.244494	-1.07548	KU70	protein_coding	KU70 [Source:UniProtKB/TrEMBL;Acc:A0A178WAS1]
AT1G17020	4.31531	4.04152	0.273787	0.0970973	0.24851	1.20898	SRG1	protein_coding	Protein SRG1 [Source:UniProtKB/Swiss-Prot;Acc:Q39224]
AT1G17030	1.8528	2.39425	-0.541453	0.00928456	0.0434127	-1.45544		protein_coding	Putative uncharacterized protein At1g17030/F20D23_27 [Source:UniProtKB/TrEMBL;Acc:Q8GWU4]
AT1G17040	3.2259	3.24048	-0.0145872	0.882584	0.943118	-1.01016	SHA	protein_coding
AT1G17050	5.59307	4.79656	0.796513	2.40377042524073e-08	1.12130652439616e-06	1.7369	SPS2	protein_coding	SPS2 [Source:UniProtKB/TrEMBL;Acc:A0A178W8X1]
AT1G17060	4.97284	5.23413	-0.261281	0.00350032	0.0201898	-1.19854	CYP72C1	protein_coding	cytochrome p450 72c1 [Source:TAIR;Acc:AT1G17060]
AT1G17070	4.59948	4.55923	0.0402472	0.54577	0.738518	1.02829	STIPL1	protein_coding	Septin and tuftelin-interacting protein 1 homolog 1 [Source:UniProtKB/Swiss-Prot;Acc:Q9SHG6]
AT1G17080	5.68903	5.74805	-0.0590231	0.430606	0.645925	-1.04176		protein_coding	At1g17080/F6I1.24 [Source:UniProtKB/TrEMBL;Acc:Q9SHG7]
AT1G17090	3.73381	3.82163	-0.0878135	0.351355	0.57233	-1.06276		protein_coding	At1g17090/F6I1_23 [Source:UniProtKB/TrEMBL;Acc:Q93Z61]
AT1G17100	1.98105	2.57973	-0.598685	0.00033309	0.00298725	-1.51434		protein_coding	HBP1 [Source:UniProtKB/TrEMBL;Acc:A0A178W6J0]
AT1G17110	6.19157	6.03353	0.15804	0.103377	0.259682	1.11577	UBP15	protein_coding	Ubiquitin-specific protease 15 [Source:UniProtKB/TrEMBL;Acc:F4I642]
AT1G17120	4.44937	4.53004	-0.0806678	0.308731	0.528505	-1.05751	CAT8	protein_coding	Cationic amino acid transporter 8, vacuolar [Source:UniProtKB/Swiss-Prot;Acc:Q9SHH0]
AT1G17130	5.58093	5.5922	-0.0112721	0.871215	0.937292	-1.00784		protein_coding	Family of unknown function (DUF572) [Source:TAIR;Acc:AT1G17130]
AT1G17140	4.26012	4.2504	0.00971899	0.880707	0.942257	1.00676	ICR1	protein_coding	RIP1 [Source:UniProtKB/TrEMBL;Acc:A0A178W8G4]
AT1G17145	4.01657	4.33167	-0.315105	0.00337418	0.0195969	-1.2441		protein_coding	Putative uncharacterized protein [Source:UniProtKB/TrEMBL;Acc:Q940G8]
AT1G17147	0.722243	1.76543	-1.04319	0.000807564	0.00618264	-2.06078	VQ1	protein_coding	VQ motif-containing protein 1 [Source:UniProtKB/Swiss-Prot;Acc:Q1G3U8]
AT1G17160	4.55281	4.50042	0.0523917	0.533483	0.728805	1.03698		protein_coding	Ribokinase [Source:UniProtKB/TrEMBL;Acc:A1A6H3]
AT1G17170	7.66572	6.93312	0.732602	1.11145343570396e-05	0.000180995	1.66163	GSTU24	protein_coding	Glutathione S-transferase U24 [Source:UniProtKB/Swiss-Prot;Acc:Q9SHH6]
AT1G17180	8.02737	7.52859	0.498773	0.000373949	0.00328816	1.41301	GSTU25	protein_coding	Glutathione S-transferase U25 [Source:UniProtKB/Swiss-Prot;Acc:Q9SHH7]
AT1G17190	7.00949	7.14004	-0.130551	0.235851	0.448121	-1.09471	GSTU26	protein_coding	Glutathione S-transferase U26 [Source:UniProtKB/Swiss-Prot;Acc:Q9SHH8]
AT1G17200	1.51197	1.48096	0.0310045	0.872724	0.937998	1.02172		protein_coding	CASP-like protein [Source:UniProtKB/TrEMBL;Acc:A0A178W560]
AT1G17210	6.56505	6.67761	-0.112562	0.163993	0.354596	-1.08115	ATILP1	protein_coding	F20D23.9 protein [Source:UniProtKB/TrEMBL;Acc:Q9SHI0]
AT1G17220	4.17726	4.8938	-0.716534	2.80120052283035e-07	8.75601779843513e-06	-1.64323	FUG1	protein_coding	Translation initiation factor IF-2, chloroplastic [Source:UniProtKB/Swiss-Prot;Acc:Q9SHI1]
AT1G17230	1.94496	2.56997	-0.625008	0.000290259	0.00268773	-1.54222		protein_coding	Leucine-rich receptor-like protein kinase family protein [Source:UniProtKB/TrEMBL;Acc:A0A1P8AVG7]
AT1G17232	2.18437	2.35172	-0.167343	0.191904	0.392146	-1.12299		lncRNA	Potential natural antisense gene, locus overlaps with AT1G17230 [Source:TAIR;Acc:AT1G17232]
AT1G17240	0.715108	1.20485	-0.489739	0.0681685	0.193264	-1.40419	AtRLP2	protein_coding	receptor like protein 2 [Source:TAIR;Acc:AT1G17240]
AT1G17250	1.34413	0.903077	0.441057	0.0710412	0.198961	1.3576	AtRLP3	protein_coding	RLP3 [Source:UniProtKB/TrEMBL;Acc:A0A178WD64]
AT1G17255	2.04713	2.26102	-0.21389	0.208105	0.413475	-1.15981		lncRNA	other RNA [Source:TAIR;Acc:AT1G17255]
AT1G17260	1.44826	1.40417	0.0440888	0.868192	0.935844	1.03103	AHA10	protein_coding	Plasma membrane ATPase [Source:UniProtKB/TrEMBL;Acc:A0A178W776]
AT1G17270	3.987	3.75358	0.233417	0.0414911	0.134977	1.17562	OFUT5	protein_coding	O-fucosyltransferase 5 [Source:UniProtKB/Swiss-Prot;Acc:Q84WU0]
AT1G17280	5.61615	5.55767	0.0584746	0.375327	0.595698	1.04136	UBC34	protein_coding	ubiquitin-conjugating enzyme 34 [Source:TAIR;Acc:AT1G17280]
AT1G17285	3.56434	3.02035	0.543996	0.0017534	0.0116318	1.45801		protein_coding
AT1G17290	7.87009	7.7856	0.0844833	0.241176	0.454158	1.06031	ALAAT1	protein_coding	Alanine aminotransferase 1, mitochondrial [Source:UniProtKB/Swiss-Prot;Acc:F4I7I0]
AT1G17300	3.59642	3.54323	0.053197	0.648114	0.808292	1.03756		protein_coding
AT1G17330	3.5967	3.66739	-0.0706835	0.461504	0.671124	-1.05021		protein_coding	At1g17330 [Source:UniProtKB/TrEMBL;Acc:Q8GUM8]
AT1G17340	5.18473	5.53333	-0.348599	6.41224775777729e-05	0.000779229	-1.27332	SAC5	protein_coding	Phosphoinositide phosphatase SAC5 [Source:UniProtKB/Swiss-Prot;Acc:Q8RW97]
AT1G17350	4.44657	4.38726	0.0593131	0.413614	0.631374	1.04197		protein_coding	NADH:ubiquinone oxidoreductase intermediate-associated protein 30 [Source:UniProtKB/TrEMBL;Acc:F4I7I6]
AT1G17360	5.96677	5.71747	0.249293	0.00140519	0.00972409	1.18862		protein_coding	F28G4.18 protein [Source:UniProtKB/TrEMBL;Acc:Q9LQI8]
AT1G17370	6.03969	6.08823	-0.0485348	0.421952	0.638204	-1.03421	UBP1B	protein_coding	Oligouridylate-binding protein 1B [Source:UniProtKB/Swiss-Prot;Acc:Q9LQI9]
AT1G17380	0.961028	1.03572	-0.0746921	0.677692	0.8272	-1.05314	TIFY11A	protein_coding	Protein TIFY 11A [Source:UniProtKB/Swiss-Prot;Acc:Q9LDU5]
AT1G17400	-1.06866	-0.886676	-0.181982	0.635479	0.800014	-1.13444		protein_coding	NGR1 [Source:UniProtKB/TrEMBL;Acc:Q58G53]
AT1G17410	2.50734	2.80834	-0.300996	0.012193	0.0534646	-1.23199		protein_coding	Nucleoside diphosphate kinase family protein [Source:UniProtKB/TrEMBL;Acc:F4I7J3]
AT1G17430	4.05538	3.97789	0.0774846	0.441018	0.654388	1.05518		protein_coding	Alpha/beta-Hydrolases superfamily protein [Source:UniProtKB/TrEMBL;Acc:Q9LNR2]
AT1G17440	5.16262	5.16991	-0.00729615	0.91037	0.957613	-1.00507	TAF12B	protein_coding	Transcription initiation factor TFIID subunit 12b [Source:UniProtKB/Swiss-Prot;Acc:Q940A7]
AT1G17450	5.18836	5.27233	-0.0839726	0.416147	0.633436	-1.05993		protein_coding	B-block binding subunit of TFIIIC [Source:UniProtKB/TrEMBL;Acc:F4I7J9]
AT1G17455	3.66015	3.63929	0.0208589	0.836305	0.920459	1.01456	EFL4	protein_coding	ELF4-L4 [Source:UniProtKB/TrEMBL;Acc:A0A178WKX5]
AT1G17460	2.55822	2.69878	-0.140553	0.180919	0.377588	-1.10233	TRFL3	protein_coding	TRF-like 3 [Source:UniProtKB/TrEMBL;Acc:F4I7K3]
AT1G17470	6.67971	6.77694	-0.097233	0.0572963	0.170751	-1.06972	DRG1	protein_coding	Developmentally-regulated G-protein 1 [Source:UniProtKB/Swiss-Prot;Acc:Q9LQK0]
AT1G17480	3.09176	3.05258	0.0391733	0.694288	0.83785	1.02752	IQD7	protein_coding	At1g17480 [Source:UniProtKB/TrEMBL;Acc:Q2NND9]
AT1G17490	2.78437	2.65886	0.125504	0.235819	0.448096	1.09089		protein_coding	At1g17490/F1L3_4 [Source:UniProtKB/TrEMBL;Acc:Q9LNQ6]
AT1G17500	6.76496	6.69095	0.0740058	0.342117	0.56319	1.05264	ALA4	protein_coding	Phospholipid-transporting ATPase [Source:UniProtKB/TrEMBL;Acc:A0A178W5K3]
AT1G17510	3.4993	3.53528	-0.0359766	0.668663	0.821063	-1.02525		protein_coding	F1L3.22 [Source:UniProtKB/TrEMBL;Acc:Q9LNQ3]
AT1G17520	3.70466	3.72476	-0.0200986	0.804918	0.904494	-1.01403		protein_coding	Homeodomain-like/winged-helix DNA-binding family protein [Source:TAIR;Acc:AT1G17520]
AT1G17530	4.93653	4.85897	0.077554	0.292529	0.512013	1.05523	TIM23-1	protein_coding	Mitochondrial import inner membrane translocase subunit TIM23-1 [Source:UniProtKB/Swiss-Prot;Acc:Q9LNQ1]
AT1G17550	5.91862	5.85158	0.0670418	0.22016	0.428684	1.04757	HAB2	protein_coding	Protein phosphatase 2C 7 [Source:UniProtKB/Swiss-Prot;Acc:Q9LNP9]
AT1G17560	3.80523	3.6756	0.129631	0.136709	0.313286	1.09401	HLL	protein_coding	50S ribosomal protein HLL, mitochondrial [Source:UniProtKB/Swiss-Prot;Acc:Q84JG5]
AT1G17580	5.61923	5.65054	-0.0313157	0.757503	0.877018	-1.02194	XI-1	protein_coding	Myosin-5 [Source:UniProtKB/Swiss-Prot;Acc:Q39160]
AT1G17590	4.27064	4.23966	0.0309801	0.733816	0.862478	1.02171	NFYA8	protein_coding	Putative uncharacterized protein At1g17590 (Fragment) [Source:UniProtKB/TrEMBL;Acc:C0SUW0]
AT1G17615	0.0720612	-3.15851	3.23058	1.34611768939923e-05	0.000210885	9.38643		protein_coding	Disease resistance protein (TIR-NBS class) [Source:UniProtKB/TrEMBL;Acc:Q4PT31]
AT1G17620	6.31506	6.07043	0.244629	0.0106317	0.0481156	1.18479		protein_coding	At1g17620/F11A6_23 [Source:UniProtKB/TrEMBL;Acc:Q9LNP3]
AT1G17630	2.92842	2.82269	0.105725	0.299664	0.519678	1.07604	PCMP-E72	protein_coding	Putative pentatricopeptide repeat-containing protein At1g17630 [Source:UniProtKB/Swiss-Prot;Acc:Q9LNP2]
AT1G17640	2.40431	2.54237	-0.138061	0.197765	0.399973	-1.10042		protein_coding	RNA-binding (RRM/RBD/RNP motifs) family protein [Source:UniProtKB/TrEMBL;Acc:F4I906]
AT1G17650	2.78092	3.0004	-0.21948	0.0589962	0.174424	-1.16431	GLYR2	protein_coding	Glyoxylate/succinic semialdehyde reductase 2, chloroplastic [Source:UniProtKB/Swiss-Prot;Acc:F4I907]
AT1G17665	2.12133	2.35331	-0.231977	0.0889021	0.233418	-1.17444		protein_coding
AT1G17680	5.17214	5.20356	-0.0314252	0.699466	0.840667	-1.02202		protein_coding	Putative uncharacterized protein At1g17680 [Source:UniProtKB/TrEMBL;Acc:Q8GUP0]
AT1G17690	5.87147	5.8794	-0.00792584	0.904537	0.954474	-1.00551	NOF1	protein_coding	Putative uncharacterized protein At1g17690 [Source:UniProtKB/TrEMBL;Acc:Q8H1E7]
AT1G17710	8.8072	-4.37719	13.1844	6.87194492827351e-16	6.8039126734836e-13	9308.9		protein_coding	Inorganic pyrophosphatase 2 [Source:UniProtKB/Swiss-Prot;Acc:Q9FZ62]
AT1G17720	7.28304	7.17333	0.109714	0.0583076	0.172962	1.07901	PP2AB2	protein_coding	Serine/threonine-protein phosphatase 2A 55 kDa regulatory subunit B [Source:UniProtKB/TrEMBL;Acc:Q0WW19]
AT1G17730	5.187	5.09894	0.0880637	0.193644	0.394275	1.06294	CHMP1A	protein_coding	ESCRT-related protein CHMP1A [Source:UniProtKB/Swiss-Prot;Acc:Q8LE58]
AT1G17745	7.7036	7.00062	0.702986	3.18808717442089e-07	9.65298199203096e-06	1.62787	PGDH	protein_coding	D-3-phosphoglycerate dehydrogenase [Source:TAIR;Acc:AT1G17745]
AT1G17750	3.68583	3.4929	0.192927	0.130798	0.304497	1.14308	PEPR2	protein_coding	Leucine-rich repeat receptor-like protein kinase PEPR2 [Source:UniProtKB/Swiss-Prot;Acc:Q9FZ59]
AT1G17760	5.48592	5.38141	0.104506	0.139411	0.317439	1.07513	CSTF77	protein_coding	Cleavage stimulation factor subunit 77 [Source:UniProtKB/Swiss-Prot;Acc:Q8GUP1]
AT1G17780	3.65704	3.83077	-0.173733	0.062675	0.182072	-1.12797		protein_coding
AT1G17790	3.50553	3.49747	0.00806052	0.921499	0.963362	1.0056	GTE5	protein_coding	Transcription factor GTE5, chloroplastic [Source:UniProtKB/Swiss-Prot;Acc:Q8H1D7]
AT1G17830	3.88587	1.75628	2.12959	2.57663448016266e-11	3.93996262364332e-09	4.37593		protein_coding	At1g17830 [Source:UniProtKB/TrEMBL;Acc:Q9LMU5]
AT1G17840	4.05393	3.85246	0.201466	0.0458485	0.145309	1.14987	ABCG11	protein_coding	ABC transporter G family member 11 [Source:UniProtKB/Swiss-Prot;Acc:Q8RXN0]
AT1G17850	3.5295	3.85946	-0.329956	0.00933296	0.0435938	-1.25697	STR8	protein_coding	Rhodanese-like domain-containing protein 8, chloroplastic [Source:UniProtKB/Swiss-Prot;Acc:F4I933]
AT1G17860	8.65097	8.38629	0.264679	0.0360513	0.121596	1.20137	KTI2	protein_coding	Kunitz trypsin inhibitor 2 [Source:UniProtKB/Swiss-Prot;Acc:Q9LMU2]
AT1G17870	1.8695	1.99911	-0.129606	0.443203	0.656172	-1.094	EGY3	protein_coding	Probable zinc metallopeptidase EGY3, chloroplastic [Source:UniProtKB/Swiss-Prot;Acc:Q9LMU1]
AT1G17880	7.88138	7.97414	-0.0927624	0.173528	0.368118	-1.06641	BTF3	protein_coding	Basic transcription factor 3 [Source:UniProtKB/Swiss-Prot;Acc:Q9SMW7]
AT1G17890	6.81263	6.72468	0.0879527	0.149817	0.333464	1.06286	GER2	protein_coding	Putative GDP-L-fucose synthase 2 [Source:UniProtKB/Swiss-Prot;Acc:Q9LMU0]
AT1G17920	2.45541	2.69749	-0.24208	0.106457	0.264908	-1.1827	HDG12	protein_coding	Putative uncharacterized protein At1g17920 (Fragment) [Source:UniProtKB/TrEMBL;Acc:C0SUW2]
AT1G17930	4.01756	3.96475	0.0528114	0.483736	0.689447	1.03728	MAIN	protein_coding	Protein MAINTENANCE OF MERISTEMS [Source:UniProtKB/Swiss-Prot;Acc:Q9LMT7]
AT1G17940	4.00026	3.77043	0.229825	0.0175888	0.0708058	1.17269		protein_coding	At1g17940 [Source:UniProtKB/TrEMBL;Acc:Q9LMT6]
AT1G17950	2.66692	2.33255	0.33437	0.0429311	0.138411	1.26083	MYB52	protein_coding	Transcription factor MYB52 [Source:UniProtKB/Swiss-Prot;Acc:Q6R0C4]
AT1G17960	1.72707	2.40721	-0.680135	0.000237139	0.00227621	-1.60229		protein_coding	Probable threonine--tRNA ligase, cytoplasmic [Source:UniProtKB/Swiss-Prot;Acc:Q8GZ45]
AT1G17970	3.45036	3.63088	-0.180521	0.0691092	0.195305	-1.13329		protein_coding	At1g17970/F2H15_16 [Source:UniProtKB/TrEMBL;Acc:Q944L9]
AT1G17980	5.43675	5.54114	-0.104389	0.133158	0.307946	-1.07504	PAPS1	protein_coding	Nuclear poly(A) polymerase 1 [Source:UniProtKB/Swiss-Prot;Acc:Q9LMT2]
AT1G18030	3.39794	3.55912	-0.161186	0.071775	0.200435	-1.11821		protein_coding	Probable protein phosphatase 2C 8 [Source:UniProtKB/Swiss-Prot;Acc:Q9LMT1]
AT1G18040	4.4507	4.5981	-0.147395	0.119027	0.285729	-1.10757	CDKD-3	protein_coding	Cyclin-dependent kinase D-3 [Source:UniProtKB/Swiss-Prot;Acc:Q9LMT0]
AT1G18060	2.59421	3.34592	-0.751704	8.10523417919653e-05	0.000948861	-1.68378		protein_coding	AT1g18060/T10F20.23 [Source:UniProtKB/TrEMBL;Acc:Q9LM40]
AT1G18070	7.82257	7.78348	0.0390919	0.4776	0.684119	1.02747		protein_coding	T10F20.8 protein [Source:UniProtKB/TrEMBL;Acc:Q9LMS7]
AT1G18080	9.4094	9.45937	-0.04997	0.391232	0.610832	-1.03524	RACK1A	protein_coding	RACK1A_AT [Source:UniProtKB/TrEMBL;Acc:A0A178WHX3]
AT1G18090	3.11567	3.15327	-0.0375985	0.681047	0.829442	-1.0264		protein_coding	5'-3' exonuclease family protein [Source:UniProtKB/TrEMBL;Acc:Q94A33]
AT1G18100	1.58795	1.43963	0.148313	0.416335	0.633505	1.10827	MFT	protein_coding	Protein MOTHER of FT and TFL1 [Source:UniProtKB/Swiss-Prot;Acc:Q9XFK7]
AT1G18140	5.27253	5.79084	-0.51831	8.38375560229932e-05	0.000976847	-1.43228	LAC1	protein_coding	Laccase-1 [Source:UniProtKB/Swiss-Prot;Acc:Q9LMS3]
AT1G18150	6.79954	6.52861	0.270929	0.000421409	0.00363368	1.20658	MPK8	protein_coding	Mitogen-activated protein kinase 8 [Source:UniProtKB/Swiss-Prot;Acc:Q9LM33]
AT1G18160	6.11712	6.25172	-0.134602	0.157105	0.344785	-1.09779		protein_coding	Protein kinase superfamily protein [Source:UniProtKB/TrEMBL;Acc:F4IAN2]
AT1G18170	1.17772	1.53895	-0.361235	0.0836942	0.223855	-1.28452	FKBP17-2	protein_coding	Peptidyl-prolyl cis-trans isomerase FKBP17-2, chloroplastic [Source:UniProtKB/Swiss-Prot;Acc:Q9LDY5]
AT1G18180	3.48493	3.05273	0.432205	0.00107423	0.00781628	1.34929		protein_coding	Protein of unknown function (DUF1295) [Source:TAIR;Acc:AT1G18180]
AT1G18190	5.25816	5.1878	0.0703698	0.290319	0.51004	1.04999	GC2	protein_coding	Golgin candidate 2 [Source:UniProtKB/Swiss-Prot;Acc:B0F9L7]
AT1G18200	2.65215	3.57729	-0.92514	3.51528474088692e-08	1.53729614679413e-06	-1.89887	RABA6B	protein_coding	RABA6b [Source:UniProtKB/TrEMBL;Acc:A0A178WEX4]
AT1G18210	6.49979	6.39528	0.104503	0.159925	0.34879	1.07512	CML27	protein_coding	Probable calcium-binding protein CML27 [Source:UniProtKB/Swiss-Prot;Acc:Q9LE22]
AT1G18250	6.0842	5.80236	0.281838	0.00210926	0.0135148	1.21574	ATLP-1	protein_coding	Pathogenesis-related thaumatin superfamily protein [Source:UniProtKB/TrEMBL;Acc:F4IAP1]
AT1G18260	6.23414	6.18329	0.0508493	0.449153	0.661298	1.03587	HRD3A	protein_coding	ERAD-associated E3 ubiquitin-protein ligase component HRD3A [Source:UniProtKB/Swiss-Prot;Acc:Q9LM25]
AT1G18270	6.69537	7.24381	-0.548438	4.04256357033928e-06	7.9652580915282e-05	-1.4625		protein_coding	Ketose-bisphosphate aldolase class-II family protein [Source:UniProtKB/TrEMBL;Acc:F4IAP5]
AT1G18290	1.05157	1.91753	-0.865966	5.19394520353157e-05	0.000652191	-1.82256		protein_coding	DUF4228 domain protein [Source:UniProtKB/TrEMBL;Acc:Q9LE02]
AT1G18300	1.70646	1.43936	0.267097	0.0863548	0.22873	1.20338	NUDT4	protein_coding	Nudix hydrolase 4 [Source:UniProtKB/Swiss-Prot;Acc:Q9LE73]
AT1G18320	2.04628	1.99092	0.0553633	0.762263	0.879903	1.03912		nontranslating_CDS	Mitochondrial import inner membrane translocase subunit Tim17/Tim22/Tim23 family protein [Source:TAIR;Acc:AT1G18320]
AT1G18330	3.40948	3.69791	-0.288428	0.0143268	0.060613	-1.22131	RVE7	protein_coding	Protein REVEILLE 7 [Source:UniProtKB/Swiss-Prot;Acc:B3H5A8]
AT1G18335	3.58943	3.59546	-0.0060385	0.957776	0.980757	-1.00419		protein_coding	Acyl-CoA N-acyltransferases (NAT) superfamily protein [Source:TAIR;Acc:AT1G18335]
AT1G18340	3.97315	4.00837	-0.0352146	0.668856	0.82119	-1.02471	TFB4	protein_coding	RNA polymerase II transcription factor B subunit 4 [Source:UniProtKB/Swiss-Prot;Acc:Q8LF41]
AT1G18360	3.34333	3.39108	-0.0477536	0.636131	0.800499	-1.03365		protein_coding	Alpha/beta-Hydrolases superfamily protein [Source:UniProtKB/TrEMBL;Acc:Q8VYJ0]
AT1G18370	6.03977	6.01694	0.0228285	0.749136	0.871893	1.01595	KIN7A	protein_coding	Kinesin-like protein KIN-7A [Source:UniProtKB/Swiss-Prot;Acc:Q8S905]
AT1G18382	-0.602015	-0.0817271	-0.520288	0.206327	0.41118	-1.43424		lncRNA	other RNA [Source:TAIR;Acc:AT1G18382]
AT1G18390	4.96514	5.32095	-0.355807	0.00388735	0.021945	-1.2797		protein_coding	Protein kinase superfamily protein [Source:TAIR;Acc:AT1G18390]
AT1G18410	2.74211	1.55298	1.18913	1.78591349734736e-06	4.04167532279685e-05	2.28015		protein_coding	P-loop containing nucleoside triphosphate hydrolases superfamily protein [Source:TAIR;Acc:AT1G18410]
AT1G18415	3.89842	4.00052	-0.102104	0.354867	0.575513	-1.07334		lncRNA	other RNA [Source:TAIR;Acc:AT1G18415]
AT1G18420	4.82978	4.05846	0.771327	8.88965099148392e-06	0.000151339	1.70684	ALMT3	protein_coding	Putative aluminum-activated malate transporter 3 [Source:UniProtKB/Swiss-Prot;Acc:Q9LPQ8]
AT1G18440	3.45723	3.53162	-0.074392	0.38459	0.60462	-1.05292		protein_coding	Peptidyl-tRNA hydrolase, chloroplastic [Source:UniProtKB/Swiss-Prot;Acc:Q8GW64]
AT1G18450	6.10819	6.16458	-0.0563938	0.354407	0.575152	-1.03986	ARP4	protein_coding	Actin-related protein 4 [Source:UniProtKB/Swiss-Prot;Acc:Q84M92]
AT1G18460	5.32798	5.49817	-0.170195	0.0633066	0.183408	-1.12521		protein_coding	Alpha/beta-Hydrolases superfamily protein [Source:UniProtKB/TrEMBL;Acc:Q8LPF5]
AT1G18470	5.56507	5.72164	-0.156568	0.0249566	0.0923427	-1.11463		protein_coding	At1g18470 [Source:UniProtKB/TrEMBL;Acc:Q8LBF1]
AT1G18480	5.31136	5.22528	0.0860851	0.219262	0.42764	1.06149	SLP2	protein_coding	Shewanella-like protein phosphatase 2 [Source:UniProtKB/Swiss-Prot;Acc:Q944L7]
AT1G18485	1.44753	1.72568	-0.278152	0.106825	0.265588	-1.21264	PCMP-H8	protein_coding	Pentatricopeptide repeat-containing protein At1g18485 [Source:UniProtKB/Swiss-Prot;Acc:Q0WN60]
AT1G18490	3.47069	3.77578	-0.305086	0.0156616	0.0648583	-1.23549	PCO3	protein_coding	Plant cysteine oxidase 3 [Source:UniProtKB/Swiss-Prot;Acc:Q1G3U6]
AT1G18500	6.51212	6.50201	0.0101111	0.86895	0.936254	1.00703	IPMS1	protein_coding	2-isopropylmalate synthase 1, chloroplastic [Source:UniProtKB/Swiss-Prot;Acc:Q9LPR4]
AT1G18540	9.09628	9.14905	-0.0527707	0.474534	0.681712	-1.03726	RPL6A	protein_coding	60S ribosomal protein L6-1 [Source:UniProtKB/Swiss-Prot;Acc:Q9FZ76]
AT1G18550	4.01583	3.92906	0.0867738	0.28313	0.502175	1.06199	KIN8A	protein_coding	Kinesin-like protein KIN-8A [Source:UniProtKB/Swiss-Prot;Acc:F4ICA0]
AT1G18560	3.31988	3.27312	0.0467621	0.663808	0.818553	1.03294		protein_coding	BED zinc finger and hAT dimerization domain-containing protein [Source:UniProtKB/TrEMBL;Acc:F4ICA1]
AT1G18570	2.66049	2.56956	0.0909226	0.576025	0.758887	1.06505	MYB51	protein_coding	Transcription factor MYB51 [Source:UniProtKB/Swiss-Prot;Acc:O49782]
AT1G18580	5.38871	5.20565	0.183064	0.00597319	0.0307743	1.13529	GAUT11	protein_coding	Hexosyltransferase [Source:UniProtKB/TrEMBL;Acc:A0A178WM53]
AT1G18590	6.731	5.74069	0.990309	7.24321392058445e-08	2.8262093015845e-06	1.98661	SOT17	protein_coding	Sulfotransferase [Source:UniProtKB/TrEMBL;Acc:A0A178WDI6]
AT1G18600	4.65667	4.49405	0.162621	0.0641236	0.185099	1.11932	RBL12	protein_coding	RBL12 [Source:UniProtKB/TrEMBL;Acc:A0A178WDJ5]
AT1G18610	3.71126	3.8609	-0.149639	0.0718945	0.20067	-1.10929		protein_coding	F25I16.5 protein [Source:UniProtKB/TrEMBL;Acc:Q9FZ82]
AT1G18620	4.57254	4.71679	-0.144247	0.0475676	0.148993	-1.10515		protein_coding
AT1G18630	4.31196	4.45273	-0.140766	0.0748158	0.206237	-1.10249	RBG6	protein_coding	GR-RBP6 [Source:UniProtKB/TrEMBL;Acc:A0A178WQQ6]
AT1G18640	5.32792	5.21259	0.115327	0.0920582	0.239215	1.08322	PSP	protein_coding	Phosphoserine phosphatase, chloroplastic [Source:UniProtKB/Swiss-Prot;Acc:O82796]
AT1G18650	2.95573	2.72377	0.231968	0.0537055	0.163147	1.17444	PDCB3	protein_coding	PLASMODESMATA CALLOSE-BINDING PROTEIN 3 [Source:UniProtKB/Swiss-Prot;Acc:Q9FZ86]
AT1G18660	5.5326	5.77732	-0.244727	0.00140155	0.0097108	-1.18487		protein_coding	Zinc finger (C3HC4-type RING finger) family protein [Source:UniProtKB/TrEMBL;Acc:F4ICB5]
AT1G18670	5.40411	5.90864	-0.504532	9.23663338870634e-06	0.000155795	-1.41866	IBS1	protein_coding	Protein kinase superfamily protein [Source:TAIR;Acc:AT1G18670]
AT1G18680	2.13531	2.1061	0.0292035	0.818371	0.91127	1.02045		protein_coding	F6A14.21 protein [Source:UniProtKB/TrEMBL;Acc:Q9M9T9]
AT1G18690	4.1885	4.14493	0.0435669	0.616174	0.786583	1.03066	XXT4	protein_coding	Xyloglucan 6-xylosyltransferase 4 [Source:UniProtKB/Swiss-Prot;Acc:Q9M9U0]
AT1G18700	5.40067	5.4217	-0.0210278	0.732364	0.861462	-1.01468		protein_coding	DNAJ heat shock N-terminal domain-containing protein [Source:TAIR;Acc:AT1G18700]
AT1G18720	6.75202	6.7607	-0.00868479	0.932448	0.968782	-1.00604		protein_coding	At1g18720/F6A14_17 [Source:UniProtKB/TrEMBL;Acc:Q9M9U3]
AT1G18740	4.31038	4.29755	0.0128381	0.904514	0.954474	1.00894		protein_coding	At1g18740/F6A14_15 [Source:UniProtKB/TrEMBL;Acc:Q9M9U5]
AT1G18745	2.00134	1.96254	0.0387996	0.792113	0.896653	1.02726		ncRNA
AT1G18750	0.592989	0.754784	-0.161795	0.395467	0.614512	-1.11868	AGL65	protein_coding	AGAMOUS-like 65 [Source:TAIR;Acc:AT1G18750]
AT1G18773	0.296708	0.48341	-0.186702	0.452032	0.663342	-1.13816		protein_coding
AT1G18800	6.04046	6.0635	-0.0230395	0.758428	0.877584	-1.0161	NRP2	protein_coding	NRP2 [Source:UniProtKB/TrEMBL;Acc:A0A178W8U0]
AT1G18835	0.419722	-0.515467	0.935189	0.00658057	0.0331996	1.91214	MIF3	protein_coding	MIF3 [Source:UniProtKB/TrEMBL;Acc:A0A178W7X3]
AT1G18840	6.18761	5.95004	0.237572	0.000370386	0.00326644	1.17901	IQD30	protein_coding	At1g18840 [Source:UniProtKB/TrEMBL;Acc:Q501D2]
AT1G18850	5.06507	4.97333	0.0917409	0.191882	0.392121	1.06566		protein_coding	F6A14.6 protein [Source:UniProtKB/TrEMBL;Acc:Q9M9V4]
AT1G18860	2.8475	3.24768	-0.400185	0.000981011	0.00726818	-1.31968	WRKY61	protein_coding	WRKY DNA-binding protein 61 [Source:TAIR;Acc:AT1G18860]
AT1G18870	3.07502	3.14932	-0.0743024	0.668126	0.820814	-1.05285	ICS2	protein_coding	Isochorismate synthase 2, chloroplastic [Source:UniProtKB/Swiss-Prot;Acc:Q9M9V6]
AT1G18880	6.42223	6.71682	-0.294589	0.00536288	0.0282548	-1.22654	NPF2.9	protein_coding	Protein NRT1/ PTR FAMILY 2.9 [Source:UniProtKB/Swiss-Prot;Acc:Q9M9V7]
AT1G18890	5.5163	5.55368	-0.0373792	0.560883	0.748928	-1.02625	CPK10	protein_coding	Calcium-dependent protein kinase 10 [Source:UniProtKB/Swiss-Prot;Acc:Q9M9V8]
AT1G18900	4.78025	4.7593	0.0209525	0.848806	0.927102	1.01463		protein_coding	Pentatricopeptide repeat (PPR) superfamily protein [Source:UniProtKB/TrEMBL;Acc:F4IDY2]
AT1G18910	5.74523	5.95056	-0.205329	0.00858085	0.0407673	-1.15295		protein_coding	Zinc finger protein BRUTUS-like At1g18910 [Source:UniProtKB/Swiss-Prot;Acc:F4IDY5]
AT1G18940	3.72286	3.04903	0.673829	7.77673402980745e-05	0.000915819	1.5953		protein_coding	F14D16.8 [Source:UniProtKB/TrEMBL;Acc:Q9LMD4]
AT1G18950	5.566	5.46857	0.0974263	0.177626	0.373293	1.06986		protein_coding	DDT domain superfamily [Source:TAIR;Acc:AT1G18950]
AT1G18970	6.54012	5.00297	1.53715	9.07251307291862e-12	1.6464482510284e-09	2.9022	GLP1	protein_coding	Germin-like protein subfamily T member 1 [Source:UniProtKB/Swiss-Prot;Acc:P92995]
AT1G18980	6.66375	6.048	0.615756	4.54797430258106e-05	0.000582006	1.53236		protein_coding	At1g18980 [Source:UniProtKB/TrEMBL;Acc:Q29PR5]
AT1G19000	6.80539	6.94324	-0.137849	0.0454332	0.144328	-1.10026		protein_coding	AT1G19000 protein [Source:UniProtKB/TrEMBL;Acc:Q9LMC7]
AT1G19010	2.59919	2.6767	-0.0775137	0.433319	0.647836	-1.0552		protein_coding	Putative uncharacterized protein At1g19010 [Source:UniProtKB/TrEMBL;Acc:Q9C5J5]
AT1G19020	3.43042	2.82552	0.604895	3.78367351776931e-05	0.000497175	1.52087		protein_coding	CDP-diacylglycerol-glycerol-3-phosphate 3-phosphatidyltransferase [Source:UniProtKB/TrEMBL;Acc:Q8VYY6]
AT1G19025	2.2565	2.3636	-0.107106	0.397503	0.616394	-1.07707		protein_coding	DNA repair metallo-beta-lactamase family protein [Source:UniProtKB/TrEMBL;Acc:F4IDZ7]
AT1G19050	3.2139	4.07266	-0.858752	9.40456160526692e-06	0.000158156	-1.81347	ARR7	protein_coding	At1g19050 [Source:UniProtKB/TrEMBL;Acc:Q2HIJ6]
AT1G19070	-0.3435	-0.63016	0.28666	0.402726	0.621357	1.21981		protein_coding	F-box protein At1g19070 [Source:UniProtKB/Swiss-Prot;Acc:Q3E7S2]
AT1G19080	3.09911	3.03255	0.0665554	0.58455	0.765104	1.04721	TTN10	protein_coding	At1g19080 [Source:UniProtKB/TrEMBL;Acc:Q6NNH6]
AT1G19100	4.15784	4.1326	0.0252356	0.813193	0.908645	1.01765	MORC6	protein_coding	Protein MICRORCHIDIA 6 [Source:UniProtKB/Swiss-Prot;Acc:Q56Y74]
AT1G19110	6.17707	6.34116	-0.16409	0.0211449	0.0813662	-1.12046		protein_coding	Inter-alpha-trypsin inhibitor heavy chain-like protein [Source:UniProtKB/TrEMBL;Acc:Q8L798]
AT1G19115	1.01254	0.784996	0.22754	0.335309	0.556367	1.17084		protein_coding
AT1G19120	4.889	4.92008	-0.0310764	0.690293	0.835474	-1.02177	LSM1A	protein_coding	LSM1A [Source:UniProtKB/TrEMBL;Acc:A0A178W3J1]
AT1G19130	5.5742	5.48841	0.085789	0.129135	0.301709	1.06127		protein_coding	Putative uncharacterized protein At1g19130/F14D16_18 [Source:UniProtKB/TrEMBL;Acc:Q8GYZ3]
AT1G19140	5.63945	5.69751	-0.0580562	0.34773	0.568647	-1.04106		protein_coding
AT1G19170	4.55863	4.58241	-0.0237861	0.700116	0.84104	-1.01662		protein_coding	Pectin lyase-like superfamily protein [Source:UniProtKB/TrEMBL;Acc:F4IE17]
AT1G19180	5.1099	5.06916	0.0407372	0.646728	0.807607	1.02864	TIFY10A	protein_coding	TIFY10A [Source:UniProtKB/TrEMBL;Acc:A0A178W7G1]
AT1G19190	2.77679	2.45303	0.323768	0.0248895	0.092184	1.2516	CXE1	protein_coding	Probable carboxylesterase 1 [Source:UniProtKB/Swiss-Prot;Acc:Q9LMA7]
AT1G19200	4.59934	0.954413	3.64492	2.27997386491122e-13	8.59962713770895e-11	12.5092		protein_coding	Protein of unknown function (DUF581) [Source:TAIR;Acc:AT1G19200]
AT1G19220	5.23563	5.1122	0.12343	0.338978	0.560117	1.08932	ARF19	protein_coding	Auxin response factor 19 [Source:UniProtKB/Swiss-Prot;Acc:Q8RYC8]
AT1G19230	5.76739	4.94363	0.823758	1.06730223086208e-09	8.29465010377923e-08	1.77001	RBOHE	protein_coding	Respiratory burst oxidase homolog protein E [Source:UniProtKB/Swiss-Prot;Acc:O81211]
AT1G19240	3.08006	3.18391	-0.10385	0.319628	0.540336	-1.07464		protein_coding	Putative uncharacterized protein At1g19240 [Source:UniProtKB/TrEMBL;Acc:Q9LMA2]
AT1G19250	1.78299	1.10164	0.681347	0.0756835	0.207992	1.60364	FMO1	protein_coding	Probable flavin-containing monooxygenase 1 [Source:UniProtKB/Swiss-Prot;Acc:Q9LMA1]
AT1G19270	5.10958	4.87504	0.234531	0.00969392	0.0448293	1.17652	DA1	protein_coding	DA1 [Source:UniProtKB/TrEMBL;Acc:A0A178WC71]
AT1G19290	4.40568	4.5431	-0.137426	0.132351	0.306744	-1.09994		protein_coding	Putative pentatricopeptide repeat-containing protein At1g19290 [Source:UniProtKB/Swiss-Prot;Acc:Q9LN69]
AT1G19300	3.16584	3.17763	-0.0117903	0.925383	0.965121	-1.00821	GATL1	protein_coding	Probable galacturonosyltransferase-like 1 [Source:UniProtKB/Swiss-Prot;Acc:Q9LN68]
AT1G19310	3.82708	3.76461	0.0624733	0.456554	0.666924	1.04425		protein_coding	At1g19310/F18O14_14 [Source:UniProtKB/TrEMBL;Acc:Q9LN67]
AT1G19330	3.84796	3.62222	0.225736	0.0282796	0.101375	1.16937		protein_coding
AT1G19340	2.72572	2.65679	0.0689286	0.537821	0.732494	1.04894		protein_coding	Methyltransferase-like protein 2 [Source:UniProtKB/Swiss-Prot;Acc:Q8LFA9]
AT1G19350	4.93535	5.10425	-0.168897	0.041575	0.135206	-1.1242	BES1	protein_coding	Brassinosteroid signaling positive regulator (BZR1) family protein [Source:UniProtKB/TrEMBL;Acc:F4HP45]
AT1G19360	7.05374	6.98993	0.0638122	0.450929	0.662367	1.04522	RRA3	protein_coding	Arabinosyltransferase RRA3 [Source:UniProtKB/Swiss-Prot;Acc:Q9LN62]
AT1G19370	5.42396	5.36094	0.0630158	0.427516	0.64346	1.04465		protein_coding	F18O14.9 [Source:UniProtKB/TrEMBL;Acc:Q9LN61]
AT1G19380	2.50469	1.74727	0.757419	7.70942715979473e-05	0.000909515	1.69046		protein_coding	At1g19380 [Source:UniProtKB/TrEMBL;Acc:Q9LN60]
AT1G19394	-0.369511	0.0194768	-0.388988	0.303833	0.523545	-1.30947		protein_coding	unknown protein; Has 35333 Blast hits to 34131 proteins in 2444 species: Archae - 798; Bacteria - 22429; Metazoa - 974; Fungi - 991; Plants - 531; Viruses - 0; Other Eukaryotes - 9610 (source: NCBI BLink). [Source:TAIR;Acc:AT1G19394]
AT1G19396	0.031078	0.279683	-0.248605	0.387164	0.607113	-1.18806		protein_coding	unknown protein. [Source:TAIR;Acc:AT1G19396]
AT1G19397	1.58586	1.78092	-0.19506	0.314705	0.53494	-1.14477		protein_coding	unknown protein; Has 30201 Blast hits to 17322 proteins in 780 species: Archae - 12; Bacteria - 1396; Metazoa - 17338; Fungi - 3422; Plants - 5037; Viruses - 0; Other Eukaryotes - 2996 (source: NCBI BLink). [Source:TAIR;Acc:AT1G19397]
AT1G19400	4.4894	4.65251	-0.163104	0.0869725	0.229937	-1.11969		protein_coding	Erythronate-4-phosphate dehydrogenase family protein [Source:UniProtKB/TrEMBL;Acc:Q8VYC6]
AT1G19430	5.24967	5.26948	-0.0198098	0.757373	0.876959	-1.01383		protein_coding	Probable methyltransferase PMT28 [Source:UniProtKB/Swiss-Prot;Acc:Q9LN50]
AT1G19440	5.81585	5.69555	0.120299	0.187647	0.386337	1.08696	KCS4	protein_coding	3-ketoacyl-CoA synthase 4 [Source:UniProtKB/Swiss-Prot;Acc:Q9LN49]
AT1G19450	7.0075	6.35663	0.650863	1.32602375280763e-07	4.63511427239129e-06	1.57011		protein_coding	Sugar transporter ERD6-like 4 [Source:UniProtKB/Swiss-Prot;Acc:Q93YP9]
AT1G19480	3.54155	3.60251	-0.0609625	0.495405	0.699234	-1.04316		protein_coding	At1g19480 [Source:UniProtKB/TrEMBL;Acc:Q0V7V4]
AT1G19485	4.71334	4.82199	-0.108649	0.437571	0.65164	-1.07822		protein_coding	Transducin/WD40 repeat-like superfamily protein [Source:UniProtKB/TrEMBL;Acc:F4HP69]
AT1G19490	3.04938	2.98403	0.0653454	0.537645	0.732355	1.04634		protein_coding	Basic-leucine zipper (BZIP) transcription factor family protein [Source:UniProtKB/TrEMBL;Acc:Q8L5Y2]
AT1G19520	6.76718	6.71978	0.0474031	0.420916	0.63722	1.0334	NFD5	protein_coding	pentatricopeptide (PPR) repeat-containing protein [Source:TAIR;Acc:AT1G19520]
AT1G19530	-1.20671	0.10588	-1.31259	0.00161264	0.0108653	-2.48387		protein_coding	DNA polymerase epsilon catalytic subunit A [Source:UniProtKB/TrEMBL;Acc:Q93WK6]
AT1G19540	0.454372	0.387659	0.0667128	0.814486	0.909443	1.04733		protein_coding	At1g19540 [Source:UniProtKB/TrEMBL;Acc:Q29PX7]
AT1G19570	9.0158	8.93223	0.0835783	0.351188	0.572197	1.05964	DHAR1	protein_coding	Glutathione S-transferase DHAR1, mitochondrial [Source:UniProtKB/Swiss-Prot;Acc:Q9FWR4]
AT1G19580	5.80245	5.74377	0.0586826	0.4041	0.622529	1.04151	GAMMACA1	protein_coding	GAMMA CA1 [Source:UniProtKB/TrEMBL;Acc:A0A178WHZ1]
AT1G19600	6.39664	6.87239	-0.475751	7.49397694492308e-06	0.000131974	-1.39064		protein_coding	At1g19600 [Source:UniProtKB/TrEMBL;Acc:Q9LN35]
AT1G19650	3.55407	2.33236	1.22171	6.55198868615617e-09	3.73897636781742e-07	2.33223	SFH4	protein_coding	Phosphatidylinositol/phosphatidylcholine transfer protein SFH4 [Source:UniProtKB/Swiss-Prot;Acc:F4HP88]
AT1G19660	4.73632	5.6612	-0.924875	9.88623500270371e-08	3.6455721698983e-06	-1.89852	BBD2	protein_coding	Bifunctional nuclease 2 [Source:UniProtKB/Swiss-Prot;Acc:Q93VH2]
AT1G19680	4.36888	4.75364	-0.384751	0.00183339	0.0120714	-1.30563		protein_coding	At1g19680 [Source:UniProtKB/TrEMBL;Acc:Q9FXG6]
AT1G19690	4.24211	4.24594	-0.003828	0.962312	0.982749	-1.00266		protein_coding	At1g19690 [Source:UniProtKB/TrEMBL;Acc:Q147R9]
AT1G19700	5.51223	5.34917	0.163059	0.0297035	0.105231	1.11966	BLH10	protein_coding	BEL1-like homeodomain protein 10 [Source:UniProtKB/Swiss-Prot;Acc:Q9FXG8]
AT1G19710	5.75104	5.63895	0.112086	0.0718332	0.20055	1.08079		protein_coding	At1g19710 [Source:UniProtKB/TrEMBL;Acc:Q67Z55]
AT1G19715	4.13616	4.18279	-0.0466286	0.744172	0.868752	-1.03285	JAL3	protein_coding	Jacalin-related lectin 3 [Source:UniProtKB/Swiss-Prot;Acc:F4HQX1]
AT1G19720	1.90247	2.69856	-0.796097	2.37612850741196e-05	0.000337665	-1.7364	DYW7	protein_coding	Pentatricopeptide repeat-containing protein At1g19720 [Source:UniProtKB/Swiss-Prot;Acc:Q9FXH1]
AT1G19730	3.63306	3.45418	0.178883	0.110822	0.27227	1.13201	TRX4	protein_coding	Thioredoxin H4 [Source:UniProtKB/Swiss-Prot;Acc:Q39239]
AT1G19740	3.20227	3.40376	-0.201492	0.0594125	0.175125	-1.14989		protein_coding	ATP-dependent protease La (LON) domain protein [Source:UniProtKB/TrEMBL;Acc:Q9FXH3]
AT1G19750	0.596522	0.90385	-0.307328	0.158106	0.3461	-1.23741		protein_coding	Transducin/WD40 repeat-like superfamily protein [Source:UniProtKB/TrEMBL;Acc:F4HQX6]
AT1G19770	4.70339	4.66462	0.0387724	0.635301	0.800014	1.02724	PUP14	protein_coding	PUP14 [Source:UniProtKB/TrEMBL;Acc:A0A178WHV5]
AT1G19790	1.55783	1.76263	-0.204796	0.318147	0.538964	-1.15252	SRS7	protein_coding	Protein SHI RELATED SEQUENCE 7 [Source:UniProtKB/Swiss-Prot;Acc:Q9FXH7]
AT1G19800	4.95125	4.85224	0.0990108	0.135356	0.311237	1.07104	TGD1	protein_coding	Protein TRIGALACTOSYLDIACYLGLYCEROL 1, chloroplastic [Source:UniProtKB/Swiss-Prot;Acc:Q8L4R0]
AT1G19835	6.95881	7.032	-0.0731912	0.201873	0.405034	-1.05204	FPP4	protein_coding	Filament-like plant protein 4 [Source:UniProtKB/Swiss-Prot;Acc:Q0WSY2]
AT1G19840	3.02336	2.72088	0.302479	0.0108337	0.0488343	1.23326		protein_coding	F6F9.11 protein [Source:UniProtKB/TrEMBL;Acc:Q9FXI2]
AT1G19850	5.71406	5.17078	0.54328	0.000364147	0.00322344	1.45728	ARF5	protein_coding	Auxin response factor [Source:UniProtKB/TrEMBL;Acc:A0A178W993]
AT1G19860	4.50192	4.6389	-0.13698	0.14922	0.33262	-1.0996		protein_coding	Zinc finger C-x8-C-x5-C-x3-H type family protein [Source:TAIR;Acc:AT1G19860]
AT1G19870	7.21078	7.24414	-0.0333569	0.510601	0.710935	-1.02339	IQD32	protein_coding	Protein IQ-DOMAIN 32 [Source:UniProtKB/Swiss-Prot;Acc:Q9FXI5]
AT1G19880	5.9793	5.87247	0.106831	0.120272	0.28786	1.07686		protein_coding	Regulator of chromosome condensation (RCC1) family protein [Source:UniProtKB/TrEMBL;Acc:F4HQZ1]
AT1G19900	4.29634	5.17318	-0.876838	5.06124993263031e-05	0.000637956	-1.83635		protein_coding	At1g19900/F6F9_4 [Source:UniProtKB/TrEMBL;Acc:Q93Z02]
AT1G19910	8.18796	8.29448	-0.106521	0.153127	0.338721	-1.07663	VHA-C2	protein_coding	V-type proton ATPase proteolipid subunit [Source:UniProtKB/TrEMBL;Acc:A0A178W2T3]
AT1G19920	6.97793	6.89052	0.0874022	0.144238	0.32492	1.06246	APS2	protein_coding	ATP sulfurylase 2 [Source:UniProtKB/Swiss-Prot;Acc:Q43870]
AT1G19940	2.48455	2.11496	0.36959	0.0318241	0.110937	1.29199	AtGH9B5	protein_coding	Endoglucanase 2 [Source:UniProtKB/Swiss-Prot;Acc:Q9FXI9]
AT1G19950	3.43056	3.50806	-0.0775076	0.388271	0.608174	-1.05519	HVA22H	protein_coding	HVA22-like protein h [Source:UniProtKB/Swiss-Prot;Acc:Q8LEM6]
AT1G19960	2.82816	3.09201	-0.263849	0.197807	0.400001	-1.20068		protein_coding	Putative uncharacterized protein At1g19960 [Source:UniProtKB/TrEMBL;Acc:Q9LNS5]
AT1G19968	-2.1853	-0.545613	-1.63968	0.00247996	0.0153751	-3.11597		ncRNA	other RNA [Source:TAIR;Acc:AT1G19968]
AT1G19970	3.22829	3.09383	0.134465	0.182869	0.379892	1.09769		protein_coding	ER lumen protein retaining receptor family protein [Source:UniProtKB/TrEMBL;Acc:F4HR00]
AT1G19980	3.20449	3.16065	0.0438323	0.642288	0.80416	1.03085		protein_coding	Cytomatrix protein-like protein [Source:UniProtKB/TrEMBL;Acc:Q84JE5]
AT1G19990	3.08337	3.17051	-0.0871415	0.429551	0.64515	-1.06226		protein_coding
AT1G20010	7.50909	7.54056	-0.0314773	0.683757	0.831301	-1.02206	TUBB5	protein_coding	Tubulin beta-5 chain [Source:UniProtKB/Swiss-Prot;Acc:P29513]
AT1G20020	1.66119	2.63034	-0.969151	0.00115191	0.00825798	-1.95769	LFNR2	protein_coding	Ferredoxin--NADP reductase, leaf isozyme 2, chloroplastic [Source:UniProtKB/Swiss-Prot;Acc:Q8W493]
AT1G20030	2.72049	2.07525	0.645238	4.73164096203202e-05	0.000603517	1.564		protein_coding	Pathogenesis-related thaumatin superfamily protein [Source:UniProtKB/TrEMBL;Acc:Q9LNT0]
AT1G20050	7.14411	7.07701	0.0670999	0.301505	0.521432	1.04761	HYD1	protein_coding	Probable 3-beta-hydroxysteroid-Delta(8),Delta(7)-isomerase [Source:UniProtKB/Swiss-Prot;Acc:O48962]
AT1G20060	4.03087	4.18175	-0.150872	0.149032	0.332259	-1.11024		protein_coding	ATP binding microtubule motor family protein [Source:TAIR;Acc:AT1G20060]
AT1G20065	0.154902	0.503476	-0.348575	0.245345	0.459286	-1.2733		protein_coding	DNA-directed RNA polymerase I subunit RPA12-like protein [Source:UniProtKB/TrEMBL;Acc:Q1G3U4]
AT1G20070	3.74073	4.41872	-0.677992	6.88853320843928e-05	0.000827807	-1.59991		protein_coding	Putative uncharacterized protein At1g20070 [Source:UniProtKB/TrEMBL;Acc:Q9LNT3]
AT1G20080	-1.07477	0.162766	-1.23754	0.00111386	0.00804397	-2.35796	SYT2	protein_coding	Synaptotagmin-2 [Source:UniProtKB/Swiss-Prot;Acc:B6ETT4]
AT1G20090	6.12612	6.07017	0.0559589	0.375282	0.595651	1.03955	ARAC4	protein_coding	RAC-like GTP-binding protein ARAC4 [Source:UniProtKB/TrEMBL;Acc:Q0WU07]
AT1G20100	6.80936	6.76484	0.0445186	0.654618	0.812126	1.03134		protein_coding	DNA ligase-like protein [Source:UniProtKB/TrEMBL;Acc:Q9LNT6]
AT1G20110	6.81795	6.80427	0.0136864	0.822979	0.913246	1.00953	FREE1	protein_coding	Protein FREE1 [Source:UniProtKB/Swiss-Prot;Acc:Q9ASS2]
AT1G20140	4.26568	4.30305	-0.0373667	0.600584	0.776357	-1.02624	ASK4	protein_coding	SK4 [Source:UniProtKB/TrEMBL;Acc:A0A178W187]
AT1G20160	5.09246	5.62251	-0.53005	4.84826464516537e-05	0.000615616	-1.44398	CRSP	protein_coding	CO(2)-response secreted protease [Source:UniProtKB/Swiss-Prot;Acc:Q9LNU1]
AT1G20190	4.83059	4.64299	0.187602	0.143398	0.32358	1.13887	EXPA11	protein_coding	Expansin-A11 [Source:UniProtKB/Swiss-Prot;Acc:Q9LNU3]
AT1G20200	6.86979	6.83693	0.0328627	0.633001	0.798679	1.02304	RPN3A	protein_coding	26S proteasome non-ATPase regulatory subunit 3 homolog A [Source:UniProtKB/Swiss-Prot;Acc:Q9LNU4]
AT1G20220	6.78904	6.68093	0.108112	0.114125	0.27751	1.07782		protein_coding	Alba DNA/RNA-binding protein [Source:UniProtKB/TrEMBL;Acc:Q944A2]
AT1G20225	5.71242	5.90133	-0.188914	0.0281074	0.100894	-1.13991		protein_coding	Putative uncharacterized protein At1g20220 [Source:UniProtKB/TrEMBL;Acc:Q8W456]
AT1G20230	2.31529	2.24972	0.0655713	0.618758	0.78894	1.0465	PCMP-H21	protein_coding	Pentatricopeptide repeat-containing protein At1g20230 [Source:UniProtKB/Swiss-Prot;Acc:Q9LNU6]
AT1G20260	8.58424	8.43748	0.146759	0.0546033	0.165193	1.10708	VHA-B3	protein_coding	VAB3 [Source:UniProtKB/TrEMBL;Acc:A0A178WCF6]
AT1G20270	4.48467	4.36424	0.120429	0.19127	0.391225	1.08706	P4H3	protein_coding	Probable prolyl 4-hydroxylase 3 [Source:UniProtKB/Swiss-Prot;Acc:Q9LN20]
AT1G20300	4.11143	4.03496	0.0764748	0.347726	0.568647	1.05444		protein_coding	Pentatricopeptide repeat-containing protein At1g20300, mitochondrial [Source:UniProtKB/Swiss-Prot;Acc:Q9LN22]
AT1G20330	7.30024	7.15851	0.141727	0.0271708	0.0984692	1.10323	SMT2	protein_coding	24-methylenesterol C-methyltransferase 2 [Source:UniProtKB/Swiss-Prot;Acc:Q39227]
AT1G20340	2.89439	4.24492	-1.35053	2.75170346604363e-05	0.000382112	-2.55006	DRT112	protein_coding	Plastocyanin major isoform, chloroplastic [Source:UniProtKB/Swiss-Prot;Acc:P42699]
AT1G20370	5.19881	5.21394	-0.0151311	0.82041	0.911651	-1.01054		protein_coding	F14O10.3 protein [Source:UniProtKB/TrEMBL;Acc:Q9LN29]
AT1G20380	5.23127	5.43653	-0.205262	0.0386176	0.128102	-1.1529		protein_coding	Prolyl oligopeptidase family protein [Source:UniProtKB/TrEMBL;Acc:F4HSS5]
AT1G20410	4.93504	4.96408	-0.0290354	0.702627	0.842728	-1.02033		protein_coding	Pseudouridine synthase family protein [Source:UniProtKB/TrEMBL;Acc:F4HSS8]
AT1G20430	5.65585	5.70359	-0.0477385	0.591627	0.770522	-1.03364		protein_coding	Putative uncharacterized protein [Source:UniProtKB/TrEMBL;Acc:Q94B54]
AT1G20440	8.42847	8.96383	-0.53536	0.000217483	0.00212095	-1.4493	COR47	protein_coding	Dehydrin COR47 [Source:UniProtKB/Swiss-Prot;Acc:P31168]
AT1G20450	6.94254	7.36815	-0.425617	0.00189264	0.0123772	-1.34315	ERD10	protein_coding	Dehydrin ERD10 [Source:UniProtKB/Swiss-Prot;Acc:P42759]
AT1G20460	4.11766	4.19681	-0.079151	0.253826	0.469021	-1.0564		protein_coding	Putative uncharacterized protein At1g20460 [Source:UniProtKB/TrEMBL;Acc:Q8L6Z1]
AT1G20480	3.89845	3.83874	0.0597041	0.628757	0.795695	1.04225	4CLL2	protein_coding	4-coumarate--CoA ligase-like 2 [Source:UniProtKB/Swiss-Prot;Acc:Q84P25]
AT1G20490	2.85547	3.33933	-0.48386	0.00631162	0.0321582	-1.39848		protein_coding	AMP-dependent synthetase and ligase family protein [Source:TAIR;Acc:AT1G20490]
AT1G20510	5.72997	5.30294	0.427034	2.35873610882497e-06	5.10187792757532e-05	1.34447	4CLL5	protein_coding	4-coumarate--CoA ligase-like 5 [Source:UniProtKB/Swiss-Prot;Acc:Q84P21]
AT1G20530	0.721904	0.173437	0.548467	0.0174747	0.0704323	1.46253		protein_coding	F5M15.15 [Source:UniProtKB/TrEMBL;Acc:Q9LMW0]
AT1G20540	4.38375	4.48883	-0.105082	0.355352	0.575928	-1.07556		protein_coding	Putative uncharacterized protein At1g20540 [Source:UniProtKB/TrEMBL;Acc:Q8RWD8]
AT1G20550	3.65214	3.64338	0.00875689	0.923923	0.96447	1.00609	OFUT6	protein_coding	O-fucosyltransferase 6 [Source:UniProtKB/Swiss-Prot;Acc:F4HSU3]
AT1G20560	5.7429	5.72952	0.0133831	0.817576	0.910897	1.00932	AAE1	protein_coding	Probable acyl-activating enzyme 1, peroxisomal [Source:UniProtKB/Swiss-Prot;Acc:F4HUK6]
AT1G20570	2.08014	2.14084	-0.0606945	0.736946	0.864465	-1.04297		protein_coding	Spc97 / Spc98 family of spindle pole body (SBP) component [Source:TAIR;Acc:AT1G20570]
AT1G20575	5.37613	5.1767	0.199433	0.00683676	0.03417	1.14825	DPMS1	protein_coding	Dolichol-phosphate mannosyltransferase subunit 1 [Source:UniProtKB/Swiss-Prot;Acc:Q9LM93]
AT1G20580	6.21744	6.26532	-0.0478768	0.48132	0.687189	-1.03374	SMD3B	protein_coding	Small nuclear ribonucleoprotein SmD3b [Source:UniProtKB/Swiss-Prot;Acc:Q9LM92]
AT1G20610	4.93545	5.23967	-0.30422	0.000589159	0.00478444	-1.23475	CYCB2-3	protein_coding	Cyclin-B2-3 [Source:UniProtKB/Swiss-Prot;Acc:Q9LDM4]
AT1G20620	8.00467	8.19165	-0.186981	0.199783	0.402385	-1.13838	CAT3	protein_coding	catalase 3 [Source:TAIR;Acc:AT1G20620]
AT1G20630	4.0867	4.36317	-0.276471	0.0104239	0.0474827	-1.21123	CAT1	protein_coding	Catalase [Source:UniProtKB/TrEMBL;Acc:A0A178WIQ0]
AT1G20640	5.613	5.43323	0.179772	0.0522213	0.159631	1.13271	NLP4	protein_coding	Protein NLP4 [Source:UniProtKB/Swiss-Prot;Acc:Q9LE38]
AT1G20650	3.68647	3.83242	-0.145956	0.190926	0.390853	-1.10646	PBL21	protein_coding	ASG5 [Source:UniProtKB/TrEMBL;Acc:A0A178W8H8]
AT1G20670	4.79382	4.72459	0.0692283	0.484647	0.690186	1.04916		protein_coding	At1g20670 [Source:UniProtKB/TrEMBL;Acc:Q9LM88]
AT1G20691	1.57567	1.7267	-0.151024	0.39682	0.615793	-1.11036		lncRNA	Potential natural antisense gene, locus overlaps with AT1G20690 [Source:TAIR;Acc:AT1G20691]
AT1G20693	7.2872	7.06113	0.226073	0.0134944	0.0578326	1.16965	HMGB2	protein_coding	High mobility group B protein 2 [Source:UniProtKB/Swiss-Prot;Acc:O49596]
AT1G20696	7.65396	7.23651	0.41745	5.28512703701641e-06	9.88720695200745e-05	1.33556	HMGB3	protein_coding	high mobility group B3 [Source:TAIR;Acc:AT1G20696]
AT1G20700	2.22146	2.98115	-0.759691	8.86851124943748e-06	0.000151066	-1.69313	WOX14	protein_coding	WUSCHEL-related homeobox 14 [Source:UniProtKB/Swiss-Prot;Acc:Q9LM84]
AT1G20720	4.01081	4.03781	-0.0269976	0.853729	0.929184	-1.01889		protein_coding	RAD3-like DNA-binding helicase protein [Source:TAIR;Acc:AT1G20720]
AT1G20760	6.26669	6.19629	0.0703944	0.439945	0.653548	1.05		protein_coding	Calcium-binding EF hand family protein [Source:UniProtKB/TrEMBL;Acc:Q9LM78]
AT1G20770	5.60427	5.65984	-0.0555726	0.367567	0.588072	-1.03927		protein_coding	At1g20770 [Source:UniProtKB/TrEMBL;Acc:Q9LM77]
AT1G20780	5.21838	5.18503	0.0333488	0.665617	0.819533	1.02338	PUB44	protein_coding	RING-type E3 ubiquitin transferase [Source:UniProtKB/TrEMBL;Acc:A0A178W875]
AT1G20810	1.81352	2.35703	-0.543514	0.0006987	0.00550016	-1.45752	FKBP18	protein_coding	Peptidyl-prolyl cis-trans isomerase FKBP18, chloroplastic [Source:UniProtKB/Swiss-Prot;Acc:Q9LM71]
AT1G20816	2.17687	2.32402	-0.147144	0.328746	0.549655	-1.10738	OEP21A	protein_coding	Outer envelope pore protein 21A, chloroplastic [Source:UniProtKB/Swiss-Prot;Acc:Q6ID99]
AT1G20823	3.94331	3.6622	0.281115	0.0277656	0.10003	1.21513	ATL80	protein_coding	RING-H2 finger protein ATL80 [Source:UniProtKB/Swiss-Prot;Acc:Q9LM69]
AT1G20830	3.42693	3.29853	0.1284	0.137725	0.314867	1.09308	MCD1	protein_coding	Protein MULTIPLE CHLOROPLAST DIVISION SITE 1 [Source:UniProtKB/Swiss-Prot;Acc:Q8GWA7]
AT1G20840	7.22982	7.53404	-0.304227	0.014124	0.0599344	-1.23476	MSSP1	protein_coding	TMT1 [Source:UniProtKB/TrEMBL;Acc:A0A178W059]
AT1G20850	6.02843	6.611	-0.582571	7.32883411571347e-05	0.000870579	-1.49752	XCP2	protein_coding	Cysteine protease XCP2 [Source:UniProtKB/Swiss-Prot;Acc:Q9LM66]
AT1G20860	3.69402	-4.18174	7.87576	2.28446894821002e-12	5.19966139223619e-10	234.877	PHT1;8	protein_coding	phosphate transporter 1;8 [Source:TAIR;Acc:AT1G20860]
AT1G20870	0.0084704	0.0680917	-0.0596213	0.833962	0.919223	-1.04219	IDM3	protein_coding	Increased DNA methylation 3 [Source:UniProtKB/Swiss-Prot;Acc:Q9SYQ0]
AT1G20880	4.038	3.8889	0.149099	0.145457	0.326683	1.10888		protein_coding	RNA-binding (RRM/RBD/RNP motifs) family protein [Source:UniProtKB/TrEMBL;Acc:F4HUQ5]
AT1G20890	3.57154	3.71286	-0.141315	0.115205	0.279263	-1.10291		protein_coding	At1g20890 [Source:UniProtKB/TrEMBL;Acc:Q6NL19]
AT1G20900	4.76609	5.2364	-0.470303	3.90835059642245e-05	0.00051186	-1.3854	AHL27	protein_coding	AT-hook motif nuclear-localized protein 27 [Source:UniProtKB/Swiss-Prot;Acc:Q9S7C9]
AT1G20910	4.15954	4.19709	-0.0375547	0.654264	0.811917	-1.02637	ARID6	protein_coding	AT-rich interactive domain-containing protein 6 [Source:UniProtKB/Swiss-Prot;Acc:C0SUW7]
AT1G20920	5.50303	5.55565	-0.0526206	0.686267	0.832957	-1.03715	RH42	protein_coding	DEAD-box ATP-dependent RNA helicase 42 [Source:UniProtKB/Swiss-Prot;Acc:Q8H0U8]
AT1G20930	5.40594	4.93322	0.472715	2.09466316349938e-05	0.000303538	1.38772	CDKB2-2	protein_coding	Cyclin-dependent kinase B2-2 [Source:UniProtKB/Swiss-Prot;Acc:Q8LG64]
AT1G20950	8.08088	7.93602	0.144859	0.0293827	0.104374	1.10562	PFP-ALPHA1	protein_coding	Pyrophosphate--fructose 6-phosphate 1-phosphotransferase subunit alpha [Source:UniProtKB/TrEMBL;Acc:A0A178WMV9]
AT1G20960	7.96056	8.08138	-0.120823	0.35505	0.575626	-1.08736	BRR2A	protein_coding	DExH-box ATP-dependent RNA helicase DExH12 [Source:UniProtKB/Swiss-Prot;Acc:Q9SYP1]
AT1G20970	7.10913	6.98951	0.119619	0.0775955	0.211864	1.08645		protein_coding
AT1G20980	6.93672	6.87643	0.060289	0.434837	0.649349	1.04267	SPL14	protein_coding	Squamosa promoter-binding-like protein 14 [Source:UniProtKB/Swiss-Prot;Acc:Q8RY95]
AT1G21000	4.84865	5.05324	-0.204589	0.00713971	0.0353275	-1.15236		protein_coding	At1g21000/F9H16_1 [Source:UniProtKB/TrEMBL;Acc:Q93V70]
AT1G21010	4.25572	3.95442	0.301306	0.00613969	0.0314399	1.23226		protein_coding	At1g21010 [Source:UniProtKB/TrEMBL;Acc:Q7XJ58]
AT1G21050	4.58667	4.93191	-0.345242	4.92362320597549e-05	0.000622988	-1.27036		protein_coding	Protein of unknown function, DUF617 [Source:TAIR;Acc:AT1G21050]
AT1G21060	2.45795	2.40373	0.0542156	0.736353	0.863997	1.03829		protein_coding	Protein of unknown function, DUF547 [Source:TAIR;Acc:AT1G21060]
AT1G21065	4.26025	4.4365	-0.176246	0.0196358	0.0769349	-1.12994		protein_coding	Putative uncharacterized protein At1g21065 [Source:UniProtKB/TrEMBL;Acc:Q9LPU1]
AT1G21070	4.05777	3.77672	0.281044	0.00324826	0.019033	1.21507	URGT2	protein_coding	UDP-rhamnose/UDP-galactose transporter 2 [Source:UniProtKB/Swiss-Prot;Acc:Q9LPU2]
AT1G21080	6.13301	5.96285	0.170163	0.0372496	0.124713	1.12519		protein_coding	DNAJ heat shock N-terminal domain-containing protein [Source:UniProtKB/TrEMBL;Acc:F4HWD5]
AT1G21090	4.43128	4.29136	0.139915	0.127675	0.299663	1.10184		protein_coding	At1g21090 [Source:UniProtKB/TrEMBL;Acc:Q0V805]
AT1G21100	3.35238	5.55802	-2.20564	8.03580335407861e-06	0.0001394	-4.61278	IGMT1	protein_coding	Indole glucosinolate O-methyltransferase 1 [Source:UniProtKB/Swiss-Prot;Acc:Q9LPU5]
AT1G21110	6.21929	6.2237	-0.00441614	0.975541	0.988722	-1.00307	IGMT3	protein_coding	Indole glucosinolate O-methyltransferase 3 [Source:UniProtKB/Swiss-Prot;Acc:Q9LPU6]
AT1G21120	3.58798	3.51797	0.0700043	0.749171	0.871908	1.04972		protein_coding	O-methyltransferase family protein [Source:TAIR;Acc:AT1G21120]
AT1G21130	3.04016	2.6713	0.368863	0.190007	0.389453	1.29133	IGMT4	protein_coding	Indole glucosinolate O-methyltransferase 4 [Source:UniProtKB/Swiss-Prot;Acc:Q9LPU8]
AT1G21140	2.75878	4.70753	-1.94875	5.46389846239799e-09	3.2211820656597e-07	-3.86039		protein_coding	Vacuolar iron transporter homolog 1 [Source:UniProtKB/Swiss-Prot;Acc:Q9LPU9]
AT1G21150	2.11455	2.10957	0.00497496	0.974098	0.988067	1.00345		protein_coding	Mitochondrial transcription termination factor family protein [Source:TAIR;Acc:AT1G21150]
AT1G21160	4.95695	5.16077	-0.203815	0.0287865	0.102745	-1.15174		protein_coding	Eukaryotic translation initiation factor 2 (eIF-2) family protein (Fragment) [Source:UniProtKB/TrEMBL;Acc:C0SUW8]
AT1G21170	6.07028	5.9322	0.138074	0.0659146	0.188687	1.10043	SEC5B	protein_coding	Exocyst complex component SEC5 [Source:TAIR;Acc:AT1G21170]
AT1G21190	5.11612	5.31041	-0.194297	0.0181725	0.0725363	-1.14417	LSM3A	protein_coding	Sm-like protein LSM3A [Source:UniProtKB/Swiss-Prot;Acc:Q9LMN4]
AT1G21200	3.93341	3.95261	-0.0192016	0.839415	0.921679	-1.0134		protein_coding	F16F4.11 protein [Source:UniProtKB/TrEMBL;Acc:Q9LMN5]
AT1G21210	2.22692	1.27692	0.950001	1.44595820061602e-05	0.000223957	1.93187	WAK4	protein_coding	Wall-associated receptor kinase 4 [Source:UniProtKB/Swiss-Prot;Acc:Q9LMN6]
AT1G21270	0.341493	-0.676651	1.01814	0.00703258	0.0349269	2.02531	WAK2	protein_coding	Wall-associated receptor kinase 2 [Source:UniProtKB/Swiss-Prot;Acc:Q9LMP1]
AT1G21280	2.57655	2.3201	0.25645	0.0813095	0.219328	1.19454		protein_coding	Copia-like polyprotein/retrotransposon [Source:UniProtKB/TrEMBL;Acc:Q84JT5]
AT1G21310	11.0791	10.6721	0.407036	0.0403702	0.132375	1.32596	EXT3	protein_coding	Extensin-3 [Source:UniProtKB/Swiss-Prot;Acc:Q9FS16]
AT1G21313	2.73651	2.46378	0.272728	0.450447	0.662035	1.20809		protein_coding	Transmembrane protein [Source:UniProtKB/TrEMBL;Acc:A0A1P8ATC7]
AT1G21320	2.87609	-0.639531	3.51562	1.83167016210331e-12	4.2923943846118e-10	11.4369	NSRB	protein_coding	Nuclear speckle RNA-binding protein B [Source:UniProtKB/Swiss-Prot;Acc:F4HWF9]
AT1G21340	0.672445	0.393246	0.279199	0.376401	0.596852	1.21352	DOF1.2	protein_coding	Dof zinc finger protein DOF1.2 [Source:UniProtKB/Swiss-Prot;Acc:P68349]
AT1G21350	2.75921	2.86457	-0.105356	0.329134	0.550029	-1.07576		protein_coding	Thioredoxin superfamily protein [Source:TAIR;Acc:AT1G21350]
AT1G21360	3.68044	3.40767	0.272768	0.0370546	0.124134	1.20812	GLTP2	protein_coding	Glycolipid transfer protein 2 [Source:UniProtKB/Swiss-Prot;Acc:Q6NLQ3]
AT1G21370	5.68074	5.55397	0.126767	0.0623276	0.181368	1.09184		protein_coding
AT1G21380	6.73289	6.77089	-0.0380035	0.522316	0.720685	-1.02669	TOL3	protein_coding	TOM1-like protein 3 [Source:UniProtKB/Swiss-Prot;Acc:Q9LPL6]
AT1G21390	3.62023	3.91859	-0.298358	0.00459418	0.0250031	-1.22974	emb2170	protein_coding	Emb2170 [Source:UniProtKB/TrEMBL;Acc:A0A178W1S8]
AT1G21400	0.00676998	-0.223238	0.230008	0.548815	0.740969	1.17284		protein_coding	Thiamin diphosphate-binding fold (THDP-binding) superfamily protein [Source:TAIR;Acc:AT1G21400]
AT1G21410	2.8512	2.65537	0.195831	0.180444	0.376979	1.14538	SKP2A	protein_coding	F-box protein SKP2A [Source:UniProtKB/Swiss-Prot;Acc:Q9LPL4]
AT1G21440	7.18248	6.50808	0.674403	2.37183523001474e-09	1.63072248963314e-07	1.59594		protein_coding	At1g21440 [Source:UniProtKB/TrEMBL;Acc:Q501F7]
AT1G21450	5.43372	5.62114	-0.18742	0.0153941	0.0640809	-1.13873	SCL1	protein_coding	Scarecrow-like protein 1 [Source:UniProtKB/Swiss-Prot;Acc:Q9SDQ3]
AT1G21460	0.650728	-0.501795	1.15252	0.00352987	0.0203134	2.22302	SWEET1	protein_coding	Bidirectional sugar transporter SWEET1 [Source:UniProtKB/Swiss-Prot;Acc:Q8L9J7]
AT1G21480	4.4385	4.42736	0.0111356	0.880567	0.942215	1.00775		protein_coding	Exostosin family protein [Source:UniProtKB/TrEMBL;Acc:F4HY10]
AT1G21510	1.012	0.957011	0.0549871	0.823306	0.913339	1.03885		protein_coding	F24J8.12 protein [Source:UniProtKB/TrEMBL;Acc:Q9LPK8]
AT1G21520	0.539403	-1.38014	1.91954	2.78461679077735e-05	0.000385707	3.78302		protein_coding	Putative uncharacterized protein At1g21520 [Source:UniProtKB/TrEMBL;Acc:Q8GYE6]
AT1G21529	1.98309	-4.70661	6.6897	5.35123281931116e-11	7.20851103999998e-09	103.229		ncRNA
AT1G21530	0.141923	0.72163	-0.579707	0.0236145	0.0885466	-1.49455	AEE10	protein_coding	Probable acyl-activating enzyme 10 [Source:UniProtKB/Swiss-Prot;Acc:Q9LPK7]
AT1G21560	4.92129	4.75311	0.168173	0.0215363	0.0825357	1.12363		protein_coding	F14J8.16 protein [Source:UniProtKB/TrEMBL;Acc:Q9LPK4]
AT1G21580	6.23566	6.41179	-0.176131	0.294768	0.514658	-1.12985		protein_coding	Zinc finger C-x8-C-x5-C-x3-H type family protein [Source:TAIR;Acc:AT1G21580]
AT1G21590	4.92607	5.17107	-0.245002	0.00396425	0.0222727	-1.18509		protein_coding	At1g21590/F24J8_9 [Source:UniProtKB/TrEMBL;Acc:Q8VZG4]
AT1G21600	3.77462	4.4619	-0.687279	1.03788562580755e-06	2.55783586337786e-05	-1.61024	PTAC6	protein_coding	AT1G21600 protein [Source:UniProtKB/TrEMBL;Acc:Q9XI19]
AT1G21610	5.40147	5.33129	0.0701815	0.401309	0.61999	1.04985		protein_coding	Wound-responsive family protein [Source:UniProtKB/TrEMBL;Acc:F4HY28]
AT1G21630	6.91124	7.00442	-0.093184	0.518966	0.717871	-1.06672		protein_coding	Calcium-binding EF hand family protein [Source:UniProtKB/TrEMBL;Acc:F4HY32]
AT1G21640	5.67821	5.78261	-0.104397	0.286269	0.505615	-1.07505	NADK2	protein_coding	NAD kinase 2 [Source:UniProtKB/TrEMBL;Acc:F4HY34]
AT1G21650	4.57852	4.69803	-0.119504	0.208739	0.414298	-1.08636	SECA2	protein_coding	Protein translocase subunit SecA [Source:UniProtKB/TrEMBL;Acc:F4HY36]
AT1G21660	6.26055	6.30039	-0.0398366	0.515292	0.714843	-1.028		protein_coding	At1g21660 [Source:UniProtKB/TrEMBL;Acc:Q9XI12]
AT1G21670	3.62917	3.23076	0.39841	0.0159297	0.0657386	1.31805		protein_coding	DPP6 amino-terminal domain protein [Source:UniProtKB/TrEMBL;Acc:Q9XI11]
AT1G21680	4.5188	4.64819	-0.129394	0.331457	0.552414	-1.09383		protein_coding	DPP6 N-terminal domain-like protein [Source:UniProtKB/TrEMBL;Acc:Q9XI10]
AT1G21690	4.79902	4.87499	-0.0759677	0.325882	0.546601	-1.05407	EMB1968	protein_coding	ATPase family associated with various cellular activities (AAA) [Source:UniProtKB/TrEMBL;Acc:F4HY43]
AT1G21700	5.50707	5.50652	0.000550321	0.994281	0.997632	1.00038	SWI3C	protein_coding	SWI/SNF complex subunit SWI3C [Source:UniProtKB/Swiss-Prot;Acc:Q9XI07]
AT1G21710	4.36094	4.50889	-0.147951	0.124322	0.294336	-1.10799	OGG1	protein_coding	OGG1 [Source:UniProtKB/TrEMBL;Acc:A0A178WC14]
AT1G21720	7.0199	6.90971	0.110194	0.0875194	0.230936	1.07937	PBC1	protein_coding	Proteasome subunit beta type [Source:UniProtKB/TrEMBL;Acc:A0A178WJZ7]
AT1G21730	5.40653	5.54039	-0.133862	0.111665	0.27376	-1.09723	KIN7C	protein_coding	Kinesin-like protein KIN-7C, mitochondrial [Source:UniProtKB/Swiss-Prot;Acc:Q8W5R6]
AT1G21740	5.14348	5.10254	0.0409397	0.629915	0.796601	1.02878		protein_coding	DUF630 family protein, putative (DUF630 and DUF632) [Source:UniProtKB/TrEMBL;Acc:Q9XI02]
AT1G21750	9.33306	9.00683	0.326226	0.000308528	0.00281258	1.25373	PDIL1-1	protein_coding	Protein disulfide isomerase-like 1-1 [Source:UniProtKB/Swiss-Prot;Acc:Q9XI01]
AT1G21760	5.10798	4.59812	0.509855	8.36511085545532e-06	0.000143727	1.42391	SKIP32	protein_coding	F-box protein 7 [Source:UniProtKB/Swiss-Prot;Acc:Q9XI00]
AT1G21770	5.04296	5.43441	-0.39145	0.000142251	0.00151852	-1.31171		protein_coding	Acyl-CoA N-acyltransferases (NAT) superfamily protein [Source:UniProtKB/TrEMBL;Acc:Q8H0Y9]
AT1G21780	5.22677	5.49457	-0.267793	0.00065427	0.00521362	-1.20396		protein_coding	BTB/POZ domain-containing protein At1g21780 [Source:UniProtKB/Swiss-Prot;Acc:Q9XHZ8]
AT1G21790	3.11738	3.13684	-0.0194601	0.878752	0.941106	-1.01358		protein_coding	F8K7.23 [Source:UniProtKB/TrEMBL;Acc:Q9XHZ7]
AT1G21810	1.4542	1.54078	-0.086583	0.628215	0.795314	-1.06185	FPP2	protein_coding	Filament-like plant protein 2 [Source:UniProtKB/Swiss-Prot;Acc:Q9SFF4]
AT1G21830	2.40142	2.28843	0.112997	0.39982	0.618606	1.08147		protein_coding	At1g21820 [Source:UniProtKB/TrEMBL;Acc:Q8VY47]
AT1G21840	2.46576	2.42479	0.0409612	0.762397	0.879957	1.0288	UREF	protein_coding	Urease accessory protein F [Source:UniProtKB/Swiss-Prot;Acc:Q9XHZ3]
AT1G21880	5.71271	5.52201	0.190699	0.0164216	0.0673321	1.14132	LYM1	protein_coding	LYP2 [Source:UniProtKB/TrEMBL;Acc:A0A178W9K9]
AT1G21900	5.92432	5.83026	0.0940601	0.325195	0.545842	1.06737		protein_coding	Transmembrane emp24 domain-containing protein p24delta5 [Source:UniProtKB/Swiss-Prot;Acc:Q8RWM6]
AT1G21910	2.75577	2.28609	0.469682	0.0131009	0.0565749	1.3848	ERF012	protein_coding	DREB26 [Source:UniProtKB/TrEMBL;Acc:A0A178W3Q9]
AT1G21920	5.67942	6.41133	-0.731913	5.31269227329466e-09	3.14505029583799e-07	-1.66084		protein_coding	Histone H3 K4-specific methyltransferase SET7/9 family protein [Source:UniProtKB/TrEMBL;Acc:Q9SFE3]
AT1G21930	3.9458	4.15831	-0.212508	0.014533	0.0612498	-1.1587		protein_coding	At1g21930 [Source:UniProtKB/TrEMBL;Acc:Q84VW7]
AT1G21980	6.26823	6.09509	0.173138	0.00367448	0.0209631	1.12751	PIP5K1	protein_coding	Phosphatidylinositol 4-phosphate 5-kinase 1 [Source:UniProtKB/Swiss-Prot;Acc:Q56YP2]
AT1G22020	5.16318	5.23024	-0.0670592	0.25626	0.472218	-1.04758	SHM6	protein_coding	Serine hydroxymethyltransferase 6 [Source:UniProtKB/Swiss-Prot;Acc:Q9LM59]
AT1G22030	3.27244	3.72457	-0.452134	0.000222322	0.00215805	-1.36806		protein_coding	BPS1-like protein [Source:UniProtKB/TrEMBL;Acc:Q9LM58]
AT1G22040	4.75442	4.91522	-0.160806	0.0510044	0.156733	-1.11791		protein_coding	F-box/kelch-repeat protein At1g22040 [Source:UniProtKB/Swiss-Prot;Acc:Q9LM55]
AT1G22050	3.48104	3.54704	-0.0660021	0.497489	0.700909	-1.04681	MUB6	protein_coding	Membrane-anchored ubiquitin-fold protein 6 [Source:UniProtKB/Swiss-Prot;Acc:Q8GWJ6]
AT1G22060	6.33401	6.22512	0.108892	0.299569	0.519676	1.0784		protein_coding
AT1G22065	3.06778	2.97225	0.0955228	0.560375	0.748558	1.06845		protein_coding	Putative uncharacterized protein [Source:UniProtKB/TrEMBL;Acc:Q1G3T6]
AT1G22070	6.12007	5.41693	0.703139	5.28402054209116e-08	2.17308774194162e-06	1.62804	TGA3	protein_coding	At1g22070 [Source:UniProtKB/TrEMBL;Acc:Q147Q9]
AT1G22140	2.7633	2.54227	0.221033	0.179593	0.376044	1.16557		protein_coding	At1g22140/F2E2_13 [Source:UniProtKB/TrEMBL;Acc:Q93Z58]
AT1G22150	4.98328	0.346044	4.63723	1.07673221328674e-10	1.26913400520857e-08	24.8855	SULTR1;3	protein_coding	Sulfate transporter 1.3 [Source:UniProtKB/Swiss-Prot;Acc:Q9FEP7]
AT1G22160	2.355	0.905844	1.44916	2.15336859162569e-07	7.00180703635008e-06	2.73048		protein_coding	Putative uncharacterized protein [Source:UniProtKB/TrEMBL;Acc:Q8VY80]
AT1G22170	6.66402	5.14392	1.5201	2.39122397945878e-13	8.93415419646089e-11	2.86812		protein_coding	At1g22170 [Source:UniProtKB/TrEMBL;Acc:Q9LM13]
AT1G22180	4.90314	4.80589	0.0972439	0.161696	0.351431	1.06973		protein_coding	F16L1.9 protein [Source:UniProtKB/TrEMBL;Acc:Q9LM14]
AT1G22190	5.9023	5.7698	0.1325	0.0726505	0.201997	1.09619	RAP2-13	protein_coding	Ethylene-responsive transcription factor RAP2-13 [Source:UniProtKB/Swiss-Prot;Acc:Q9LM15]
AT1G22200	6.24424	6.14162	0.102613	0.184424	0.381983	1.07372		protein_coding	Endoplasmic reticulum vesicle transporter protein [Source:UniProtKB/TrEMBL;Acc:Q9LM16]
AT1G22220	4.74617	3.0553	1.69087	6.29344878329308e-11	8.17199165946029e-09	3.2285		protein_coding	AUF2 [Source:UniProtKB/TrEMBL;Acc:A0A178W7K5]
AT1G22230	3.70821	3.66941	0.0388003	0.719116	0.853227	1.02726		protein_coding	Nucleolar GTP-binding protein [Source:UniProtKB/TrEMBL;Acc:Q5XVK1]
AT1G22260	0.948249	1.09492	-0.146668	0.510672	0.710983	-1.10701	ZYP1A	protein_coding	Synaptonemal complex protein 1 [Source:UniProtKB/Swiss-Prot;Acc:Q9LME2]
AT1G22270	4.52465	4.6708	-0.146149	0.0693556	0.195736	-1.10661		protein_coding	Multifunctional methyltransferase subunit TRM112-like protein At1g22270 [Source:UniProtKB/Swiss-Prot;Acc:Q8LFJ5]
AT1G22275	-0.076944	0.248677	-0.325621	0.230975	0.442337	-1.2532	ZYP1B	protein_coding	Synaptonemal complex protein 2 [Source:UniProtKB/Swiss-Prot;Acc:P61430]
AT1G22280	5.75133	5.69996	0.0513665	0.476666	0.683487	1.03625	PAPP2C	protein_coding	Phytochrome-associated protein phosphatase type 2C [Source:UniProtKB/TrEMBL;Acc:F4I1B4]
AT1G22290	1.14272	-0.779192	1.92191	0.000214516	0.00209925	3.78924		protein_coding	14-3-3 family protein [Source:UniProtKB/TrEMBL;Acc:F4I1B7]
AT1G22300	8.91959	8.99061	-0.0710232	0.30114	0.521006	-1.05046	GRF10	protein_coding	GRF10 [Source:UniProtKB/TrEMBL;Acc:A0A178W0Z4]
AT1G22310	3.69565	3.68587	0.00978237	0.93873	0.971428	1.0068	MBD8	protein_coding	Methyl-CpG-binding domain-containing protein 8 [Source:UniProtKB/Swiss-Prot;Acc:Q9LME6]
AT1G22330	3.73731	3.88229	-0.144981	0.202989	0.406675	-1.10572		protein_coding	RNA-binding (RRM/RBD/RNP motifs) family protein [Source:UniProtKB/TrEMBL;Acc:Q9LME7]
AT1G22340	0.220343	-0.220803	0.441146	0.147334	0.32966	1.35768	UGT85A7	protein_coding	UDP-glycosyltransferase 85A7 [Source:UniProtKB/Swiss-Prot;Acc:Q9LME8]
AT1G22360	7.30432	7.06625	0.238065	0.0114034	0.0507668	1.17941	UGT85A2	protein_coding	UDP-glycosyltransferase 85A2 [Source:UniProtKB/Swiss-Prot;Acc:Q9ZWJ3]
AT1G22400	5.18712	4.71943	0.467691	2.08563455618018e-05	0.000302784	1.38289	UGT85A1	protein_coding	UDP-glycosyltransferase 85A1 [Source:UniProtKB/Swiss-Prot;Acc:Q9SK82]
AT1G22403	1.89073	1.93953	-0.0487929	0.720539	0.854155	-1.0344		ncRNA	other RNA [Source:TAIR;Acc:AT1G22403]
AT1G22410	9.33149	8.72767	0.603824	2.65365955835113e-06	5.623088986032e-05	1.51974		protein_coding	Phospho-2-dehydro-3-deoxyheptonate aldolase [Source:UniProtKB/TrEMBL;Acc:Q9SK84]
AT1G22430	2.40246	3.4543	-1.05184	2.36951590461439e-08	1.1066309892258e-06	-2.07317		protein_coding	Alcohol dehydrogenase-like 1 [Source:UniProtKB/Swiss-Prot;Acc:Q9SK86]
AT1G22440	6.58935	6.81026	-0.220907	0.0143293	0.0606158	-1.16547		protein_coding	Alcohol dehydrogenase-like 2 [Source:UniProtKB/Swiss-Prot;Acc:Q9SK87]
AT1G22450	7.0964	7.10663	-0.0102288	0.87401	0.938601	-1.00712	COX6B-1	protein_coding	COX6B [Source:UniProtKB/TrEMBL;Acc:A0A178WPQ4]
AT1G22460	3.68864	3.69561	-0.00696369	0.948571	0.976379	-1.00484	OFUT7	protein_coding	O-fucosyltransferase 7 [Source:UniProtKB/Swiss-Prot;Acc:B7ZWR7]
AT1G22470	2.61748	2.51429	0.103192	0.387785	0.607788	1.07415		protein_coding	At1g22470/F12K8_18 [Source:UniProtKB/TrEMBL;Acc:Q8L443]
AT1G22490	1.31913	0.472855	0.846276	0.0102108	0.046748	1.79785		protein_coding	basic helix-loop-helix (bHLH) DNA-binding superfamily protein [Source:TAIR;Acc:AT1G22490]
AT1G22500	4.98822	6.15022	-1.162	3.31003400752131e-09	2.15609517818872e-07	-2.23768	ATL15	protein_coding	E3 ubiquitin-protein ligase ATL15 [Source:UniProtKB/Swiss-Prot;Acc:Q9SK92]
AT1G22510	3.42028	3.12882	0.291466	0.0555337	0.167233	1.22388		protein_coding	E3 ubiquitin-protein ligase RNF170-like protein (DUF 1232) [Source:UniProtKB/TrEMBL;Acc:F4I1E4]
AT1G22520	5.13668	5.05943	0.0772491	0.314827	0.535102	1.055		protein_coding	Domain of unknown function (DUF543) [Source:TAIR;Acc:AT1G22520]
AT1G22530	7.45158	7.11081	0.340768	0.00351686	0.0202592	1.26643	PATL2	protein_coding	Patellin-2 [Source:UniProtKB/Swiss-Prot;Acc:Q56ZI2]
AT1G22540	4.38265	4.46112	-0.0784743	0.303595	0.523504	-1.0559	NPF5.10	protein_coding	Protein NRT1/ PTR FAMILY 5.10 [Source:UniProtKB/Swiss-Prot;Acc:Q0WP01]
AT1G22550	4.81682	5.448	-0.631186	2.1918617029762e-06	4.79858987753838e-05	-1.54884	NPF5.16	protein_coding	Protein NRT1/ PTR FAMILY 5.16 [Source:UniProtKB/Swiss-Prot;Acc:Q9SK96]
AT1G22570	3.19041	2.93374	0.256669	0.0489696	0.152253	1.19472	NPF5.15	protein_coding	Protein NRT1/ PTR FAMILY 5.15 [Source:UniProtKB/Swiss-Prot;Acc:Q9SK99]
AT1G22610	5.47009	5.48187	-0.0117795	0.890063	0.946869	-1.0082		protein_coding	C2 calcium/lipid-binding plant phosphoribosyltransferase family protein [Source:UniProtKB/TrEMBL;Acc:Q9SKA3]
AT1G22620	5.28834	5.40632	-0.117973	0.101882	0.257165	-1.08521	SAC1	protein_coding	ATSAC1 [Source:UniProtKB/TrEMBL;Acc:A0A178WK36]
AT1G22630	-1.43719	0.172547	-1.60974	0.00130804	0.00915417	-3.05197		protein_coding	At1g22630/F12K8_2 [Source:UniProtKB/TrEMBL;Acc:Q9SKA5]
AT1G22640	4.12246	3.83094	0.291512	0.00182229	0.0120123	1.22392	MYB3	protein_coding	MYB3 [Source:UniProtKB/TrEMBL;Acc:A0A178WFN1]
AT1G22650	2.66504	2.45381	0.211232	0.0999795	0.253464	1.15768	INVD	protein_coding	Probable alkaline/neutral invertase D [Source:UniProtKB/Swiss-Prot;Acc:F4I2X9]
AT1G22660	4.47365	4.51919	-0.0455424	0.584253	0.764902	-1.03207		protein_coding	Polynucleotide adenylyltransferase family protein [Source:TAIR;Acc:AT1G22660]
AT1G22700	3.34142	3.9137	-0.572286	0.000331397	0.00297409	-1.48688	PYG7	protein_coding	Tetratricopeptide repeat domain-containing protein PYG7, chloroplastic [Source:UniProtKB/Swiss-Prot;Acc:B9DHG0]
AT1G22710	4.44512	5.40942	-0.964308	3.32169489186145e-05	0.000446849	-1.95113	SUC2	protein_coding	Sucrose transport protein SUC2 [Source:UniProtKB/Swiss-Prot;Acc:Q39231]
AT1G22730	5.56822	5.54463	0.0235904	0.671741	0.822928	1.01649		protein_coding	MA3 domain-containing protein [Source:UniProtKB/TrEMBL;Acc:O80548]
AT1G22740	3.62971	3.91578	-0.286076	0.00624355	0.0318811	-1.21932	RABG3B	protein_coding	Ras-related protein RABG3b [Source:UniProtKB/Swiss-Prot;Acc:O04157]
AT1G22750	4.94388	5.06572	-0.121841	0.173702	0.36829	-1.08812		protein_coding	AT1G22750 protein [Source:UniProtKB/TrEMBL;Acc:O64379]
AT1G22770	5.96185	5.51029	0.451559	0.0118344	0.0522858	1.36752	GI	protein_coding	Protein GIGANTEA [Source:UniProtKB/Swiss-Prot;Acc:Q9SQI2]
AT1G22780	7.81504	7.87463	-0.059591	0.378425	0.598864	-1.04217	RPS18C	protein_coding	40S ribosomal protein S18 [Source:UniProtKB/Swiss-Prot;Acc:P34788]
AT1G22790	4.89969	5.00269	-0.102997	0.18648	0.384733	-1.074		protein_coding	Low affinity potassium transport system protein [Source:UniProtKB/TrEMBL;Acc:Q8L8X4]
AT1G22830	3.03091	3.24147	-0.210554	0.109845	0.270761	-1.15713	PCMP-E24	protein_coding	Pentatricopeptide repeat-containing protein At1g22830 [Source:UniProtKB/Swiss-Prot;Acc:Q4V389]
AT1G22840	7.91412	7.83877	0.0753428	0.266201	0.483615	1.05361	CYTC-1	protein_coding	CYTC-1 [Source:UniProtKB/TrEMBL;Acc:A0A178W284]
AT1G22850	4.24696	4.18987	0.0570947	0.48601	0.691378	1.04037		protein_coding	At1g22850/F29G20_19 [Source:UniProtKB/TrEMBL;Acc:O23137]
AT1G22860	5.23584	5.11152	0.124324	0.19474	0.395838	1.09		protein_coding	Vacuolar sorting protein 39 [Source:TAIR;Acc:AT1G22860]
AT1G22870	4.30542	4.37807	-0.072651	0.602829	0.777669	-1.05165		protein_coding	Kinase family with ARM repeat domain-containing protein [Source:UniProtKB/TrEMBL;Acc:F4I313]
AT1G22880	6.27795	5.89685	0.381094	0.00223244	0.0140921	1.30233	CEL5	protein_coding	Endoglucanase 3 [Source:UniProtKB/Swiss-Prot;Acc:Q2V4L8]
AT1G22882	5.17753	5.01302	0.164502	0.0273148	0.0988235	1.12078	SUN3	protein_coding	SUN domain-containing protein 3 [Source:UniProtKB/Swiss-Prot;Acc:F4I316]
AT1G22885	3.51118	3.69945	-0.188269	0.171929	0.365994	-1.1394		protein_coding
AT1G22910	4.40433	4.77057	-0.366238	0.000948884	0.00706118	-1.28899		protein_coding	RNA-binding (RRM/RBD/RNP motifs) family protein [Source:UniProtKB/TrEMBL;Acc:F4I321]
AT1G22920	5.70875	5.69104	0.0177083	0.784593	0.892238	1.01235	CSN5A	protein_coding	COP9 signalosome complex subunit 5a [Source:UniProtKB/Swiss-Prot;Acc:Q8LAZ7]
AT1G22930	7.33336	7.36036	-0.026998	0.623891	0.792348	-1.01889		protein_coding	Putative uncharacterized protein At1g22930 [Source:UniProtKB/TrEMBL;Acc:O23129]
AT1G22940	3.53719	3.72245	-0.185261	0.0607841	0.177949	-1.13702	TH1	protein_coding	Thiamine biosynthetic bifunctional enzyme TH1, chloroplastic [Source:UniProtKB/Swiss-Prot;Acc:Q5M731]
AT1G22950	4.92614	4.86799	0.0581506	0.397444	0.616368	1.04113		protein_coding	Uncharacterized PKHD-type hydroxylase At1g22950 [Source:UniProtKB/Swiss-Prot;Acc:Q3ED68]
AT1G22960	4.3525	4.51346	-0.160966	0.101995	0.257336	-1.11804		protein_coding	Pentatricopeptide repeat-containing protein At1g22960, mitochondrial [Source:UniProtKB/Swiss-Prot;Acc:P0C7Q9]
AT1G22970	4.3584	4.43348	-0.0750746	0.310292	0.530376	-1.05342		protein_coding	At1g22970/F19G10_8 [Source:UniProtKB/TrEMBL;Acc:O23126]
AT1G22980	2.50691	2.68565	-0.178743	0.164725	0.355596	-1.1319		protein_coding
AT1G22985	1.44539	1.13988	0.305513	0.151371	0.335999	1.23586	ERF069	protein_coding	CRF7 [Source:UniProtKB/TrEMBL;Acc:A0A178W874]
AT1G22990	2.06854	1.69108	0.377462	0.0422199	0.136764	1.29905	HIPP22	protein_coding	HIPP22 [Source:UniProtKB/TrEMBL;Acc:A0A178WF89]
AT1G23000	3.12057	3.25388	-0.13331	0.20545	0.410048	-1.09681		protein_coding	Heavy metal transport/detoxification superfamily protein [Source:TAIR;Acc:AT1G23000]
AT1G23010	3.29872	3.13569	0.163029	0.172523	0.366713	1.11964	LPR1	protein_coding	Multicopper oxidase LPR1 [Source:UniProtKB/Swiss-Prot;Acc:F4I4K5]
AT1G23020	5.72097	5.92171	-0.200741	0.0139446	0.0593701	-1.14929	FRO3	protein_coding	Ferric reduction oxidase 3, mitochondrial [Source:UniProtKB/Swiss-Prot;Acc:F4I4K7]
AT1G23030	6.17055	6.13033	0.0402128	0.579265	0.761383	1.02827	PUB11	protein_coding	RING-type E3 ubiquitin transferase [Source:UniProtKB/TrEMBL;Acc:A0A178WCR1]
AT1G23040	4.54001	4.10669	0.43332	0.000115086	0.00127279	1.35034		protein_coding	At1g23040 [Source:UniProtKB/TrEMBL;Acc:O23120]
AT1G23050	0.722066	0.364884	0.357182	0.160971	0.350376	1.28092		protein_coding	At1g23050 [Source:UniProtKB/TrEMBL;Acc:O23119]
AT1G23052	0.2545	1.00049	-0.74599	0.00739305	0.0362818	-1.67712		ncRNA
AT1G23060	3.1607	2.80153	0.359169	0.0147911	0.0620735	1.28269		protein_coding	MDP40 [Source:UniProtKB/TrEMBL;Acc:A0A178W2Z1]
AT1G23080	6.57721	6.06831	0.508902	5.38530904520362e-07	1.47292665349616e-05	1.42297	PIN7	protein_coding	Auxin efflux carrier component 7 [Source:UniProtKB/Swiss-Prot;Acc:Q940Y5]
AT1G23090	0.703599	0.739145	-0.0355456	0.891099	0.947363	-1.02494	SULTR3;3	protein_coding	Probable sulfate transporter 3.3 [Source:UniProtKB/Swiss-Prot;Acc:Q9SXS2]
AT1G23100	4.68824	4.66186	0.0263842	0.769496	0.883839	1.01846		protein_coding	GroES-like family protein [Source:UniProtKB/TrEMBL;Acc:Q8LDC9]
AT1G23110	5.18412	0.244056	4.94006	8.5670982407833e-13	2.47657926078819e-10	30.6978		protein_coding	Fold protein [Source:UniProtKB/TrEMBL;Acc:Q6DSU0]
AT1G23120	3.56831	3.70401	-0.135707	0.231746	0.44309	-1.09863		protein_coding	Polyketide cyclase/dehydrase and lipid transport superfamily protein [Source:TAIR;Acc:AT1G23120]
AT1G23140	5.8549	2.82576	3.02914	1.49435464654128e-14	9.10498791101862e-12	8.16325	CAR8	protein_coding	Protein C2-DOMAIN ABA-RELATED 8 [Source:UniProtKB/Swiss-Prot;Acc:O49303]
AT1G23150	4.50857	4.08941	0.419157	0.0050544	0.0269777	1.33715		protein_coding	Putative uncharacterized protein At1g23150 [Source:UniProtKB/TrEMBL;Acc:Q84JS3]
AT1G23160	4.69998	4.46147	0.238505	0.0642983	0.185454	1.17977		protein_coding	Auxin-responsive GH3 family protein [Source:UniProtKB/TrEMBL;Acc:O49301]
AT1G23170	4.90285	4.72081	0.182038	0.02314	0.087205	1.13449		protein_coding	Protein of unknown function DUF2359, transmembrane [Source:TAIR;Acc:AT1G23170]
AT1G23180	4.49733	4.41945	0.077883	0.336516	0.557631	1.05547		protein_coding	ARM repeat superfamily protein [Source:UniProtKB/TrEMBL;Acc:Q8H0U3]
AT1G23190	8.04847	7.87326	0.175219	0.00527906	0.027906	1.12914	PGM3	protein_coding	Probable phosphoglucomutase, cytoplasmic 1 [Source:UniProtKB/Swiss-Prot;Acc:O49299]
AT1G23200	1.5872	1.43321	0.153989	0.562686	0.750215	1.11264	PME6	protein_coding	Probable pectinesterase/pectinesterase inhibitor 6 [Source:UniProtKB/Swiss-Prot;Acc:O49298]
AT1G23205	1.4458	2.10436	-0.658561	0.00149583	0.0102316	-1.57851		protein_coding	At1g23205 [Source:UniProtKB/TrEMBL;Acc:O49297]
AT1G23210	3.17538	2.58779	0.58759	0.000579968	0.00472226	1.50273	AtGH9B6	protein_coding	Endoglucanase 4 [Source:UniProtKB/Swiss-Prot;Acc:O49296]
AT1G23220	3.86382	3.95812	-0.094298	0.356643	0.577216	-1.06755		protein_coding	Dynein light chain type 1 family protein [Source:UniProtKB/TrEMBL;Acc:Q9LR39]
AT1G23230	5.73534	5.8099	-0.0745579	0.553797	0.744481	-1.05304	MED23	protein_coding	Mediator of RNA polymerase II transcription subunit 23 [Source:UniProtKB/Swiss-Prot;Acc:F4I4P3]
AT1G23260	5.69801	5.72494	-0.026933	0.69675	0.839089	-1.01884	UEV1A	protein_coding	UEV1A [Source:UniProtKB/TrEMBL;Acc:A0A178WAQ1]
AT1G23280	5.48704	5.40506	0.0819796	0.338136	0.559332	1.05847		protein_coding	Protein MAK16 homolog [Source:UniProtKB/TrEMBL;Acc:F4I4Q1]
AT1G23290	7.65947	7.75186	-0.092384	0.284265	0.503433	-1.06613	RPL27AB	protein_coding	60S ribosomal protein L27a-2 [Source:UniProtKB/Swiss-Prot;Acc:Q9LR33]
AT1G23300	0.509678	0.899838	-0.39016	0.311618	0.531679	-1.31054	DTX32	protein_coding	Protein DETOXIFICATION 32 [Source:UniProtKB/Swiss-Prot;Acc:F4I4Q3]
AT1G23310	5.51145	5.80962	-0.298174	0.000678218	0.00536676	-1.22959	GGAT1	protein_coding	Glutamate--glyoxylate aminotransferase 1 [Source:UniProtKB/Swiss-Prot;Acc:Q9LR30]
AT1G23330	5.01617	5.10835	-0.092182	0.272062	0.489999	-1.06598		protein_coding	Alpha/beta-Hydrolases superfamily protein [Source:UniProtKB/TrEMBL;Acc:Q9LR26]
AT1G23340	4.07336	3.85973	0.213631	0.0195292	0.0766079	1.1596		protein_coding	At1g23340 [Source:UniProtKB/TrEMBL;Acc:Q8GY67]
AT1G23360	2.87754	3.12968	-0.252139	0.0409198	0.133657	-1.19097	MENG	protein_coding	2-phytyl-1,4-beta-naphthoquinone methyltransferase, chloroplastic [Source:UniProtKB/Swiss-Prot;Acc:Q3ED65]
AT1G23380	4.047	4.32423	-0.277235	0.00219265	0.0139029	-1.21187	KNAT6	protein_coding	KNOTTED1-like homeobox gene 6 [Source:TAIR;Acc:AT1G23380]
AT1G23390	3.98548	4.22347	-0.237986	0.0495061	0.153379	-1.17934		protein_coding	F-box/Kelch repeat-containing F-box family protein [Source:UniProtKB/TrEMBL;Acc:C4PVQ8]
AT1G23400	3.54799	3.90255	-0.354565	0.00392363	0.0220883	-1.2786	CAF2	protein_coding	CAF2 [Source:UniProtKB/TrEMBL;Acc:A0A178WC04]
AT1G23410	5.17358	5.08949	0.0840928	0.345113	0.566145	1.06002	RPS27AA	protein_coding	Ubiquitin-40S ribosomal protein S27a-1 [Source:UniProtKB/Swiss-Prot;Acc:P59271]
AT1G23440	6.76857	6.77337	-0.00479276	0.952047	0.978202	-1.00333		protein_coding	Peptidase C15, pyroglutamyl peptidase I-like protein [Source:UniProtKB/TrEMBL;Acc:Q9C5G6]
AT1G23450	0.885433	0.983095	-0.0976621	0.673622	0.824035	-1.07004		protein_coding	Tetratricopeptide repeat (TPR)-like superfamily protein [Source:TAIR;Acc:AT1G23450]
AT1G23460	3.97515	4.18214	-0.206996	0.0454056	0.14431	-1.15428		protein_coding	Pectin lyase-like superfamily protein [Source:UniProtKB/TrEMBL;Acc:F4I672]
AT1G23465	0.769264	0.648173	0.121091	0.650466	0.809943	1.08756		protein_coding	At1g23470 [Source:UniProtKB/TrEMBL;Acc:Q5BIV4]
AT1G23480	5.36927	5.05938	0.30989	0.000358058	0.00317593	1.23961	CSLA3	protein_coding	Glycosyltransferase (Fragment) [Source:UniProtKB/TrEMBL;Acc:W8Q7B4]
AT1G23490	7.56954	7.4841	0.0854425	0.235447	0.447561	1.06101	ARF2-A	protein_coding	ADP-ribosylation factor 2-B [Source:UniProtKB/Swiss-Prot;Acc:P0DH91]
AT1G23530	2.2042	2.21087	-0.00666606	0.963688	0.983099	-1.00463		protein_coding	At1g23530 [Source:UniProtKB/TrEMBL;Acc:Q9ZUE1]
AT1G23540	2.0536	0.68807	1.36553	1.03434713601751e-05	0.000170743	2.57671	PERK12	protein_coding	Proline-rich receptor-like protein kinase PERK12 [Source:UniProtKB/Swiss-Prot;Acc:Q9ZUE0]
AT1G23550	2.43136	1.95821	0.473156	0.00532064	0.0280771	1.38814	SRO2	protein_coding	Probable inactive poly [ADP-ribose] polymerase SRO2 [Source:UniProtKB/Swiss-Prot;Acc:Q9ZUD9]
AT1G23560	3.93401	4.13068	-0.196676	0.0323073	0.11204	-1.14605		protein_coding	F5O8.12 protein [Source:UniProtKB/TrEMBL;Acc:Q9ZUD8]
AT1G23710	2.26218	2.67421	-0.412036	0.0187504	0.0742886	-1.33056		protein_coding	At1g23710 [Source:UniProtKB/TrEMBL;Acc:Q9ZUC4]
AT1G23720	6.52933	6.64608	-0.116751	0.522923	0.720992	-1.08429		protein_coding	Proline-rich extensin-like family protein [Source:TAIR;Acc:AT1G23720]
AT1G23740	0.969766	1.95563	-0.985868	1.59237011492057e-05	0.000241348	-1.9805	AOR	protein_coding	NADPH-dependent alkenal/one oxidoreductase, chloroplastic [Source:UniProtKB/Swiss-Prot;Acc:Q9ZUC1]
AT1G23750	5.60178	5.34508	0.256697	0.00712136	0.0352587	1.19474		protein_coding	F5O8.30 protein [Source:UniProtKB/TrEMBL;Acc:Q9ZUC0]
AT1G23760	3.40076	4.23095	-0.830196	8.6426144232217e-07	2.19271045238483e-05	-1.77793	PGL1	protein_coding	Polygalacturonase 1 beta-like protein 1 [Source:UniProtKB/Swiss-Prot;Acc:P92982]
AT1G23780	5.3983	5.35063	0.0476794	0.410202	0.62815	1.0336	SKIP22	protein_coding	F-box family protein [Source:UniProtKB/TrEMBL;Acc:C1PI94]
AT1G23790	3.76808	3.74146	0.0266186	0.7605	0.878815	1.01862		protein_coding	At1g23790 [Source:UniProtKB/TrEMBL;Acc:Q9ZUB7]
AT1G23800	5.58318	5.41682	0.166357	0.125511	0.296159	1.12222	ALDH2B7	protein_coding	Aldehyde dehydrogenase family 2 member B7, mitochondrial [Source:UniProtKB/Swiss-Prot;Acc:Q8S528]
AT1G23820	7.51808	7.49123	0.0268486	0.637194	0.800973	1.01878	SPDSYN1	protein_coding	Spermidine synthase 1 [Source:UniProtKB/Swiss-Prot;Acc:Q9ZUB3]
AT1G23830	2.78714	2.71343	0.0737066	0.601656	0.777143	1.05242		protein_coding	At1g23830/F5O8_36 [Source:UniProtKB/TrEMBL;Acc:Q9ZUB2]
AT1G23850	3.40545	3.44272	-0.0372683	0.733701	0.862368	-1.02617		protein_coding	Putative uncharacterized protein At1g23850 [Source:UniProtKB/TrEMBL;Acc:Q9LRA9]
AT1G23860	4.59864	4.83847	-0.239835	0.00366181	0.0209087	-1.18086	RSZ21	protein_coding	SRZ21 [Source:UniProtKB/TrEMBL;Acc:A0A178WC08]
AT1G23870	5.56475	6.51134	-0.946593	1.12046405186374e-09	8.58314474081459e-08	-1.92732	TPS9	protein_coding	Probable alpha,alpha-trehalose-phosphate synthase [UDP-forming] 9 [Source:UniProtKB/Swiss-Prot;Acc:Q9LRA7]
AT1G23880	2.58238	2.56889	0.0134867	0.914154	0.959314	1.00939		protein_coding	At1g23880/T23E23_8 [Source:UniProtKB/TrEMBL;Acc:Q8S9K1]
AT1G23890	4.50019	4.33882	0.161369	0.0800436	0.216883	1.11835		protein_coding	NHL domain-containing protein [Source:UniProtKB/TrEMBL;Acc:F4I7N5]
AT1G23900	6.34471	6.34035	0.00436634	0.961543	0.98243	1.00303	GAMMA-ADR	protein_coding	AP-1 complex subunit gamma-1 [Source:UniProtKB/Swiss-Prot;Acc:Q84K16]
AT1G23935	3.57004	3.55304	0.0170035	0.881146	0.942422	1.01186		protein_coding
AT1G23950	4.98044	4.75801	0.222433	0.0135909	0.0581581	1.1667		protein_coding	UPF0725 protein At1g23950 [Source:UniProtKB/Swiss-Prot;Acc:Q9LR97]
AT1G23960	5.90274	5.65189	0.250842	0.000592819	0.00480418	1.1899		protein_coding	UPF0725 protein At1g23960 [Source:UniProtKB/Swiss-Prot;Acc:Q8RXM6]
AT1G23970	3.77301	3.56358	0.209426	0.0736679	0.204024	1.15623		protein_coding	UPF0725 protein At1g23970 [Source:UniProtKB/Swiss-Prot;Acc:Q94A88]
AT1G23980	2.84434	2.86972	-0.0253821	0.831753	0.918166	-1.01775	ATL47	protein_coding	RING-H2 finger protein ATL47 [Source:UniProtKB/Swiss-Prot;Acc:Q8GW38]
AT1G24020	0.350156	-0.612495	0.962651	0.00423777	0.0234665	1.94889	MLP423	protein_coding	MLP-like protein 423 [Source:UniProtKB/Swiss-Prot;Acc:Q93VR4]
AT1G24030	2.92272	3.14145	-0.218729	0.115498	0.279698	-1.16371	PBL28	protein_coding	Probable serine/threonine-protein kinase PBL28 [Source:UniProtKB/Swiss-Prot;Acc:Q84M95]
AT1G24040	3.17114	3.56229	-0.391156	0.00395655	0.0222357	-1.31144		protein_coding	Acyl-CoA N-acyltransferases (NAT) superfamily protein [Source:UniProtKB/TrEMBL;Acc:Q9LR91]
AT1G24050	6.95794	7.03197	-0.0740259	0.192369	0.392771	-1.05265		protein_coding	At1g24050/T23E23_11 [Source:UniProtKB/TrEMBL;Acc:Q8L466]
AT1G24090	3.29517	3.33799	-0.0428247	0.695025	0.838101	-1.03013		protein_coding	RNase H domain-containing protein [Source:UniProtKB/TrEMBL;Acc:F4I7R5]
AT1G24095	3.5535	3.42762	0.125882	0.207315	0.412464	1.09117		protein_coding	Putative thiol-disulfide oxidoreductase DCC [Source:UniProtKB/TrEMBL;Acc:Q9LR85]
AT1G24100	7.09566	6.53111	0.564547	2.48634494050818e-05	0.0003503	1.47892	UGT74B1	protein_coding	Glycosyltransferase [Source:UniProtKB/TrEMBL;Acc:A0A178WKT6]
AT1G24120	4.9055	5.01052	-0.105023	0.151495	0.336105	-1.07551	ATJ16	protein_coding	Chaperone protein dnaJ 16 [Source:UniProtKB/Swiss-Prot;Acc:Q8VXV4]
AT1G24130	2.47208	2.01175	0.460332	0.00508109	0.0271019	1.37586		protein_coding	F3I6.5 protein [Source:UniProtKB/TrEMBL;Acc:O48679]
AT1G24140	-0.438504	-2.65582	2.21731	0.00101732	0.00749021	4.65027	3MMP	protein_coding	Metalloendoproteinase 3-MMP [Source:UniProtKB/Swiss-Prot;Acc:Q5XF51]
AT1G24150	4.93325	4.64563	0.287612	0.00187287	0.0122759	1.22062	ATFH4	protein_coding	formin homologue 4 [Source:TAIR;Acc:AT1G24150]
AT1G24160	5.77327	5.51671	0.256554	0.000133829	0.0014442	1.19462		protein_coding	F3I6.9 protein [Source:UniProtKB/TrEMBL;Acc:O48683]
AT1G24170	6.7686	6.26485	0.50375	6.34308857242706e-06	0.000114656	1.41789	GATL8	protein_coding	Hexosyltransferase [Source:UniProtKB/TrEMBL;Acc:A0A178WGI0]
AT1G24180	8.52304	8.42491	0.0981268	0.224321	0.433901	1.07038	IAR4	protein_coding	Pyruvate dehydrogenase E1 component subunit alpha-2, mitochondrial [Source:UniProtKB/Swiss-Prot;Acc:Q8H1Y0]
AT1G24190	6.12263	6.16151	-0.0388807	0.515395	0.714946	-1.02732	SNL3	protein_coding	SIN3-like 3 [Source:TAIR;Acc:AT1G24190]
AT1G24210	0.177974	-0.354482	0.532456	0.145022	0.326128	1.44639		protein_coding	At1g24210 [Source:UniProtKB/TrEMBL;Acc:Q8LCT6]
AT1G24240	4.235	4.2649	-0.0299073	0.71561	0.850806	-1.02095		protein_coding	At1g24240/F3I6_17 [Source:UniProtKB/TrEMBL;Acc:O48691]
AT1G24265	2.75345	2.72347	0.0299879	0.813105	0.908645	1.021		protein_coding	Protein of unknown function (DUF1664) [Source:TAIR;Acc:AT1G24265]
AT1G24267	6.27214	5.76142	0.510727	3.9466450254668e-07	1.14361369434221e-05	1.42477		protein_coding	Protein of unknown function (DUF1664) [Source:TAIR;Acc:AT1G24267]
AT1G24280	6.28311	6.2235	0.0596059	0.46486	0.674001	1.04218	G6PD3	protein_coding	Glucose-6-phosphate 1-dehydrogenase [Source:UniProtKB/TrEMBL;Acc:A0A178WP00]
AT1G24290	1.99843	2.04185	-0.043419	0.782455	0.890969	-1.03055		protein_coding	AAA-type ATPase family protein [Source:UniProtKB/TrEMBL;Acc:O48696]
AT1G24300	5.8378	5.91857	-0.0807658	0.376811	0.597299	-1.05758		protein_coding	GYF domain-containing protein [Source:UniProtKB/TrEMBL;Acc:F4I983]
AT1G24310	5.15535	5.25793	-0.102581	0.113197	0.276059	-1.07369	NUP54	protein_coding	Nuclear pore complex protein NUP54 [Source:UniProtKB/Swiss-Prot;Acc:Q8GYF7]
AT1G24320	3.59626	3.27656	0.319697	0.0191135	0.0753129	1.24807	GCS2	protein_coding	Alpha-glucosidase 2 [Source:UniProtKB/Swiss-Prot;Acc:Q84M89]
AT1G24330	1.42976	1.71004	-0.280281	0.114199	0.27757	-1.21443	PUB6	protein_coding	U-box domain-containing protein 6 [Source:UniProtKB/Swiss-Prot;Acc:O48700]
AT1G24340	4.82678	5.16971	-0.342932	0.000313946	0.00285173	-1.26833	EMB260	protein_coding	FAD/NAD(P)-binding oxidoreductase family protein [Source:UniProtKB/TrEMBL;Acc:Q8GYJ7]
AT1G24350	4.62112	4.61129	0.00982427	0.908712	0.956712	1.00683		protein_coding	Acid phosphatase/vanadium-dependent haloperoxidase-related protein [Source:UniProtKB/TrEMBL;Acc:F4I989]
AT1G24360	7.94278	7.8026	0.140171	0.0391318	0.129364	1.10204		protein_coding	3-oxoacyl-[acyl-carrier-protein] reductase, chloroplastic [Source:UniProtKB/Swiss-Prot;Acc:P33207]
AT1G24420	-0.549856	0.660092	-1.20995	0.00016247	0.00168751	-2.31329		protein_coding	F21J9.8 [Source:UniProtKB/TrEMBL;Acc:Q9FYM1]
AT1G24430	4.05222	4.40173	-0.34951	0.0587013	0.173833	-1.27413		protein_coding	F21J9.9 [Source:UniProtKB/TrEMBL;Acc:Q9FYM0]
AT1G24440	4.22509	4.72059	-0.4955	1.46843571706753e-05	0.000226759	-1.40981		protein_coding	F21J9.10 [Source:UniProtKB/TrEMBL;Acc:Q9FYL9]
AT1G24450	3.98469	3.85183	0.132861	0.125871	0.296742	1.09647	NFD2	protein_coding	Protein NUCLEAR FUSION DEFECTIVE 2 [Source:UniProtKB/Swiss-Prot;Acc:Q9FYL8]
AT1G24460	6.75875	6.69484	0.0639089	0.396386	0.615385	1.04529		protein_coding	TGN-related, localized SYP41 interacting protein [Source:UniProtKB/TrEMBL;Acc:F4I9A1]
AT1G24485	-2.21684	-0.671758	-1.54508	0.0166164	0.067864	-2.91821		protein_coding
AT1G24490	4.58726	4.71455	-0.127287	0.083595	0.223711	-1.09224	ALB3L1	protein_coding	ALBINO3-like protein 1, chloroplastic [Source:UniProtKB/Swiss-Prot;Acc:Q9FYL3]
AT1G24510	8.48388	8.48229	0.00159064	0.977408	0.989627	1.0011	CCT5	protein_coding	T-complex protein 1 subunit epsilon [Source:UniProtKB/Swiss-Prot;Acc:O04450]
AT1G24530	3.63512	3.84321	-0.208084	0.0397929	0.130948	-1.15515		protein_coding	F21J9.19 [Source:UniProtKB/TrEMBL;Acc:Q9FYL1]
AT1G24560	5.44057	5.54527	-0.104697	0.123998	0.29392	-1.07527		protein_coding	Paramyosin [Source:UniProtKB/TrEMBL;Acc:Q8LPK7]
AT1G24575	3.54195	1.0008	2.54115	7.71768005911138e-10	6.38102298666069e-08	5.82053		protein_coding	At1g24575 [Source:UniProtKB/TrEMBL;Acc:Q8LAL6]
AT1G24600	-1.0043	-0.586517	-0.417782	0.231962	0.443326	-1.33587		protein_coding	At1g24600 [Source:UniProtKB/TrEMBL;Acc:Q9FYK4]
AT1G24610	4.56068	4.57542	-0.0147402	0.85625	0.93034	-1.01027		protein_coding	F21J9.27 [Source:UniProtKB/TrEMBL;Acc:Q9FYK3]
AT1G24620	2.57852	2.4706	0.107929	0.550337	0.742018	1.07768	CML25	protein_coding	Probable calcium-binding protein CML25 [Source:UniProtKB/Swiss-Prot;Acc:Q9FYK2]
AT1G24625	4.86409	4.98343	-0.119342	0.0770527	0.210804	-1.08624	ZFP7	protein_coding	Zinc finger protein 7 [Source:UniProtKB/Swiss-Prot;Acc:Q39266]
AT1G24706	6.24729	6.31736	-0.0700662	0.494325	0.698315	-1.04976	THO2	protein_coding	THO complex subunit 2 [Source:UniProtKB/Swiss-Prot;Acc:F4IAT2]
AT1G24735	2.92628	2.36168	0.564607	0.00053919	0.00444692	1.47898		protein_coding	S-adenosyl-L-methionine-dependent methyltransferases superfamily protein [Source:UniProtKB/TrEMBL;Acc:F4IAT4]
AT1G24764	5.48227	5.39176	0.0905086	0.22063	0.429214	1.06475	ATMAP70-2	protein_coding	microtubule-associated proteins 70-2 [Source:TAIR;Acc:AT1G24764]
AT1G25211	3.29524	3.30107	-0.00582207	0.948043	0.97609	-1.00404		protein_coding	F-box/kelch-repeat protein At1g25211 [Source:UniProtKB/Swiss-Prot;Acc:P0DI06]
AT1G25220	5.89481	5.63691	0.257908	0.00031596	0.00286386	1.19574	ASB1	protein_coding	Anthranilate synthase beta subunit 1 [Source:UniProtKB/TrEMBL;Acc:F4IAW5]
AT1G25230	4.33822	5.18412	-0.845904	4.1647762869955e-07	1.19609717237251e-05	-1.79739		protein_coding	Calcineurin-like metallo-phosphoesterase superfamily protein [Source:TAIR;Acc:AT1G25230]
AT1G25240	1.1877	-2.55792	3.74561	5.79722889260874e-08	2.34493112796694e-06	13.4135		protein_coding	ENTH/VHS/GAT family protein [Source:TAIR;Acc:AT1G25240]
AT1G25250	0.494138	0.84499	-0.350852	0.111706	0.273779	-1.27531	AtIDD16	protein_coding	IDD16 [Source:UniProtKB/TrEMBL;Acc:A0A178WG74]
AT1G25260	7.01691	7.02235	-0.00544116	0.932495	0.968782	-1.00378		protein_coding	Ribosome assembly factor mrt4 [Source:UniProtKB/TrEMBL;Acc:Q94AK8]
AT1G25275	4.86635	4.44735	0.418993	0.00128022	0.00900403	1.33699		protein_coding	AT1G25275 protein [Source:UniProtKB/TrEMBL;Acc:B9DG55]
AT1G25280	6.03329	6.17081	-0.137518	0.0134871	0.0578141	-1.10001	TULP10	protein_coding	Tubby-like F-box protein 10 [Source:UniProtKB/Swiss-Prot;Acc:Q9FRH7]
AT1G25290	3.04651	3.01619	0.0303221	0.771531	0.885108	1.02124	RBL10	protein_coding	RHOMBOID-like protein 10, chloroplastic [Source:UniProtKB/Swiss-Prot;Acc:F4ICF4]
AT1G25320	4.14392	4.24247	-0.0985491	0.219812	0.428247	-1.0707		protein_coding	At1g25320/F4F7_17 [Source:UniProtKB/TrEMBL;Acc:Q9FRI1]
AT1G25350	7.19568	7.18849	0.00719811	0.903781	0.954286	1.005	OVA9	protein_coding	Glutamine-tRNA ligase, putative / glutaminyl-tRNA synthetase, putative / GlnRS [Source:UniProtKB/TrEMBL;Acc:F4ICG2]
AT1G25360	3.28066	3.16825	0.112411	0.313624	0.533929	1.08103	PCMP-H74	protein_coding	Pentatricopeptide repeat-containing protein At1g25360 [Source:UniProtKB/Swiss-Prot;Acc:Q9FRI5]
AT1G25370	3.9007	3.35166	0.549034	4.14491750944775e-05	0.000537685	1.46311		protein_coding	Putative uncharacterized protein [Source:UniProtKB/TrEMBL;Acc:Q8LFI6]
AT1G25375	4.36262	4.18518	0.177446	0.0255088	0.0938808	1.13088		protein_coding	Metallo-hydrolase/oxidoreductase superfamily protein [Source:UniProtKB/TrEMBL;Acc:Q682P6]
AT1G25380	5.51902	5.54988	-0.0308635	0.593757	0.772153	-1.02162	NDT2	protein_coding	Nicotinamide adenine dinucleotide transporter 2, mitochondrial [Source:UniProtKB/Swiss-Prot;Acc:Q8RWA5]
AT1G25390	4.15335	4.47201	-0.31866	0.0025336	0.0156319	-1.24717	LRK10L-1.1	protein_coding	LEAF RUST 10 DISEASE-RESISTANCE LOCUS RECEPTOR-LIKE PROTEIN KINASE-like 1.1 [Source:UniProtKB/Swiss-Prot;Acc:Q9C6K9]
AT1G25400	2.96279	2.34795	0.614845	0.000345963	0.00308801	1.53139		protein_coding	At1g25400 [Source:UniProtKB/TrEMBL;Acc:Q9C6L0]
AT1G25420	4.88696	4.9157	-0.028736	0.626179	0.793903	-1.02012		protein_coding	At1g25420/F2J7_16 [Source:UniProtKB/TrEMBL;Acc:Q9C6L2]
AT1G25422	-0.419758	-0.477198	0.05744	0.844386	0.924347	1.04062		protein_coding	Putative uncharacterized protein [Source:UniProtKB/TrEMBL;Acc:Q1G3T8]
AT1G25440	0.362783	0.814387	-0.451604	0.0579985	0.172304	-1.36756	COL16	protein_coding	Zinc finger protein CONSTANS-LIKE 16 [Source:UniProtKB/Swiss-Prot;Acc:Q8RWD0]
AT1G25450	3.69337	4.20859	-0.515219	0.000270045	0.00253437	-1.42921	KCS5	protein_coding	3-ketoacyl-CoA synthase 5 [Source:UniProtKB/Swiss-Prot;Acc:Q9C6L5]
AT1G25460	0.847276	1.35812	-0.510847	0.00969902	0.0448476	-1.42489		protein_coding	NAD(P)-binding Rossmann-fold superfamily protein [Source:TAIR;Acc:AT1G25460]
AT1G25470	3.29064	3.55682	-0.266189	0.0877277	0.231239	-1.20263	ERF116	protein_coding	Ethylene-responsive transcription factor ERF116 [Source:UniProtKB/Swiss-Prot;Acc:Q8GW17]
AT1G25480	4.26568	4.22883	0.0368438	0.57414	0.757764	1.02587	ALMT4	protein_coding	Aluminum-activated malate transporter 4 [Source:UniProtKB/Swiss-Prot;Acc:Q9C6L8]
AT1G25490	7.33363	7.24154	0.0920811	0.165428	0.356628	1.06591	PP2AA1	protein_coding	Serine/threonine-protein phosphatase 2A 65 kDa regulatory subunit A alpha isoform [Source:UniProtKB/Swiss-Prot;Acc:Q38845]
AT1G25500	3.61202	3.90256	-0.290538	0.00907686	0.0426278	-1.2231		protein_coding	Plasma-membrane choline transporter family protein [Source:UniProtKB/TrEMBL;Acc:Q9C6L9]
AT1G25510	4.71099	4.41884	0.292156	0.00796506	0.0384975	1.22447		protein_coding	Eukaryotic aspartyl protease family protein [Source:UniProtKB/TrEMBL;Acc:Q9C6M0]
AT1G25520	4.75652	5.11382	-0.357299	0.000267725	0.00251852	-1.28103		protein_coding	GDT1-like protein 4 [Source:UniProtKB/Swiss-Prot;Acc:Q9C6M1]
AT1G25530	5.46494	4.99132	0.473628	9.8298506636799e-07	2.44382552218693e-05	1.3886		protein_coding	Lysine histidine transporter-like 6 [Source:UniProtKB/Swiss-Prot;Acc:Q9C6M2]
[truncated: 17,804 more rows]

## Sheet: OE Minus Pi - OE Plus Pi
Gene_ID	AveCPM_OE_Minus_Pi	AveCPM_OE_Plus_Pi	logFC (Minus Pi / Plus Pi)	P.Value	adj.P.Val	Fold_Change	Gene_Name	Gene_type	Description
AT1G01010	4.55526	4.7341	-0.178841	0.0566059	0.169442	-1.13197	NAC001	protein_coding	NAC domain-containing protein 1 [Source:UniProtKB/Swiss-Prot;Acc:Q0WV96]
AT1G01020	4.1513	4.05112	0.100176	0.376998	0.597422	1.0719	ARV1	protein_coding	ARV1 [Source:UniProtKB/TrEMBL;Acc:Q5MK24]
AT1G01030	-0.117847	-0.345356	0.227508	0.515458	0.715008	1.17081	NGA3	protein_coding	NGA3 [Source:UniProtKB/TrEMBL;Acc:A0A178W3T3]
AT1G01040	5.68234	5.73176	-0.0494138	0.70832	0.846453	-1.03484	DCL1	protein_coding	Dicer-like 1 [Source:UniProtKB/TrEMBL;Acc:F4HQG6]
AT1G01050	6.56482	6.62619	-0.061376	0.281099	0.499981	-1.04346	PPA1	protein_coding	Soluble inorganic pyrophosphatase 1 [Source:UniProtKB/Swiss-Prot;Acc:Q93V56]
AT1G01060	5.0243	5.1664	-0.142099	0.0592678	0.174971	-1.10351	LHY	protein_coding	LHY1 [Source:UniProtKB/TrEMBL;Acc:A0A178W761]
AT1G01070	5.61709	4.70413	0.912967	2.06332847278084e-07	6.74781674946427e-06	1.88291		protein_coding	WAT1-related protein [Source:UniProtKB/TrEMBL;Acc:A0A178WFU3]
AT1G01080	2.45332	2.86881	-0.415481	0.00446576	0.024469	-1.33374		protein_coding	RNA-binding (RRM/RBD/RNP motifs) family protein [Source:UniProtKB/TrEMBL;Acc:F4HQH8]
AT1G01090	8.01282	7.97306	0.0397613	0.479297	0.685496	1.02794	PDH-E1 ALPHA	protein_coding	Pyruvate dehydrogenase E1 component subunit alpha [Source:UniProtKB/TrEMBL;Acc:A0A178W8A7]
AT1G01100	7.54731	7.55237	-0.00505863	0.945332	0.974657	-1.00351	RPP1A	protein_coding	60S acidic ribosomal protein P1-1 [Source:UniProtKB/Swiss-Prot;Acc:Q8LCW9]
AT1G01110	3.84535	3.74616	0.0991898	0.269124	0.487164	1.07117	IQD18	protein_coding	IQ-domain 18 [Source:UniProtKB/TrEMBL;Acc:Q9MAM4]
AT1G01120	6.03351	6.02607	0.00743589	0.954526	0.979252	1.00517	KCS1	protein_coding	3-ketoacyl-CoA synthase [Source:UniProtKB/TrEMBL;Acc:A0A178W124]
AT1G01140	2.55006	2.18854	0.36152	0.0615016	0.179572	1.28478	CIPK9	protein_coding	CBL-interacting protein kinase 9 [Source:TAIR;Acc:AT1G01140]
AT1G01160	5.09153	5.0922	-0.000666361	0.994037	0.997503	-1.00046	GIF2	protein_coding	GRF1-interacting factor 2 [Source:UniProtKB/TrEMBL;Acc:F4HQJ3]
AT1G01170	1.43556	2.10481	-0.669245	0.000457504	0.0038832	-1.59024		protein_coding	At1g01170 [Source:UniProtKB/TrEMBL;Acc:Q2HIQ2]
AT1G01180	3.57375	3.85313	-0.279385	0.0508951	0.156531	-1.21368		protein_coding	S-adenosyl-L-methionine-dependent methyltransferases superfamily protein [Source:UniProtKB/TrEMBL;Acc:F4HS78]
AT1G01190	4.3299	3.88571	0.444192	0.0293346	0.104241	1.36055	CYP78A8	protein_coding	CYP78A8 [Source:UniProtKB/TrEMBL;Acc:A0A178WIC4]
AT1G01200	3.40373	3.28684	0.116888	0.263851	0.480971	1.08439	RABA3	protein_coding	RABA3 [Source:UniProtKB/TrEMBL;Acc:A0A178W3F7]
AT1G01210	3.43268	3.53791	-0.105234	0.363498	0.584305	-1.07567		protein_coding	DNA-directed RNA polymerase subunit [Source:UniProtKB/TrEMBL;Acc:Q9LNK0]
AT1G01220	5.50039	5.43021	0.0701812	0.463891	0.673285	1.04985	FKGP	protein_coding	Bifunctional fucokinase/fucose pyrophosphorylase [Source:UniProtKB/Swiss-Prot;Acc:Q9LNJ9]
AT1G01225	2.94875	2.97728	-0.0285337	0.773831	0.886614	-1.01997		protein_coding	At1g01225 [Source:UniProtKB/TrEMBL;Acc:Q29PY0]
AT1G01230	5.07701	5.11799	-0.040978	0.659981	0.815982	-1.02881		protein_coding	ORMDL family protein [Source:UniProtKB/TrEMBL;Acc:Q9C5I0]
AT1G01240	3.31779	3.42268	-0.104891	0.400478	0.619186	-1.07541		protein_coding	At1g01240/F6F3_11 [Source:UniProtKB/TrEMBL;Acc:Q9LNJ7]
AT1G01260	4.81452	4.71113	0.103384	0.146943	0.329047	1.07429	BHLH13	protein_coding	Transcription factor bHLH13 [Source:UniProtKB/Swiss-Prot;Acc:Q9LNJ5]
AT1G01290	4.31298	4.43413	-0.12115	0.131717	0.305954	-1.0876	CNX3	protein_coding	Cyclic pyranopterin monophosphate synthase, mitochondrial [Source:UniProtKB/Swiss-Prot;Acc:Q39056]
AT1G01300	6.80651	6.78774	0.0187709	0.751278	0.873033	1.0131	APF2	protein_coding	Aspartyl protease family protein 2 [Source:UniProtKB/Swiss-Prot;Acc:Q9LNJ3]
AT1G01320	4.7135	4.97053	-0.257029	0.114884	0.278688	-1.19501		protein_coding	Tetratricopeptide repeat (TPR)-like superfamily protein [Source:UniProtKB/TrEMBL;Acc:F4HS99]
AT1G01340	4.33851	4.40484	-0.0663231	0.464596	0.673765	-1.04704	CNGC10	protein_coding	Probable cyclic nucleotide-gated ion channel 10 [Source:UniProtKB/Swiss-Prot;Acc:Q9LNJ0]
AT1G01350	4.76188	4.77442	-0.012542	0.866838	0.93548	-1.00873		protein_coding	Zinc finger CCCH domain-containing protein 1 [Source:UniProtKB/Swiss-Prot;Acc:Q8GX84]
AT1G01360	4.40937	4.12985	0.279524	0.00151388	0.0103202	1.21379	PYL9	protein_coding	RCAR1 [Source:UniProtKB/TrEMBL;Acc:A0A178W4H4]
AT1G01370	3.59524	3.56286	0.0323854	0.743684	0.868509	1.0227	HTR12	protein_coding	Histone H3-like centromeric protein HTR12 [Source:UniProtKB/Swiss-Prot;Acc:Q8RVQ9]
AT1G01380	2.14817	1.05294	1.09523	4.40084688584075e-05	0.000566248	2.13647	ETC1	protein_coding	MYB-like transcription factor ETC1 [Source:UniProtKB/Swiss-Prot;Acc:Q9LNI5]
AT1G01420	2.64467	2.91241	-0.267739	0.0541319	0.164078	-1.20392	UGT72B3	protein_coding	UDP-glucosyl transferase 72B3 [Source:TAIR;Acc:AT1G01420]
AT1G01430	5.30229	5.45738	-0.15509	0.0154135	0.0641282	-1.11349	TBL25	protein_coding	Protein trichome birefringence-like 25 [Source:UniProtKB/Swiss-Prot;Acc:Q84JH9]
AT1G01440	4.63021	4.59987	0.0303401	0.705032	0.844103	1.02125		protein_coding	At1g01440 [Source:UniProtKB/TrEMBL;Acc:Q6NQ63]
AT1G01448	4.08893	4.00444	0.0844868	0.464303	0.673612	1.06031		lncRNA	other RNA [Source:TAIR;Acc:AT1G01448]
AT1G01453	3.25362	1.1057	2.14792	3.88933533551091e-09	2.4181041856762e-07	4.43188		protein_coding
AT1G01470	6.90654	6.65662	0.249923	0.00776751	0.0377592	1.18914	LEA14	protein_coding	LSR3 [Source:UniProtKB/TrEMBL;Acc:A0A178W160]
AT1G01480	1.67245	1.82536	-0.15291	0.269577	0.487611	-1.11181	ACS2	protein_coding	1-aminocyclopropane-1-carboxylate synthase 2 [Source:UniProtKB/Swiss-Prot;Acc:Q06402]
AT1G01490	5.44141	5.4521	-0.0106829	0.893453	0.948412	-1.00743		protein_coding	Heavy metal transport/detoxification superfamily protein [Source:TAIR;Acc:AT1G01490]
AT1G01500	3.19857	3.34267	-0.144096	0.126962	0.298397	-1.10504		protein_coding	Uncharacterized protein At1g01500 [Source:UniProtKB/Swiss-Prot;Acc:Q8GUH2]
AT1G01510	5.96389	6.00174	-0.0378499	0.570223	0.754925	-1.02658	AN	protein_coding	C-terminal binding protein AN [Source:UniProtKB/Swiss-Prot;Acc:O23702]
AT1G01540	5.94187	5.89209	0.0497822	0.468722	0.677194	1.03511		protein_coding	Probable serine/threonine-protein kinase At1g01540 [Source:UniProtKB/Swiss-Prot;Acc:Q3EDL4]
AT1G01550	7.34236	7.55104	-0.208678	0.0076656	0.0373739	-1.15563	BPS1	protein_coding	Protein BPS1, chloroplastic [Source:UniProtKB/Swiss-Prot;Acc:Q9LMM6]
AT1G01570	1.94505	2.21016	-0.265108	0.0550592	0.166125	-1.20173		protein_coding	F22L4.11 protein [Source:UniProtKB/TrEMBL;Acc:Q9LMM4]
AT1G01580	6.20797	6.83688	-0.628903	0.0728763	0.202479	-1.54639	FRO2	protein_coding	ferric reduction oxidase 2 [Source:TAIR;Acc:AT1G01580]
AT1G01600	3.64257	3.64102	0.00155666	0.987733	0.994766	1.00108	CYP86A4	protein_coding	Cytochrome P450 86A4 [Source:UniProtKB/Swiss-Prot;Acc:Q9LMM1]
AT1G01610	5.60124	5.62594	-0.024704	0.843841	0.923905	-1.01727	GPAT4	protein_coding	GPAT4 [Source:UniProtKB/TrEMBL;Acc:A0A178W9F8]
AT1G01620	8.53765	8.70085	-0.163207	0.0861469	0.228402	-1.11977	PIP1-3	protein_coding	TMP-B [Source:UniProtKB/TrEMBL;Acc:A0A178WIA6]
AT1G01630	6.20617	6.19842	0.00774993	0.907115	0.95586	1.00539		protein_coding	Polyphosphoinositide binding protein, putative [Source:UniProtKB/TrEMBL;Acc:Q9LQ96]
AT1G01640	4.62822	4.65265	-0.0244226	0.685477	0.832443	-1.01707		protein_coding	BTB/POZ domain-containing protein At1g01640 [Source:UniProtKB/Swiss-Prot;Acc:Q9LQ95]
AT1G01650	5.61027	5.6189	-0.00863477	0.873453	0.938304	-1.006	SPPL4	protein_coding	Signal peptide peptidase-like 4 [Source:UniProtKB/Swiss-Prot;Acc:Q0WMJ8]
AT1G01660	2.96533	1.23449	1.73084	9.74735566194936e-09	5.26923035104098e-07	3.31921		protein_coding	RING/U-box superfamily protein [Source:TAIR;Acc:AT1G01660]
AT1G01670	0.805382	0.707175	0.0982069	0.651162	0.810219	1.07044	PUB56	protein_coding	U-box domain-containing protein 56 [Source:UniProtKB/Swiss-Prot;Acc:Q8GXQ7]
AT1G01690	3.86557	3.93821	-0.0726421	0.380198	0.600511	-1.05164	ATPRD3	protein_coding	Putative recombination initiation defects 3 [Source:UniProtKB/TrEMBL;Acc:F4HU48]
AT1G01700	0.863419	1.06148	-0.198065	0.356904	0.577474	-1.14716	ATROPGEF2	protein_coding	RHO guanyl-nucleotide exchange factor 2 [Source:TAIR;Acc:AT1G01700]
AT1G01710	5.00763	5.03314	-0.0255126	0.678129	0.827503	-1.01784		protein_coding	Acyl-CoA thioesterase II [Source:UniProtKB/TrEMBL;Acc:F4HU51]
AT1G01715	2.05262	2.25946	-0.206838	0.232099	0.443532	-1.15416		protein_coding
AT1G01720	5.66042	5.6889	-0.0284764	0.687047	0.833582	-1.01993	NAC002	protein_coding	ATAF1 [Source:UniProtKB/TrEMBL;Acc:A0A178W8W1]
AT1G01725	1.89152	1.92514	-0.0336212	0.836221	0.920443	-1.02358		protein_coding	Adenylosuccinate synthetase [Source:UniProtKB/TrEMBL;Acc:Q9LQ84]
AT1G01730	4.69869	4.80368	-0.104992	0.153259	0.338937	-1.07549		protein_coding	Putative uncharacterized protein At1g01730 [Source:UniProtKB/TrEMBL;Acc:Q9LQ83]
AT1G01740	3.21231	3.3803	-0.167991	0.237338	0.44976	-1.12349		protein_coding	Kinase with tetratricopeptide repeat domain-containing protein [Source:UniProtKB/TrEMBL;Acc:F4HU55]
AT1G01750	5.6398	4.78493	0.854877	6.76821443610412e-08	2.67780583943524e-06	1.8086	ADF11	protein_coding	actin depolymerizing factor 11 [Source:TAIR;Acc:AT1G01750]
AT1G01760	2.54893	2.6462	-0.097268	0.38504	0.605015	-1.06975		protein_coding	Denosine deaminases acting on tRNA [Source:UniProtKB/TrEMBL;Acc:A0A1P8ASW1]
AT1G01770	4.0432	3.99959	0.0436045	0.742891	0.868105	1.03069		protein_coding	Propionyl-CoA carboxylase [Source:UniProtKB/TrEMBL;Acc:Q8GZ85]
AT1G01780	5.69579	4.77481	0.920985	8.12790787162348e-09	4.54657716592904e-07	1.89341	PLIM2B	protein_coding	LIM domain-containing protein PLIM2b [Source:UniProtKB/Swiss-Prot;Acc:Q1ECF5]
AT1G01790	4.89459	4.96993	-0.0753421	0.581034	0.762669	-1.05361	KEA1	protein_coding	K(+) efflux antiporter 1, chloroplastic [Source:UniProtKB/Swiss-Prot;Acc:Q9ZTZ7]
AT1G01800	5.76017	5.97925	-0.219081	0.00880675	0.0416159	-1.16399		protein_coding	AT1G01800 protein [Source:UniProtKB/TrEMBL;Acc:Q94K30]
AT1G01820	5.40347	5.67126	-0.267791	0.000202908	0.00201151	-1.20396	PEX11C	protein_coding	Peroxisomal membrane protein 11C [Source:UniProtKB/Swiss-Prot;Acc:Q9LQ73]
AT1G01830	4.19159	4.31145	-0.119858	0.117078	0.282298	-1.08663		protein_coding	ARM repeat superfamily protein [Source:UniProtKB/TrEMBL;Acc:Q93YW3]
AT1G01840	-0.701869	-0.757973	0.0561035	0.883722	0.943754	1.03965		protein_coding	AP2-like ethylene-responsive transcription factor SNZ [Source:UniProtKB/TrEMBL;Acc:Q9LQ71]
AT1G01860	2.8384	2.96867	-0.130271	0.214837	0.422064	-1.0945	PFC1	protein_coding	rRNA adenine N(6)-methyltransferase [Source:UniProtKB/TrEMBL;Acc:A0A1P8ATE0]
AT1G01880	1.06446	1.07342	-0.00896163	0.963214	0.98292	-1.00623	GEN1	protein_coding	Flap endonuclease GEN-like 1 [Source:UniProtKB/Swiss-Prot;Acc:Q9LPD2]
AT1G01900	2.20457	2.20182	0.00274407	0.988724	0.995157	1.0019	SBTI1.1	protein_coding	SBTI1.1 [Source:UniProtKB/TrEMBL;Acc:A0A178W900]
AT1G01910	6.18047	6.11409	0.066378	0.297192	0.517407	1.04708		protein_coding	ATPase ASNA1 homolog [Source:UniProtKB/TrEMBL;Acc:A0A178WPT5]
AT1G01920	5.2467	5.23717	0.00953757	0.915682	0.960246	1.00663		protein_coding	SET domain-containing protein [Source:UniProtKB/TrEMBL;Acc:F4HU79]
AT1G01930	4.08531	4.13468	-0.0493791	0.500503	0.70333	-1.03482		protein_coding	F22M8.6 protein [Source:UniProtKB/TrEMBL;Acc:Q9LPC8]
AT1G01940	4.49126	4.48103	0.0102293	0.887455	0.945263	1.00712	CYP18-1	protein_coding	Peptidyl-prolyl cis-trans isomerase CYP18-1 [Source:UniProtKB/Swiss-Prot;Acc:Q9LPC7]
AT1G01950	5.13901	5.18221	-0.0432004	0.502282	0.705054	-1.0304	ARK2	protein_coding	Kinesin-like protein [Source:UniProtKB/TrEMBL;Acc:F4HU83]
AT1G01960	7.72082	7.6972	0.0236229	0.865368	0.934811	1.01651	BIG3	protein_coding	Brefeldin A-inhibited guanine nucleotide-exchange protein 3 [Source:UniProtKB/Swiss-Prot;Acc:Q9LPC5]
AT1G01970	2.52403	2.53696	-0.0129241	0.917451	0.961135	-1.009		protein_coding	Pentatricopeptide repeat-containing protein At1g01970 [Source:UniProtKB/Swiss-Prot;Acc:Q9LPC4]
AT1G01990	3.66234	3.88559	-0.223247	0.0300804	0.106319	-1.16736		protein_coding	At1g01990 [Source:UniProtKB/TrEMBL;Acc:Q9LPC2]
AT1G02000	4.20644	4.00557	0.200874	0.0317555	0.110767	1.14939	GAE2	protein_coding	UDP-glucuronate 4-epimerase 2 [Source:UniProtKB/Swiss-Prot;Acc:Q9LPC1]
AT1G02010	3.74819	3.48105	0.267136	0.0599989	0.176354	1.20342	SEC1A	protein_coding	secretory 1A [Source:TAIR;Acc:AT1G02010]
AT1G02020	3.04804	3.16849	-0.120443	0.451244	0.662529	-1.08707		protein_coding	Nitroreductase family protein [Source:UniProtKB/TrEMBL;Acc:O23673]
AT1G02030	-0.354398	0.101438	-0.455836	0.272069	0.489999	-1.37158	ZAT1	protein_coding	Zinc finger protein ZAT1 [Source:UniProtKB/Swiss-Prot;Acc:Q39092]
AT1G02050	3.3914	3.57423	-0.182829	0.120821	0.288668	-1.13511	PKSA	protein_coding	Type III polyketide synthase A [Source:UniProtKB/Swiss-Prot;Acc:O23674]
AT1G02060	3.38786	3.51282	-0.124966	0.209085	0.414733	-1.09048		protein_coding	Pentatricopeptide repeat-containing protein At1g02060, chloroplastic [Source:UniProtKB/Swiss-Prot;Acc:O81908]
AT1G02080	7.8932	7.81828	0.0749223	0.654014	0.811732	1.0533		protein_coding	Transcription regulator [Source:UniProtKB/TrEMBL;Acc:F4HVV6]
AT1G02090	5.87599	5.7755	0.100494	0.171991	0.366015	1.07214	CSN7	protein_coding	COP9 signalosome complex subunit 7 [Source:UniProtKB/Swiss-Prot;Acc:Q94JU3]
AT1G02100	5.71477	5.77975	-0.0649805	0.284074	0.503264	-1.04607		protein_coding	Leucine carboxyl methyltransferase [Source:UniProtKB/TrEMBL;Acc:Q8VY08]
AT1G02110	4.72932	4.79724	-0.067921	0.558177	0.747485	-1.04821		protein_coding	BZIP domain class transcription factor (DUF630 and DUF632) [Source:UniProtKB/TrEMBL;Acc:Q56W45]
AT1G02120	6.09388	6.11373	-0.0198547	0.748533	0.871457	-1.01386	VAD1	protein_coding	Protein VASCULAR ASSOCIATED DEATH 1, chloroplastic [Source:UniProtKB/Swiss-Prot;Acc:F4HVW5]
AT1G02130	5.95671	6.06648	-0.109777	0.0610417	0.17852	-1.07906	RABD2A	protein_coding	Ras-related protein RABD2a [Source:UniProtKB/Swiss-Prot;Acc:P28188]
AT1G02140	6.59431	6.67284	-0.0785274	0.233256	0.444921	-1.05594	MEE63	protein_coding	MEE63 [Source:UniProtKB/TrEMBL;Acc:A0A178WA48]
AT1G02145	5.10362	5.16227	-0.0586526	0.478641	0.685078	-1.04149	ALG12	protein_coding	Dol-P-Man:Man(7)GlcNAc(2)-PP-Dol alpha-1,6-mannosyltransferase [Source:UniProtKB/Swiss-Prot;Acc:A8MR93]
AT1G02150	4.88899	5.04857	-0.159589	0.031458	0.110022	-1.11697		protein_coding	Pentatricopeptide repeat-containing protein At1g02150 [Source:UniProtKB/Swiss-Prot;Acc:Q8LPS6]
AT1G02160	3.56086	3.60575	-0.0448928	0.603003	0.777702	-1.03161		protein_coding	Cox19 family protein (CHCH motif) [Source:UniProtKB/TrEMBL;Acc:A8MQS6]
AT1G02170	5.26945	5.17425	0.0952045	0.260973	0.477481	1.06822	AMC1	protein_coding	MCP1b [Source:UniProtKB/TrEMBL;Acc:A0A178W8H4]
AT1G02180	1.7242	1.72282	0.00137268	0.991903	0.996584	1.00095		protein_coding	Ferredoxin-like protein [Source:UniProtKB/TrEMBL;Acc:Q8GYG8]
AT1G02205	2.71232	2.31526	0.397052	0.00863857	0.0409629	1.31681	CER1	protein_coding	Fatty acid hydroxylase superfamily [Source:TAIR;Acc:AT1G02205]
AT1G02220	6.33689	5.339	0.997889	3.19612095483198e-10	3.02098268007556e-08	1.99708	NAC003	protein_coding	NAC domain-containing protein 3 [Source:UniProtKB/Swiss-Prot;Acc:Q5PP28]
AT1G02230	3.28969	1.98218	1.30751	1.2230738424215e-07	4.34427053410415e-06	2.47513	NAC004	protein_coding	NAC domain-containing protein 4 [Source:UniProtKB/Swiss-Prot;Acc:O81913]
AT1G02260	4.98442	4.99129	-0.00687072	0.955146	0.979461	-1.00477		protein_coding	At1g02260 [Source:UniProtKB/TrEMBL;Acc:O81915]
AT1G02270	4.27474	4.53432	-0.259579	0.0142647	0.0604215	-1.19713		protein_coding	Uncharacterized calcium-binding protein At1g02270 [Source:UniProtKB/Swiss-Prot;Acc:O81916]
AT1G02280	4.41011	4.68623	-0.27612	0.00783229	0.0379977	-1.21093	TOC33	protein_coding	Translocase of chloroplast 33, chloroplastic [Source:UniProtKB/Swiss-Prot;Acc:O23680]
AT1G02290	4.09118	4.17253	-0.0813556	0.312005	0.53209	-1.05801		protein_coding	At1g02290 [Source:UniProtKB/TrEMBL;Acc:Q6GKW8]
AT1G02300	2.20684	2.0351	0.17174	0.225063	0.434802	1.12642	CATHB1	protein_coding	Cathepsin B-like protease 1 [Source:UniProtKB/Swiss-Prot;Acc:F4HVZ1]
AT1G02305	6.77984	6.77639	0.00344382	0.971464	0.98727	1.00239	CATHB2	protein_coding	Cathepsin B-like protease 2 [Source:UniProtKB/Swiss-Prot;Acc:Q93VC9]
AT1G02310	2.26416	1.76419	0.499973	0.0101529	0.0465337	1.41419	MAN1	protein_coding	Glycosyl hydrolase superfamily protein [Source:UniProtKB/TrEMBL;Acc:A0A1P8AQX8]
AT1G02330	5.02414	5.15853	-0.13439	0.0722741	0.201403	-1.09763	CSU2	protein_coding
AT1G02335	5.03166	4.85607	0.17559	0.168004	0.360436	1.12943	GL22	protein_coding	Germin-like protein subfamily 2 member 2 [Source:UniProtKB/Swiss-Prot;Acc:Q9FZ27]
AT1G02340	2.93468	2.41039	0.524286	0.00020868	0.00205331	1.43822	HFR1	protein_coding	Transcription factor HFR1 [Source:UniProtKB/Swiss-Prot;Acc:Q9FE22]
AT1G02350	0.420597	0.183743	0.236854	0.378967	0.599409	1.17842		protein_coding	Protoporphyrinogen oxidase-like protein [Source:UniProtKB/TrEMBL;Acc:F4HVZ8]
AT1G02360	6.02355	6.58598	-0.562431	6.7454609515043e-06	0.000120791	-1.47676		protein_coding	Chitinase family protein [Source:TAIR;Acc:AT1G02360]
AT1G02370	4.08359	4.24359	-0.159997	0.0722291	0.201363	-1.11729		protein_coding	Pentatricopeptide repeat-containing protein At1g02370, mitochondrial [Source:UniProtKB/Swiss-Prot;Acc:Q9FZ24]
AT1G02380	2.51315	1.57768	0.935469	2.02156886218956e-05	0.00029474	1.91251		protein_coding	T6A9.7 protein [Source:UniProtKB/TrEMBL;Acc:Q9FZ23]
AT1G02390	1.59957	1.72778	-0.128203	0.415231	0.632687	-1.09293	GPAT2	protein_coding	Probable glycerol-3-phosphate acyltransferase 2 [Source:UniProtKB/Swiss-Prot;Acc:Q9FZ22]
AT1G02400	4.2414	4.78305	-0.541648	2.99510978513341e-05	0.000410444	-1.45563	GA2OX6	protein_coding	Gibberellin 2-beta-dioxygenase 6 [Source:UniProtKB/Swiss-Prot;Acc:Q9FZ21]
AT1G02410	4.97483	5.01463	-0.0398088	0.561173	0.749062	-1.02798	COX11	protein_coding	Cytochrome c oxidase assembly protein COX11, mitochondrial [Source:UniProtKB/Swiss-Prot;Acc:Q8GWR0]
AT1G02420	2.69781	2.73671	-0.0389031	0.758363	0.877577	-1.02733		protein_coding	Putative pentatricopeptide repeat-containing protein At1g02420 [Source:UniProtKB/Swiss-Prot;Acc:Q9FZ19]
AT1G02430	0.0792777	0.393257	-0.31398	0.187206	0.385709	-1.24313	ATARFD1B	protein_coding	ADP-ribosylation factor D1B [Source:UniProtKB/TrEMBL;Acc:F4HXI4]
AT1G02460	2.21095	2.14621	0.0647367	0.694801	0.838041	1.04589		protein_coding	At1g02460 [Source:UniProtKB/TrEMBL;Acc:Q9FWX5]
AT1G02475	2.31849	2.73994	-0.42145	0.0107479	0.0485524	-1.33927		protein_coding	Polyketide cyclase/dehydrase and lipid transport superfamily protein [Source:UniProtKB/TrEMBL;Acc:Q94K52]
AT1G02500	9.60519	9.67973	-0.0745361	0.351477	0.572388	-1.05302	SAM1	protein_coding	S-adenosylmethionine synthase [Source:UniProtKB/TrEMBL;Acc:A0A178WES1]
AT1G02520	6.63163	6.01916	0.612466	8.76714898152306e-07	2.21960812098657e-05	1.52887	ABCB11	protein_coding	ABC transporter B family member 11 [Source:UniProtKB/Swiss-Prot;Acc:Q9FWX7]
AT1G02530	0.652555	0.227235	0.42532	0.0837904	0.224022	1.34287	ABCB12	protein_coding	PGP12 [Source:UniProtKB/TrEMBL;Acc:A0A178WBY9]
AT1G02560	6.09351	6.23511	-0.141597	0.0167805	0.068407	-1.10313	CLPP5	protein_coding	ATP-dependent Clp protease proteolytic subunit [Source:UniProtKB/TrEMBL;Acc:A0A178WMF0]
AT1G02570	2.49908	0.536108	1.96297	2.62271102087511e-07	8.25674461611588e-06	3.89864		protein_coding	Putative uncharacterized protein [Source:UniProtKB/TrEMBL;Acc:Q1PFZ3]
AT1G02575	1.64691	0.0952212	1.55169	6.35870441349027e-06	0.000114834	2.93161		protein_coding	unknown protein; BEST Arabidopsis thaliana protein match is: unknown protein (TAIR:AT1G02570.1). [Source:TAIR;Acc:AT1G02575]
AT1G02580	0.0373254	-0.225653	0.262978	0.33611	0.557272	1.19995	MEA	protein_coding	Histone-lysine N-methyltransferase MEDEA [Source:UniProtKB/Swiss-Prot;Acc:O65312]
AT1G02610	1.89451	1.65621	0.238305	0.113613	0.276739	1.17961		protein_coding	RING/FYVE/PHD zinc finger-containing protein [Source:UniProtKB/TrEMBL;Acc:F4HXK4]
AT1G02640	5.11262	4.85404	0.258585	0.00890206	0.0420061	1.19631	BXL2	protein_coding	Probable beta-D-xylosidase 2 [Source:UniProtKB/Swiss-Prot;Acc:Q94KD8]
AT1G02650	-0.837262	-0.298195	-0.539068	0.09313	0.241208	-1.45303		protein_coding	T14P4.7 protein [Source:UniProtKB/TrEMBL;Acc:Q9FWY3]
AT1G02660	2.43363	2.38406	0.049576	0.744873	0.8692	1.03496		protein_coding	Alpha/beta-Hydrolases superfamily protein [Source:UniProtKB/TrEMBL;Acc:F4HXL0]
AT1G02670	1.94943	1.90729	0.0421397	0.818293	0.91127	1.02964		protein_coding	P-loop containing nucleoside triphosphate hydrolases superfamily protein [Source:TAIR;Acc:AT1G02670]
AT1G02680	3.3956	3.43837	-0.0427686	0.605234	0.779198	-1.03009	TAF13	protein_coding	Transcription initiation factor TFIID subunit 13 [Source:UniProtKB/Swiss-Prot;Acc:Q6NQH4]
AT1G02690	6.13434	6.18656	-0.0522207	0.356496	0.577042	-1.03686	IMPA-6	protein_coding	Importin subunit alpha [Source:UniProtKB/TrEMBL;Acc:F4HXL3]
AT1G02705	-0.220435	-0.489643	0.269208	0.511923	0.712124	1.20515		protein_coding
AT1G02720	4.79734	4.94961	-0.152276	0.0754653	0.207612	-1.11132	GATL5	protein_coding	Probable galacturonosyltransferase-like 5 [Source:UniProtKB/Swiss-Prot;Acc:Q9FWY9]
AT1G02730	6.88476	6.93335	-0.0485934	0.509493	0.709892	-1.03426	CSLD5	protein_coding	Cellulose synthase-like protein D5 [Source:UniProtKB/Swiss-Prot;Acc:Q9SRW9]
AT1G02740	3.61827	3.97598	-0.357702	0.0018477	0.0121454	-1.28138	MRG2	protein_coding	Protein MRG2 [Source:UniProtKB/Swiss-Prot;Acc:Q4V3E2]
AT1G02750	3.52073	3.71202	-0.191295	0.109684	0.270447	-1.14179	DI19-2	protein_coding	Protein DEHYDRATION-INDUCED 19 homolog 2 [Source:UniProtKB/Swiss-Prot;Acc:Q8GWK1]
AT1G02780	10.1471	10.1856	-0.0384107	0.598669	0.775257	-1.02698	RPL19A	protein_coding	60S ribosomal protein L19-1 [Source:UniProtKB/Swiss-Prot;Acc:Q9SRX2]
AT1G02810	5.57411	5.6827	-0.108598	0.261238	0.477724	-1.07818	PME7	protein_coding	Probable pectinesterase/pectinesterase inhibitor 7 [Source:UniProtKB/Swiss-Prot;Acc:Q9SRX4]
AT1G02816	5.0209	4.87209	0.148809	0.200311	0.402901	1.10865		protein_coding	F22D16.19 protein [Source:UniProtKB/TrEMBL;Acc:Q9SRX5]
AT1G02840	6.58457	6.58378	0.000782736	0.98938	0.995387	1.00054	SR34	protein_coding	Serine/arginine-rich-splicing factor SR34 [Source:UniProtKB/Swiss-Prot;Acc:O22315]
AT1G02850	5.63877	5.38808	0.250685	0.0194463	0.0763542	1.18977	BGLU11	protein_coding	Beta-glucosidase 11 [Source:UniProtKB/Swiss-Prot;Acc:B3H5Q1]
AT1G02860	4.32353	4.72653	-0.402995	0.000312055	0.00283845	-1.32225	BAH1	protein_coding	E3 ubiquitin-protein ligase BAH1 [Source:UniProtKB/Swiss-Prot;Acc:Q9SRX9]
AT1G02870	5.1076	5.11285	-0.00524473	0.93496	0.969913	-1.00364		protein_coding	At1g02870 [Source:UniProtKB/TrEMBL;Acc:Q8RWK5]
AT1G02880	5.71735	5.81143	-0.0940784	0.132779	0.307321	-1.06738	TPK1	protein_coding	thiamin pyrophosphokinase1 [Source:TAIR;Acc:AT1G02880]
AT1G02890	7.10516	7.20769	-0.10253	0.19854	0.400906	-1.07365		protein_coding	AAA-type ATPase family protein [Source:UniProtKB/TrEMBL;Acc:F4HZ82]
AT1G02900	5.93927	6.2433	-0.304028	0.00272484	0.0165538	-1.23459	RALF1	protein_coding	RALFL1 [Source:UniProtKB/TrEMBL;Acc:A0A178WER1]
AT1G02910	3.84553	4.05077	-0.205249	0.0209298	0.0807699	-1.15289	LPA1	protein_coding	Protein LOW PSII ACCUMULATION 1, chloroplastic [Source:UniProtKB/Swiss-Prot;Acc:Q9SRY4]
AT1G02920	7.14775	6.51236	0.635391	0.00559371	0.0292029	1.55336	GSTF7	protein_coding	Glutathione S-transferase F7 [Source:UniProtKB/Swiss-Prot;Acc:Q9SRY5]
AT1G02930	5.82676	5.26359	0.563166	0.010997	0.049316	1.47751	GSTF6	protein_coding	Glutathione S-transferase F6 [Source:UniProtKB/Swiss-Prot;Acc:P42760]
AT1G02950	4.7457	4.61969	0.126004	0.3407	0.561931	1.09127	ATGSTF4	protein_coding	glutathione S-transferase F4 [Source:TAIR;Acc:AT1G02950]
AT1G02960	4.84529	4.84113	0.0041604	0.972092	0.987304	1.00289		protein_coding	Kinetochore protein [Source:UniProtKB/TrEMBL;Acc:Q8GWB5]
AT1G02970	3.54027	3.55575	-0.0154797	0.88178	0.942697	-1.01079	WEE1	protein_coding	Wee1-like protein kinase [Source:UniProtKB/Swiss-Prot;Acc:Q8L4H0]
AT1G02980	0.148431	0.290693	-0.142263	0.580908	0.762605	-1.10363	CUL2	protein_coding	Cullin-2 [Source:UniProtKB/Swiss-Prot;Acc:Q9SRZ0]
AT1G02990	5.20035	5.16237	0.0379765	0.615585	0.786009	1.02667		protein_coding
AT1G03000	4.77739	4.8812	-0.103811	0.389082	0.608839	-1.07461	PEX6	protein_coding	Peroxisome biogenesis protein 6 [Source:UniProtKB/Swiss-Prot;Acc:Q8RY16]
AT1G03010	2.02285	2.11717	-0.094312	0.561545	0.749307	-1.06756		protein_coding	BTB/POZ domain-containing protein At1g03010 [Source:UniProtKB/Swiss-Prot;Acc:Q9SA69]
AT1G03030	4.59041	4.8182	-0.227789	0.0186875	0.0740916	-1.17104		protein_coding	At1g03030 [Source:UniProtKB/TrEMBL;Acc:Q500U9]
AT1G03040	5.90468	5.95776	-0.0530755	0.336828	0.558055	-1.03747		protein_coding	basic helix-loop-helix (bHLH) DNA-binding superfamily protein [Source:TAIR;Acc:AT1G03040]
AT1G03060	7.24086	7.12934	0.111518	0.511716	0.711912	1.08036	SPI	protein_coding	Protein SPIRRIG [Source:UniProtKB/Swiss-Prot;Acc:F4HZB2]
AT1G03070	2.47576	2.15754	0.31822	0.0812945	0.219318	1.24679	LFG4	protein_coding	Protein LIFEGUARD 4 [Source:UniProtKB/Swiss-Prot;Acc:Q9SA63]
AT1G03080	7.51748	7.51097	0.00651567	0.917983	0.961411	1.00453	NET1D	protein_coding	Protein NETWORKED 1D [Source:UniProtKB/Swiss-Prot;Acc:F4HZB5]
AT1G03090	4.9344	5.2872	-0.352798	0.000227042	0.00219633	-1.27703	MCCA	protein_coding	Methylcrotonoyl-CoA carboxylase subunit alpha, mitochondrial [Source:UniProtKB/Swiss-Prot;Acc:Q42523]
AT1G03100	2.98083	3.2062	-0.225369	0.031156	0.109176	-1.16908		protein_coding	Pentatricopeptide repeat-containing protein At1g03100, mitochondrial [Source:UniProtKB/Swiss-Prot;Acc:Q9SA60]
AT1G03110	5.06848	5.07366	-0.00518247	0.942999	0.973454	-1.0036	TRM82	protein_coding	tRNA (guanine-N(7)-)-methyltransferase non-catalytic subunit [Source:UniProtKB/TrEMBL;Acc:A0A178VZV6]
AT1G03130	0.604556	0.632277	-0.0277218	0.934037	0.969551	-1.0194	PSAD2	protein_coding	Photosystem I reaction center subunit II-2, chloroplastic [Source:UniProtKB/Swiss-Prot;Acc:Q9SA56]
AT1G03140	5.35575	5.43918	-0.0834297	0.185869	0.383889	-1.05953		protein_coding	F10O3.3 protein [Source:UniProtKB/TrEMBL;Acc:Q9SA55]
AT1G03150	4.54431	4.51302	0.0312911	0.667804	0.820619	1.02193	NAA20	protein_coding	N-terminal acetyltransferase B complex catalytic subunit NAA20 [Source:UniProtKB/Swiss-Prot;Acc:Q8LGI8]
AT1G03160	3.94247	4.1254	-0.182929	0.130853	0.304572	-1.13519	FZL	protein_coding	Probable transmembrane GTPase FZO-like, chloroplastic [Source:UniProtKB/Swiss-Prot;Acc:Q1KPV0]
AT1G03170	-0.283788	-0.988809	0.705021	0.047341	0.148516	1.63017	FAF2	protein_coding	Protein FANTASTIC FOUR 2 [Source:UniProtKB/Swiss-Prot;Acc:Q8GXU9]
AT1G03180	3.35948	3.27745	0.0820289	0.392192	0.611775	1.05851		protein_coding	Non-structural protein [Source:UniProtKB/TrEMBL;Acc:Q5Q0J3]
AT1G03190	4.46364	4.48247	-0.0188309	0.811936	0.908129	-1.01314	XPD	protein_coding	UVH6 [Source:UniProtKB/TrEMBL;Acc:A0A178W4P7]
AT1G03210	5.36358	5.70918	-0.345601	8.11329421205512e-05	0.000949243	-1.27068		protein_coding	Phenazine biosynthesis PhzC/PhzF protein [Source:TAIR;Acc:AT1G03210]
AT1G03220	9.45982	9.45157	0.00824873	0.919966	0.962403	1.00573		protein_coding	Eukaryotic aspartyl protease family protein [Source:UniProtKB/TrEMBL;Acc:Q9ZVS4]
AT1G03230	6.86326	6.64701	0.216253	0.0111562	0.0499187	1.16171		protein_coding	Eukaryotic aspartyl protease family protein [Source:UniProtKB/TrEMBL;Acc:Q9ZVS5]
AT1G03250	5.37341	4.74186	0.631555	1.23811971917647e-06	2.96932939280678e-05	1.54923		protein_coding	unknown protein; Has 89 Blast hits to 89 proteins in 31 species: Archae - 0; Bacteria - 0; Metazoa - 31; Fungi - 0; Plants - 48; Viruses - 0; Other Eukaryotes - 10 (source: NCBI BLink). [Source:TAIR;Acc:AT1G03250]
AT1G03260	3.76356	3.71661	0.046951	0.567562	0.7533	1.03308		protein_coding	At1g03260 [Source:UniProtKB/TrEMBL;Acc:Q6NMJ6]
AT1G03270	2.75719	2.7043	0.0528904	0.688628	0.834383	1.03734	CBSDUF4	protein_coding	Putative DUF21 domain-containing protein At1g03270 [Source:UniProtKB/Swiss-Prot;Acc:Q9ZVS8]
AT1G03280	5.38833	5.495	-0.106665	0.0958206	0.246277	-1.07674		protein_coding	Putative uncharacterized protein At1g03280 [Source:UniProtKB/TrEMBL;Acc:Q93ZW3]
AT1G03290	5.19475	5.18906	0.00569026	0.926266	0.965543	1.00395		protein_coding	ELKS/Rab6-interacting/CAST family protein [Source:UniProtKB/TrEMBL;Acc:Q9ZVT0]
AT1G03300	2.14225	2.40681	-0.264561	0.0438497	0.14064	-1.20127	DUF1	protein_coding	DUF724 domain-containing protein 1 [Source:UniProtKB/Swiss-Prot;Acc:Q9ZVT1]
AT1G03310	4.12581	4.11839	0.00741983	0.930767	0.967737	1.00516	ISA2	protein_coding	ISA2 [Source:UniProtKB/TrEMBL;Acc:A0A178WGA8]
AT1G03330	5.14525	5.16286	-0.0176178	0.815326	0.909915	-1.01229	LSM2	protein_coding	LSM2 [Source:UniProtKB/TrEMBL;Acc:A0A178W785]
AT1G03340	1.04367	1.1349	-0.0912284	0.751562	0.873203	-1.06528		protein_coding	F15K9.6 [Source:UniProtKB/TrEMBL;Acc:Q9ZVT5]
AT1G03350	5.69602	5.71495	-0.0189264	0.808246	0.906535	-1.01321		protein_coding	BSD domain-containing protein [Source:UniProtKB/TrEMBL;Acc:Q9ZVT6]
AT1G03360	4.87195	4.86259	0.00935645	0.874335	0.93873	1.00651	RRP4	protein_coding	RRP4 [Source:UniProtKB/TrEMBL;Acc:A0A178W3N1]
AT1G03365	4.19316	4.14666	0.0465018	0.59003	0.769327	1.03276	RF4	protein_coding	Putative E3 ubiquitin-protein ligase RF4 [Source:UniProtKB/Swiss-Prot;Acc:Q9ZVT8]
AT1G03370	5.93214	5.90569	0.0264499	0.709573	0.84721	1.0185		protein_coding	C2 and GRAM domain-containing protein At1g03370 [Source:UniProtKB/Swiss-Prot;Acc:Q9ZVT9]
AT1G03380	6.09782	6.19143	-0.0936063	0.243422	0.456831	-1.06703	ATG18G	protein_coding	Autophagy-related protein 18g [Source:UniProtKB/Swiss-Prot;Acc:Q8GUL1]
AT1G03410	1.66908	1.94049	-0.271415	0.0888094	0.233283	-1.20699	2A6	protein_coding	1-aminocyclopropane-1-carboxylate oxidase homolog 5 [Source:UniProtKB/Swiss-Prot;Acc:Q43383]
AT1G03430	3.9529	4.1729	-0.219996	0.0111182	0.0497653	-1.16473	AHP5	protein_coding	histidine-containing phosphotransfer factor 5 [Source:TAIR;Acc:AT1G03430]
AT1G03440	2.02958	2.02041	0.0091708	0.947886	0.97609	1.00638		protein_coding	Leucine-rich repeat (LRR) family protein [Source:UniProtKB/TrEMBL;Acc:F4I0W7]
AT1G03445	0.21183	-0.101883	0.313713	0.415933	0.63327	1.2429	BSU1	protein_coding	Serine/threonine-protein phosphatase [Source:UniProtKB/TrEMBL;Acc:A0A178WIX8]
AT1G03457	4.60002	4.84343	-0.243414	0.00154138	0.0104645	-1.18379		protein_coding	RNA-binding (RRM/RBD/RNP motifs) family protein [Source:UniProtKB/TrEMBL;Acc:F4I0X0]
AT1G03470	3.27116	3.08385	0.187306	0.0686442	0.194351	1.13864	NET3A	protein_coding	NET3A [Source:UniProtKB/TrEMBL;Acc:A0A178W5C1]
AT1G03475	5.35811	5.54296	-0.184855	0.00579827	0.030049	-1.1367	CPX1	protein_coding	Coproporphyrinogen-III oxidase 1, chloroplastic [Source:UniProtKB/Swiss-Prot;Acc:Q9LR75]
AT1G03510	0.587736	0.857702	-0.269966	0.275181	0.493447	-1.20578	PCMP-E3	protein_coding	Putative pentatricopeptide repeat-containing protein At1g03510 [Source:UniProtKB/Swiss-Prot;Acc:Q9LR72]
AT1G03520	4.00556	4.14042	-0.134857	0.180463	0.376979	-1.09798		protein_coding	Core-2/I-branching beta-1,6-N-acetylglucosaminyltransferase family protein [Source:UniProtKB/TrEMBL;Acc:Q9LR71]
AT1G03530	4.83263	4.7805	0.0521301	0.526453	0.723594	1.03679	ATNAF1	protein_coding	NAF1 [Source:UniProtKB/TrEMBL;Acc:A0A178WI11]
AT1G03540	1.74684	1.84968	-0.102843	0.542393	0.735901	-1.07389	PCMP-E4	protein_coding	Pentatricopeptide repeat-containing protein At1g03540 [Source:UniProtKB/Swiss-Prot;Acc:Q9LR69]
AT1G03545	1.98652	2.37466	-0.388134	0.0333736	0.114797	-1.3087		lncRNA	Potential natural antisense gene, locus overlaps with AT1G03550 [Source:TAIR;Acc:AT1G03545]
AT1G03550	5.05192	4.67725	0.374679	0.00434738	0.0239629	1.29655	SCAMP2	protein_coding	Secretory carrier-associated membrane protein 2 [Source:UniProtKB/Swiss-Prot;Acc:Q9LR68]
AT1G03560	4.08939	4.13386	-0.0444762	0.602616	0.777547	-1.03131		protein_coding	Pentatricopeptide repeat-containing protein At1g03560, mitochondrial [Source:UniProtKB/Swiss-Prot;Acc:Q9LR67]
AT1G03590	5.25223	5.07493	0.177297	0.0120293	0.0529168	1.13076	PPC6-6	protein_coding	Probable protein phosphatase 2C 1 [Source:UniProtKB/Swiss-Prot;Acc:Q9LR65]
AT1G03600	0.436571	0.666165	-0.229594	0.451993	0.663342	-1.1725	PSB27-1	protein_coding	Photosystem II repair protein PSB27-H1, chloroplastic [Source:UniProtKB/Swiss-Prot;Acc:Q9LR64]
AT1G03610	4.1023	3.76964	0.332665	0.00500874	0.0267809	1.25934		protein_coding	Plant/protein (DUF789) [Source:UniProtKB/TrEMBL;Acc:Q8LF98]
AT1G03620	2.43499	2.71155	-0.276561	0.0428604	0.138262	-1.2113		protein_coding	ELMO/CED-12 family protein [Source:TAIR;Acc:AT1G03620]
AT1G03630	0.581447	1.0353	-0.45385	0.11982	0.287023	-1.36969	PORC	protein_coding	Protochlorophyllide reductase C, chloroplastic [Source:UniProtKB/Swiss-Prot;Acc:O48741]
AT1G03650	1.22273	1.6413	-0.418569	0.047287	0.148384	-1.3366		protein_coding	Acyl-CoA N-acyltransferases (NAT) superfamily protein [Source:UniProtKB/TrEMBL;Acc:Q8GWN1]
AT1G03660	1.42693	1.39184	0.0350845	0.885463	0.944538	1.02462		protein_coding	Ankyrin-repeat containing protein [Source:UniProtKB/TrEMBL;Acc:F4I2G0]
AT1G03680	3.37348	3.61939	-0.245909	0.0334487	0.115004	-1.18584	ATHM1	protein_coding	Thioredoxin M1, chloroplastic [Source:UniProtKB/Swiss-Prot;Acc:O48737]
AT1G03687	4.20957	3.96205	0.247519	0.00945443	0.0440096	1.18716		protein_coding	DTW domain-containing protein [Source:UniProtKB/TrEMBL;Acc:F4I2G3]
AT1G03700	1.9243	1.72157	0.202727	0.244488	0.458222	1.15087		protein_coding	CASP-like protein 1C2 [Source:UniProtKB/Swiss-Prot;Acc:Q9LR57]
AT1G03730	1.7461	1.64418	0.101922	0.545858	0.738518	1.0732		protein_coding	At1g03730 [Source:UniProtKB/TrEMBL;Acc:Q1ECK0]
AT1G03740	6.3401	6.49303	-0.152936	0.0247687	0.0918693	-1.11183		protein_coding	F21B7.34 [Source:UniProtKB/TrEMBL;Acc:Q9LR53]
AT1G03750	3.77342	3.82433	-0.0509177	0.561337	0.749231	-1.03592	SWI2	protein_coding	Switch 2 [Source:UniProtKB/Swiss-Prot;Acc:F4I2H2]
AT1G03760	3.57821	3.73856	-0.160343	0.0944388	0.243865	-1.11755		protein_coding	Prefoldin chaperone subunit family protein [Source:UniProtKB/TrEMBL;Acc:Q8GWP1]
AT1G03770	4.11289	4.12793	-0.0150434	0.853634	0.929161	-1.01048	RING1B	protein_coding	RING 1B [Source:UniProtKB/TrEMBL;Acc:F4I2H4]
AT1G03780	5.14839	5.04795	0.100443	0.291889	0.511457	1.0721	TPX2	protein_coding	Protein TPX2 [Source:UniProtKB/Swiss-Prot;Acc:F4I2H7]
AT1G03820	5.39757	5.99291	-0.595341	0.000264601	0.00249328	-1.51083		protein_coding	At1g03820 [Source:UniProtKB/TrEMBL;Acc:Q9ZWA4]
AT1G03830	4.75843	4.83243	-0.074	0.475744	0.682707	-1.05263		protein_coding	Guanylate-binding family protein [Source:UniProtKB/TrEMBL;Acc:F4I2I5]
AT1G03840	4.48348	4.47851	0.00496485	0.959783	0.981695	1.00345	MGP	protein_coding	Putative uncharacterized protein At1g03840 (Fragment) [Source:UniProtKB/TrEMBL;Acc:C0SUS5]
AT1G03850	5.78881	4.91558	0.87323	4.10575549801888e-08	1.75409213315577e-06	1.83176		protein_coding	Glutaredoxin family protein [Source:TAIR;Acc:AT1G03850]
AT1G03860	7.19891	7.23864	-0.0397231	0.504382	0.706435	-1.02792	PHB2	protein_coding	PHB2 [Source:UniProtKB/TrEMBL;Acc:A0A178WBG3]
AT1G03870	8.1719	7.97856	0.193348	0.0664666	0.189705	1.14341	FLA9	protein_coding	At1g03870 [Source:UniProtKB/TrEMBL;Acc:B3LF88]
AT1G03900	7.09351	7.11693	-0.0234185	0.636784	0.800787	-1.01636	ATNAP4	protein_coding	NAP4 [Source:UniProtKB/TrEMBL;Acc:A0A178WMR3]
AT1G03905	4.13182	4.14388	-0.0120607	0.90904	0.956905	-1.00839	ABCI19	protein_coding	ABC transporter I family member 19 [Source:UniProtKB/Swiss-Prot;Acc:Q3EDJ0]
AT1G03910	6.353	6.36069	-0.00769122	0.897867	0.951007	-1.00535	CTN	protein_coding	Cactin [Source:UniProtKB/Swiss-Prot;Acc:F4I2J8]
AT1G03920	3.9266	3.83064	0.0959641	0.352744	0.573438	1.06878		protein_coding	Protein kinase family protein [Source:UniProtKB/TrEMBL;Acc:F4I2K0]
AT1G03930	5.01386	5.16533	-0.151466	0.0211859	0.0814844	-1.1107	CKL9	protein_coding	Casein kinase 1-like protein 9 [Source:UniProtKB/Swiss-Prot;Acc:Q9ZWB3]
AT1G03950	4.37057	4.08684	0.283737	0.0111849	0.0500186	1.21734	VPS2.3	protein_coding	Vacuolar protein sorting-associated protein 2 homolog 3 [Source:UniProtKB/Swiss-Prot;Acc:Q941D5]
AT1G03960	4.35503	4.29594	0.0590899	0.626468	0.794143	1.04181	B''EPSILON	protein_coding	Probable serine/threonine protein phosphatase 2A regulatory subunit B''epsilon [Source:UniProtKB/Swiss-Prot;Acc:Q84JI6]
AT1G03970	3.6378	3.81913	-0.181336	0.0998667	0.253316	-1.13393	GBF4	protein_coding	GBF4 [Source:UniProtKB/TrEMBL;Acc:A0A178WKF4]
AT1G03980	1.86163	1.94913	-0.087502	0.568192	0.753814	-1.06253	ATPCS2	protein_coding	phytochelatin synthase 2 [Source:TAIR;Acc:AT1G03980]
AT1G04000	3.53129	3.61843	-0.0871329	0.392342	0.611864	-1.06226		protein_coding	F21M11.6 protein [Source:UniProtKB/TrEMBL;Acc:Q9ZWC0]
AT1G04010	4.81939	4.49731	0.322081	0.000977021	0.00724334	1.25013	PSAT	protein_coding	PSAT1 [Source:UniProtKB/TrEMBL;Acc:A0A178W9Q7]
AT1G04020	4.91423	4.88435	0.0298829	0.71443	0.850225	1.02093	ATBARD1	protein_coding	ROW1 [Source:UniProtKB/TrEMBL;Acc:A0A178W540]
AT1G04030	5.05178	5.09818	-0.046402	0.440261	0.653821	-1.03269		protein_coding
AT1G04040	8.7308	8.68229	0.0485061	0.604615	0.778776	1.03419		protein_coding	At1g04040/F21M11_2 [Source:UniProtKB/TrEMBL;Acc:Q9ZWC4]
AT1G04050	3.68039	3.63301	0.047386	0.704212	0.84364	1.03339	SUVR1	protein_coding	Probable inactive histone-lysine N-methyltransferase SUVR1 [Source:UniProtKB/Swiss-Prot;Acc:Q946J2]
AT1G04053	0.966849	0.68159	0.285259	0.230613	0.441857	1.21863		lncRNA
AT1G04070	3.33238	3.36807	-0.0356936	0.726081	0.857784	-1.02505	TOM9-1	protein_coding	Mitochondrial import receptor subunit TOM9-1 [Source:UniProtKB/Swiss-Prot;Acc:O64497]
AT1G04080	7.05142	6.97437	0.0770434	0.39213	0.611728	1.05485	PRP39	protein_coding	Tetratricopeptide repeat (TPR)-like superfamily protein [Source:UniProtKB/TrEMBL;Acc:F4I448]
AT1G04090	0.846905	0.821951	0.0249546	0.922212	0.9637	1.01745		protein_coding	At1g04090 [Source:UniProtKB/TrEMBL;Acc:Q501D1]
AT1G04100	2.66996	2.63147	0.0384948	0.750282	0.87238	1.02704	IAA10	protein_coding	Auxin-responsive protein IAA10 [Source:UniProtKB/Swiss-Prot;Acc:Q38828]
AT1G04120	8.31785	8.0302	0.287646	0.009164	0.0429453	1.22065	ABCC5	protein_coding	MRP5 [Source:UniProtKB/TrEMBL;Acc:A0A178WGC2]
AT1G04130	4.54424	4.51861	0.0256287	0.73329	0.862147	1.01792	TPR2	protein_coding	Tetratricopeptide repeat (TPR)-like superfamily protein [Source:UniProtKB/TrEMBL;Acc:F4I456]
AT1G04140	7.26971	7.21108	0.0586329	0.560653	0.748747	1.04148		protein_coding	Transducin family protein / WD-40 repeat family protein [Source:UniProtKB/TrEMBL;Acc:F4I458]
AT1G04150	0.876787	1.23253	-0.35574	0.158023	0.346044	-1.27964		protein_coding	C2 calcium/lipid-binding plant phosphoribosyltransferase family protein [Source:UniProtKB/TrEMBL;Acc:O64492]
AT1G04160	5.66409	4.81214	0.85195	4.63587393004267e-06	8.92124155128329e-05	1.80494	XI-B	protein_coding	Myosin-8 [Source:UniProtKB/Swiss-Prot;Acc:F4I460]
AT1G04170	7.52762	7.6255	-0.0978767	0.0724542	0.201666	-1.0702	EIF2 GAMMA	protein_coding	Eukaryotic translation initiation factor 2 gamma subunit [Source:UniProtKB/TrEMBL;Acc:O64490]
AT1G04180	2.68931	3.47902	-0.789705	7.81534015541864e-07	2.0142777038042e-05	-1.72872	YUC9	protein_coding	Flavin-containing monooxygenase [Source:UniProtKB/TrEMBL;Acc:A0A178WB22]
AT1G04183	4.94252	5.1933	-0.250783	0.0200458	0.0780869	-1.18985		lncRNA
AT1G04190	6.0318	6.14197	-0.110172	0.088935	0.233474	-1.07936	TPR3	protein_coding	TPR3 [Source:UniProtKB/TrEMBL;Acc:A0A178WLS7]
AT1G04200	6.35706	6.19615	0.160905	0.0563426	0.168853	1.11799		protein_coding	Dyggve-melchior-clausen syndrome protein [Source:UniProtKB/TrEMBL;Acc:Q8RWV1]
AT1G04210	6.711	6.72272	-0.0117131	0.88957	0.946472	-1.00815		protein_coding	At1g04210 [Source:UniProtKB/TrEMBL;Acc:O64486]
AT1G04220	5.46755	5.41975	0.0477973	0.627944	0.795175	1.03369	KCS2	protein_coding	3-ketoacyl-CoA synthase 2 [Source:UniProtKB/Swiss-Prot;Acc:Q5XEP9]
AT1G04230	3.9489	3.85728	0.0916169	0.249895	0.46435	1.06556		protein_coding	At1g04230 [Source:UniProtKB/TrEMBL;Acc:Q94K10]
AT1G04237	-0.768549	-1.59858	0.830034	0.123016	0.292415	1.77773		lncRNA
AT1G04240	4.37512	4.35536	0.0197685	0.850135	0.927642	1.0138	SHY2	protein_coding	AUX/IAA transcriptional regulator family protein [Source:TAIR;Acc:AT1G04240]
AT1G04247	-0.485544	-0.117668	-0.367876	0.289228	0.508912	-1.29045		lncRNA
AT1G04250	6.64801	6.71201	-0.0639946	0.428054	0.643811	-1.04536	IAA17	protein_coding	Auxin-responsive protein IAA17 [Source:UniProtKB/Swiss-Prot;Acc:P93830]
AT1G04260	3.88551	3.96358	-0.078069	0.372423	0.592633	-1.0556	PRA1D	protein_coding	PRA1 family protein D [Source:UniProtKB/Swiss-Prot;Acc:P93829]
AT1G04270	9.08542	9.11246	-0.0270395	0.71166	0.848524	-1.01892	RPS15A	protein_coding	40S ribosomal protein S15-1 [Source:UniProtKB/Swiss-Prot;Acc:Q08112]
AT1G04280	6.33248	6.30127	0.0312062	0.764959	0.881398	1.02187		protein_coding	P-loop containing nucleoside triphosphate hydrolases superfamily protein [Source:UniProtKB/TrEMBL;Acc:Q0WUY1]
AT1G04290	4.028	3.86763	0.160367	0.0917798	0.238742	1.11757		protein_coding	F19P19.27 protein [Source:UniProtKB/TrEMBL;Acc:P93828]
AT1G04295	-0.0510758	-0.502514	0.451439	0.235256	0.447334	1.3674		lncRNA	other RNA [Source:TAIR;Acc:AT1G04295]
AT1G04300	6.75457	6.63142	0.123157	0.287541	0.507047	1.08912		protein_coding	TRAF-like superfamily protein [Source:UniProtKB/TrEMBL;Acc:A8MQL1]
AT1G04310	3.12682	3.07964	0.0471765	0.632806	0.798553	1.03324	ERS2	protein_coding	Ethylene response sensor 2 [Source:UniProtKB/Swiss-Prot;Acc:P93825]
AT1G04330	1.99596	1.32763	0.668331	0.00241329	0.0150419	1.58923		protein_coding	At1g04330 [Source:UniProtKB/TrEMBL;Acc:O22691]
AT1G04340	5.4907	5.4177	0.073004	0.243381	0.456796	1.0519		protein_coding	At1g04340/F19P19_23 [Source:UniProtKB/TrEMBL;Acc:O22690]
AT1G04350	0.647602	0.979638	-0.332036	0.19916	0.401737	-1.25879		protein_coding	1-aminocyclopropane-1-carboxylate oxidase homolog 6 [Source:UniProtKB/Swiss-Prot;Acc:P93824]
AT1G04353	1.80081	1.87459	-0.0737814	0.663908	0.818614	-1.05247		lncRNA
AT1G04360	4.0302	4.04674	-0.0165389	0.868049	0.935844	-1.01153	ATL1	protein_coding	RING-H2 finger protein ATL1 [Source:UniProtKB/Swiss-Prot;Acc:P93823]
AT1G04390	4.02971	4.0336	-0.00389063	0.975135	0.988642	-1.0027		protein_coding	BTB/POZ domain-containing protein At1g04390 [Source:UniProtKB/Swiss-Prot;Acc:P93820]
AT1G04400	6.92745	7.07517	-0.147723	0.0147253	0.0618561	-1.10782	CRY2	protein_coding	Cryptochrome-2 [Source:UniProtKB/Swiss-Prot;Acc:Q96524]
AT1G04410	10.4944	10.651	-0.156594	0.0428474	0.138239	-1.11465	MDH1	protein_coding	Malate dehydrogenase [Source:UniProtKB/TrEMBL;Acc:A0A178W4H0]
AT1G04420	3.01341	3.17767	-0.164255	0.102194	0.257707	-1.12059		protein_coding	NAD(P)-linked oxidoreductase superfamily protein [Source:UniProtKB/TrEMBL;Acc:Q8VZ23]
AT1G04425	2.59472	2.58694	0.00777903	0.959544	0.98157	1.00541		ncRNA	other RNA [Source:TAIR;Acc:AT1G04425]
AT1G04430	7.72828	7.6064	0.121875	0.0434345	0.139659	1.08815		protein_coding	Probable methyltransferase PMT8 [Source:UniProtKB/Swiss-Prot;Acc:Q940J9]
AT1G04440	7.07927	7.17521	-0.0959356	0.111471	0.273424	-1.06876	CKL13	protein_coding	Casein kinase 1-like protein 13 [Source:UniProtKB/Swiss-Prot;Acc:Q5XF24]
AT1G04480	7.31544	7.33198	-0.0165418	0.802882	0.903359	-1.01153	RPL23A	protein_coding	At2g33370 [Source:UniProtKB/TrEMBL;Acc:Q1H559]
AT1G04490	1.55393	2.37126	-0.817331	0.000108033	0.00120706	-1.76214		protein_coding	At1g04490 [Source:UniProtKB/TrEMBL;Acc:Q67XK9]
AT1G04510	6.68559	6.76042	-0.0748288	0.241444	0.454476	-1.05324	PRP19A	protein_coding	Pre-mRNA-processing factor 19 homolog 1 [Source:UniProtKB/Swiss-Prot;Acc:Q94BR4]
AT1G04513	-0.131704	-0.231404	0.0997007	0.769266	0.88379	1.07155		lncRNA
AT1G04520	5.44043	5.24032	0.200105	0.0069951	0.0347941	1.14878	CRRSP3	protein_coding	Cysteine-rich repeat secretory protein 3 [Source:UniProtKB/Swiss-Prot;Acc:Q6NM73]
AT1G04530	4.6884	4.90766	-0.219268	0.0129656	0.0561681	-1.16414	TPR4	protein_coding	Putative uncharacterized protein At1g04530 [Source:UniProtKB/TrEMBL;Acc:Q8VZ31]
AT1G04550	4.07533	4.1572	-0.0818673	0.268476	0.486273	-1.05839	IAA12	protein_coding	Auxin-responsive protein IAA12 [Source:UniProtKB/Swiss-Prot;Acc:Q38830]
AT1G04555	2.12556	2.11451	0.0110516	0.938474	0.971374	1.00769		protein_coding	Putative uncharacterized protein [Source:UniProtKB/TrEMBL;Acc:Q1G3F4]
AT1G04570	0.666417	0.491954	0.174463	0.426107	0.642169	1.12854		protein_coding	Probable folate-biopterin transporter 8, chloroplastic [Source:UniProtKB/Swiss-Prot;Acc:F4I5Q2]
AT1G04590	5.07563	5.06362	0.0120071	0.84497	0.924697	1.00836		protein_coding
AT1G04600	2.09693	1.8341	0.262827	0.232142	0.443532	1.19983	XI-A	protein_coding	Myosin-7 [Source:UniProtKB/Swiss-Prot;Acc:F4I5Q6]
AT1G04610	3.01146	2.97927	0.0321932	0.766107	0.882094	1.02257	YUC3	protein_coding	Probable indole-3-pyruvate monooxygenase YUCCA3 [Source:UniProtKB/Swiss-Prot;Acc:O23024]
AT1G04620	1.66224	1.99225	-0.330013	0.0459486	0.145522	-1.25702	HCAR	protein_coding	7-hydroxymethyl chlorophyll a reductase, chloroplastic [Source:UniProtKB/Swiss-Prot;Acc:Q8GS60]
AT1G04630	5.46839	5.40621	0.0621752	0.330256	0.551039	1.04404	MEE4	protein_coding	NADH dehydrogenase [ubiquinone] 1 alpha subcomplex subunit 13-A [Source:UniProtKB/Swiss-Prot;Acc:Q8RWA7]
AT1G04635	2.09618	2.32089	-0.224708	0.0954095	0.245587	-1.16854	EMB1687	protein_coding	Probable ribonuclease P/MRP protein subunit POP5 [Source:UniProtKB/Swiss-Prot;Acc:Q6AWV1]
AT1G04640	2.49027	2.78907	-0.298792	0.013033	0.0563847	-1.23011	LIP2	protein_coding	LIP2 [Source:UniProtKB/TrEMBL;Acc:A0A178WI01]
AT1G04647	0.0540911	-0.313504	0.367595	0.24498	0.458841	1.2902		lncRNA
AT1G04650	2.99042	2.99564	-0.00521926	0.965666	0.984053	-1.00362		protein_coding	unknown protein; Has 30201 Blast hits to 17322 proteins in 780 species: Archae - 12; Bacteria - 1396; Metazoa - 17338; Fungi - 3422; Plants - 5037; Viruses - 0; Other Eukaryotes - 2996 (source: NCBI BLink). [Source:TAIR;Acc:AT1G04650]
AT1G04680	7.10291	7.24123	-0.138322	0.0136264	0.0582912	-1.10062		protein_coding	Pectate lyase [Source:UniProtKB/TrEMBL;Acc:A0A178W464]
AT1G04690	7.17872	7.13064	0.0480771	0.440912	0.654273	1.03389	KAB1	protein_coding	Probable voltage-gated potassium channel subunit beta [Source:UniProtKB/Swiss-Prot;Acc:O23016]
AT1G04700	4.35084	3.69012	0.660726	6.86542320039014e-05	0.000825685	1.58088		protein_coding	PB1 domain-containing protein tyrosine kinase [Source:UniProtKB/TrEMBL;Acc:F4I5S1]
AT1G04710	4.24633	4.28965	-0.0433167	0.562411	0.750006	-1.03048	KAT1	protein_coding	PKT4 [Source:UniProtKB/TrEMBL;Acc:A0A178W7T5]
AT1G04730	4.32672	4.18045	0.146274	0.129229	0.301892	1.10671	CTF18	protein_coding	P-loop containing nucleoside triphosphate hydrolases superfamily protein [Source:UniProtKB/TrEMBL;Acc:F4I5S3]
AT1G04750	6.95503	6.9572	-0.00216907	0.973082	0.987765	-1.0015	VAMP721	protein_coding	Putative vesicle-associated membrane protein, synaptobrevin 7B [Source:UniProtKB/TrEMBL;Acc:Q681L9]
AT1G04760	2.69931	2.52752	0.171789	0.130205	0.303457	1.12645	VAMP726	protein_coding	Putative vesicle-associated membrane protein 726 [Source:UniProtKB/Swiss-Prot;Acc:Q9MAS5]
AT1G04770	4.82878	4.69951	0.129269	0.167966	0.360374	1.09374		protein_coding	Protein SULFUR DEFICIENCY-INDUCED 2 [Source:UniProtKB/Swiss-Prot;Acc:Q8L730]
AT1G04778	0.881598	1.06281	-0.181217	0.441612	0.654816	-1.13384		protein_coding	unknown protein; FUNCTIONS IN: molecular_function unknown; INVOLVED IN: biological_process unknown; LOCATED IN: cellular_component unknown; Has 0 Blast hits to 0 proteins in 0 species (source: NCBI BLink). [Source:TAIR;Acc:AT1G04778]
AT1G04780	5.97011	6.00531	-0.0352057	0.55778	0.747254	-1.0247		protein_coding	Ankyrin repeat family protein [Source:UniProtKB/TrEMBL;Acc:Q8GXW8]
AT1G04790	4.86954	4.87682	-0.00727872	0.911864	0.958196	-1.00506		protein_coding	At1g04790 [Source:UniProtKB/TrEMBL;Acc:Q93XZ6]
AT1G04810	6.87751	6.83501	0.0425029	0.54246	0.735941	1.0299	RPN2B	protein_coding	26S proteasome non-ATPase regulatory subunit 1 homolog B [Source:UniProtKB/Swiss-Prot;Acc:Q9MAT0]
AT1G04820	9.76939	9.6619	0.107486	0.120983	0.288918	1.07735	TUBA4	protein_coding	Tubulin alpha-2 chain [Source:UniProtKB/Swiss-Prot;Acc:B9DGT7]
AT1G04830	4.87843	5.00035	-0.121921	0.138638	0.316298	-1.08818		protein_coding	Ypt/Rab-GAP domain of gyp1p superfamily protein [Source:UniProtKB/TrEMBL;Acc:F4I5T4]
AT1G04840	1.66306	1.84994	-0.18688	0.162775	0.353002	-1.1383	PCMP-H64	protein_coding	Pentatricopeptide repeat-containing protein At1g04840 [Source:UniProtKB/Swiss-Prot;Acc:Q9MAT2]
AT1G04850	7.34151	7.37821	-0.036703	0.559471	0.748077	-1.02577		protein_coding	F13M7.16 protein [Source:UniProtKB/TrEMBL;Acc:Q9MAT3]
AT1G04860	5.81775	5.92165	-0.103905	0.157502	0.345328	-1.07468	UBP2	protein_coding	Ubiquitinyl hydrolase 1 [Source:UniProtKB/TrEMBL;Acc:A0A178WGQ0]
AT1G04870	6.1469	6.1302	0.016704	0.781135	0.89052	1.01165	PRMT10	protein_coding	PRMT10 [Source:UniProtKB/TrEMBL;Acc:A0A178WKU5]
AT1G04880	0.171423	0.13325	0.0381731	0.881204	0.942422	1.02681	HMGB15	protein_coding	High mobility group B protein 15 [Source:UniProtKB/Swiss-Prot;Acc:Q9MAT6]
AT1G04900	5.14021	5.29374	-0.153528	0.0155499	0.0645404	-1.11229		protein_coding	NADH dehydrogenase ubiquinone complex I, assembly factor-like protein (DUF185) [Source:UniProtKB/TrEMBL;Acc:Q94C90]
AT1G04910	5.98537	6.02122	-0.0358452	0.561148	0.749055	-1.02516	OFUT1	protein_coding	Uncharacterized protein At1g04910 [Source:UniProtKB/Swiss-Prot;Acc:Q8W486]
AT1G04930	3.07817	2.98962	0.0885561	0.518818	0.717812	1.06331		protein_coding	Hydroxyproline-rich glycoprotein family protein [Source:UniProtKB/TrEMBL;Acc:F4I764]
AT1G04940	-0.0241898	-0.0248188	0.00062907	0.998048	0.999386	1.00044	TIC20-I	protein_coding	Protein TIC 20-I, chloroplastic [Source:UniProtKB/Swiss-Prot;Acc:Q8GZ79]
AT1G04945	3.99796	3.95657	0.041381	0.668581	0.821028	1.0291		protein_coding	HIT-type Zinc finger family protein [Source:UniProtKB/TrEMBL;Acc:F4I765]
AT1G04950	5.01423	4.98034	0.0338885	0.699467	0.840667	1.02377	TAF6	protein_coding	TAFII59 [Source:UniProtKB/TrEMBL;Acc:A0A178W741]
AT1G04960	5.29594	5.20017	0.0957663	0.16722	0.359258	1.06863		protein_coding	Protein of unknown function (DUF1664) [Source:TAIR;Acc:AT1G04960]
AT1G04970	5.91915	5.87787	0.0412786	0.608591	0.781564	1.02903		protein_coding	Putative BPI/LBP family protein At1g04970 [Source:UniProtKB/Swiss-Prot;Acc:Q9MAU5]
AT1G04980	6.35681	6.07	0.286812	0.000371516	0.00327258	1.21994	PDIL2-2	protein_coding	Protein disulfide-isomerase like 2-2 [Source:UniProtKB/Swiss-Prot;Acc:Q9MAU6]
AT1G04985	4.62242	4.62282	-0.000398853	0.996231	0.998643	-1.00028		protein_coding	Putative uncharacterized protein At1g04985 [Source:UniProtKB/TrEMBL;Acc:Q84JL8]
AT1G04990	5.92608	5.6715	0.254579	0.00349764	0.0201778	1.19299		protein_coding	Zinc finger CCCH domain-containing protein 3 [Source:UniProtKB/Swiss-Prot;Acc:Q94AD9]
AT1G05000	7.09991	5.68148	1.41843	7.75642614515027e-13	2.27544815594468e-10	2.67294		protein_coding	Phosphotyrosine protein phosphatases superfamily protein [Source:UniProtKB/TrEMBL;Acc:F4I780]
AT1G05010	5.46723	5.38027	0.0869516	0.563711	0.751006	1.06212	ACO4	protein_coding	1-aminocyclopropane-1-carboxylate oxidase 4 [Source:UniProtKB/Swiss-Prot;Acc:Q06588]
AT1G05020	1.8761	0.190035	1.68607	2.5254694834942e-07	8.01431838335771e-06	3.21779	AP180	protein_coding	Clathrin coat assembly protein AP180 [Source:UniProtKB/Swiss-Prot;Acc:Q9ZVN6]
AT1G05030	3.51292	3.43789	0.0750295	0.446926	0.659221	1.05338		protein_coding	Probable plastidic glucose transporter 1 [Source:UniProtKB/Swiss-Prot;Acc:Q0WVE9]
AT1G05055	4.23102	4.28584	-0.0548124	0.53912	0.73353	-1.03872	GTF2H2	protein_coding	GTF2H2 [Source:UniProtKB/TrEMBL;Acc:A0A178W5Z7]
AT1G05060	3.74585	3.66983	0.0760173	0.48939	0.694365	1.0541		protein_coding	At1g05060 [Source:UniProtKB/TrEMBL;Acc:Q9ZVP0]
AT1G05065	-0.117945	0.19283	-0.310775	0.237531	0.450039	-1.24037	CLE20	protein_coding	CLAVATA3/ESR (CLE)-related protein 20 [Source:UniProtKB/Swiss-Prot;Acc:Q3EDI6]
AT1G05070	3.9	3.83181	0.0681964	0.469728	0.677932	1.04841		protein_coding	At1g05070/T7A14_6 [Source:UniProtKB/TrEMBL;Acc:Q94AB8]
AT1G05087	1.61463	1.65364	-0.0390027	0.818843	0.911334	-1.0274		protein_coding	Dentin sialophosphoprotein [Source:UniProtKB/TrEMBL;Acc:A0A1P8AV76]
AT1G05090	0.994461	1.19183	-0.19737	0.459775	0.669644	-1.14661		protein_coding	dentin sialophosphoprotein-related [Source:TAIR;Acc:AT1G05090]
AT1G05100	1.26232	0.841899	0.420419	0.180789	0.377397	1.33832	MAPKKK18	protein_coding	Mitogen-activated protein kinase kinase kinase 18 [Source:UniProtKB/Swiss-Prot;Acc:Q9ZVP5]
AT1G05120	5.5227	5.58901	-0.0663029	0.29558	0.515485	-1.04703		protein_coding	Helicase protein with RING/U-box domain [Source:TAIR;Acc:AT1G05120]
AT1G05140	2.95591	3.34651	-0.390595	0.00483524	0.0260218	-1.31093	ARASP2	protein_coding	Probable membrane metalloprotease ARASP2, chloroplastic [Source:UniProtKB/Swiss-Prot;Acc:O23053]
AT1G05150	6.14369	6.15143	-0.00773904	0.886756	0.944965	-1.00538		protein_coding	Uncharacterized TPR repeat-containing protein At1g05150 [Source:UniProtKB/Swiss-Prot;Acc:O23052]
AT1G05153	-0.498603	-0.269403	-0.2292	0.403317	0.621799	-1.17218		lncRNA
AT1G05160	3.50199	3.59966	-0.0976753	0.341297	0.562493	-1.07005	KAO1	protein_coding	Ent-kaurenoic acid oxidase 1 [Source:UniProtKB/Swiss-Prot;Acc:O23051]
AT1G05170	4.35852	4.35649	0.00202469	0.981568	0.991431	1.0014	B3GALT2	protein_coding	Hexosyltransferase (Fragment) [Source:UniProtKB/TrEMBL;Acc:W8Q3U9]
AT1G05180	5.86456	6.02956	-0.164997	0.0105392	0.0478554	-1.12116	AXR1	protein_coding	NEDD8-activating enzyme E1 regulatory subunit [Source:UniProtKB/TrEMBL;Acc:A0A178WFT2]
AT1G05190	3.87221	4.23229	-0.360083	0.00538511	0.0283531	-1.2835	RPL6	protein_coding	50S ribosomal protein L6, chloroplastic [Source:UniProtKB/Swiss-Prot;Acc:O23049]
AT1G05200	3.97922	3.97431	0.00491728	0.970595	0.986892	1.00341	GLR3.4	protein_coding	Glutamate receptor [Source:UniProtKB/TrEMBL;Acc:Q53YX3]
AT1G05205	5.25306	5.12499	0.128072	0.0822844	0.221194	1.09283		protein_coding	At1g05205 [Source:UniProtKB/TrEMBL;Acc:Q8LG56]
AT1G05210	3.59881	3.44293	0.155882	0.11428	0.277698	1.1141		protein_coding	At1g05210 [Source:UniProtKB/TrEMBL;Acc:O23047]
AT1G05220	1.3012	1.59085	-0.289648	0.199016	0.401602	-1.22234		protein_coding	Putative uncharacterized protein [Source:UniProtKB/TrEMBL;Acc:O23046]
AT1G05230	0.174692	0.72277	-0.548079	0.040551	0.132825	-1.46214	HDG2	protein_coding	AT1G05230 protein [Source:UniProtKB/TrEMBL;Acc:B9DFH8]
AT1G05260	7.86976	7.93115	-0.0613904	0.56866	0.754125	-1.04347	PER3	protein_coding	Peroxidase [Source:UniProtKB/TrEMBL;Acc:Q0WSR2]
AT1G05270	5.52025	5.59604	-0.0757951	0.280409	0.499231	-1.05394		protein_coding	At1g05270 [Source:UniProtKB/TrEMBL;Acc:Q8GXY6]
AT1G05280	3.77765	3.87018	-0.0925323	0.480704	0.68669	-1.06624		protein_coding	Protein of unknown function (DUF604) [Source:TAIR;Acc:AT1G05280]
AT1G05300	4.223	3.62162	0.60138	5.76937257443418e-05	0.000715149	1.51717	ZIP5	protein_coding	Zinc transporter 5 [Source:UniProtKB/Swiss-Prot;Acc:O23039]
AT1G05310	3.3765	3.41866	-0.0421565	0.636567	0.800743	-1.02965	PME8	protein_coding	Probable pectinesterase 8 [Source:UniProtKB/Swiss-Prot;Acc:O23038]
AT1G05320	5.40137	5.63855	-0.237182	0.0100296	0.0460856	-1.17869		protein_coding
AT1G05340	3.75402	2.8726	0.881419	3.25748674647875e-07	9.82555255959972e-06	1.84219		protein_coding	Cysteine-rich TM module stress tolerance protein [Source:UniProtKB/TrEMBL;Acc:O23035]
AT1G05347	0.329105	-0.713546	1.04265	0.0554536	0.167086	2.06001		lncRNA
AT1G05350	5.91273	5.8044	0.108326	0.104927	0.262345	1.07798		protein_coding	Ubiquitin-like modifier-activating enzyme 5 [Source:UniProtKB/Swiss-Prot;Acc:O23034]
AT1G05360	5.27218	5.11586	0.156323	0.0233658	0.0878438	1.11444	KMS2	protein_coding	Vacuole membrane protein KMS2 [Source:UniProtKB/Swiss-Prot;Acc:F4I8Q7]
AT1G05370	1.70711	1.63404	0.0730728	0.629021	0.795827	1.05195		protein_coding	Sec14p-like phosphatidylinositol transfer family protein [Source:UniProtKB/TrEMBL;Acc:F4I8Q8]
AT1G05380	5.96198	5.97287	-0.0108861	0.898804	0.951542	-1.00757		protein_coding	Acyl-CoA N-acyltransferase with RING/FYVE/PHD-type zinc finger protein [Source:UniProtKB/TrEMBL;Acc:Q9ZW00]
AT1G05385	1.17975	1.38911	-0.209361	0.243379	0.456796	-1.15618	PSB27-2	protein_coding	Psb27-H1 [Source:UniProtKB/TrEMBL;Acc:A0A178WJM6]
AT1G05400	0.657113	0.740981	-0.0838674	0.700733	0.841501	-1.05986		protein_coding	Putative uncharacterized protein [Source:UniProtKB/TrEMBL;Acc:Q5XVL8]
AT1G05410	4.50517	4.67676	-0.171598	0.052002	0.159083	-1.12631		protein_coding	At1g05410/T25N20_5 [Source:UniProtKB/TrEMBL;Acc:Q8VZE5]
AT1G05420	0.587675	0.00491864	0.582756	0.0260315	0.0952381	1.49771	ATOFP12	protein_coding	ovate family protein 12 [Source:TAIR;Acc:AT1G05420]
AT1G05430	4.61444	4.67585	-0.0614159	0.378425	0.598864	-1.04349		protein_coding	Putative uncharacterized protein [Source:UniProtKB/TrEMBL;Acc:Q8LC42]
AT1G05440	2.35462	2.30666	0.0479662	0.735408	0.863529	1.03381		protein_coding	C-8 sterol isomerase [Source:UniProtKB/TrEMBL;Acc:Q9ZVZ4]
AT1G05450	0.520192	0.181378	0.338814	0.264196	0.481355	1.26472		protein_coding	Bifunctional inhibitor/lipid-transfer protein/seed storage 2S albumin superfamily protein [Source:UniProtKB/TrEMBL;Acc:Q1G2Y5]
AT1G05460	3.87441	4.0753	-0.20089	0.0708078	0.198462	-1.14941	SDE3	protein_coding	Probable RNA helicase SDE3 [Source:UniProtKB/Swiss-Prot;Acc:Q8GYD9]
AT1G05470	4.82108	4.7585	0.0625711	0.554988	0.745202	1.04433	IP5P6	protein_coding	CVP2 [Source:UniProtKB/TrEMBL;Acc:A0A178WIE4]
AT1G05490	1.63694	1.68533	-0.0483907	0.782249	0.890877	-1.03411	CLSY3	protein_coding	SNF2 domain-containing protein CLASSY 3 [Source:UniProtKB/Swiss-Prot;Acc:F4I8S3]
AT1G05500	6.67201	6.69004	-0.0180233	0.778397	0.889244	-1.01257	SYT5	protein_coding	Synaptotagmin-5 [Source:UniProtKB/Swiss-Prot;Acc:Q8L706]
AT1G05520	6.97994	6.89691	0.0830318	0.239984	0.453024	1.05924		protein_coding	At1g05520/T25N20_16 [Source:UniProtKB/TrEMBL;Acc:Q8H0S3]
AT1G05530	3.21769	2.99851	0.219183	0.170027	0.363397	1.16407	UGT75B2	protein_coding	UDP-glycosyltransferase 75B2 [Source:UniProtKB/Swiss-Prot;Acc:Q9ZVY5]
AT1G05557	2.22568	1.99607	0.229607	0.332131	0.553119	1.17252		lncRNA
AT1G05560	4.20251	4.03933	0.163179	0.271626	0.489466	1.11975	UGT1	protein_coding	UDP-glucosyltransferase 75B1 [Source:TAIR;Acc:AT1G05560]
AT1G05562	-0.539403	-0.954823	0.41542	0.396507	0.615476	1.33369		lncRNA	Potential natural antisense gene, locus overlaps with AT1G05560 [Source:TAIR;Acc:AT1G05562]
AT1G05570	7.5135	8.14002	-0.626519	5.87198308398746e-06	0.000107457	-1.54384	CALS1	protein_coding	Callose synthase 1 [Source:UniProtKB/Swiss-Prot;Acc:Q9AUE0]
AT1G05575	0.761069	1.18222	-0.421151	0.100716	0.254906	-1.339		protein_coding	Putative uncharacterized protein [Source:UniProtKB/TrEMBL;Acc:Q8LC91]
AT1G05577	0.988176	1.14804	-0.15986	0.398845	0.617623	-1.11718		protein_coding	F3F20.2 protein [Source:UniProtKB/TrEMBL;Acc:Q9SYJ8]
AT1G05590	4.61231	4.48588	0.126433	0.127691	0.299663	1.09159	HEXO2	protein_coding	Beta-hexosaminidase 2 [Source:UniProtKB/Swiss-Prot;Acc:Q9SYK0]
AT1G05600	2.62512	2.84823	-0.223107	0.17383	0.368457	-1.16724		protein_coding	Pentatricopeptide repeat-containing protein At1g05600 [Source:UniProtKB/Swiss-Prot;Acc:Q9SYK1]
AT1G05610	0.976365	0.995795	-0.0194307	0.933341	0.969243	-1.01356	APS2	protein_coding	ADP-glucose pyrophosphorylase small subunit 2 [Source:TAIR;Acc:AT1G05610]
AT1G05620	6.43766	6.37707	0.0605919	0.35048	0.571561	1.04289	URH2	protein_coding	Probable uridine nucleosidase 2 [Source:UniProtKB/Swiss-Prot;Acc:Q8LAC4]
AT1G05630	4.79191	4.31828	0.473632	0.000954527	0.00709917	1.3886	AT5PTASE13	protein_coding	Endonuclease/exonuclease/phosphatase family protein [Source:TAIR;Acc:AT1G05630]
AT1G05640	2.83956	3.00859	-0.169033	0.235279	0.447357	-1.1243		protein_coding	Ankyrin repeat family protein [Source:UniProtKB/TrEMBL;Acc:Q9SYK5]
AT1G05650	3.57002	4.10886	-0.53884	0.00119435	0.00851043	-1.4528		protein_coding	F3F20.10 protein [Source:UniProtKB/TrEMBL;Acc:Q9SYK6]
AT1G05660	4.67198	5.0006	-0.328629	0.00896014	0.0422198	-1.25582		protein_coding	F3F20.11 protein [Source:UniProtKB/TrEMBL;Acc:Q9SYK7]
AT1G05670	3.71494	3.87968	-0.164741	0.169671	0.36287	-1.12096		protein_coding	Glycosyltransferase (Fragment) [Source:UniProtKB/TrEMBL;Acc:A0A068FPW3]
AT1G05680	4.55713	4.53118	0.0259463	0.820594	0.911787	1.01815	UGT74E2	protein_coding	Glycosyltransferase (Fragment) [Source:UniProtKB/TrEMBL;Acc:A0A0K1SBE8]
AT1G05690	0.23016	1.14401	-0.913847	0.000921215	0.00687855	-1.88406	BT3	protein_coding	BTB/POZ and TAZ domain-containing protein 3 [Source:UniProtKB/Swiss-Prot;Acc:Q9SYL0]
AT1G05700	5.57871	5.59142	-0.0127029	0.896613	0.950155	-1.00884		protein_coding	Leucine-rich repeat transmembrane protein kinase protein [Source:TAIR;Acc:AT1G05700]
AT1G05710	5.25965	5.65831	-0.398656	0.000253287	0.00240671	-1.31828		protein_coding
AT1G05720	5.21279	5.22044	-0.00764489	0.917047	0.960985	-1.00531		protein_coding	Putative uncharacterized protein At1g05720 [Source:UniProtKB/TrEMBL;Acc:Q8GWP6]
AT1G05730	2.11598	2.05474	0.0612437	0.732003	0.861156	1.04336		protein_coding	FAM136A-like protein (DUF842) [Source:UniProtKB/TrEMBL;Acc:Q5BQ23]
AT1G05750	2.24902	2.51114	-0.262127	0.0732938	0.203287	-1.19925	PDE247	protein_coding	Pentatricopeptide repeat-containing protein At1g05750, chloroplastic [Source:UniProtKB/Swiss-Prot;Acc:Q9MA50]
AT1G05760	2.78634	2.72401	0.0623271	0.624204	0.792516	1.04415	RTM1	protein_coding	Mannose-binding lectin superfamily protein [Source:TAIR;Acc:AT1G05760]
AT1G05770	1.40234	1.19333	0.209009	0.338589	0.559731	1.15589	JAL2	protein_coding	Jacalin-related lectin 2 [Source:UniProtKB/Swiss-Prot;Acc:Q9MA49]
AT1G05780	2.94604	2.80789	0.138154	0.169222	0.362127	1.1005		protein_coding	Vacuolar ATPase assembly integral membrane protein VMA21 homolog [Source:UniProtKB/TrEMBL;Acc:Q58G56]
AT1G05783	-0.326731	-0.293339	-0.0333926	0.905202	0.954819	-1.02342		protein_coding
AT1G05785	3.4276	3.42264	0.00496459	0.959562	0.98157	1.00345		protein_coding	Got1/Sft2-like vescicle transport protein family [Source:TAIR;Acc:AT1G05785]
AT1G05790	4.86896	4.81883	0.0501322	0.501322	0.70403	1.03536		protein_coding	lipase class 3 family protein [Source:TAIR;Acc:AT1G05790]
AT1G05805	4.82516	4.64198	0.183184	0.00630891	0.0321485	1.13539	BHLH128	protein_coding	Transcription factor bHLH128 [Source:UniProtKB/Swiss-Prot;Acc:Q8H102]
AT1G05810	4.49425	4.0129	0.481353	7.21909367635213e-05	0.000860382	1.39605	ARA	protein_coding	RAB GTPase homolog A5E [Source:TAIR;Acc:AT1G05810]
AT1G05820	2.26944	1.90531	0.364131	0.0187912	0.0743909	1.28711	SPPL5	protein_coding	Signal peptide peptidase-like 5 [Source:UniProtKB/Swiss-Prot;Acc:Q9MA44]
AT1G05830	5.82445	5.83457	-0.0101227	0.936751	0.970646	-1.00704	ATX2	protein_coding	Histone-lysine N-methyltransferase ATX2 [Source:UniProtKB/Swiss-Prot;Acc:P0CB22]
AT1G05835	0.814131	0.895397	-0.0812657	0.739655	0.866171	-1.05795		protein_coding	Uncharacterized protein At1g05835 [Source:UniProtKB/Swiss-Prot;Acc:A8MS78]
AT1G05840	4.73842	4.8386	-0.100181	0.19324	0.393716	-1.07191		protein_coding	Eukaryotic aspartyl protease family protein [Source:UniProtKB/TrEMBL;Acc:F4IAD5]
AT1G05850	9.13329	9.0105	0.122786	0.135898	0.312078	1.08884	CTL1	protein_coding	Chitinase-like protein 1 [Source:UniProtKB/Swiss-Prot;Acc:Q9MA41]
AT1G05860	3.85164	3.89269	-0.0410509	0.660912	0.816411	-1.02886		protein_coding	INO80 complex subunit D-like protein [Source:UniProtKB/TrEMBL;Acc:Q9MA40]
AT1G05870	5.84347	5.55711	0.286361	0.000205956	0.00203561	1.21956		protein_coding	At1g05870 [Source:UniProtKB/TrEMBL;Acc:Q9MA39]
AT1G05890	6.27847	6.33473	-0.0562585	0.437591	0.65164	-1.03977	ARI5	protein_coding	RING/U-box superfamily protein [Source:UniProtKB/TrEMBL;Acc:F4IAE4]
AT1G05894	0.513734	-0.465715	0.979449	0.00205132	0.0132227	1.97171		protein_coding	Putative uncharacterized protein [Source:UniProtKB/TrEMBL;Acc:Q9MA36]
AT1G05900	3.67602	3.82438	-0.148355	0.172959	0.367324	-1.1083	NTH2	protein_coding	Endonuclease III homolog [Source:UniProtKB/TrEMBL;Acc:A0A178W393]
AT1G05910	5.9155	5.94763	-0.0321206	0.80169	0.902711	-1.02251		protein_coding	ATPase family AAA domain-containing protein At1g05910 [Source:UniProtKB/Swiss-Prot;Acc:F4IAE9]
AT1G05940	5.18597	5.29971	-0.113741	0.0588922	0.174211	-1.08203	CAT9	protein_coding	Cationic amino acid transporter 9, chloroplastic [Source:UniProtKB/Swiss-Prot;Acc:Q9C5D6]
AT1G05950	3.74119	3.8195	-0.0783175	0.400171	0.618916	-1.05579		protein_coding	unknown protein; Has 50 Blast hits to 45 proteins in 14 species: Archae - 5; Bacteria - 0; Metazoa - 4; Fungi - 0; Plants - 34; Viruses - 0; Other Eukaryotes - 7 (source: NCBI BLink). [Source:TAIR;Acc:AT1G05950]
AT1G05960	7.16265	6.88176	0.28089	0.00793059	0.0383496	1.21494		protein_coding	ARM repeat superfamily protein [Source:UniProtKB/TrEMBL;Acc:F4IAF6]
AT1G05970	2.54985	2.57205	-0.0222068	0.885916	0.944715	-1.01551		protein_coding	Putative uncharacterized protein At1g05970 [Source:UniProtKB/TrEMBL;Acc:Q9LNE8]
AT1G05990	2.20967	0.485307	1.72437	1.18527836966115e-05	0.000190665	3.30435	CML7	protein_coding	Calmodulin-like protein 7 [Source:UniProtKB/Swiss-Prot;Acc:Q9LNE7]
AT1G06000	5.89309	5.96894	-0.0758426	0.352695	0.573404	-1.05398	UGT89C1	protein_coding	Glycosyltransferase (Fragment) [Source:UniProtKB/TrEMBL;Acc:W8PVE7]
AT1G06002	2.35952	2.33326	0.0262587	0.882653	0.943141	1.01837		lncRNA	Potential natural antisense gene, locus overlaps with AT1G06000 [Source:TAIR;Acc:AT1G06002]
AT1G06010	3.8032	3.66507	0.138128	0.182267	0.379162	1.10048		protein_coding	Basic leucine zipper/W2 domain protein [Source:UniProtKB/TrEMBL;Acc:Q84R19]
AT1G06020	-0.257386	-0.780984	0.523598	0.110461	0.271721	1.43754		protein_coding	Probable fructokinase-3 [Source:UniProtKB/Swiss-Prot;Acc:Q9LNE4]
AT1G06033	0.0165665	-0.127522	0.144089	0.643233	0.80482	1.10503		snoRNA
AT1G06040	6.40458	6.30641	0.0981683	0.306746	0.526473	1.07041	BBX24	protein_coding	B-box zinc finger protein 24 [Source:UniProtKB/Swiss-Prot;Acc:Q96288]
AT1G06050	2.98764	2.70684	0.280806	0.0119213	0.0525993	1.21487		protein_coding	Protein of unknown function (DUF1336) [Source:TAIR;Acc:AT1G06050]
AT1G06060	4.59448	4.44834	0.146135	0.0943225	0.24366	1.1066		protein_coding	At1g06060 [Source:UniProtKB/TrEMBL;Acc:Q9LNE1]
AT1G06070	4.90996	4.77795	0.132002	0.0800524	0.216883	1.09581		protein_coding	At1g06070 [Source:UniProtKB/TrEMBL;Acc:Q9LNE0]
AT1G06080	3.94947	3.89131	0.0581566	0.636451	0.800628	1.04113	ADS1	protein_coding	Delta-9 acyl-lipid desaturase 1 [Source:UniProtKB/Swiss-Prot;Acc:O65797]
AT1G06090	6.29815	6.11641	0.181747	0.0498681	0.154221	1.13426		protein_coding	Delta-9 desaturase-like 1 protein [Source:UniProtKB/Swiss-Prot;Acc:Q9LND9]
AT1G06110	5.51611	5.80421	-0.2881	0.000365959	0.00323587	-1.22103	SKIP16	protein_coding	F-box protein SKIP16 [Source:UniProtKB/Swiss-Prot;Acc:Q9LND7]
AT1G06120	3.84847	4.0425	-0.194032	0.126361	0.297492	-1.14396		protein_coding	Delta-9 desaturase-like 3 protein [Source:UniProtKB/Swiss-Prot;Acc:Q9FPD5]
AT1G06130	4.30497	4.57667	-0.271706	0.00217973	0.0138476	-1.20723	GLX2-4	protein_coding	GLX2-4 [Source:UniProtKB/TrEMBL;Acc:A0A178WGQ2]
AT1G06140	1.75108	1.91258	-0.161496	0.290347	0.51004	-1.11845	PCMP-E61	protein_coding	Pentatricopeptide repeat-containing protein At1g06140, mitochondrial [Source:UniProtKB/Swiss-Prot;Acc:Q9LND4]
AT1G06143	1.85628	2.02082	-0.164544	0.213142	0.419807	-1.12081	EMB1444	protein_coding	Pentatricopeptide repeat-containing protein At1g06143 [Source:UniProtKB/Swiss-Prot;Acc:Q56X05]
AT1G06150	5.45166	5.56419	-0.11253	0.206129	0.41091	-1.08112	EMB1444	protein_coding	basic helix-loop-helix (bHLH) DNA-binding superfamily protein [Source:TAIR;Acc:AT1G06150]
AT1G06160	0.866091	0.949268	-0.0831765	0.656114	0.813065	-1.05935	ERF094	protein_coding	Ethylene-responsive transcription factor ERF094 [Source:UniProtKB/Swiss-Prot;Acc:Q9LND1]
AT1G06170	0.532413	0.262838	0.269575	0.419741	0.636254	1.20545	BHLH89	protein_coding	Transcription factor bHLH89 [Source:UniProtKB/Swiss-Prot;Acc:Q9LND0]
AT1G06177	-0.19386	0.0736376	-0.267497	0.337905	0.559114	-1.20372		lncRNA
AT1G06180	4.1464	3.87905	0.267352	0.00224278	0.0141416	1.2036	ATMYB13	protein_coding	Transcription factor MYB13 [Source:UniProtKB/Swiss-Prot;Acc:Q9LNC9]
AT1G06190	4.15541	4.27518	-0.119769	0.191371	0.39138	-1.08656		protein_coding	Rho termination factor [Source:TAIR;Acc:AT1G06190]
AT1G06200	5.80176	5.88282	-0.0810588	0.246951	0.461028	-1.05779		protein_coding	Peptidase S24/S26A/S26B/S26C family protein [Source:TAIR;Acc:AT1G06200]
AT1G06210	5.65823	5.65211	0.00611761	0.929951	0.967423	1.00425	TOL2	protein_coding	TOM1-like protein 2 [Source:UniProtKB/Swiss-Prot;Acc:Q9LNC6]
AT1G06220	7.11146	7.12655	-0.0150959	0.852275	0.928545	-1.01052	CLO	protein_coding	110 kDa U5 small nuclear ribonucleoprotein component CLO [Source:UniProtKB/Swiss-Prot;Acc:Q9LNC5]
AT1G06230	6.27688	6.32993	-0.0530458	0.390989	0.610668	-1.03745	GTE4	protein_coding	Transcription factor GTE4 [Source:UniProtKB/Swiss-Prot;Acc:Q9LNC4]
AT1G06240	3.24038	3.08806	0.152323	0.187403	0.386015	1.11136		protein_coding	Putative uncharacterized protein At1g06240 [Source:UniProtKB/TrEMBL;Acc:Q8H109]
AT1G06265	2.14912	2.09872	0.050398	0.813066	0.908645	1.03555		lncRNA	other RNA [Source:TAIR;Acc:AT1G06265]
AT1G06270	3.2883	3.12984	0.158459	0.153876	0.33975	1.11609		protein_coding	Pentatricopeptide repeat-containing protein At1g06270 [Source:UniProtKB/Swiss-Prot;Acc:Q9LNC0]
AT1G06290	7.13988	7.09331	0.0465689	0.446073	0.658548	1.03281	ACX3	protein_coding	Acyl-coenzyme A oxidase 3, peroxisomal [Source:UniProtKB/Swiss-Prot;Acc:P0CZ23]
AT1G06310	3.06387	2.835	0.228874	0.173936	0.368549	1.17192	ACX3.2	protein_coding	Putative acyl-coenzyme A oxidase 3.2, peroxisomal [Source:UniProtKB/Swiss-Prot;Acc:Q9LMI7]
AT1G06320	0.251523	0.0898765	0.161647	0.560417	0.748558	1.11856		protein_coding	Putative uncharacterized protein [Source:UniProtKB/TrEMBL;Acc:Q3EDH7]
AT1G06330	-0.448021	-0.552376	0.104355	0.772168	0.885711	1.07501		protein_coding	Heavy metal transport/detoxification superfamily protein [Source:TAIR;Acc:AT1G06330]
AT1G06350	2.11029	1.92856	0.181734	0.217257	0.425006	1.13425		protein_coding	Delta-9 desaturase-like 4 protein [Source:UniProtKB/Swiss-Prot;Acc:Q9LMI4]
AT1G06380	4.11761	4.27938	-0.161772	0.0654295	0.187651	-1.11866		protein_coding	Ribosomal protein L1p/L10e family [Source:UniProtKB/TrEMBL;Acc:Q9LMI1]
AT1G06390	6.0264	6.13945	-0.113048	0.059106	0.174611	-1.08151	ASK9	protein_coding	SK22 [Source:UniProtKB/TrEMBL;Acc:A0A178WCN5]
AT1G06400	6.12609	6.30431	-0.178224	0.0322832	0.111996	-1.13149	RABA1A	protein_coding	Ras-related protein RABA1a [Source:UniProtKB/Swiss-Prot;Acc:P28185]
AT1G06410	7.28454	7.33422	-0.0496722	0.377047	0.597422	-1.03503	TPS7	protein_coding	TPS7 [Source:UniProtKB/TrEMBL;Acc:A0A178WH64]
AT1G06420	1.28407	1.364	-0.0799313	0.651951	0.810566	-1.05697		protein_coding	DNA ligase-like protein [Source:UniProtKB/TrEMBL;Acc:Q9LMH9]
AT1G06430	4.95093	4.88759	0.0633413	0.507148	0.708444	1.04488	FTSH8	protein_coding	ATP-dependent zinc metalloprotease FTSH 8, chloroplastic [Source:UniProtKB/Swiss-Prot;Acc:Q8W585]
AT1G06440	2.34672	2.42243	-0.0757117	0.550951	0.742349	-1.05388		protein_coding	At1g06440 [Source:UniProtKB/TrEMBL;Acc:Q9SHI9]
AT1G06450	1.6966	2.04371	-0.347109	0.0278307	0.100191	-1.27201	CAF1-1	protein_coding	Probable CCR4-associated factor 1 homolog 1 [Source:UniProtKB/Swiss-Prot;Acc:Q9SHJ0]
AT1G06460	0.921199	1.53997	-0.618769	0.00115053	0.00825317	-1.53556	ACD32.1	protein_coding	Alpha-crystallin domain 32.1 [Source:UniProtKB/TrEMBL;Acc:Q208N7]
AT1G06470	5.53679	5.55461	-0.0178168	0.789744	0.895316	-1.01243		protein_coding	Probable sugar phosphate/phosphate translocator At1g06470 [Source:UniProtKB/Swiss-Prot;Acc:Q8H184]
AT1G06475	1.95882	1.61486	0.343958	0.045566	0.144645	1.26923		protein_coding	Putative uncharacterized protein [Source:UniProtKB/TrEMBL;Acc:Q6DSU2]
AT1G06490	4.76408	4.58409	0.179996	0.225961	0.435918	1.13288	CALS7	protein_coding	Callose synthase 7 [Source:UniProtKB/Swiss-Prot;Acc:Q9SHJ3]
AT1G06500	2.95474	3.08946	-0.134717	0.247034	0.461075	-1.09788		protein_coding	AT1G06500 protein [Source:UniProtKB/TrEMBL;Acc:Q8VY54]
AT1G06510	2.57925	3.02683	-0.447584	0.00192032	0.012521	-1.36375		protein_coding	Forkhead-associated domain protein [Source:UniProtKB/TrEMBL;Acc:Q84K72]
AT1G06515	4.77037	4.84134	-0.0709723	0.350297	0.571403	-1.05042		protein_coding	Protein of unknown function (DUF3317) [Source:TAIR;Acc:AT1G06515]
AT1G06520	0.488198	0.705565	-0.217367	0.515007	0.714644	-1.16261	GPAT1	protein_coding	Glycerol-3-phosphate acyltransferase 1 [Source:UniProtKB/Swiss-Prot;Acc:Q9SHJ5]
AT1G06530	4.6599	4.73236	-0.0724682	0.387388	0.607344	-1.05151	PMD2	protein_coding	Peroxisomal and mitochondrial division factor 2 [Source:UniProtKB/Swiss-Prot;Acc:Q9SHJ6]
AT1G06540	0.691121	0.0527951	0.638326	0.0255033	0.0938776	1.55652		protein_coding	F12K11.13 [Source:UniProtKB/TrEMBL;Acc:Q9SHJ7]
AT1G06547	-0.113828	-0.213108	0.0992796	0.750024	0.872363	1.07124		snoRNA
AT1G06550	7.16461	7.11463	0.0499796	0.376649	0.59709	1.03525		protein_coding	3-hydroxyisobutyryl-CoA hydrolase-like protein 5 [Source:UniProtKB/Swiss-Prot;Acc:Q9SHJ8]
AT1G06560	4.78114	4.76821	0.0129317	0.884288	0.94392	1.009		protein_coding	At1g06560 [Source:UniProtKB/TrEMBL;Acc:Q84MA1]
AT1G06570	3.86763	3.8364	0.0312293	0.743997	0.868677	1.02188	HPD	protein_coding	4-hydroxyphenylpyruvate dioxygenase [Source:UniProtKB/Swiss-Prot;Acc:P93836]
AT1G06580	2.0233	1.98965	0.0336472	0.851814	0.928348	1.0236		protein_coding	Pentatricopeptide repeat-containing protein At1g06580 [Source:UniProtKB/Swiss-Prot;Acc:Q9SHK2]
AT1G06590	4.76848	4.77956	-0.0110801	0.924719	0.964729	-1.00771	APC5	protein_coding	Anaphase-promoting complex subunit 5 [Source:UniProtKB/Swiss-Prot;Acc:Q8H1U4]
AT1G06620	5.8978	6.04109	-0.143288	0.0826086	0.221754	-1.10442		protein_coding	1-aminocyclopropane-1-carboxylate oxidase homolog 1 [Source:UniProtKB/Swiss-Prot;Acc:Q84MB3]
AT1G06630	4.59807	4.60096	-0.0028848	0.9726	0.987485	-1.002		protein_coding	F-box/RNI-like superfamily protein [Source:UniProtKB/TrEMBL;Acc:F4IDP6]
AT1G06640	8.68563	8.83394	-0.148309	0.0333226	0.114697	-1.10827		protein_coding	1-aminocyclopropane-1-carboxylate oxidase homolog 2 [Source:UniProtKB/Swiss-Prot;Acc:Q9C5K7]
AT1G06650	3.55047	4.31006	-0.75959	2.04646130750077e-06	4.53035514937175e-05	-1.69301		protein_coding	1-aminocyclopropane-1-carboxylate oxidase homolog 3 [Source:UniProtKB/Swiss-Prot;Acc:Q8H1S4]
AT1G06660	4.04217	3.94805	0.0941205	0.249018	0.463287	1.06741	JASON	protein_coding	Protein JASON [Source:UniProtKB/Swiss-Prot;Acc:F4IDQ5]
AT1G06670	6.86242	6.85843	0.0039884	0.971128	0.987206	1.00277	NIH	protein_coding	DExH-box ATP-dependent RNA helicase DExH2 [Source:UniProtKB/Swiss-Prot;Acc:F4IDQ6]
AT1G06680	4.33313	4.73836	-0.405225	0.00428218	0.0236628	-1.3243	PSBP1	protein_coding	Oxygen-evolving enhancer protein 2-1, chloroplastic [Source:UniProtKB/Swiss-Prot;Acc:Q42029]
AT1G06690	2.6237	2.9312	-0.307501	0.0211087	0.0812665	-1.23756		protein_coding	Uncharacterized oxidoreductase At1g06690, chloroplastic [Source:UniProtKB/Swiss-Prot;Acc:Q94A68]
AT1G06700	6.48698	6.58796	-0.100979	0.0651283	0.187112	-1.0725	PTI11	protein_coding	PTI1-like tyrosine-protein kinase 1 [Source:UniProtKB/Swiss-Prot;Acc:Q8H1G6]
AT1G06710	3.753	3.92524	-0.17224	0.207286	0.412426	-1.12681		protein_coding	Tetratricopeptide repeat (TPR)-like superfamily protein [Source:TAIR;Acc:AT1G06710]
AT1G06720	6.26628	6.37027	-0.103994	0.200749	0.403505	-1.07474		protein_coding	P-loop containing nucleoside triphosphate hydrolases superfamily protein [Source:TAIR;Acc:AT1G06720]
AT1G06730	4.40158	4.43052	-0.0289335	0.693644	0.837547	-1.02026		protein_coding	At1g06730/F4H5_22 [Source:UniProtKB/TrEMBL;Acc:Q9ASV2]
AT1G06740	2.61206	2.45493	0.157131	0.305435	0.52502	1.11507		protein_coding	MUG3 [Source:UniProtKB/TrEMBL;Acc:A0A178W5T2]
AT1G06760	6.65692	6.53407	0.122847	0.0965681	0.247669	1.08888		protein_coding	Histone H1.1 [Source:UniProtKB/Swiss-Prot;Acc:P26568]
AT1G06770	3.54731	3.41834	0.128975	0.178483	0.374577	1.09352	DRIP1	protein_coding	E3 ubiquitin protein ligase DRIP1 [Source:UniProtKB/Swiss-Prot;Acc:Q9M9Y4]
AT1G06780	6.22019	6.09336	0.126831	0.0656647	0.188176	1.09189	GAUT6	protein_coding	Hexosyltransferase [Source:UniProtKB/TrEMBL;Acc:F4IDS0]
AT1G06790	4.3135	4.32642	-0.0129213	0.848875	0.927109	-1.009		protein_coding	F4H5.12 protein [Source:UniProtKB/TrEMBL;Acc:Q9M9Y6]
AT1G06800	3.94746	4.10552	-0.158063	0.146306	0.327935	-1.11579	PLA-I{gamma}1	protein_coding	PLA-I(gamma)1 [Source:UniProtKB/TrEMBL;Acc:A0A178WG46]
AT1G06820	4.80977	4.80213	0.00763518	0.893625	0.948468	1.00531	CRTISO	protein_coding	Prolycopene isomerase, chloroplastic [Source:UniProtKB/Swiss-Prot;Acc:Q9M9Y8]
AT1G06830	1.74848	1.23424	0.51423	0.0225479	0.085576	1.42823	GRXS11	protein_coding	Monothiol glutaredoxin-S11 [Source:UniProtKB/Swiss-Prot;Acc:Q9M9Y9]
AT1G06840	6.22606	6.02328	0.202779	0.00398288	0.0223646	1.15091		protein_coding	Probable LRR receptor-like serine/threonine-protein kinase At1g06840 [Source:UniProtKB/Swiss-Prot;Acc:C0LGD7]
AT1G06850	4.7347	4.3919	0.342798	0.00026098	0.00246679	1.26821	AtbZIP52	protein_coding	AtbZIP transcription factor [Source:UniProtKB/TrEMBL;Acc:Q8VWG0]
AT1G06870	6.00098	5.84362	0.157361	0.0158575	0.0654868	1.11525	TPP2	protein_coding	Probable thylakoidal processing peptidase 2, chloroplastic [Source:UniProtKB/Swiss-Prot;Acc:Q9M9Z2]
AT1G06890	6.83941	6.80196	0.037453	0.527873	0.724478	1.0263	UXT3	protein_coding	UDP-xylose transporter 3 [Source:UniProtKB/Swiss-Prot;Acc:Q8RXL8]
AT1G06900	6.66348	6.7008	-0.037316	0.550671	0.742173	-1.0262		protein_coding	Nardilysin-like [Source:UniProtKB/Swiss-Prot;Acc:F4HNU6]
AT1G06910	2.95827	2.9705	-0.0122359	0.915064	0.959852	-1.00852	TRFL7	protein_coding	TRFL7 [Source:UniProtKB/TrEMBL;Acc:A0A178W486]
AT1G06923	3.05458	2.11049	0.94409	8.12369807023754e-06	0.000140535	1.92398		protein_coding	Putative uncharacterized protein [Source:UniProtKB/TrEMBL;Acc:Q1G3W7]
AT1G06930	1.95646	2.02643	-0.0699657	0.583058	0.763966	-1.04969		protein_coding	Expressed protein [Source:UniProtKB/TrEMBL;Acc:Q5BQ22]
AT1G06950	6.8599	7.04833	-0.188437	0.0225095	0.0854632	-1.13953	TIC110	protein_coding	Protein TIC110, chloroplastic [Source:UniProtKB/Swiss-Prot;Acc:Q8LPR9]
AT1G06960	3.79057	3.81395	-0.0233886	0.812311	0.908342	-1.01634		protein_coding	U2 small nuclear ribonucleoprotein B'' 2 [Source:UniProtKB/Swiss-Prot;Acc:Q8H1S6]
AT1G06980	1.4063	1.64115	-0.234849	0.233365	0.44502	-1.17678		protein_coding	6,7-dimethyl-8-ribityllumazine synthase [Source:UniProtKB/TrEMBL;Acc:Q9LMJ2]
AT1G07000	4.84649	4.62625	0.220239	0.0227343	0.0861021	1.16493	ATEXO70B2	protein_coding	EXO70B2 [Source:UniProtKB/TrEMBL;Acc:A0A178WCB5]
AT1G07010	1.21321	1.79063	-0.577422	0.00411667	0.0229403	-1.49218		protein_coding	Calcineurin-like metallo-phosphoesterase superfamily protein [Source:UniProtKB/TrEMBL;Acc:F4HNW0]
AT1G07020	4.49675	4.48047	0.0162757	0.870551	0.936934	1.01135		protein_coding	Putative uncharacterized protein [Source:UniProtKB/TrEMBL;Acc:Q8LCS6]
AT1G07030	5.28705	5.27391	0.013138	0.86294	0.933818	1.00915		protein_coding	At1g07030 [Source:UniProtKB/TrEMBL;Acc:Q8L6Z2]
AT1G07040	4.81848	4.86168	-0.0432029	0.55618	0.746146	-1.0304		protein_coding	At1g07040 [Source:UniProtKB/TrEMBL;Acc:Q9LMJ7]
AT1G07070	5.4192	5.2714	0.147793	0.220463	0.429007	1.10787	RPL35AA	protein_coding	60S ribosomal protein L35a-1 [Source:UniProtKB/Swiss-Prot;Acc:Q9LMK0]
AT1G07080	5.9958	6.04479	-0.0489915	0.44908	0.66124	-1.03454		protein_coding	At1g07080/F10K1_15 [Source:UniProtKB/TrEMBL;Acc:Q93VQ6]
AT1G07090	4.37938	4.51898	-0.139601	0.227176	0.437451	-1.1016	LSH6	protein_coding	LSH6 [Source:UniProtKB/TrEMBL;Acc:A0A178WE41]
AT1G07110	5.44189	5.56128	-0.119393	0.0914119	0.238142	-1.08628	FKFBP	protein_coding	FKFBP [Source:UniProtKB/TrEMBL;Acc:A0A178W4F2]
AT1G07119	1.53976	1.4833	0.0564606	0.738683	0.865424	1.03991		lncRNA	other RNA [Source:TAIR;Acc:AT1G07119]
AT1G07120	0.734307	-0.448566	1.18287	0.00112397	0.0081052	2.27029		protein_coding	CHUP1-like protein [Source:UniProtKB/TrEMBL;Acc:Q9LMK4]
AT1G07128	2.27446	2.84926	-0.574798	0.000466223	0.00394537	-1.48947		lncRNA	Potential natural antisense gene, locus overlaps with AT1G07130 [Source:TAIR;Acc:AT1G07128]
AT1G07130	2.67248	2.49147	0.181007	0.153189	0.338811	1.13368	STN1	protein_coding	CST complex subunit STN1 [Source:UniProtKB/Swiss-Prot;Acc:Q9LMK5]
AT1G07140	7.70408	7.77369	-0.0696081	0.256199	0.47215	-1.04943	RANBP1A	protein_coding	Ran-binding protein 1 homolog a [Source:UniProtKB/Swiss-Prot;Acc:Q9LMK7]
AT1G07150	1.80819	2.08372	-0.275536	0.0892714	0.234067	-1.21044	MAPKKK13	protein_coding	F10K1.14 protein [Source:UniProtKB/TrEMBL;Acc:Q9LMK8]
AT1G07170	4.04844	4.22498	-0.176545	0.0428313	0.138213	-1.13017		protein_coding	PHD finger-like domain-containing protein 5A [Source:UniProtKB/Swiss-Prot;Acc:P0DI19]
AT1G07175	0.130324	0.230753	-0.100429	0.680929	0.829403	-1.07209		protein_coding
AT1G07180	-0.920067	-0.3994	-0.520667	0.117488	0.282995	-1.43462	NDA1	protein_coding	Internal alternative NAD(P)H-ubiquinone oxidoreductase A1, mitochondrial [Source:UniProtKB/Swiss-Prot;Acc:Q8GWA1]
AT1G07200	5.61077	5.75775	-0.146985	0.0483483	0.150842	-1.10725	SMXL6	protein_coding	Protein SMAX1-LIKE 6 [Source:UniProtKB/Swiss-Prot;Acc:Q9LML2]
AT1G07210	6.2618	6.28068	-0.0188839	0.80681	0.905619	-1.01318		protein_coding	F10K1.8 protein [Source:UniProtKB/TrEMBL;Acc:Q9LML3]
AT1G07220	4.41966	4.36128	0.0583799	0.430778	0.646031	1.0413		protein_coding	F10K1.7 protein [Source:UniProtKB/TrEMBL;Acc:Q9LML4]
AT1G07230	5.23781	5.25684	-0.0190273	0.805981	0.905123	-1.01328	NPC1	protein_coding	Non-specific phospholipase C1 [Source:UniProtKB/Swiss-Prot;Acc:Q8L7Y9]
AT1G07240	5.0352	5.18203	-0.14683	0.0812861	0.21931	-1.10713	UGT71C5	protein_coding	UDP-glycosyltransferase 71C5 [Source:UniProtKB/Swiss-Prot;Acc:Q9FE68]
AT1G07250	4.5117	4.69356	-0.181862	0.0184139	0.0732415	-1.13435	UGT71C4	protein_coding	UDP-glycosyltransferase 71C4 [Source:UniProtKB/Swiss-Prot;Acc:Q9LML6]
AT1G07260	4.12392	4.32355	-0.199627	0.0539818	0.163709	-1.1484	UGT71C3	protein_coding	UDP-glycosyltransferase 71C3 [Source:UniProtKB/Swiss-Prot;Acc:Q9LML7]
AT1G07270	2.13249	1.79604	0.33645	0.020544	0.0795719	1.26265	CDC6B	protein_coding	Cell division control protein 6 homolog B [Source:UniProtKB/Swiss-Prot;Acc:Q8W032]
AT1G07280	2.64317	2.6848	-0.0416232	0.754366	0.874818	-1.02927		protein_coding	At1g07280/F22G5_32 [Source:UniProtKB/TrEMBL;Acc:Q8VZC8]
AT1G07290	3.8881	3.60491	0.283184	0.0273617	0.0989439	1.21688	GONST2	protein_coding	golgi nucleotide sugar transporter 2 [Source:TAIR;Acc:AT1G07290]
AT1G07300	2.73182	2.77491	-0.0430857	0.690207	0.835474	-1.03032		protein_coding	josephin protein-related [Source:TAIR;Acc:AT1G07300]
AT1G07310	5.15224	5.05986	0.0923772	0.393564	0.612975	1.06613		protein_coding	Calcium-dependent lipid-binding (CaLB domain) family protein [Source:UniProtKB/TrEMBL;Acc:Q9LNV0]
AT1G07320	4.33466	4.64353	-0.308866	0.00753951	0.0368954	-1.23873	RPL4	protein_coding	RPL4 [Source:UniProtKB/TrEMBL;Acc:A0A178WQG5]
AT1G07350	6.97233	6.87805	0.094282	0.475271	0.682278	1.06753	SR45A	protein_coding	Serine/arginine-rich splicing factor SR45a [Source:UniProtKB/Swiss-Prot;Acc:Q84TH4]
AT1G07360	5.86975	5.77197	0.0977777	0.150165	0.334053	1.07012		protein_coding	Zinc finger CCCH domain-containing protein 4 [Source:UniProtKB/Swiss-Prot;Acc:Q9LNV5]
AT1G07370	5.50256	5.44057	0.0619919	0.348449	0.569343	1.04391	PCNA	protein_coding	Proliferating cellular nuclear antigen 1 [Source:UniProtKB/Swiss-Prot;Acc:Q9M7Q7]
AT1G07380	5.26406	5.28699	-0.0229335	0.705981	0.844658	-1.01602		protein_coding	Neutral/alkaline non-lysosomal ceramidase [Source:TAIR;Acc:AT1G07380]
AT1G07390	1.85376	2.08303	-0.229277	0.186518	0.384733	-1.17225	AtRLP1	protein_coding	Receptor like protein 1 [Source:UniProtKB/TrEMBL;Acc:F4HQM4]
AT1G07400	1.10891	0.818753	0.29016	0.24521	0.459184	1.22278	HSP17.8	protein_coding	17.8 kDa class I heat shock protein [Source:UniProtKB/Swiss-Prot;Acc:Q9LNW0]
AT1G07407	-0.687347	-0.0143482	-0.672999	0.112537	0.275032	-1.59438		lncRNA
AT1G07410	3.77679	3.55254	0.224253	0.0704708	0.197812	1.16817	RABA2B	protein_coding	RABA2b [Source:UniProtKB/TrEMBL;Acc:A0A178WHD5]
AT1G07420	5.90106	5.8165	0.0845681	0.168094	0.360531	1.06037	SMO2-2	protein_coding	Methylsterol monooxygenase 2-2 [Source:UniProtKB/Swiss-Prot;Acc:Q8VWZ8]
AT1G07470	4.97256	4.92129	0.0512699	0.389765	0.609554	1.03618		protein_coding	At1g07470/F22G5_13 [Source:UniProtKB/TrEMBL;Acc:Q93VP4]
AT1G07480	4.48111	4.38188	0.0992304	0.205492	0.410048	1.0712		protein_coding	Transcription factor IIA, alpha/beta subunit [Source:TAIR;Acc:AT1G07480]
AT1G07500	-0.58133	-1.0388	0.457466	0.311466	0.531576	1.37313	SMR5	protein_coding	Cyclin-dependent protein kinase inhibitor SMR5 [Source:UniProtKB/Swiss-Prot;Acc:Q9LNX4]
AT1G07510	6.08067	5.98348	0.097194	0.156453	0.343792	1.06969	FTSH10	protein_coding	ATP-dependent zinc metalloprotease FTSH 10, mitochondrial [Source:UniProtKB/Swiss-Prot;Acc:Q8VZI8]
AT1G07520	4.92775	4.86268	0.065064	0.364486	0.585009	1.04613		protein_coding	GRAS family transcription factor [Source:TAIR;Acc:AT1G07520]
AT1G07530	5.64438	5.43634	0.20804	0.0015754	0.0106544	1.15512	SCL14	protein_coding	AT1G07530 protein [Source:UniProtKB/TrEMBL;Acc:B9DFJ3]
AT1G07550	1.80521	3.12644	-1.32123	3.60746664188547e-07	1.06619484242711e-05	-2.4988		protein_coding	Probable LRR receptor-like serine/threonine-protein kinase At1g07550 [Source:UniProtKB/Swiss-Prot;Acc:C0LGD8]
AT1G07560	4.30071	5.24324	-0.942527	1.38439309304454e-08	7.08365685490128e-07	-1.92189		protein_coding	Probable LRR receptor-like serine/threonine-protein kinase At1g07560 [Source:UniProtKB/Swiss-Prot;Acc:C0LGD9]
AT1G07570	3.47393	3.24449	0.229439	0.0324097	0.112307	1.17238	APK1A	protein_coding	Protein kinase superfamily protein [Source:TAIR;Acc:AT1G07570]
AT1G07590	9.37331	9.12583	0.247482	0.0370398	0.124117	1.18713		protein_coding	Pentatricopeptide repeat-containing protein At1g07590, mitochondrial [Source:UniProtKB/Swiss-Prot;Acc:Q940Q2]
AT1G07610	8.44553	8.75468	-0.309145	0.00390936	0.0220236	-1.23897	MT1C	protein_coding	Metallothionein-like protein 1C [Source:UniProtKB/Swiss-Prot;Acc:Q38804]
AT1G07615	3.8854	3.83519	0.0502055	0.574689	0.758111	1.03541	ATOBGM	protein_coding	Probable GTP-binding protein OBGM, mitochondrial [Source:UniProtKB/Swiss-Prot;Acc:F4HSD4]
AT1G07620	2.17891	2.2941	-0.115187	0.456133	0.666479	-1.08312	ATOBGM	protein_coding	GTP-binding protein Obg/CgtA [Source:TAIR;Acc:AT1G07620]
AT1G07630	5.50008	5.78428	-0.284199	0.000446552	0.00380819	-1.21773	PLL5	protein_coding	PLL5 [Source:UniProtKB/TrEMBL;Acc:A0A178WGF5]
AT1G07640	4.67216	4.67448	-0.00232643	0.980981	0.991123	-1.00161	OBP2	protein_coding	Dof-type zinc finger DNA-binding family protein [Source:UniProtKB/TrEMBL;Acc:Q2V4Q1]
AT1G07650	4.96243	5.01604	-0.0536062	0.411253	0.629144	-1.03786		protein_coding	Leucine-rich repeat transmembrane protein kinase [Source:UniProtKB/TrEMBL;Acc:F4HSE1]
AT1G07660	4.38386	4.36428	0.0195777	0.810054	0.907133	1.01366		protein_coding	Histone H4 [Source:UniProtKB/TrEMBL;Acc:A0A178VF54]
AT1G07670	7.85376	7.50153	0.352226	0.000597716	0.00484187	1.27653	ECA4	protein_coding	Calcium-transporting ATPase 4, endoplasmic reticulum-type [Source:UniProtKB/Swiss-Prot;Acc:Q9XES1]
AT1G07680	-1.32823	-4.70661	3.37838	0.000125587	0.00137018	10.3991		protein_coding	F24B9.23 [Source:UniProtKB/TrEMBL;Acc:Q9LQP3]
AT1G07700	3.30635	3.97609	-0.669734	7.69119454355255e-06	0.00013472	-1.59078		protein_coding	Thioredoxin superfamily protein [Source:TAIR;Acc:AT1G07700]
AT1G07705	5.30837	5.4225	-0.114121	0.152901	0.338321	-1.08232		protein_coding	NOT2 / NOT3 / NOT5 family [Source:UniProtKB/TrEMBL;Acc:A8MR45]
AT1G07710	1.70582	1.75724	-0.0514167	0.740159	0.866443	-1.03628		protein_coding	Ankyrin repeat family protein [Source:UniProtKB/TrEMBL;Acc:Q9LQP7]
AT1G07720	1.26658	0.970539	0.296042	0.164327	0.355019	1.22777	KCS3	protein_coding	3-ketoacyl-CoA synthase 3 [Source:TAIR;Acc:AT1G07720]
AT1G07728	4.23742	4.34944	-0.112019	0.139753	0.318037	-1.08074		lncRNA	other RNA [Source:TAIR;Acc:AT1G07728]
AT1G07740	2.13263	2.22394	-0.0913039	0.573673	0.7574	-1.06533		protein_coding	Pentatricopeptide repeat-containing protein At1g07740, mitochondrial [Source:UniProtKB/Swiss-Prot;Acc:Q9LQQ1]
AT1G07743	1.15983	1.0034	0.156431	0.372319	0.592515	1.11453		lncRNA
AT1G07745	2.78357	2.61764	0.165935	0.220288	0.428838	1.12189	RAD51D	protein_coding	DNA repair protein RAD51 homolog 4 [Source:UniProtKB/Swiss-Prot;Acc:Q9LQQ2]
AT1G07750	6.0814	6.08766	-0.00625667	0.94548	0.974703	-1.00435		protein_coding	At1g07750/F24B9_13 [Source:UniProtKB/TrEMBL;Acc:Q9LQQ3]
AT1G07770	8.03503	8.16846	-0.133431	0.0565954	0.169442	-1.0969	RPS15AA	protein_coding	AT1G07770 protein [Source:UniProtKB/TrEMBL;Acc:B9DI04]
AT1G07780	4.04935	4.11186	-0.0625072	0.602075	0.777327	-1.04428	PAI1	protein_coding	N-(5'-phosphoribosyl)anthranilate isomerase 1, chloroplastic [Source:UniProtKB/Swiss-Prot;Acc:Q42440]
AT1G07790	5.61542	5.48717	0.128248	0.0551982	0.166468	1.09297	HTB1	protein_coding	Histone H2B.1 [Source:UniProtKB/Swiss-Prot;Acc:Q9LQQ4]
AT1G07795	1.26663	0.217096	1.04954	0.00130294	0.0091298	2.06986		protein_coding	At1g07795 [Source:UniProtKB/TrEMBL;Acc:Q29PW8]
AT1G07810	6.67296	6.59123	0.0817294	0.372184	0.592348	1.05829	ECA1	protein_coding	Calcium-transporting ATPase 1, endoplasmic reticulum-type [Source:UniProtKB/Swiss-Prot;Acc:P92939]
AT1G07820	6.96626	6.86855	0.0977087	0.110584	0.271904	1.07007		protein_coding	Histone H4 [Source:UniProtKB/TrEMBL;Acc:A0A178VF54]
AT1G07830	5.1657	5.27678	-0.11108	0.0948797	0.2447	-1.08004		protein_coding	At1g07830/F24B9_7 [Source:UniProtKB/TrEMBL;Acc:Q94JQ7]
AT1G07840	4.8649	4.88803	-0.0231352	0.719888	0.853913	-1.01617		protein_coding	AT1G07840 protein [Source:UniProtKB/TrEMBL;Acc:Q93ZQ9]
AT1G07870	4.91307	5.05232	-0.139251	0.0562288	0.168627	-1.10133		protein_coding	Protein kinase superfamily protein [Source:UniProtKB/TrEMBL;Acc:F4HSH9]
AT1G07880	4.0896	4.36348	-0.273883	0.00371529	0.0211469	-1.20906	MPK13	protein_coding	Mitogen-activated protein kinase 13 [Source:UniProtKB/Swiss-Prot;Acc:Q9LQQ9]
AT1G07885	-1.13088	-0.521429	-0.609453	0.13453	0.310035	-1.52568		protein_coding	unknown protein; FUNCTIONS IN: molecular_function unknown; INVOLVED IN: biological_process unknown; LOCATED IN: cellular_component unknown; Has 0 Blast hits to 0 proteins in 0 species (source: NCBI BLink). [Source:TAIR;Acc:AT1G07885]
AT1G07890	10.053	10.0622	-0.00917774	0.902129	0.953383	-1.00638	APX1	protein_coding	MEE6 [Source:UniProtKB/TrEMBL;Acc:A0A178W5I1]
AT1G07897	-0.566375	-0.625769	0.0593934	0.886322	0.944862	1.04203		snoRNA
AT1G07902	1.51222	1.90843	-0.39621	0.0241581	0.0901072	-1.31605		protein_coding
AT1G07910	5.19161	5.26107	-0.0694596	0.522638	0.720753	-1.04932	ATRNL	protein_coding	RNAligase [Source:TAIR;Acc:AT1G07910]
AT1G07920	8.75915	8.60501	0.154138	0.0773524	0.211417	1.11276	A1	protein_coding	Elongation factor 1-alpha 4 [Source:UniProtKB/Swiss-Prot;Acc:Q8GTY0]
AT1G07930	9.37073	9.35612	0.0146062	0.852622	0.928633	1.01018	A1	protein_coding	Elongation factor 1-alpha 4 [Source:UniProtKB/Swiss-Prot;Acc:Q8GTY0]
AT1G07937	-0.0373349	-0.0819225	0.0445876	0.880873	0.942301	1.03139		lncRNA
[truncated: 19,197 more rows]

## Sheet: OE Plus Pi - Col-0 Plus Pi
Gene_ID	AveCPM_OE_Plus_Pi	AveCPM_Col0_Plus_Pi	logFC (OE / Col-0)	P.Value	adj.P.Val	Fold_Change	Gene_Name	Gene_type	Description
[truncated: 19,802 more rows]

[truncated: 2 more sheets: OE Minus Pi - Col-0 Minus Pi, Interaction]
