# Supplementary material for: A CYBDOM protein impacts iron homeostasis and primary root growth under phosphate deficiency in Arabidopsis
Source: Nat Commun. 2024 Jan 11;15:423. doi: 10.1038/s41467-023-43911-x (PMC10784552; doi:10.1038/s41467-023-43911-x)
Supplement: Supplementary file 11 — Supplementary Data 8 [file 41467_2023_43911_MOESM11_ESM.xlsx]

## Sheet: Sheet1
Supplementary Data 8. Primer list. Sequence and description of the primers used in this work
Primer name	Primer sequence 5' - 3'	Description
J3	CCG CAC TCG AGA TAT CTA GAC	Primers used to amplify the pENTR2B and perform Infusion reactions
J4	CGA ATT CGG TAC CGG ATC
CRR Fw ATG Infusion	CCGGTACCGAATTCG ATGTCTTCTTCTTCTTCCGTAAGAATCTC	CRR ORF cloning into pENTR2B by Infusion. In colors it's indicated the homologous regions with the vector. This generated vectors were recombined with the pFASTR05 or pFASTR02
CRR Rv NO stop Inf	ATA TCT CGA GTG CGG GGTCCTAAGAGGCTTCATTGAGT
CRR Rv STOP Inf	ATA TCT CGA GTG CGG TTAGGTCCTAAGAGGCTTCATTGAGT
CRR Rv NO stop +1 Inf	ATA TCT CGA GTG CGG CGGTCCTAAGAGGCTTCATTGAGT
CRR ATG hindIII Fw	CCCAAGCTTATGTCTTCTTCTTCTTCCGTAAGAATC	CRR ORF cloning into p415. In red are the restriction sites
CRR stop XhoI Rv	CCGCTCGAGCGGTTAGGTCCTAAGAGGCTTCATTGAG
FRE1 ATG XbaI Fw	GCTCTAGAGCATGGTTAGAACCCGTGTATTATTCTG	FRE1 ORF cloning into p415. In red are the restriction sites
FRE1 stop SmaI Rv	TCCCCCGGGGGATTACCATGTAAAACTTTCTTCTTCTAGTTC
ACTIN2 orf Fw	ATGGCTGAGGCTGATGATATTCAAC	ACT2 ORF amplification
ACTIN2 orf Rv	TTAGAAACATTTTCTGTGAACGATTCCTG
LBb1.3	ATT TTG CCG ATT TCG GAA C	Genotyping
AUX F1	GTA ATG GTG TTG CCG TGG TG	crr-1 genotyping
AUX R1	GGA TCG CAT AAC CGA CTC CA
CRR-2 RP	TAATCAGGTTTGGCAAGTTGG	crr-2 genotyping
CRR-2 LP	ATTGGCCACAAGCTACAAGC
Aux-H-Rv2	AAA CGA ATC TAA ACT TGT GGT	crr-h1 genotyping
Aux-H-Fw1	TGC CGG TAA TTC TAG AAT CCA CAA GAG
LP SALK_009629-Fw	GAA ATT ATT TGG GGA AGC TGC	altm1 genotyping
RP SALK_009629-Rv	TCT TTA CCC ATG GGA AAA ACC
LP SALK_016297-Fw	CTC ATC GCC AGT AGG TAG CTG	lpr1 genotyping
RP SALK_016298-Rv	ACT CAT GGG TGT GAA CCA AAG
CLV2 1220 Rv	AGCTCGGGTTGTATTTCGCC	clv2 genotyping
CLV2 1026 Fw	AGCATTGCGTCTCTCTCACAA
hyp1_RP	TTACTAAATCATTTGGAACCCAC	hyp1 genotyping
hyp1_LP	ACAATGAACCAAGTGAGTGGC
pdr2-1 Fw	TTGTAATGCGCACACACTCA	pdr2-1 genotyping (by sequencing)
pdr2-1 Rv	AGGGGAGCACACACTTCAAA
SALK_036564.56.00.x LP	ACGGTGAACAAAATACGAACG	pepr2 genotyping
SALK_036564.56.00.x RP	TCTCAGATCTGCGGATAGCTC
qPCR CRR Fw	AGTGATTGCCGTTCTTGGAG	qPCR CRR set #1
qPCR CRR Rv	TGACCAGATCTTTGTTGGCTTA
qCRR 2 Fw	ATATGAAAGCCGAGGAGGCG	qPCR CRR set #2
qCRR 2 Rv	ACCTTTCCCTTTGCCACCAA
qCRR 3 Fw	TCTACCACCATGGAGTCGGT	qPCR CRR set #3
qCRR 3 Rv	CGACCCAAGTGATGGCTTCT
qACTIN2 Fw	CCGCTCTTTCTTTCCAAGC	qPCR reference gene
qACTIN2 Rv	CCGGTACCATTGTCACACAC
delCRRg1 Fw	ATTGGCTCCGCCGGCAAAGCCTGG	Spacers for CRISPR/Cas9 based gene editing
delCRRg1 Rv	AAACCCAGGCTTTGCCGGCGGAGC
delCRRg2 Fw	ATTGGCTCTTAGAAGCCATCACTT
delCRRg2 Rv	AAACAAGTGATGGCTTCTAAGAGC
delCRRg3 Fw	GTCAAAGCTCGGTAACGAGTCCGA
delCRRg3 Rv	AAACTCGGACTCGTTACCGAGCTT
delCRRg4 Fw	ATTGGATTTAAAAGGTGACAACAG
delCRRg4 Rv	AAACCTGTTGTCACCTTTTAAATC
pSCR Fw inf	CCG GTA CCG AAT TCG GGATAAGGGATAGAGGAAGAGG	Primers used to generate the different promotors-CRR fusions by infusion. CRR ORF was amplified using the Fw primer CRR ATG together with the Rv primer CRR Rv NO stop +1 Inf. The promotors were amplified with the indicated primers: In blue is indicated the homologous region with the pentr2b and underlined the homologous regions with CRR. The constructs generated were recombined in the pFASTR07.
pCO2 Fw inf	CCG GTA CCG AAT TCG TAACTCCATTATTTACGACTGTGCCAC
pPEP Fw inf	CCG GTA CCG AAT TCG CGATGTTCACCATGCAAAAGT
pWOL Fw inf	CCG GTA CCG AAT TCG TACTGTCTCTAAGCGCACG
pSHR Fw inf	CCG GTA CCG AAT TCG GGACAAAGAAGCAGAGCGTGG
pLPR Fw inf	CCG GTA CCG AAT TCG CCTAGAATGTTATTGATGTTTCTT
pWOX5 Fw inf	CCG GTA CCG AAT TCG AAAGACTTTTATCTACCAACTTCAAAAG
pATL75 Fw inf	CCG GTA CCG AAT TCGTGTACATGACCCATCTCGG
pMYB36 Fw inf	CCG GTA CCG AAT TCGCCCACCTCTCAAAACAATAAAT
pLOVE Fw inf	CCG GTA CCG AAT TCG ATAAGCACTCTGGTGACGAGAA
pSCR Rv inf	ACGGAAGAAGAAGAAGACAT GGAGATTGAAGGGTTGTTGGTCG
pCO2 Rv inf	ACGGAAGAAGAAGAAGACAT AAACTCTTGTTGCATTATTGTCAAATCCTT
pPEP Rv inf	ACGGAAGAAGAAGAAGACAT GGTTTTGGCTAATGTGATTGTGTAGA
pWOL Rv inf	ACGGAAGAAGAAGAAGACAT CTGAGCTACAACAATAGAGAACAAAAGAAG
pSHR Rv inf	ACGGAAGAAGAAGAAGACAT TTAATGAATAAGAAAATGAATAGAAGAAAGGGAGACCCAC
pLPR Rv inf	ACGGAAGAAGAAGAAGACAT TTCTGACAAGTCAATTCAGTTTTGA
pWOX5 Rv inf	ACGGAAGAAGAAGAAGACAT GTTCAGATGTAAAGTCCTCAACTG
pATL75 Rv inf	ACGGAAGAAGAAGAAGACATTCTGCTTTGCTTGGCTTTG
pMYB36 Rv inf	ACGGAAGAAGAAGAAGACATCTTGTCGTTGTTGTTCTCTTCC
pLOVE Rv Inf	ACGGAAGAAGAAGAAGACATCTTATGGCGCCTTAATTTGGAT
CRR ATG Fw	ATGTCTTCTTCTTCTTCCGTAAGAATCTC
