# Supplementary material for: A CYBDOM protein impacts iron homeostasis and primary root growth under phosphate deficiency in Arabidopsis
Source: Nat Commun. 2024 Jan 11;15:423. doi: 10.1038/s41467-023-43911-x (PMC10784552; doi:10.1038/s41467-023-43911-x)
Supplement: Supplementary file 13 — Source Data [file 41467_2023_43911_MOESM13_ESM.xlsx]

## Sheet: Figure 1
Figure 1C. Primary root length (cm)
	Plus Pi (+Pi)								One-way ANOVA +Pi			Minus Pi (-Pi)								One-way ANOVA -Pi
	Col-0	crr-1	crr-2	crr;h1	crr-1 crr;h1	pdr2	lpr1		Tukey's multiple comparisons test	Adjusted P Value		Col-0	crr-1	crr-2	crr;h1	crr-1 crr;h1	pdr2	lpr1		Tukey's multiple comparisons test	Adjusted P Value
	5.04072	4.992	4.87553	5.84485	5.62237	3.38548	5.07683		Col-0 vs. crr-1	0.0507		3.38739	2.44601	2.51566	3.54914	2.2994	1.49845	4.74977		Col-0 vs. crr-1	<0,0001
	4.88519	4.30607	5.49172	5.77502	5.59696	3.6673	5.31924		Col-0 vs. crr-2	0.3649		2.75554	2.18007	2.54359	3.03744	2.28848	1.33892	5.43109		Col-0 vs. crr-2	<0,0001
	5.31949	5.10723	5.14513	5.52996	6.07611	3.43759	4.56527		Col-0 vs. crr;h1	0.565		3.43098	2.33564	2.25246	2.68097	2.41777	1.75556	4.98273		Col-0 vs. crr;h1	0.2049
	5.63794	4.49501	4.59406	6.01268	5.31014	4.16315	4.67324		Col-0 vs. crr-1 crr;h1	0.0104		3.306	2.27756	1.79915	2.72718	2.38489	1.51063	5.23175		Col-0 vs. crr-1 crr;h1	<0,0001
	5.09075	4.72923	4.79475	5.31131	5.55076	3.77918	5.36083		Col-0 vs. pdr2	<0,0001		3.23743	2.32241	2.4936	2.59118	2.19438	1.47387	4.67668		Col-0 vs. pdr2	<0,0001
	4.90642	4.8687	5.87739	4.73323	5.00639	2.90615	5.04564		Col-0 vs. lpr1	>0,9999		3.17744	2.43322	2.47133	2.86247	2.37671	1.32148	4.89999		Col-0 vs. lpr1	<0,0001
	5.6764	4.27888	5.1172	5.61819	6.35014	2.29614	4.87245		crr-1 vs. crr-2	<0,0001		3.14625	2.59936	2.32146	2.86308	2.65544	1.62544	4.48104		crr-1 vs. crr-2	0.9447
	4.49648	4.74067	5.75262	5.28669	5.90471	2.74514	5.27556		crr-1 vs. crr;h1	<0,0001		3.04815	2.49286	2.3078	2.55263	2.30601	1.55148	5.11276		crr-1 vs. crr;h1	<0,0001
	5.13843	4.98486	5.36791	4.99904	5.67331	4.00202	5.19668		crr-1 vs. crr-1 crr;h1	<0,0001		3.30443	2.35443	1.98474	3.4272	2.24815	1.48048	4.55339		crr-1 vs. crr-1 crr;h1	0.9999
	5.2779	4.98025	6.13671	5.20038	5.37013	4.23341	5.18585		crr-1 vs. pdr2	<0,0001		2.4665	2.37471	2.72509	3.27332	2.31515	1.29816	5.30331		crr-1 vs. pdr2	<0,0001
	5.27673	4.48264	5.51317	5.51147	5.62785	3.29708	5.52227		crr-1 vs. lpr1	0.0375		2.63969	2.03977	2.08736	2.73727	2.18146	1.45307	5.42586		crr-1 vs. lpr1	<0,0001
	5.77206	4.02638	5.86103	5.52744	5.953	3.36346	5.7173		crr-2 vs. crr;h1	>0,9999		3.29129	2.50504	2.32998	3.0451	2.4206	1.47839	5.22148		crr-2 vs. crr;h1	<0,0001
	5.36169	4.99821	5.7501	4.65915	5.00966	3.85584	4.31517		crr-2 vs. crr-1 crr;h1	0.7193		3.59891	2.52175	2.42669	2.80753	2.31811	1.62753	5.23858		crr-2 vs. crr-1 crr;h1	0.9922
	4.22024	4.72862	5.44783	5.05943	5.94648	2.68306	5.31327		crr-2 vs. pdr2	<0,0001		3.43624	2.6547	2.04355	3.3706	2.44875	1.54918	5.30484		crr-2 vs. pdr2	<0,0001
	4.55112	4.87227	5.37117	5.00966	5.22862	3.24478	5.43466		crr-2 vs. lpr1	0.4326		3.33214	2.48382	2.47207	2.81719	2.65944	1.46652	5.64095		crr-2 vs. lpr1	<0,0001
	4.65097	5.12307	5.35665	5.30565	5.29488		4.92487		crr;h1 vs. crr-1 crr;h1	0.6022		2.98124	2.05826	2.37418	2.88431	2.51997	1.39626	5.31641		crr;h1 vs. crr-1 crr;h1	<0,0001
	5.02414	4.75759	5.19542	4.96985	5.72826		4.92783		crr;h1 vs. pdr2	<0,0001		3.06285	2.48856	2.19952	2.87348	2.33616	1.56588	4.87928		crr;h1 vs. pdr2	<0,0001
	5.11228	4.73206	5.20038	5.46149	5.27882		4.97403		crr;h1 vs. lpr1	0.6358			2.67519	2.27378	3.20159	2.6356	1.46747			crr;h1 vs. lpr1	<0,0001
		4.18687	6.01521		5.02541				crr-1 crr;h1 vs. pdr2	<0,0001			2.5439	2.65344	2.93956	2.40642	1.5145			crr-1 crr;h1 vs. pdr2	<0,0001
		4.23276	4.87166						crr-1 crr;h1 vs. lpr1	0.0147					3.0619	2.2599	1.57576			crr-1 crr;h1 vs. lpr1	<0,0001
			4.72627						pdr2 vs. lpr1	<0,0001							1.94219			pdr2 vs. lpr1	<0,0001
n=	18	20	21	18	19	15	18				n=	17	19	19	20	20	21	17
Figure 1E. Meristem size (µm)
	Plus Pi (+Pi)				Minus Pi (-Pi)				One-way ANOVA +Pi
	Col-0	crr-1	pdr2		Col-0	crr-1	pdr2		Tukey's multiple comparisons test	Adjusted P Value
	571.56	626.6	522		408.91	353.2	Not quantified		Col-0 +Pi vs. crr-1 +Pi	0.9997
	536.71	575.5	540.6		395.7	372.8			Col-0 +Pi vs. pdr2 +Pi	0.2434
	621.3	584.4	571.9		421.8	311.3			Col-0 +Pi vs. Col-0 -Pi	<0,0001
	624.2	581.2	562.8		411.3	358.3			Col-0 +Pi vs. crr-1 -Pi	<0,0001
n=	4	4	4		427.9	355.1			crr-1 +Pi vs. pdr2 +Pi	0.1762
					401.6	343.3			crr-1 +Pi vs. Col-0 -Pi	<0,0001
					428.7	348.8			crr-1 +Pi vs. crr-1 -Pi	<0,0001
					420.9	282.2			pdr2 +Pi vs. Col-0 -Pi	<0,0001
				n=	8	8	0		pdr2 +Pi vs. crr-1 -Pi	<0,0001
									Col-0 -Pi vs. crr-1 -Pi	<0,0001
Figure 1G. Cell length (µm)
	Plus Pi (+Pi)				Minus Pi (-Pi)				One-way ANOVA +Pi
	Col-0	crr-1	pdr2		Col-0	crr-1	pdr2		Tukey's multiple comparisons test	Adjusted P Value
	149.18	217.92	157.5		53.69	82.09	43.3		Col-0:+ Pi vs. Col-0:- Pi	<0,0001
	172.83	146.89	184.58		68.43	65.46	41.65		Col-0:+ Pi vs. crr-1:+ Pi	>0,9999
	184.5	148.89	188.81		73.83	63.34	33.23		Col-0:+ Pi vs. crr-1:- Pi	<0,0001
	200.55	193.49	135.05		77.24	115.8	35.54		Col-0:+ Pi vs. pdr2:+ Pi	0.9996
	164.84	194.67	179.56		81.31	109.35	32.21		Col-0:+ Pi vs. pdr2:- Pi	<0,0001
	200.56	154.51	188.37		127.62	138.35	30		Col-0:- Pi vs. crr-1:+ Pi	<0,0001
	176.88	177.16	190.29		87.7	101.69	41.65		Col-0:- Pi vs. crr-1:- Pi	>0,9999
n=	7	7	7		126.59	84.63	39.63		Col-0:- Pi vs. pdr2:+ Pi	<0,0001
					125.21	81.27	30.02		Col-0:- Pi vs. pdr2:- Pi	<0,0001
					108.97	81.82	29.13		crr-1:+ Pi vs. crr-1:- Pi	<0,0001
				n=	10	10	10		crr-1:+ Pi vs. pdr2:+ Pi	>0,9999
									crr-1:+ Pi vs. pdr2:- Pi	<0,0001
									crr-1:- Pi vs. pdr2:+ Pi	<0,0001
									crr-1:- Pi vs. pdr2:- Pi	<0,0001
									pdr2:+ Pi vs. pdr2:- Pi	<0,0001

## Sheet: Figure 2
Figure 2B. Primary root length (cm)
	Plus Pi (+Pi)					Minus Pi (-Pi)					Two-way ANOVA
	Col-0	Col-0 / CRR OE	crr-1 / CRR OE	lpr1		Col-0	Col-0 / CRR OE	crr-1 / CRR OE	lpr1		Šídák's multiple comparisons test
	3.65168	3.82014	4.45185	3.81849		2.43452	4.12889	4.40212	4.07942		+Pi vs. -Pi	Adjusted P Value
	4.65547	4.03321	4.36008	4.10269		1.93823	4.60334	4.4499	4.50697		Col-0	<0,0001
	4.73999	4.2788	4.40434	4.35966		2.79188	4.37249	5.01381	4.30089		Col-0 / CRR OE	0.9949
	4.53466	4.38872	4.16451	4.66462		2.69282	4.2858	4.07057	4.11831		crr-1 / CRR OE	0.6907
	4.34184	4.05071	4.38792	3.81679		2.93046	4.33592	4.25224	4.40318		lpr1	0.6486
	5.08552	4.54906	4.3579	5.29992		2.43276	4.35171	4.7548	3.61239
	4.81558	4.4515	4.03887	5.2679		1.93925	4.27805	4.25323	4.39591
	4.73314	4.53484	4.29224	5.40968		2.39646	4.81811		4.18763
	4.70646	4.1699	4.09422	4.59299		2.59112	5.14075		4.85201
	4.66387	4.16075	4.19245	5.47713		2.65729	3.64458		5.05601
		4.57902	4.11796	5.71901		2.51595			5.37162
		4.25951	3.83594	5.07038		2.60601			5.43626
		5.07791				2.24785			5.4069
n=	10	13	12	12		2.47453
					n=	14	10	7	13
Figure 2C. Meristem size (µm)
	Plus Pi (+Pi)					Minus Pi (-Pi)					Two-way ANOVA
	Col-0	Col-0 / CRR OE	crr-1 / CRR OE	lpr1		Col-0	Col-0 / CRR OE	crr-1 / CRR OE	lpr1		Šídák's multiple comparisons test
	573.7	540.3	444.9	582.88		203.54	455.05	538.2	585.7		+Pi vs. -Pi	Adjusted P Value
	522.69	529.3	565.86	585.4		258.98	434.59	542	505.1		Col-0	0.0002
	445.2	601.15	546.6	485.2		354.9	530.92	374	453.7		Col-0 / CRR OE	0.2634
n=	3	3	3	3		295.7	461.54		499.68		crr-1 / CRR OE	0.9328
						345.2					lpr1	0.8631
						326.29
					n=	6	4	3	4
Figure 2D. Cell length (µm)
	Plus Pi (+Pi)					Minus Pi (-Pi)					Two-way ANOVA
	Col-0	Col-0 / CRR OE	crr-1 / CRR OE	lpr1		Col-0	Col-0 / CRR OE	crr-1 / CRR OE	lpr1		Šídák's multiple comparisons test
	176.94	213.75	125.33	156.42		84.3	226.66	148.8	195.58		+Pi vs. -Pi	Adjusted P Value
	185.62	188.88	126.38	163.25		104.8	156.52	138	175.03		Col-0	<0,0001
	173.65	149.91	158.67	224.25		57.67	133.09	252.49	167.31		Col-0 / CRR OE	0.9558
	188.76	167.13	246.09	167.68		52.02	191.92	262.28	173.6		crr-1 / CRR OE	0.9845
	179.01	158.3	205.1	248.78		58.02	183.3	141.42	156.58		lpr1	0.9608
	251.25			144.87		60.04	242.64	151.21	162.9
	183.63					69.08
n=	7	5	5	6		61.12
						84.46
						62.82
					n=	10	6	6	6

## Sheet: Figure 3
Figure 3B.
	Primary root length (cm)
	Plus Pi (+Pi)							Minus Pi (-Pi)							One-way ANOVA +Pi			One-way ANOVA -Pi
	Col-0	crr-1	almt1	crr-1 almt1	lpr1	crr-1 lpr1		Col-0	crr-1	almt1	crr-1 almt1	lpr1	crr-1 lpr1		Tukey's multiple comparisons test	Adjusted P Value		Tukey's multiple comparisons test	Adjusted P Value
	3.96596	4.80268	5.42239	4.97756	4.67328	4.01354		2.10058	1.36183	3.87712	2.33527	4.82536	4.54659		Col-0 vs. crr-1	0.3318		Col-0 vs. crr-1	<0,0001
	3.96304	5.01363	5.87763	4.9374	4.69065	4.72062		2.41817	1.24097	4.40389	2.17779	4.25564	4.66651		Col-0 vs. almt1	<0,0001		Col-0 vs. almt1	<0,0001
	4.79581	5.50647	5.12199	5.35294	5.09474	5.06948		2.27857	1.33085	4.42668	2.17267	4.12603	4.49614		Col-0 vs. crr-1 almt1	0.4459		Col-0 vs. crr-1 almt1	0.009
	5.6412	3.93714	6.19858	5.25796	5.1721	5.19369		2.23738	1.11718	4.16058	2.14647	4.49718	4.48097		Col-0 vs. lpr1	0.7708		Col-0 vs. lpr1	<0,0001
	4.69649	4.67633	6.00992	4.45098	4.85378	5.19464		1.95413	1.31025	4.64345	1.63542	4.25064	4.42625		Col-0 vs. crr-1 lpr1	0.6799		Col-0 vs. crr-1 lpr1	<0,0001
	5.01925	3.81503	5.27359	4.62378	5.32716	4.60746		2.06314	1.54637	4.26442	1.91669	4.69369	4.03524		crr-1 vs. almt1	<0,0001		crr-1 vs. almt1	<0,0001
	4.74018	4.66547	5.83923	4.73543	4.95269	5.28953		2.17154	1.17065	4.18014	2.05991	4.61756	4.16588		crr-1 vs. crr-1 almt1	0.0057		crr-1 vs. crr-1 almt1	<0,0001
	4.29269	4.21018	5.22947	4.87036	5.08805	5.13784		2.09093	0.733973	4.1785	1.74952	4.62368	3.80266		crr-1 vs. lpr1	0.0204		crr-1 vs. lpr1	<0,0001
	4.80843	3.9723	5.03016	4.93239	5.7846	5.06528		2.10756	1.12072	3.80236	1.17918	4.05937	4.20445		crr-1 vs. crr-1 lpr1	0.0219		crr-1 vs. crr-1 lpr1	<0,0001
	5.10827	3.9028	5.39143	5.24912	4.51154	5.28068		2.04578	0.92183	3.82369	1.61732	4.4441	4.76681		almt1 vs. crr-1 almt1	0.0237		almt1 vs. crr-1 almt1	<0,0001
	5.29742	3.90875	5.16531	5.28346	4.89922	5.19175		2.5227	1.36975	3.23013	1.80122	4.26094	4.73561		almt1 vs. lpr1	0.0042		almt1 vs. lpr1	0.0045
	4.91055			5.1352	5.35895	4.75862		2.27138	0.939624	4.45495	2.07137	4.21987	4.63148		almt1 vs. crr-1 lpr1	0.0276		almt1 vs. crr-1 lpr1	0.0215
	4.71386			4.92395	5.16917			2.48556	1.20206	4.30497	2.01165	4.31121	4.78792		crr-1 almt1 vs. lpr1	0.9929		crr-1 almt1 vs. lpr1	<0,0001
	5.08427			5.23624	4.09798			2.57294	1.23472	4.25753	2.05504	4.49584	4.531		crr-1 almt1 vs. crr-1 lpr1	>0,9999		crr-1 almt1 vs. crr-1 lpr1	<0,0001
	4.68736			5.37425	4.67752			2.05327	1.34197	4.39682	2.05681	4.50906	3.86458		lpr1 vs. crr-1 lpr1	0.9996		lpr1 vs. crr-1 lpr1	0.9977
	4.36184			5.02218	4.23209			2.21782	1.15484	4.24382	1.93281	4.645	4.51924
	4.30018			4.48895	5.27719			2.12648		3.81766	1.98877	4.8155	4.20811
					4.9726			2.22657		3.72851	1.63043	4.32724
					4.50497			2.28305			1.80872
n=	17	11	11	17	19	12		2.07353			2.20597
							n=	20	16	18	20	18	17
	Meristem size (µm)														One-way ANOVA +Pi			One-way ANOVA -Pi
	Plus Pi (+Pi)							Minus Pi (-Pi)							Tukey's multiple comparisons test	Adjusted P Value		Tukey's multiple comparisons test	Adjusted P Value
	Col-0	crr-1	almt1	crr-1 almt1	lpr1	crr-1 lpr1		Col-0	crr-1	almt1	crr-1 almt1	lpr1	crr-1 lpr1		Col-0 vs. crr-1	0.2881		Col-0 vs. crr-1	0.0069
	410.41	341.95	373.8	337.31	366.03	376.91		214	76.07	388.6	92.85	300.59	313.52		Col-0 vs. almt1	0.2615		Col-0 vs. almt1	0.0011
	390.33	283.31	309.82	343.56	256.6	371.78		256.9	139.69	339.64	227.8	361.64	318.73		Col-0 vs. crr-1 almt1	0.6047		Col-0 vs. crr-1 almt1	0.0728
	405.81	332.87	302.73		302.23	398.49		220.44	202.22	390.14	109.98	315.56	366.93		Col-0 vs. lpr1	0.1341		Col-0 vs. lpr1	0.0002
	361.47	381.72	298.85		375.44	330.92		306.67	79.35	319.54	146.72	386.69	364.9		Col-0 vs. crr-1 lpr1	0.8504		Col-0 vs. crr-1 lpr1	0.0004
			312.24		334.17	374.53		216.27	226.29	298.99	145.08	346.42	350.23		crr-1 vs. almt1	>0,9999		crr-1 vs. almt1	<0,0001
			410.13			328.67		192.35	112.79	283.18	203.67	328.67	331.54		crr-1 vs. crr-1 almt1	>0,9999		crr-1 vs. crr-1 almt1	0.9323
			372.63			373.59		201.13	156.86		220	373.59	338.46		crr-1 vs. lpr1	0.9995		crr-1 vs. lpr1	<0,0001
n=	4	4	7	2	5	7	n=	7	7	6	7	7	7		crr-1 vs. crr-1 lpr1	0.7875		crr-1 vs. crr-1 lpr1	<0,0001
															almt1 vs. crr-1 almt1	>0,9999		almt1 vs. crr-1 almt1	<0,0001
															almt1 vs. lpr1	0.9897		almt1 vs. lpr1	0.9994
															almt1 vs. crr-1 lpr1	0.8043		almt1 vs. crr-1 lpr1	>0,9999
															crr-1 almt1 vs. lpr1	0.9977		crr-1 almt1 vs. lpr1	<0,0001
															crr-1 almt1 vs. crr-1 lpr1	0.9599		crr-1 almt1 vs. crr-1 lpr1	<0,0001
															lpr1 vs. crr-1 lpr1	0.5141		lpr1 vs. crr-1 lpr1	>0,9999
	Cell length (µm)														One-way ANOVA +Pi			One-way ANOVA -Pi
	Plus Pi (+Pi)							Minus Pi (-Pi)							Tukey's multiple comparisons test	Adjusted P Value		Tukey's multiple comparisons test	Adjusted P Value
	Col-0	crr-1	almt1	crr-1 almt1	lpr1	crr-1 lpr1		Col-0	crr-1	almt1	crr-1 almt1	lpr1	crr-1 lpr1		Col-0 vs. crr-1	0.3153		Col-0 vs. crr-1	0.0564
	199.27	148.65	154.23	248.7	196.97	166.31		125.46	105.79	125.3	93.97	156.53	206.71		Col-0 vs. almt1	0.9997		Col-0 vs. almt1	<0,0001
	192.76	179.85	181.85	155.73	235.13	140.26		105.34	80.17	164.09	77.56	145	181.11		Col-0 vs. crr-1 almt1	>0,9999		Col-0 vs. crr-1 almt1	<0,0001
	204.46	185.16	268.68	190.34	249.05	159.52		105.3	97.35	132.83	82.14	141.76	212.98		Col-0 vs. lpr1	0.9312		Col-0 vs. lpr1	<0,0001
	186.88	171.68	157.7	179.51	239.23	163.94		103.37	131.87	157.8	123.17	167.22	204.34		Col-0 vs. crr-1 lpr1	0.9116		Col-0 vs. crr-1 lpr1	<0,0001
	224.2	168.53	145.72	161.16	133.95	161.53		111	126.96	196.82	98.6	230.04	186.44		crr-1 vs. almt1	0.1937		crr-1 vs. almt1	<0,0001
	196.64	179.49	244.82	137.34	207.54	285.8		102.68	121.86	140.42	89.03	134.74	176.51		crr-1 vs. crr-1 almt1	0.6139		crr-1 vs. crr-1 almt1	0.0009
	211	255.21	203.83	208.15	217.19	190.8		96.42	117.12	151.95	85.92	223.47	286.9		crr-1 vs. lpr1	0.9002		crr-1 vs. lpr1	<0,0001
	137.69	190	176.09	207.71	218.44	208.99		85.88	96.82	150.87	80.2	160.98	202.39		crr-1 vs. crr-1 lpr1	0.0413		crr-1 vs. crr-1 lpr1	<0,0001
	181.93	158.28	134.67	230.36	175.87	171.39		56.56	130.85	158.72	105.99	177.37	213.62		almt1 vs. crr-1 almt1	>0,9999		almt1 vs. crr-1 almt1	0.0885
	164.73	281.2	144.44	218.13	171.27	157.73		65.24	126.92	164.91	100.8	209.79	124.98		almt1 vs. lpr1	0.8231		almt1 vs. lpr1	0.0042
	158.98	228.76	156.79	178.37	191.63	214.42		51.29	128.69	134.08	220.79	165.99	121.86		almt1 vs. crr-1 lpr1	0.9801		almt1 vs. crr-1 lpr1	0.0077
	199.68	273.35	140.18		189.96	257.39		46.57	123.22	92.94	150.68	137.98	163.27		crr-1 almt1 vs. lpr1	0.9786		crr-1 almt1 vs. lpr1	<0,0001
	223.21	215.87	191.52		185.88	155.95		44.13	90.42	175.55	172.07	201.22	107.82		crr-1 almt1 vs. crr-1 lpr1	0.9726		crr-1 almt1 vs. crr-1 lpr1	<0,0001
	234.68	237.44	232.95		158.77	202.89		45.52	71.07	126.39	198.22	121.07	114.52		lpr1 vs. crr-1 lpr1	0.415		lpr1 vs. crr-1 lpr1	0.9996
	168.92	177.38	173.81		166.42	125.46		53.43	51.24	103.59	151.9	192.49	175.3
	216.02	190.87	165.18		162.18	205.04		44.54	76.41	193.05	171.38	165.4	237.74
	164.04	224.05	202.38		182.5	189.79		50.88	65.3	151.72	142.42	186.31	250.07
	212.23	293.63	175.51		191.88	221.29		50.63	64.32	141.29	96.76	196.06	160.19
	144.73	210.33	277.7		173.12	159.31		88.84	63.91	155.36	121.32	299.31	249.37
	253.29	240.02	155.09		251.54	129.26		44.97	72.27	198.35	151.19	166.09	108.23
	158.28	307.64	179.51		284.53	196.86		92.49	61.84	146.89	154.51	154.9	124.6
	140.59		178.81		276.25	138.53		107.89	65.08	148.45	100.88	193.02	124.54
	175.98		278.06			161.45		44.98	157.55	128.66	119.93	169.62	206.7
	231.57		175.56			230.3		68.29	131.15	174.01	103.63	166.18	125.03
	179.12		201.78			197.94		68.36	117.16	133.99	112.1	181.12	182.21
	186.81		192.87			168.69		65.9	155.21	105.08	131.36		135.93
	237.99		201.59			144.41		78.88	119.73	109.24	163.36		176.46
	236.03		204.57					110.49	123.69	142.05	100.74		133.33
	152.81							62.67	94.4	114.49	107.24		182.56
n=	29	21	28	11	22	27		58.5	95.01	142.55	108.5
								73.94	74.42		107.39
								62.64	59.41		100.61
								65.56	88.11		115.72
								55.96	88.11		142.32
								114.59	82.4		151.18
								107.07	55.46
								89.77	66.32
								71.97	53.63
								74.95	69.26
								84.74	125.72
								92.23	55.74
								76.21	84.39
								81.11	90.23
								77.41	125.38
								73.65	82.56
								99.84	60.62
								72.92
								61.23
								47.44
								37.86
							n=	50	46	30	35	25	29
Figure 3E.
	mRNA levels. CRR relative transcript levels											Two-way ANOVA mRNA levels
	Plus Pi (+Pi)					Minus Pi (-Pi)						Tukey's multiple comparisons test	Adjusted P Value
			CRR OE / CRR OE					CRR OE / CRR OE				Col-0:+ Pi vs. Col-0:- Pi	>0,9999
	Col-0	pdr2	pdr2/pdr2	PDR2/pdr2		Col-0	pdr2	pdr2/pdr2	PDR2/pdr2			Col-0:+ Pi vs. pdr2:+ Pi	>0,9999
	0.124137	0.188156	15.6707	19.8353		0.10083	0.168404	35.0174	23.5883			Col-0:+ Pi vs. pdr2:- Pi	>0,9999
	0.10083	0.192109	23.4254	18.3792		0.203063	0.112656	37.2715	27.4741			Col-0:+ Pi vs. pdr2/pdr2:+ Pi	0.0002
	0.125869	0.0836205	7.67411	17.6305		0.073812	0.138696	35.261	22.0087			Col-0:+ Pi vs. pdr2/pdr2:- Pi	<0,0001
n=	3	3	3	3	n=	3	3	3	3			Col-0:+ Pi vs. PDR2/pdr2:+ Pi	<0,0001
												Col-0:+ Pi vs. PDR2/pdr2:- Pi	<0,0001
												Col-0:- Pi vs. pdr2:+ Pi	>0,9999
	Protein levels. Mean intensity value						Two-way ANOVA protein levels					Col-0:- Pi vs. pdr2:- Pi	>0,9999
	Plus Pi (+Pi)			Minus Pi (-Pi)			Tukey's multiple comparisons test	Adjusted P Value				Col-0:- Pi vs. pdr2/pdr2:+ Pi	0.0002
	CRR OE / CRR OE			CRR OE / CRR OE			PDR2/pdr2:+ Pi vs. PDR2/pdr2:-Pi	0.0729				Col-0:- Pi vs. pdr2/pdr2:- Pi	<0,0001
	PDR2/pdr2	pdr2/pdr2		PDR2/pdr2	pdr2/pdr2		PDR2/pdr2:+ Pi vs. pdr2/pdr2:+ Pi	<0,0001				Col-0:- Pi vs. PDR2/pdr2:+ Pi	<0,0001
	37.125	12.4083		45.5483	5.265		PDR2/pdr2:+ Pi vs. pdr2/pdr2:-Pi	<0,0001				Col-0:- Pi vs. PDR2/pdr2:- Pi	<0,0001
	38.1283	10.0683		44.1533	5.305		PDR2/pdr2:-Pi vs. pdr2/pdr2:+ Pi	<0,0001				pdr2:+ Pi vs. pdr2:- Pi	>0,9999
	40.1383	11.7733		36.7367	5.16667		PDR2/pdr2:-Pi vs. pdr2/pdr2:-Pi	<0,0001				pdr2:+ Pi vs. pdr2/pdr2:+ Pi	0.0002
	37.4783	13.57		48.2067			pdr2/pdr2:+ Pi vs. pdr2/pdr2:-Pi	0.038				pdr2:+ Pi vs. pdr2/pdr2:- Pi	<0,0001
n=	4	4	n=	4	3							pdr2:+ Pi vs. PDR2/pdr2:+ Pi	<0,0001
												pdr2:+ Pi vs. PDR2/pdr2:- Pi	<0,0001
												pdr2:- Pi vs. pdr2/pdr2:+ Pi	0.0002
												pdr2:- Pi vs. pdr2/pdr2:- Pi	<0,0001
												pdr2:- Pi vs. PDR2/pdr2:+ Pi	<0,0001
												pdr2:- Pi vs. PDR2/pdr2:- Pi	<0,0001
												pdr2/pdr2:+ Pi vs. pdr2/pdr2:- Pi	<0,0001
												pdr2/pdr2:+ Pi vs. PDR2/pdr2:+ Pi	0.9114
												pdr2/pdr2:+ Pi vs. PDR2/pdr2:- Pi	0.0415
												pdr2/pdr2:- Pi vs. PDR2/pdr2:+ Pi	<0,0001
												pdr2/pdr2:- Pi vs. PDR2/pdr2:- Pi	0.0049
												PDR2/pdr2:+ Pi vs. PDR2/pdr2:- Pi	0.3348

## Sheet: Figure 4
Figure 4A. Root ferrireductase assay
	Fe-Malate (Abs562 / mg root)						Fe-EDTA (Abs562 / mg root)						FeCN (ΔAbs420 / mg root)
	Col-0	crr-1	crr-1 hyp1	CRR OE	39OE		Col-0	crr-1	crr-1 hyp1	CRR OE	39OE		Col-0	crr-1	crr-1 hyp1	CRR OE	39OE
	0.0048	0.0052	0.004	0.0073	0.0392		0.0016	0.0015	0.0013	0.0034	0.0316		0.0054	0.005	0.0054	0.0096	0.0089
	0.0053	0.0054	0.0038	0.0079	0.0446		0.0029	0.0013	0.0012	0.0041	0.0444		0.0052	0.0055	0.0052	0.0132	0.0095
	0.0058	0.0051	0.0045	0.0073	0.0304		0.0017	0.0016	0.0018	0.0037	0.0259		0.0062	0.0085	0.0058	0.0089	0.0092
	0.0057	0.0047	0.0043	0.0082	0.0215		0.0023	0.0017	0.0015	0.004	0.0261		0.0059	0.0054	0.0072	0.012	0.0192
	0.0053	0.0047	0.0041	0.0078			0.0016		0.0014	0.0039			0.0056		0.0065
	0.0064	0.0054	0.0039	0.0089			0.0019		0.0014				0.0075		0.0065
n=	6	6	6	6	4	n=	6	4	6	5	4	n=	6	4	6	4	4
Figure 4B. Yeast ferrireductase assay
	FeCN control (ΔAbs420 / Abs600)					One-way ANOVA
		ΔFRE1 ΔFRE2				Tukey's multiple comparisons test	Adjusted P Value
	Wt E.V	E.V	CRR	FRE1		wt E.V vs. E.V	0.002
	0.029333	0.0088	0	0.343333		wt E.V vs. CRR	0.0002
	0.022293	0.011364	0.007251	0.355		wt E.V vs. FRE1	<0,0001
	0.021795	0.007353	0.004507	0.358974		E.V vs. CRR	0.4951
	0.022535	0.004615	0.001807			E.V vs. FRE1	<0,0001
n=	4	4	4	3		CRR vs. FRE1	<0,0001
	FeCN Galactono-lactone (ΔAbs420 / Abs600)					One-way ANOVA
		ΔFRE1 ΔFRE2				Tukey's multiple comparisons test	Adjusted P Value
	Wt E.V	E.V	CRR	FRE1		wt E.V vs. E.V	0.4502
	0.009029	0.003608	0.089902	0.401887		wt E.V vs. CRR	<0,0001
	0.007661	0.005366	0.088545	0.401905		wt E.V vs. FRE1	<0,0001
	0.010526	0.007084	0.088103	0.416		E.V vs. CRR	<0,0001
	0.01135	0.006433	0.090132			E.V vs. FRE1	<0,0001
n=	4	4	4	3		CRR vs. FRE1	<0,0001

## Sheet: Figure 5
	Figure 5C. 10 seedlings shoot fresh weight (mg)
	Plus Pi (+Pi)					+Pi +Fe 200 µM					+Pi +Fe 400 µM					+Pi +Fe 500 µM					+Pi +Fe 600 µM
	Col-0	crr-1	CRR OE	crr-1 hyp1		Col-0	crr-1	CRR OE	crr-1 hyp1		Col-0	crr-1	CRR OE	crr-1 hyp1		Col-0	crr-1	CRR OE	crr-1 hyp1		Col-0	crr-1	CRR OE	crr-1 hyp1
	25.8	27.1	31.5	30.7		23.6	22	20.1	23.6		11.5	13.3	10.6	12.1		5.5	9.4	2.8	8.3		7.2	7.3	0.9	9.1
	31.75	27.9	29.6	32.7		21.6	20.4	17.7	24.4		11.1	13.2	11.3	16.3		8.2	9.1	2.8	10.2		5.6	7.1	0.9	9.7
n=	2	2	2	2		19.9	18.8	23.2	21.1		12.8	13.8	8.2	18.2		7	11.4	3.2	12.4		6.9	9.3	0.5	8
					n=	3	3	3	3		11.5	10.9	8.6			9.6	9.2	3.8	7.9		7.2	8.7	0.6	8.6
	One-way ANOVA										12.7	12.3	8.7			6.5	9.7	1.6	6.7		8.3	10.9		8.9
	Dunnett's multiple comparisons test	Adjusted P Value				One-way ANOVA					11.6	10.9	7.8			8.5	11.2	0.9	8.7		6.5	8.1		9.6
	Col-0 vs. crr	0.9023				Dunnett's multiple comparisons test	Adjusted P Value				11.8		7.5			9.7	7.7	1.4	8.6	n=	6	6	4	6
	Col-0 vs. CRR OE	0.7957				Col-0 vs. crr	0.7785				13.2		8.7		n=	7	7	7	7
	Col-0 vs. crr x hyp1	0.523				Col-0 vs. CRR OE	0.7543			n=	8	6	8	3							One-way ANOVA
						Col-0 vs. crr x hyp1	0.7665									One-way ANOVA					Dunnett's multiple comparisons test	Adjusted P Value
											One-way ANOVA					Dunnett's multiple comparisons test	Adjusted P Value				Col-0 vs. crr	0.0224
											Dunnett's multiple comparisons test	Adjusted P Value				Col-0 vs. crr	0.0759				Col-0 vs. CRR OE	<0,0001
											Col-0 vs. crr	0.9388				Col-0 vs. CRR OE	<0,0001				Col-0 vs. crr x hyp1	0.0043
											Col-0 vs. CRR OE	0.0009				Col-0 vs. crr x hyp1	0.37
											Col-0 vs. crr x hyp1	0.005
	Figure 5E. %Germination
		Col-0			crr-1			CRR OE			crr-1 hyp1			n=3 for each condition
	Control	97.2603	100	97.1429	100	93.617	98.0769	100	100	96.2264	100	97.7273	96.4286
	0.5 mM Fe	97.619	90.9091	93.75	91.3043	95.9184	97.8723	85.0746	83.0508	94.2857	90.2439	98.0392	98.2759
	1 mM Fe	94.5946	93.75	92.1875	95.1613	97.2973	98.6301	81.5385	75.8065	74.4681	89.4737	90.9091	97.7778
	2 mM Fe	90.3226	78.3333	92.1569	96.3636	83.9286	61.5385	0	3.0303	11.7647	98.4375	96.1039	95.4545
	4 mM Fe	59.0909	36.6667	50	78.8732	58.3333	76.4706	0	0	0	98.2456	98.1481	93.8776
	6 mM Fe	58.9834	36.3467	45	63.32	58	72.1123	0	0	0	98.3467	91.5454	92.1149
	One-way ANOVA Control			One-way ANOVA 0.5 mM Fe			One-way ANOVA 1 mM Fe			One-way ANOVA 2 mM Fe			One-way ANOVA 4 mM Fe			One-way ANOVA 6 mM Fe
	Dunnett's multiple comparisons test	Adjusted P Value		Dunnett's multiple comparisons test	Adjusted P Value		Dunnett's multiple comparisons test	Adjusted P Value		Dunnett's multiple comparisons test	Adjusted P Value		Dunnett's multiple comparisons test	Adjusted P Value		Dunnett's multiple comparisons test	Adjusted P Value
	Col-0 vs. crr	0.931		Col-0 vs. crr	0.9874		Col-0 vs. crr	0.4159		Col-0 vs. crr	0.7874		Col-0 vs. crr	0.022		Col-0 vs. crr	0.0361
	Col-0 vs. CRR OE	0.9764		Col-0 vs. CRR OE	0.236		Col-0 vs. CRR OE	0.0005		Col-0 vs. CRR OE	<0,0001		Col-0 vs. CRR OE	0.0002		Col-0 vs. CRR OE	<0,0001
	Col-0 vs. crr x hyp1	>0,9999		Col-0 vs. crr x hyp1	0.9594		Col-0 vs. crr x hyp1	0.9783		Col-0 vs. crr x hyp1	0.5333		Col-0 vs. crr x hyp1	0.0002		Col-0 vs. crr x hyp1	<0,0001
	Figure 5F. %Survival
		Col-0			crr-1			CRR OE			crr-1 hyp1			n=3 for each condition
	Control	100	100	100	100	100	100	100	100	100	100	100	100
	0.5 mM Fe	78.0488	70	75.5556	80.9524	85.1064	63.0435	47.3684	28.5714	27.2727	100	94	96.4912
	1 mM Fe	38.5714	84.4444	28.8136	45.7627	63.8889	52.7778	13.2075	10.6383	14.2857	88.2353	81.6667	90.9091
	2 mM Fe	14.2857	4.2553	6.383	24.5283	19.1489	7.5	0	0	0	84.127	82.1918	58.7302
	4 mM Fe	0	0	9.7561	9.7561	2.8571	18.1818	0	0	0	65.7895	72.3684	78.1818
	6 mM Fe	0	0	0	2	0	0	0	0	0	46.4286	64.1509	26.087
	One-way ANOVA Control			One-way ANOVA 0.5 mM Fe			One-way ANOVA 1 mM Fe			One-way ANOVA 2 mM Fe			One-way ANOVA 4 mM Fe			One-way ANOVA 6 mM Fe
	Dunnett's multiple comparisons test	Adjusted P Value		Dunnett's multiple comparisons test	Adjusted P Value		Dunnett's multiple comparisons test	Adjusted P Value		Dunnett's multiple comparisons test	Adjusted P Value		Dunnett's multiple comparisons test	Adjusted P Value		Dunnett's multiple comparisons test	Adjusted P Value
	Col-0 vs. crr	Not applicable, standar error=zero		Col-0 vs. crr	0.9866		Col-0 vs. crr	0.9849		Col-0 vs. crr	0.504		Col-0 vs. crr	0.3572		Col-0 vs. crr	0.9995
	Col-0 vs. CRR OE			Col-0 vs. CRR OE	0.0011		Col-0 vs. CRR OE	0.0452		Col-0 vs. CRR OE	0.5405		Col-0 vs. CRR OE	0.8256		Col-0 vs. CRR OE	>0,9999
	Col-0 vs. crr x hyp1			Col-0 vs. crr x hyp1	0.0309		Col-0 vs. crr x hyp1	0.0542		Col-0 vs. crr x hyp1	<0,0001		Col-0 vs. crr x hyp1	<0,0001		Col-0 vs. crr x hyp1	0.001

## Sheet: Figure 6
Figure 6C. ROS quantification (RFU / mg shoot)
		+Pi					+Pi +350 μM Fe
		Col-0	crr-1	CRR OE	crr-1 hyp1		Col-0	crr-1	CRR OE	crr-1 hyp1
		6134.02	5999.3	12737.4	8306.71		9239.92	9757.51	20217.2	7470.99
		8453.24	10340.9	12622.1	9324.37		10379.8	7864.89	21815.5	8420.91
		4352.17	5627.98	9507.35	7929.96		12721.1	9239.42	17834.9	8606.95
		7171.2	6148.09	10707.7	7644.14		9763.58	8671.33		8849.25
	n=	4	4	4	4	n=	4	4	3	4
		One-way ANOVA +Pi					One-way ANOVA +Pi +350 μM Fe
		Dunnett's multiple comparisons test	Adjusted P Value				Dunnett's multiple comparisons test	Adjusted P Value
		Col-0 vs. crr	0.9488				Col-0 vs. crr	0.2255
		Col-0 vs. CRR OE	0.0035				Col-0 vs. CRR OE	<0,0001
		Col-0 vs. crr x hyp1	0.3364				Col-0 vs. crr x hyp1	0.0855
Figure 6D. Iron transport
	Shoot cpm / mg shoot					Root cpm / mg root					Shoot cpm / total cpm
	Col-0	crr-1	crr-1 hyp1	CRR OE		Col-0	crr-1	crr-1 hyp1	CRR OE		Col-0	crr-1	crr-1 hyp1	CRR OE
	82.22	75.85	92.66	106.22		3195.72	3752.41	3177.46	2052.3		0.093661	0.09966	0.080445	0.144313
	87.32	65.28	87.66	112.73		3537.88	3416.59	3660.96	2286.92		0.078005	0.06195	0.074167	0.102138
	87.02	109.08	67.21	125.15		3546.82	3917.53	4003.75	2569.14		0.084936	0.098184	0.054995	0.129107
	79.98	99.6	72.05	100.91		3422.85	3713.17	3297.13	2849.4		0.072237	0.08508	0.070261	0.098709
	76.4	119.23	80.59			3653.51	3935.27	3341.93			0.061552	0.097	0.079801	0.133025
n=	5	5	5	4	n=	5	5	5	4	n=	5	5	5	5
	One-way ANOVA					One-way ANOVA
	Tukey's multiple comparisons test	Adjusted P Value				Tukey's multiple comparisons test	Adjusted P Value				One-way ANOVA
	Col-0 vs. crr-1	0.5925				Col-0 vs. crr-1	0.4047				Tukey's multiple comparisons test	Adjusted P Value
	Col-0 vs. crr-1 hyp1	0.9912				Col-0 vs. crr-1 hyp1	0.9989				Col-0 vs. crr-1	0.7064
	Col-0 vs. CRR OE	0.0352				Col-0 vs. CRR OE	0.0002				Col-0 vs. crr-1 hyp1	0.916
	crr-1 vs. crr-1 hyp1	0.4271				crr-1 vs. crr-1 hyp1	0.4834				Col-0 vs. CRR OE	0.0017
	crr-1 vs. CRR OE	0.2827				crr-1 vs. CRR OE	<0,0001				crr-1 vs. crr-1 hyp1	0.3442
	crr-1 hyp1 vs. CRR OE	0.0208				crr-1 hyp1 vs. CRR OE	0.0002				crr-1 vs. CRR OE	0.0151
											crr-1 hyp1 vs. CRR OE	0.0005

## Sheet: Figure S5
Figure S5A. CRR-GFP localization in Arabidopsis root					Figure S5B. CRR-GFP localization in Benthamiana												Figure S5C. CRR topology
													Plamolysis
	Intensity					Intensity				Intensity				Intensity			Mean intensity value
Distance	PI	CRR-GFP			Distance	PM marker	CRR-GFP		Distance	ER marker	CRR-GFP		Distance	PM marker	CRR-GFP		CRR-GFP11
0	8	8			0	3	3		0	12	14		0	7	5		Cytosolic GFP1-10	Secreted GFP1-10
98.1156	23	9			136.698	2	6		100.07	9	15		155.047	16	4		8.82292	0.552578
196.231	15	25			273.397	4	8		200.139	9	15		310.094	10	5		8.38058	0.740196
294.347	8	3			410.095	2	5		300.209	11	13		465.141	10	3		8.84145	0.943799
392.463	8	3			546.793	5	8		400.279	9	11		620.188	10	3	n=	3	3
490.578	24	9			683.491	4	6		500.349	8	11		775.235	14	5		two-tailed unpaired t-test	p<0.0001
588.694	14	12			820.19	3	6		600.418	9	13		930.282	15	5
686.81	16	12			956.888	4	7		700.488	7	10		1085.33	11	4
784.925	12	12			1093.59	4	9		800.558	9	12		1240.38	21	3
883.041	20	1			1230.28	3	4		900.627	9	10		1395.42	13	5
981.156	15	7			1366.98	5	8		1000.7	9	11		1550.47	13	5
1079.27	15	9			1503.68	3	7		1100.77	9	13		1705.52	11	5
1177.39	3	5			1640.38	7	9		1200.84	13	14		1860.56	14	4
1275.5	24	5			1777.08	1	11		1300.91	12	15		2015.61	9	6
1373.62	13	15			1913.78	7	6		1400.98	12	13		2170.66	11	4
1471.73	12	0			2050.47	3	7		1501.05	17	12		2325.71	11	4
1569.85	17	9			2187.17	6	9		1601.12	15	17		2480.75	11	3
1667.97	14	6			2323.87	4	9		1701.18	12	16		2635.8	20	2
1766.08	14	13			2460.57	7	8		1801.25	12	17		2790.85	8	3
1864.2	16	8			2597.27	3	7		1901.32	14	17		2945.89	20	4
1962.31	17	9			2733.97	6	8		2001.39	21	16		3100.94	20	4
2060.43	18	28			2870.66	5	11		2101.46	21	16		3255.99	19	5
2158.54	29	13			3007.36	8	10		2201.53	20	25		3411.04	16	5
2256.66	30	13			3144.06	5	10		2301.6	26	17		3566.08	16	5
2354.78	27	13			3280.76	6	10		2401.67	22	17		3721.13	10	4
2452.89	23	14			3417.46	6	10		2501.74	23	19		3876.18	15	5
2551.01	23	14			3554.16	11	13		2601.81	22	20		4031.22	10	6
2649.12	29	31			3690.85	7	13		2701.88	24	16		4186.27	23	8
2747.24	31	9			3827.55	13	18		2801.95	28	21		4341.32	19	6
2845.35	27	10			3964.25	11	13		2902.02	28	26		4496.36	19	10
2943.47	41	46			4100.95	10	26		3002.09	26	23		4651.41	20	9
3041.59	66	48			4237.65	15	36		3102.16	33	23		4806.46	45	17
3139.7	69	47			4374.35	32	31		3202.23	33	20		4961.51	44	23
3237.82	82	29			4511.04	39	55		3302.3	31	20		5116.55	66	42
3335.93	102	66			4647.74	44	72		3402.37	26	19		5271.6	89	66
3434.05	159	103			4784.44	54	74		3502.44	28	20		5426.65	110	102
3532.16	197	71			4921.14	64	78		3602.51	28	20		5581.69	117	98
3630.28	226	122			5057.84	74	69		3702.58	27	19		5736.74	92	56
3728.39	226	94			5194.53	50	76		3802.65	33	22		5891.79	88	50
3826.51	157	68			5331.23	44	55		3902.72	30	21		6046.84	51	25
3924.63	157	68			5467.93	37	44		4002.79	30	21		6201.88	34	16
4022.74	111	41			5604.63	22	42		4102.86	29	21		6356.93	31	16
4120.86	82	63			5741.33	20	30		4202.93	29	25		6511.98	22	12
4218.97	51	33			5878.03	19	18		4303	30	21		6667.02	34	13
4317.09	42	39			6014.72	22	18		4403.07	32	19		6822.07	18	12
4415.2	25	27			6151.42	16	20		4503.14	40	24		6977.12	20	14
4513.32	18	18			6288.12	17	11		4603.21	46	31		7132.16	19	10
4611.44	32	23			6424.82	18	13		4703.28	54	29		7287.21	14	11
4709.55	26	20			6561.52	15	9		4803.35	63	31		7442.26	15	13
4807.67	22	20			6698.22	11	11		4903.42	59	30		7597.31	16	8
4905.78	22	23			6834.91	11	9		5003.49	65	34		7752.35	15	13
5003.9	12	6			6971.61	14	8		5103.55	59	31		7907.4	11	7
5102.01	19	7			7108.31	7	5		5203.62	61	38		8062.45	13	7
5200.13	19	11			7245.01	14	7		5303.69	64	31		8217.49	13	7
5298.24	14	8			7381.71	7	5		5403.76	52	29		8372.54	14	4
5396.36	14	9			7518.41	7	7		5503.83	52	29		8527.59	7	8
5494.48	20	11			7655.1	9	4		5603.9	64	23		8682.64	19	7
5592.59	11	3			7791.8	7	6		5703.97	65	29		8837.68	13	8
5690.71	26	24			7928.5	7	5		5804.04	61	29		8992.73	12	6
5788.82	23	17			8065.2	12	4		5904.11	62	27		9147.78	11	4
5886.94	19	4			8201.9	7	3		6004.18	72	34		9302.82	8	6
5985.05	10	14			8338.6	6	5		6104.25	59	25		9457.87	10	6
6083.17	10	14			8475.29	9	4		6204.32	63	33		9612.92	6	6
6181.29	15	22			8611.99	5	8		6304.39	53	36		9767.96	10	6
6279.4	11	16			8748.69	10	6		6404.46	45	28		9923.01	15	7
6377.52	16	8			8885.39	10	4		6504.53	46	26		10078.1	12	7
6475.63	8	10			9022.09	3	4		6604.6	42	26		10233.1	12	8
6573.75	19	15			9158.79	4	6		6704.67	45	23		10388.2	12	8
6671.86	11	9			9295.48	9	4		6804.74	37	25		10543.2	7	6
6769.98	11	9			9432.18	9	4		6904.81	38	20		10698.2	12	4
6868.1	20	9			9568.88	9	6		7004.88	38	21		10853.3	11	4
6966.21	13	3			9705.58	4	6		7104.95	37	18		11008.3	13	4
7064.33	15	12			9842.28	7	8		7205.02	41	27		11163.4	8	8
7162.44	17	9			9978.97	6	3		7305.09	53	25		11318.4	9	5
7260.56	10	17			10115.7	4	5		7405.16	53	25		11473.5	11	6
7358.67	9	6			10252.4	2	6		7505.23	76	29		11628.5	11	6
7456.79	16	7			10389.1	4	3		7605.3	100	37		11783.6	8	4
7554.9	8	8			10525.8	7	5		7705.37	100	37		11938.6	9	4
7653.02	8	13			10662.5	8	5		7805.44	99	46		12093.7	7	6
7751.14	9	11			10799.2	7	5		7905.51	93	44		12248.7	10	7
7849.25	14	10			10935.9	5	5		8005.58	81	45		12403.8	10	7
7947.37	19	21			11072.6	7	7		8105.65	84	41		12558.8	15	8
8045.48	15	13			11209.3	5	4		8205.72	72	47		12713.9	17	6
8143.6	17	14			11346	7	7		8305.79	66	50		12868.9	6	8
8241.71	20	14			11482.7	3	6		8405.86	69	39		13024	13	9
8339.83	13	10			11619.4	6	5		8505.92	70	40		13179	14	10
8437.95	18	8			11756.1	6	5		8605.99	64	43		13334	14	10
8536.06	27	8			11892.8	5	5		8706.06	55	34		13489.1	10	7
8634.18	25	20			12029.4	5	4		8806.13	51	36		13644.1	18	8
8732.29	13	18			12166.1	5	4		8906.2	54	32		13799.2	12	10
8830.41	9	23			12302.8	8	4		9006.27	55	38		13954.2	14	6
8928.52	9	23			12439.5	9	4		9106.34	39	27		14109.3	8	6
9026.64	9	5			12576.2	6	7		9206.41	48	31		14264.3	20	6
9124.76	8	11			12712.9	8	6		9306.48	43	28		14419.4	20	6
9222.87	10	26			12849.6	4	6		9406.55	40	25		14574.4	20	7
9320.99	7	14			12986.3	5	6		9506.62	41	28		14729.5	22	8
9419.1	6	30			13123	6	4		9606.69	41	28		14884.5	30	14
9517.22	9	18			13259.7	9	5		9706.76	38	21		15039.6	41	13
9615.33	15	13			13396.4	7	4		9806.83	30	20		15194.6	40	14
9713.45	16	1			13533.1	4	3		9906.9	32	19		15349.7	40	14
9811.56	12	16			13669.8	4	3		10007	37	22		15504.7	35	21
9909.68	11	6			13806.5	6	4		10107	26	14		15659.8	58	30
10007.8	4	16			13943.2	10	4		10207.1	26	19		15814.8	70	39
10105.9	12	14			14079.9	4	1		10307.2	25	16		15969.8	95	58
10204	6	8			14216.6	9	3		10407.2	25	17		16124.9	103	68
10302.1	6	8			14353.3	3	6		10507.3	28	12		16279.9	91	68
10400.3	8	6			14490	7	9		10607.4	29	18		16435	76	71
10498.4	17	6			14626.7	9	3		10707.5	24	16		16590	50	45
10596.5	19	5			14763.4	7	4		10807.5	28	16		16745.1	42	37
10694.6	11	9			14900.1	7	2		10907.6	34	20		16900.1	30	17
10792.7	10	3			15036.8	6	3		11007.7	34	18		17055.2	23	17
10890.8	14	4			15173.5	6	3		11107.7	35	16		17210.2	22	17
10989	14	2			15310.2	5	5		11207.8	34	19		17365.3	22	17
11087.1	14	2			15446.9	3	4		11307.9	31	19		17520.3	26	10
11185.2	7	13			15583.6	9	5		11407.9	33	23		17675.4	23	10
11283.3	13	1			15720.3	9	4		11508	33	23		17830.4	25	10
11381.4	11	3			15857	5	8		11608.1	35	23		17985.5	21	9
11479.5	12	6			15993.7	10	5		11708.2	31	18		18140.5	27	8
11577.6	13	2			16130.4	9	6		11808.2	31	18		18295.6	16	10
11675.8	10	4			16267.1	12	8		11908.3	33	20		18450.6	21	9
11773.9	10	12			16403.8	18	4		12008.4	30	19		18605.6	13	9
11872	6	1			16540.5	26	3		12108.4	32	18		18760.7	22	5
11970.1	15	7			16677.2	40	10		12208.5	29	17		18915.7	20	6
12068.2	10	0			16813.9	40	13		12308.6	28	21		19070.8	17	8
12166.3	11	1			16950.6	42	21		12408.6	24	19		19225.8	18	5
12264.5	17	9			17087.3	51	34		12508.7	23	21		19380.9	21	7
12362.6	10	2			17224	55	50		12608.8	26	14		19535.9	26	10
12460.7	10	2			17360.7	71	71		12708.9	17	18		19691	24	7
12558.8	12	5			17497.4	81	71		12808.9	16	15		19846	14	10
12656.9	13	15			17634.1	73	78		12909	26	20		20001.1	28	9
12755	12	1			17770.8	57	70		13009.1	26	20		20156.1	17	11
12853.1	12	8			17907.5	48	62		13109.1	34	25		20311.2	18	7
12951.3	9	3			18044.2	40	41		13209.2	35	27		20466.2	24	12
13049.4	31	1			18180.9	22	34		13309.3	35	27		20621.3	25	8
13147.5	6	4			18317.6	21	29		13409.3	40	29		20776.3	16	8
13245.6	12	3			18454.3	13	20		13509.4	45	30		20931.4	22	9
13343.7	5	15			18591	7	17		13609.5	33	24		21086.4	27	12
13441.8	11	3			18727.7	12	17		13709.5	33	24		21241.4	24	8
13540	9	3			18864.4	7	11		13809.6	39	23		21396.5	24	10
13638.1	5	13			19001.1	7	9		13909.7	37	22		21551.5	27	8
13736.2	20	9			19137.8	10	9		14009.8	30	18		21706.6	30	7
13834.3	6	3			19274.5	6	7		14109.8	26	19		21861.6	20	12
13932.4	8	1			19411.2	5	9		14209.9	25	21		22016.7	26	10
14030.5	21	0			19547.9	7	9		14310	21	13		22171.7	19	11
14128.7	3	5			19684.6	3	5		14410	25	18		22326.8	18	13
14226.8	9	6			19821.3	2	5		14510.1	23	14		22481.8	21	12
14324.9	13	8			19957.9	2	9		14610.2	26	22		22636.9	18	7
14423	8	13			20094.6	4	3		14710.2	29	16		22791.9	15	7
14521.1	25	14			20231.3	4	7		14810.3	28	22		22947	29	12
14619.2	9	9			20368	4	6		14910.4	32	23		23102	14	11
14717.3	6	1			20504.7	4	7		15010.5	28	20		23257.1	29	8
14815.5	7	11			20641.4	3	6		15110.5	26	19		23412.1	15	12
14913.6	23	14			20778.1	5	6		15210.6	26	19		23567.2	17	8
15011.7	7	3			20914.8	5	7		15310.7	20	18		23722.2	21	9
15109.8	11	9			21051.5	3	6		15410.7	23	19		23877.2	19	9
15207.9	9	11			21188.2	2	8		15510.8	26	19		24032.3	14	8
15306	9	11			21324.9	5	6		15610.9	28	20		24187.3	19	9
15404.2	5	8			21461.6	2	6		15710.9	24	21		24342.4	19	7
15502.3	16	20			21598.3	3	4		15811	25	17
15600.4	12	2			21735	4	6		15911.1	23	20
15698.5	6	3			21871.7	5	7		16011.2	24	22
15796.6	11	21			22008.4	3	5		16111.2	26	15
15894.7	14	21			22145.1	2	8		16211.3	25	21
15992.9	11	7			22281.8	5	6		16311.4	31	22
16091	17	2			22418.5	2	6		16411.4	31	20
16189.1	12	11			22555.2	2	8		16511.5	27	21
16287.2	9	4			22691.9	3	7		16611.6	29	24
16385.3	8	5			22828.6	3	5		16711.6	28	18
16483.4	17	0			22965.3	3	5		16811.7	30	17
16581.5	11	3			23102	7	5		16911.8	27	25
16679.7	11	3			23238.7	3	4		17011.8	24	21
16777.8	8	9			23375.4	2	7		17111.9	24	21
16875.9	5	11							17212	26	20
16974	9	1							17312.1	22	16
17072.1	14	6							17412.1	21	21
17170.2	19	12							17512.2	21	25
17268.4	7	29							17612.3	22	15
17366.5	5	14							17712.3	24	19
17464.6	5	14							17812.4	22	21
17562.7	13	12							17912.5	21	19
17660.8	17	7							18012.5	22	20
17758.9	17	16							18112.6	19	17
17857	13	13							18212.7	21	17
17955.2	21	27							18312.8	16	21
18053.3	24	1							18412.8	16	14
18151.4	22	13							18512.9	11	12
18249.5	19	8							18613	12	15
18347.6	12	4							18713	9	15
18445.7	9	14							18813.1	8	16
18543.9	10	12							18913.2	7	13
18642	13	1							19013.2	7	13
18740.1	9	13							19113.3	11	12
18838.2	9	13							19213.4	13	16
18936.3	13	11							19313.5	13	16
19034.4	10	5							19413.5	12	18
19132.6	10	10							19513.6	11	10
19230.7	8	11							19613.7	11	15
19328.8	15	2							19713.7	8	14
19426.9	19	8							19813.8	6	15
19525	13	10							19913.9	5	12
19623.1	9	9							20013.9	5	12
19721.2	15	9							20114	5	14
19819.4	15	11							20214.1	7	13
19917.5	13	4							20314.1	6	13
20015.6	11	19							20414.2	4	13
20113.7	13	13							20514.3	4	13
20211.8	11	5							20614.4	6	13
20309.9	11	5							20714.4	7	10
20408.1	10	17							20814.5	7	10
20506.2	8	15							20914.6	5	10
20604.3	16	3							21014.6	8	11
20702.4	9	17							21114.7	8	14
20800.5	25	7							21214.8	8	14
20898.6	13	14							21314.8	11	12
20996.7	19	10							21414.9	11	12
21094.9	24	6							21515	12	12
21193	8	9							21615.1	10	17
21291.1	9	25							21715.1	7	16
21389.2	19	5							21815.2	7	12
21487.3	21	12							21915.3	6	12
21585.4	22	8							22015.3	7	12
21683.6	22	8							22115.4	6	11
21781.7	16	19							22215.5	6	12
21879.8	20	6							22315.5	8	13
21977.9	23	11							22415.6	9	14
22076	17	20							22515.7	13	12
22174.1	19	12							22615.8	11	14
22272.3	20	2							22715.8	11	14
22370.4	23	18
22468.5	24	5
22566.6	19	1
22664.7	41	28
22762.8	26	32
22860.9	53	21
22959.1	47	33
23057.2	47	33
23155.3	37	14
23253.4	55	15
23351.5	63	18
23449.6	102	46
23547.8	144	87
23645.9	150	76
23744	224	81
23842.1	224	81
23940.2	245	119
24038.3	246	68
24136.4	197	59
24234.6	102	39
24332.7	102	34
24430.8	64	31
24528.9	53	19
24627	62	25
24725.1	57	18
24823.3	39	15
24921.4	51	11
25019.5	26	11
25117.6	37	11
25215.7	37	11
25313.8	14	14
25412	25	15
25510.1	14	8
25608.2	14	9
25706.3	22	13
25804.4	22	18
25902.5	26	26
26000.6	12	25
26098.8	12	19
26196.9	30	12
26295	11	24
26393.1	19	24
26491.2	19	29
26589.3	26	18
26687.5	26	18
26785.6	15	5
26883.7	24	23
26981.8	19	18
27079.9	14	14
27178	24	28
27276.1	14	31
27374.3	29	31
27472.4	9	11
27570.5	19	10
27668.6	23	16
27766.7	10	27
27864.8	21	14
27963	9	8
28061.1	9	8
28159.2	16	10
28257.3	21	26
28355.4	12	24
28453.5	20	8
28551.7	15	21
28649.8	9	35
28747.9	15	16

## Sheet: Figure S6
Figure S6. CRR relative transcript levels
	Primers 1				Primers 2				Primers 3
Col-0 +Pi	1.17745	0.916327	0.882036	1.05103	0.732846	1.43837	0.844709	1.12307	0.749444	1.20101	1.0086	1.10174
crr-1 +Pi	0.058546	0.113584	0.081415	0.074424	0.058561	0.125796	0.1146	0.039645	0.0182152	0.0290751	0.0313642	0.0164089
crr-2 +Pi	0.306185	0.154749	0.207085	0.195622	0.094982	0.104211	0.082191	0.106156	0.0103537	0.0124981	0.00742857	0.0203209
Col-0 -Pi	1.82713	2.9406		2.02816	1.04891	2.62866	3.17119	2.4581	1.58315	2.61841	1.36703	1.20841
crr-1 -Pi	0.46596	0.188492	0.143077	0.381471	0.342333	0.105952	0.154575	0.188548	0.0980351	0.0294112	0.0216595	0.0519653
crr-2 -Pi	0.206617	0.659292	0.724965	0.173394	0.106231	0.365144	0.55566	0.192049	0.0111988	0.016195	0.0361331	0.0133418
Two-way ANOVA
Tukey's multiple comparisons test
Primers 1	Adjusted P Value
Col-0 +Pi vs. crr-1 +Pi	0.0018
Col-0 +Pi vs. crr-2 +Pi	0.0108
Col-0 +Pi vs. Col-0 -Pi	<0,0001
Col-0 +Pi vs. crr-1 -Pi	0.0286
Col-0 +Pi vs. crr-2 -Pi	0.1363
crr-1 +Pi vs. crr-2 +Pi	0.9908
crr-1 +Pi vs. Col-0 -Pi	<0,0001
crr-1 +Pi vs. crr-1 -Pi	0.9317
crr-1 +Pi vs. crr-2 -Pi	0.6017
crr-2 +Pi vs. Col-0 -Pi	<0,0001
crr-2 +Pi vs. crr-1 -Pi	0.9993
crr-2 +Pi vs. crr-2 -Pi	0.9147
Col-0 -Pi vs. crr-1 -Pi	<0,0001
Col-0 -Pi vs. crr-2 -Pi	<0,0001
crr-1 -Pi vs. crr-2 -Pi	0.9862
Primers 2
Col-0 +Pi vs. crr-1 +Pi	0.0012
Col-0 +Pi vs. crr-2 +Pi	0.0015
Col-0 +Pi vs. Col-0 -Pi	<0,0001
Col-0 +Pi vs. crr-1 -Pi	0.0059
Col-0 +Pi vs. crr-2 -Pi	0.023
crr-1 +Pi vs. crr-2 +Pi	>0,9999
crr-1 +Pi vs. Col-0 -Pi	<0,0001
crr-1 +Pi vs. crr-1 -Pi	0.9958
crr-1 +Pi vs. crr-2 -Pi	0.9219
crr-2 +Pi vs. Col-0 -Pi	<0,0001
crr-2 +Pi vs. crr-1 -Pi	0.9975
crr-2 +Pi vs. crr-2 -Pi	0.9378
Col-0 -Pi vs. crr-1 -Pi	<0,0001
Col-0 -Pi vs. crr-2 -Pi	<0,0001
crr-1 -Pi vs. crr-2 -Pi	0.9968
Primers 3
Col-0 +Pi vs. crr-1 +Pi	0.0007
Col-0 +Pi vs. crr-2 +Pi	0.0006
Col-0 +Pi vs. Col-0 -Pi	0.0418
Col-0 +Pi vs. crr-1 -Pi	0.001
Col-0 +Pi vs. crr-2 -Pi	0.0006
crr-1 +Pi vs. crr-2 +Pi	>0,9999
crr-1 +Pi vs. Col-0 -Pi	<0,0001
crr-1 +Pi vs. crr-1 -Pi	>0,9999
crr-1 +Pi vs. crr-2 -Pi	>0,9999
crr-2 +Pi vs. Col-0 -Pi	<0,0001
crr-2 +Pi vs. crr-1 -Pi	>0,9999
crr-2 +Pi vs. crr-2 -Pi	>0,9999
Col-0 -Pi vs. crr-1 -Pi	<0,0001
Col-0 -Pi vs. crr-2 -Pi	<0,0001
crr-1 -Pi vs. crr-2 -Pi	>0,9999

## Sheet: Figure S7
	Figure S7. Primary root length (cm)
	Plus Pi (+Pi)					+Pi -Fe					Minus Pi (-Pi)					-Pi -Fe
	Col-0	crr-1	CRR OE	pdr2		Col-0	crr-1	CRR OE	pdr2		Col-0	crr-1	CRR OE	pdr2		Col-0	crr-1	CRR OE	pdr2
	4.62546	4.39439	4.30084	3.47961		4.31394	4.73717	4.08209	3.52044		1.3538	1.0031	4.00827	0.34678		5.26056	4.55153	4.60774	3.80348
	4.97193	4.36318	4.07788	3.20443		3.61606	4.2518	3.82914	3.4053		1.71967	1.28643	3.83041	0.405285		4.6933	4.12586	4.56002	3.6488
	4.48268	4.92674	4.08861	3.25984		5.0434	3.35322	3.78521	2.98025		1.36778	1.16032	3.7925	0.460543		5.1037	4.54477	4.72629	3.65712
	4.75526	4.11197	4.16526	3.18761		4.95182	4.04356	3.82414	3.25014		1.63189	1.33079	4.0313	0.469279		4.63342	4.73463	5.01945	2.60028
	4.30431	4.48417	4.35018	2.19312		4.67253	4.56111	4.23147	3.85362		1.69082	1.03907	4.44218	0.384019		5.0721	4.07773	4.37817	3.40536
	4.36171	3.88052	4.0351	3.57175		5.04866	4.02442	3.1515	3.10625		1.58856	1.20876	3.32466	0.373711		4.49735	4.98477	4.22372	3.472
	3.97629	3.27285	3.78249	3.27732		4.84517	5.20628	4.23659	3.05064		1.67208	1.39423	3.21325	0.385466		4.80254	4.26979	4.73924	3.78788
	3.93288	3.27896	4.12909	2.42938		4.71376	5.31625	4.46509	2.99887		1.78469	1.14272	3.34761	0.33792		5.16041	4.81243	4.2045	3.53704
	4.3148	4.63805	4.2889	3.22111		4.60104	5.17937	4.28069	3.89755		1.59188	1.15133	3.17963	0.404561				4.18198	3.75136
	4.43579	4.42281	4.3693	3.16512		4.8433	4.01451	4.34808	3.52945		1.91081	1.01913	3.33545	0.318577					3.60899
	4.55892	4.22899	3.68982	3.2269		4.37916	4.31906	3.38539	3.52094		1.61707	1.18857	3.48091						3.82517
			3.89029	3.21701			3.64474		3.51989			1.11042	3.43169		n=	8	8	9	11
			4.35295				4.37462		3.69278			0.965139
n=	11	11	13	12			4.33601					1.42918
							4.35378					1.39633
					n=	11	15	11	13	n=	11	15	12	10
	One-way ANOVA +Pi					One-way ANOVA +Pi -Fe					One-way ANOVA -Pi					One-way ANOVA -Pi -Fe
	Tukey's multiple comparisons test	Adjusted P Value				Tukey's multiple comparisons test	Adjusted P Value				Tukey's multiple comparisons test	Adjusted P Value				Tukey's multiple comparisons test	Adjusted P Value
	Col-0 vs. crr-1	0.4189				Col-0 vs. crr-1	0.4632				Col-0 vs. crr-1	<0,0001				Col-0 vs. crr-1	0.0831
	Col-0 vs. CRR OE	0.1913				Col-0 vs. CRR OE	0.0045				Col-0 vs. CRR OE	<0,0001				Col-0 vs. CRR OE	0.0744
	Col-0 vs. pdr2	<0,0001				Col-0 vs. pdr2	<0,0001				Col-0 vs. pdr2	<0,0001				Col-0 vs. pdr2	<0,0001
	crr-1 vs. CRR OE	0.974				crr-1 vs. CRR OE	0.0974				crr-1 vs. CRR OE	<0,0001				crr-1 vs. CRR OE	>0,9999
	crr-1 vs. pdr2	<0,0001				crr-1 vs. pdr2	<0,0001				crr-1 vs. pdr2	<0,0001				crr-1 vs. pdr2	<0,0001
	CRR OE vs. pdr2	<0,0001				CRR OE vs. pdr2	0.0182				CRR OE vs. pdr2	<0,0001				CRR OE vs. pdr2	<0,0001

## Sheet: Figure S8
	Figure S8. Primary root length (cm)
	Plus Pi (+Pi)							Minus Pi (-Pi)
	Col-0	crr-1	crr-2	hyp1	crr-1 hyp1	pdr2		Col-0	crr-1	crr-2	hyp1	crr-1 hyp1	pdr2
	3.97931	3.40586	4.78626	3.93728	4.65747	3.07568		1.48088	1.14925	1.18174	0.955327	0.393831	0.298006
	3.98721	3.94081	5.25905	4.63928	4.35273	3.15228		1.65128	1.12859	1.2165	0.960209	0.745826	0.351995
	4.72416	4.77255	5.18638	4.91457	3.81236	3.34077		1.79358	1.26102	1.04568	0.816358	0.441806	0.346276
	3.81276	3.99339	4.7206	4.87912	4.96063	3.01161		1.46451	1.20501	1.19357	0.742793	0.827304	0.228607
	3.7088	4.15381	5.38274	5.0706	4.75053	3.58193		1.61383	1.15472	1.30762	0.918249	0.740526	0.269975
	3.93859	4.34945	4.70959	4.64664	3.58464	3.19		1.30244	1.17691	0.985207	0.803317	0.493701	0.401623
	4.751	3.68742	4.24974	4.66269	3.76705	3.28291		1.70556	1.04627	1.07472	0.853487	0.864679	0.354609
	4.24768	4.17679	4.05988	3.96371	3.80867	3.22614		1.55242	1.15561	1.11996	0.855754	0.439069	0.326629
	3.37746	3.63565	4.15904	5.19254	4.49595	3.61592		1.5842	1.18519	1.03752	0.86665	0.660058
	4.09287	3.91628	4.0393	4.28671	4.08875			1.37053	1.12871	0.875993	0.94051	0.562211
	4.10189	3.5272	4.29172	5.07504	4.31235			1.84234	1.05675	1.02485	0.85992	0.682912
	3.75939	4.84318	3.90659	4.95409	5.20859			1.68878	1.15228	1.01467	0.857725	0.671251
	4.04662	3.84407	4.96048	4.43626	4.68691			1.7652	0.980152	1.13132	0.968245	0.652318
	4.19012	4.21308	4.50896		4.39099			1.5307		0.931586	0.930871	0.708921
	4.08138	4.20728	4.35498		4.95318			2.05066		1.12454	0.919852	0.508222
			4.33535		4.67313			1.6589		0.86278	0.937059	0.90432
			4.46468		4.02643			1.83781		0.976159	1.08246	0.387224
			4.28624		4.67226			1.74181		1.06895	0.962945	0.312353
n=	15	15	18	13	18	9		1.69068		0.991395	1.13036	0.367108
										1.22269	0.995388	0.360501
										1.15632
	One-way ANOVA +Pi									1.03865
	Tukey's multiple comparisons test	Adjusted P Value								1.10329
	Col-0 vs. crr-1	>0,9999					n=	19	13	23	20	20	8
	Col-0 vs. crr-2	0.0124
	Col-0 vs. hyp1	0.0019						One-way ANOVA -Pi
	Col-0 vs. crr-1 hyp1	0.1523						Tukey's multiple comparisons test	Adjusted P Value
	Col-0 vs. pdr2	0.0003						Col-0 vs. crr-1	<0,0001
	crr-1 vs. crr-2	0.0103						Col-0 vs. crr-2	<0,0001
	crr-1 vs. hyp1	0.0016						Col-0 vs. hyp1	<0,0001
	crr-1 vs. crr-1 hyp1	0.1331						Col-0 vs. crr-1 hyp1	<0,0001
	crr-1 vs. pdr2	0.0003						Col-0 vs. pdr2	<0,0001
	crr-2 vs. hyp1	0.9511						crr-1 vs. crr-2	0.7422
	crr-2 vs. crr-1 hyp1	0.913						crr-1 vs. hyp1	0.0002
	crr-2 vs. pdr2	<0,0001						crr-1 vs. crr-1 hyp1	<0,0001
	hyp1 vs. crr-1 hyp1	0.4699						crr-1 vs. pdr2	<0,0001
	hyp1 vs. pdr2	<0,0001						crr-2 vs. hyp1	0.0033
	crr-1 hyp1 vs. pdr2	<0,0001						crr-2 vs. crr-1 hyp1	<0,0001
								crr-2 vs. pdr2	<0,0001
								hyp1 vs. crr-1 hyp1	<0,0001
								hyp1 vs. pdr2	<0,0001
								crr-1 hyp1 vs. pdr2	0.0001

[truncated: 9 more sheets: Figure S9, Figure S13, Figure S15, Figure S18, Figure S19, Figure S21, Figure S25, Figure S28, Figure S33]
